# Supplementary material for: General transcription factor TAF4 antagonizes epigenetic silencing by Polycomb to maintain intestine stem cell functions
Source: Cell Death Differ. 2023 Jan 13;30(3):839–53. doi: 10.1038/s41418-022-01109-6 (PMC9984434; doi:10.1038/s41418-022-01109-6)
Supplement: Supplementary file 8 — Supp Table 1 [file 41418_2022_1109_MOESM8_ESM.xlsx]

## Sheet: DEGs Fetus KO vs Ctrl
Ensembl Gene ID	Gene name	Log2 Fold Change (Taf4IEndoC vs Taf4lox/lox)	Adjp-value (Taf4IEndoC vs Taf4lox/lox)
ENSMUSG00000085214	0610005C13Rik	-1.1939	1.45068e-23
ENSMUSG00000046840	0610008F07Rik	-2.80292	3.68835e-16
ENSMUSG00000044062	0610009B14Rik	-1.33733	0.00707936
ENSMUSG00000090066	1110002E22Rik	1.14232	0.0155406
ENSMUSG00000025481	1190003J15Rik	-2.53264	4.25223e-16
ENSMUSG00000021280	1200009I06Rik	-3.62664	5.65635e-34
ENSMUSG00000028327	1300002K09Rik	-1.81461	3.74202e-36
ENSMUSG00000021411	1300014I06Rik	-1.23309	9.73552e-13
ENSMUSG00000090918	1700007L15Rik	1.29126	0.000906901
ENSMUSG00000021850	1700011H14Rik	-1.42363	0.00249197
ENSMUSG00000015962	1700016C15Rik	-2.49696	0.0383664
ENSMUSG00000043629	1700019D03Rik	-1.98668	6.04248e-14
ENSMUSG00000068299	1700019G17Rik	-1.6468	7.80916e-11
ENSMUSG00000084350	1700029I01Rik	-1.38093	0.0169703
ENSMUSG00000071103	1700029J07Rik	1.06322	0.000234949
ENSMUSG00000055833	1700034H15Rik	1.20146	2.21997e-05
ENSMUSG00000029867	1700034O15Rik	-2.46223	1.91899e-06
ENSMUSG00000085661	1700034P13Rik	-1.31031	2.29031e-07
ENSMUSG00000027327	1700037H04Rik	-1.16936	3.83916e-16
ENSMUSG00000087347	1700047K16Rik	2.07475	0.0282279
ENSMUSG00000085286	1700121F15Rik	-1.28004	0.0363281
ENSMUSG00000090062	1810009N23Rik	-2.8497	0.00570142
ENSMUSG00000061461	1810013D10Rik	-1.07036	8.2892e-20
ENSMUSG00000035372	1810055G02Rik	-1.8081	8.52399e-41
ENSMUSG00000085042	2010001M06Rik	-1.7437	5.30762e-41
ENSMUSG00000067297	2010002M12Rik	-2.89412	1.67779e-07
ENSMUSG00000042041	2010003K11Rik	-4.82285	9.54256e-68
ENSMUSG00000085890	2010012P19Rik	-2.92761	6.20846e-12
ENSMUSG00000091575	2010016I18Rik	-1.6318	2.14791e-05
ENSMUSG00000025528	2010106E10Rik	-3.60301	8.01278e-51
ENSMUSG00000029847	2010107G12Rik	-1.50484	4.30798e-10
ENSMUSG00000030865	2010110P09Rik	-3.21084	1.50852e-170
ENSMUSG00000026955	2010317E24Rik	-1.22125	1.36618e-13
ENSMUSG00000030587	2200002D01Rik	-1.33871	2.18149e-19
ENSMUSG00000040498	2210010C17Rik	-3.09288	9.37461e-67
ENSMUSG00000078439	2210404O07Rik	-1.28955	2.10236e-11
ENSMUSG00000037145	2210407C18Rik	-3.44175	0.00826626
ENSMUSG00000036731	2310002J15Rik	-2.25965	3.77405e-06
ENSMUSG00000006143	2310043J07Rik	-3.83915	0.0375806
ENSMUSG00000068011	2510049J12Rik	-1.21001	3.06548e-11
ENSMUSG00000093759	2600006L11Rik	-1.92604	0.0389385
ENSMUSG00000050052	2610019F03Rik	-2.62072	1.61938e-63
ENSMUSG00000091750	2810029C07Rik	1.22147	0.0456181
ENSMUSG00000086897	4632428C04Rik	-1.07062	8.98424e-06
ENSMUSG00000086299	4732463B04Rik	-1.68307	7.87742e-10
ENSMUSG00000054150	4831426I19Rik	-1.74312	7.86606e-20
ENSMUSG00000085704	4921531C22Rik	1.53097	3.34632e-10
ENSMUSG00000087223	4930442L01Rik	-2.39213	0.0034569
ENSMUSG00000085762	4930443B20Rik	-2.6035	0.0220672
ENSMUSG00000086430	4930551O13Rik	-2.33121	0.0102026
ENSMUSG00000053574	4930563E22Rik	1.13605	0.0225566
ENSMUSG00000084834	4930565N06Rik	-1.30294	0.000358792
ENSMUSG00000037161	4930583H14Rik	1.21348	0.0225129
ENSMUSG00000087233	4930594C11Rik	-1.44001	0.0100228
ENSMUSG00000047490	4932411E22Rik	-3.89732	0.0144712
ENSMUSG00000069713	4933406P04Rik	1.2108	0.0164339
ENSMUSG00000071763	4933416I08Rik	-3.63936	0.00673527
ENSMUSG00000070332	4933422H20Rik	-1.85939	2.33638e-05
ENSMUSG00000086968	4933431E20Rik	-1.23315	9.83222e-14
ENSMUSG00000040412	5330417C22Rik	-1.51439	7.74033e-07
ENSMUSG00000039840	5430411K18Rik	-1.14946	1.15726e-21
ENSMUSG00000021566	5430425J12Rik	-1.85785	5.15087e-13
ENSMUSG00000062046	5730460C07Rik	-2.91172	1.57557e-09
ENSMUSG00000074788	5830416P10Rik	-1.31442	0.0246897
ENSMUSG00000084803	5830444B04Rik	-3.40965	0.033672
ENSMUSG00000029659	6330406I15Rik	1.2058	0.00206378
ENSMUSG00000086513	9130208D14Rik	-2.47272	2.40387e-12
ENSMUSG00000054598	9130230L23Rik	-1.79282	2.95526e-05
ENSMUSG00000024105	9130404H23Rik	-4.48197	2.13558e-101
ENSMUSG00000085683	9130409J20Rik	-3.96895	1.6987e-31
ENSMUSG00000087676	9230114K14Rik	1.04472	0.00226332
ENSMUSG00000074153	9330175E14Rik	-2.69156	0.0243326
ENSMUSG00000058022	9530008L14Rik	-1.10503	1.95271e-15
ENSMUSG00000078776	9530053A07Rik	-1.80918	3.49143e-06
ENSMUSG00000051295	9630028B13Rik	-4.488	3.71924e-09
ENSMUSG00000073672	9930005F22Rik	-1.64611	0.0340874
ENSMUSG00000044513	9930014A18Rik	1.03679	0.000309607
ENSMUSG00000053889	A130066N16Rik	2.1933	0.0221633
ENSMUSG00000052595	A1cf	-1.35	4.29818e-28
ENSMUSG00000085482	A230083N12Rik	3.30949	0.00690671
ENSMUSG00000084796	A430104N18Rik	-1.19369	0.0321455
ENSMUSG00000006462	A530013C23Rik	-2.57805	0.000216582
ENSMUSG00000085958	A930019D19Rik	-3.24612	0.00520262
ENSMUSG00000085544	A930024N18Rik	1.31068	3.7895e-06
ENSMUSG00000091706	AA543186	1.30967	0.00562766
ENSMUSG00000027761	Aadac	-3.43165	4.46299e-19
ENSMUSG00000004668	Abca13	-2.9347	5.06536e-53
ENSMUSG00000027048	Abcb11	-6.567	7.78768e-136
ENSMUSG00000029408	Abcb9	-1.21808	3.3869e-09
ENSMUSG00000030834	Abcc6	-1.76277	1.7125e-13
ENSMUSG00000031378	Abcd1	-1.17877	1.76001e-20
ENSMUSG00000040505	Abcg5	-4.81545	1.29241e-63
ENSMUSG00000024254	Abcg8	-4.43441	3.66009e-70
ENSMUSG00000002475	Abhd3	-2.01969	1.28199e-34
ENSMUSG00000029811	Abp1	-3.00632	4.66036e-119
ENSMUSG00000032724	Abtb2	-1.21626	7.93904e-12
ENSMUSG00000010651	Acaa1b	-1.88964	0.00114761
ENSMUSG00000042010	Acacb	-1.44725	1.32144e-05
ENSMUSG00000026003	Acadl	-1.06264	7.18173e-13
ENSMUSG00000056938	Acbd4	-1.25876	2.20272e-10
ENSMUSG00000020681	Ace	-3.30324	2.71758e-59
ENSMUSG00000015405	Ace2	-2.83442	1.53673e-68
ENSMUSG00000045019	Acer1	-2.81466	2.72195e-06
ENSMUSG00000072949	Acot1	-1.20308	6.19627e-07
ENSMUSG00000034853	Acot11	-1.31878	3.40827e-41
ENSMUSG00000021620	Acot12	-4.16105	8.99201e-14
ENSMUSG00000021228	Acot3	-1.45685	4.30716e-13
ENSMUSG00000052392	Acot4	-1.83705	4.69396e-48
ENSMUSG00000042540	Acot5	-2.08749	0.00320608
ENSMUSG00000021751	Acox2	-2.38224	1.03336e-09
ENSMUSG00000001348	Acp5	-1.63827	2.11227e-30
ENSMUSG00000032561	Acpp	-1.97112	4.69042e-42
ENSMUSG00000018796	Acsl1	-1.02606	8.96063e-13
ENSMUSG00000032883	Acsl3	-1.28228	4.20997e-33
ENSMUSG00000024981	Acsl5	-2.07291	6.72035e-58
ENSMUSG00000027605	Acss2	-1.09416	1.27519e-13
ENSMUSG00000022056	Adam7	-1.64493	0.00101536
ENSMUSG00000049538	Adamts16	1.18186	0.0281373
ENSMUSG00000056413	Adap1	-1.33649	2.71969e-28
ENSMUSG00000026489	Adck3	-1.70696	1.85185e-22
ENSMUSG00000020629	Adi1	-1.25061	7.14308e-18
ENSMUSG00000042429	Adora1	-1.02936	1.98761e-08
ENSMUSG00000018500	Adora2b	-2.70414	1.37754e-21
ENSMUSG00000039313	AF529169	-1.87491	0.00139544
ENSMUSG00000031189	Aff2	-1.40171	1.04237e-08
ENSMUSG00000040706	Agmat	-1.29554	3.50403e-05
ENSMUSG00000050103	Agmo	-2.47721	1.92254e-29
ENSMUSG00000036231	Agr3	-3.10236	0.0317117
ENSMUSG00000029007	Agtrap	-1.06902	1.69441e-28
ENSMUSG00000019232	Agxt2l1	-3.82452	0.000131227
ENSMUSG00000029772	Ahcyl2	-1.05583	6.7036e-39
ENSMUSG00000038522	AI317395	-3.59092	9.50862e-52
ENSMUSG00000074195	AI747448	-2.33153	1.06246e-11
ENSMUSG00000053297	AI854703	1.03052	0.0272789
ENSMUSG00000019866	Aim1	-1.80976	2.18077e-43
ENSMUSG00000012123	Aim1l	-1.18071	7.08608e-16
ENSMUSG00000052131	Akr1b7	-4.26137	0.0032807
ENSMUSG00000071551	Akr1c19	-1.1904	0.0113655
ENSMUSG00000007833	Aldh16a1	-1.22	4.06314e-25
ENSMUSG00000024747	Aldh1a7	-1.81314	9.49881e-22
ENSMUSG00000030088	Aldh1l1	-1.22813	6.50673e-18
ENSMUSG00000020256	Aldh1l2	1.09056	0.00242793
ENSMUSG00000024885	Aldh3b1	-2.12485	4.76446e-17
ENSMUSG00000079440	Alpi	-3.87318	1.29221e-121
ENSMUSG00000038763	Alpk3	-1.6229	4.06093e-26
ENSMUSG00000028766	Alpl	1.09241	0.00194074
ENSMUSG00000047528	Als2cr12	-1.83055	8.92443e-08
ENSMUSG00000036820	Amdhd2	-1.76126	1.22106e-41
ENSMUSG00000048534	Amica1	-1.53741	3.4024e-06
ENSMUSG00000021278	Amn	-1.17321	8.64682e-12
ENSMUSG00000005686	Ampd3	-1.195	1.03656e-12
ENSMUSG00000072115	Ang	-1.37408	5.91251e-12
ENSMUSG00000060615	Ang4	-3.01836	0.00254863
ENSMUSG00000034212	Ankmy1	2.48148	0.00498778
ENSMUSG00000024774	Ankrd22	-1.65356	0.0203042
ENSMUSG00000037904	Ankrd9	-1.47381	7.16641e-26
ENSMUSG00000030909	Anks4b	-1.53423	2.68999e-32
ENSMUSG00000021950	Anxa8	-1.21112	1.17414e-07
ENSMUSG00000040701	Ap1g2	-1.11962	7.65786e-41
ENSMUSG00000026542	Apcs	-5.23531	6.95782e-10
ENSMUSG00000053040	Aph1c	-2.91597	3.70995e-30
ENSMUSG00000032083	Apoa1	-1.15875	3.75767e-08
ENSMUSG00000005681	Apoa2	-3.29668	0.000401444
ENSMUSG00000032080	Apoa4	-4.49967	1.35418e-32
ENSMUSG00000032079	Apoa5	1.66914	0.00611479
ENSMUSG00000020609	Apob	-2.04643	7.34017e-47
ENSMUSG00000040613	Apobec1	-1.17124	4.38749e-13
ENSMUSG00000040564	Apoc1	-1.92553	1.58604e-05
ENSMUSG00000002992	Apoc2	-3.92534	4.23245e-107
ENSMUSG00000010601	Apol7a	-3.82254	1.00155e-17
ENSMUSG00000044309	Apol7c	-1.42382	0.000343959
ENSMUSG00000068246	Apol9a	-2.34123	0.00113602
ENSMUSG00000057346	Apol9b	-1.59003	0.0382927
ENSMUSG00000024391	Apom	-1.28325	0.000444388
ENSMUSG00000020263	Appl2	-1.00604	1.405e-21
ENSMUSG00000028435	Aqp3	-3.04588	1.18763e-11
ENSMUSG00000024411	Aqp4	-1.73567	3.94884e-10
ENSMUSG00000028427	Aqp7	-1.74828	0.00147381
ENSMUSG00000030762	Aqp8	-2.74026	4.51087e-15
ENSMUSG00000037999	Arap2	-1.36201	8.56571e-43
ENSMUSG00000029378	Areg	1.00491	0.000973585
ENSMUSG00000054277	Arfgap3	-1.24565	2.98424e-33
ENSMUSG00000041444	Arhgap32	-1.14803	1.38904e-27
ENSMUSG00000042659	Arrdc4	-1.63644	0.000826674
ENSMUSG00000022620	Arsa	-1.28034	6.49864e-29
ENSMUSG00000020604	Arsg	-1.41841	0.00026586
ENSMUSG00000048355	Arxes1	1.02884	0.00034155
ENSMUSG00000024887	Asah2	-3.91766	1.06213e-168
ENSMUSG00000031382	Asb11	-3.94098	2.62898e-05
ENSMUSG00000025533	Asl	-1.71289	5.84056e-43
ENSMUSG00000038704	Aspdh	-1.4813	0.00549301
ENSMUSG00000029348	Asphd2	1.47888	6.96456e-09
ENSMUSG00000033508	Asprv1	-1.06494	0.0224875
ENSMUSG00000076441	Ass1	-1.04688	1.91739e-11
ENSMUSG00000055415	Atp10b	-1.11301	0.0111473
ENSMUSG00000006567	Atp7b	-1.30857	3.06228e-05
ENSMUSG00000086844	B230206H07Rik	-1.5141	1.88279e-16
ENSMUSG00000086003	B230206L02Rik	-1.53155	0.0161957
ENSMUSG00000045746	B230317F23Rik	1.61389	0.00597343
ENSMUSG00000073866	B430319F04Rik	-2.67132	0.00779802
ENSMUSG00000018126	Baiap2l2	-2.31712	5.66904e-156
ENSMUSG00000041660	Bbox1	-3.33201	3.5275e-30
ENSMUSG00000027580	BC006779	-1.32064	1.55507e-12
ENSMUSG00000033187	BC016579	-1.16879	1.07514e-08
ENSMUSG00000047728	BC025446	-1.37257	8.34141e-08
ENSMUSG00000090486	BC035947	-2.47627	1.39723e-17
ENSMUSG00000047228	BC048546	-1.9746	0.0122058
ENSMUSG00000091996	BC049352	-2.72909	5.64333e-05
ENSMUSG00000045942	BC049762	3.29665	8.57229e-06
ENSMUSG00000072960	BC065397	-1.33372	0.0169552
ENSMUSG00000074639	BC089597	-1.88283	0.0207884
ENSMUSG00000030268	Bcat1	1.99159	6.76897e-06
ENSMUSG00000044165	Bcl2l15	-3.36925	2.79176e-69
ENSMUSG00000022508	Bcl6	-2.53311	1.49824e-52
ENSMUSG00000032066	Bco2	-2.89641	6.79837e-55
ENSMUSG00000028167	Bdh2	-1.26912	0.00400511
ENSMUSG00000031872	Bean1	1.10667	0.000161054
ENSMUSG00000092060	Bend4	-1.07021	1.31954e-05
ENSMUSG00000048186	Bend7	-1.01242	2.13381e-14
ENSMUSG00000074489	Bglap-rs1	-3.02392	2.0034e-11
ENSMUSG00000030103	Bhlhe40	-1.14933	3.45788e-15
ENSMUSG00000032589	Bsn	-1.23423	2.60576e-15
ENSMUSG00000029082	Bst1	-3.92733	1.53903e-32
ENSMUSG00000062638	Btnl1	-2.76704	1.69453e-146
ENSMUSG00000024340	Btnl2	-3.58012	1.97502e-79
ENSMUSG00000058435	Btnl4	-1.62027	6.52163e-39
ENSMUSG00000073420	Btnl5	-1.38798	1.28853e-40
ENSMUSG00000092618	Btnl6	-2.88651	2.39009e-36
ENSMUSG00000061728	Btnl7	-6.51174	2.90193e-37
ENSMUSG00000085078	C030013C21Rik	-1.07592	0.0407745
ENSMUSG00000073627	C130036L24Rik	1.70583	7.05401e-10
ENSMUSG00000058914	C1qtnf3	1.14011	3.87603e-05
ENSMUSG00000038527	C1rl	-1.09326	0.0019199
ENSMUSG00000024371	C2	-1.51928	3.56049e-09
ENSMUSG00000032120	C2cd2l	-1.28622	6.4037e-22
ENSMUSG00000073418	C4b	-2.73025	1.15718e-09
ENSMUSG00000026405	C4bp	-2.11709	1.68389e-05
ENSMUSG00000022181	C6	-2.2415	1.4401e-05
ENSMUSG00000029656	C8b	-5.10182	0.00194157
ENSMUSG00000015083	C8g	-1.38057	6.14172e-07
ENSMUSG00000026407	Cacna1s	2.80832	1.03569e-06
ENSMUSG00000044566	Cage1	1.15263	0.000660441
ENSMUSG00000032246	Calml4	-1.34684	2.70861e-35
ENSMUSG00000019732	Calr3	1.15782	0.013804
ENSMUSG00000031981	Capn9	-2.12832	3.50467e-05
ENSMUSG00000027555	Car13	-1.11159	2.84763e-29
ENSMUSG00000025317	Car5a	-4.4902	8.34363e-07
ENSMUSG00000025888	Casp1	-2.50995	2.16126e-56
ENSMUSG00000033538	Casp4	-1.6985	6.66883e-11
ENSMUSG00000025076	Casp7	-1.47846	6.19849e-23
ENSMUSG00000048003	Catsper4	-1.98591	1.31298e-06
ENSMUSG00000040525	Cblc	-1.1446	4.77025e-16
ENSMUSG00000047021	Ccdc108	2.12572	0.00645484
ENSMUSG00000073207	Ccdc160	-1.26157	0.000184441
ENSMUSG00000075225	Ccdc162	-2.10695	6.93881e-07
ENSMUSG00000003354	Ccdc65	1.63887	0.042174
ENSMUSG00000035385	Ccl2	1.39179	0.0190977
ENSMUSG00000018927	Ccl6	-1.98411	0.0103552
ENSMUSG00000019122	Ccl9	-1.6878	0.00334784
ENSMUSG00000047898	Ccr4	-1.15214	0.00166746
ENSMUSG00000086564	Cd101	-1.84101	0.00610343
ENSMUSG00000052212	Cd177	-1.43703	0.00506524
ENSMUSG00000065987	Cd209b	-2.92239	0.00246367
ENSMUSG00000002944	Cd36	-1.75273	0.000127737
ENSMUSG00000028755	Cda	-1.39735	3.18438e-06
ENSMUSG00000012819	Cdh23	-1.81786	1.75986e-06
ENSMUSG00000039155	Cdh26	-1.09762	0.0487479
ENSMUSG00000025370	Cdh9	-1.24389	0.0404088
ENSMUSG00000034918	Cdhr2	-1.7401	4.3107e-47
ENSMUSG00000025497	Cdhr5	-1.40115	2.61949e-27
ENSMUSG00000026437	Cdk18	-1.7727	4.11156e-45
ENSMUSG00000030878	Cdr2	-1.98824	2.9638e-63
ENSMUSG00000039518	Cdsn	-1.94343	0.0320399
ENSMUSG00000074272	Ceacam1	-1.52239	6.35012e-17
ENSMUSG00000030472	Ceacam18	-2.63986	2.67193e-37
ENSMUSG00000054385	Ceacam2	-1.31139	0.021632
ENSMUSG00000070777	Ceacam20	-4.06705	1.43418e-55
ENSMUSG00000023031	Cela1	-1.46885	0.00012188
ENSMUSG00000061959	Ces1e	-1.9769	2.00425e-07
ENSMUSG00000031725	Ces1f	-4.40807	1.10432e-05
ENSMUSG00000057074	Ces1g	-2.07163	0.0152093
ENSMUSG00000055730	Ces2a	-3.07183	4.072e-34
ENSMUSG00000061825	Ces2c	-1.58947	3.8551e-06
ENSMUSG00000031886	Ces2e	-3.7112	8.82164e-208
ENSMUSG00000090231	Cfb	-2.31453	2.23285e-14
ENSMUSG00000058952	Cfi	-1.00736	6.85187e-05
ENSMUSG00000029161	Cgref1	-3.282	5.3513e-216
ENSMUSG00000015970	Chdh	-2.99876	1.25137e-81
ENSMUSG00000021194	Chga	-1.01048	0.000807321
ENSMUSG00000024843	Chka	-1.04159	6.24032e-05
ENSMUSG00000035930	Chst4	-1.26936	0.000416143
ENSMUSG00000030538	Cib1	-1.11072	3.66893e-16
ENSMUSG00000022219	Cideb	-1.99922	2.60473e-46
ENSMUSG00000030278	Cidec	-2.87116	6.71821e-19
ENSMUSG00000042254	Cilp	1.17935	0.000123234
ENSMUSG00000000308	Ckmt1	-2.11351	2.24042e-69
ENSMUSG00000028262	Clca2	-1.30443	0.0364693
ENSMUSG00000004317	Clcn5	-1.14008	5.69695e-15
ENSMUSG00000022512	Cldn1	-2.02323	5.84278e-08
ENSMUSG00000047109	Cldn14	-2.698	2.55314e-07
ENSMUSG00000001739	Cldn15	-2.29636	7.66365e-60
ENSMUSG00000066058	Cldn19	-3.98693	7.20847e-40
ENSMUSG00000047230	Cldn2	-1.07759	2.61926e-14
ENSMUSG00000030363	Clec2j	-3.62229	0.0345463
ENSMUSG00000014542	Clec4f	-5.32171	0.00652879
ENSMUSG00000021097	Clmn	-1.16573	6.35757e-15
ENSMUSG00000030720	Cln3	-1.79366	1.41521e-85
ENSMUSG00000050866	Clrn3	-1.26315	2.51895e-19
ENSMUSG00000022037	Clu	1.18785	0.0204277
ENSMUSG00000022235	Cmbl	-1.41429	5.45408e-29
ENSMUSG00000033634	Cml2	-4.21805	0.0113261
ENSMUSG00000079494	Cml5	-2.58621	0.00857474
ENSMUSG00000041012	Cmtm8	-1.03147	1.41824e-09
ENSMUSG00000031789	Cngb1	-1.95838	5.59674e-05
ENSMUSG00000064105	Cnnm2	-1.16199	3.17915e-07
ENSMUSG00000053024	Cntn2	-1.04739	0.0128428
ENSMUSG00000079465	Col4a3	-1.21393	0.00196525
ENSMUSG00000067158	Col4a4	-1.37379	0.000332733
ENSMUSG00000025650	Col7a1	-1.62498	1.72227e-20
ENSMUSG00000003617	Cp	-1.02443	5.95119e-05
ENSMUSG00000001865	Cpa3	-1.48339	0.0348953
ENSMUSG00000020300	Cpeb4	-1.2618	2.06565e-18
ENSMUSG00000025196	Cpn1	-1.31422	0.000533683
ENSMUSG00000023176	Cpn2	-2.31186	2.10325e-06
ENSMUSG00000024900	Cpt1a	-1.24909	6.72532e-23
ENSMUSG00000026853	Crat	-1.0808	2.08145e-21
ENSMUSG00000035041	Creb3l3	-3.63627	2.86351e-52
ENSMUSG00000024621	Csf1r	-1.69825	3.08357e-35
ENSMUSG00000030470	Csrp3	-5.37491	0.00410782
ENSMUSG00000024846	Cst6	-2.76948	1.78502e-38
ENSMUSG00000054196	Cthrc1	1.12331	1.8423e-05
ENSMUSG00000017760	Ctsa	-1.6577	2.79276e-78
ENSMUSG00000021477	Ctsl	-1.25295	1.58797e-18
ENSMUSG00000028015	Ctso	-1.51289	3.4593e-36
ENSMUSG00000038642	Ctss	-1.18217	1.23473e-27
ENSMUSG00000024910	Ctsw	-1.30747	0.0014195
ENSMUSG00000016256	Ctsz	-1.14923	3.40384e-28
ENSMUSG00000026726	Cubn	-1.90821	3.87115e-24
ENSMUSG00000019590	Cyb561	-1.02537	6.81253e-18
ENSMUSG00000037190	Cyb561d2	-1.37135	1.59189e-16
ENSMUSG00000048065	Cyb5r2	1.48278	0.0445865
ENSMUSG00000028621	Cyb5rl	1.15335	1.48014e-17
ENSMUSG00000046213	Cym	-3.56946	2.36436e-09
ENSMUSG00000006724	Cyp27b1	2.64652	0.0271147
ENSMUSG00000003053	Cyp2c29	-3.2009	0.0379937
ENSMUSG00000025197	Cyp2c44	-2.47441	1.15368e-20
ENSMUSG00000067231	Cyp2c65	-2.43217	2.05901e-06
ENSMUSG00000067229	Cyp2c66	-3.09596	0.000112165
ENSMUSG00000062624	Cyp2c67	-2.0181	0.0424955
ENSMUSG00000074882	Cyp2c68	-1.89658	1.37266e-30
ENSMUSG00000060613	Cyp2c70	-2.58464	2.43657e-12
ENSMUSG00000022445	Cyp2d26	-2.29604	5.66126e-22
ENSMUSG00000052974	Cyp2f2	-4.25135	0.00062731
ENSMUSG00000028571	Cyp2j13	-2.5927	2.85453e-10
ENSMUSG00000056035	Cyp3a11	-7.41756	0.000127363
ENSMUSG00000029630	Cyp3a25	-4.75488	0.00111625
ENSMUSG00000066071	Cyp4a12a	-2.40182	0.0121653
ENSMUSG00000024292	Cyp4f14	-1.79261	3.25577e-05
ENSMUSG00000048440	Cyp4f16	-1.63707	9.48077e-11
ENSMUSG00000090700	Cyp4f40	-1.14655	4.04046e-09
ENSMUSG00000042922	D130020L05Rik	1.55225	0.000789676
ENSMUSG00000006711	D130043K22Rik	-1.07119	2.59972e-06
ENSMUSG00000085772	D630024D03Rik	-2.84817	0.0274717
ENSMUSG00000086285	D630044L22Rik	-1.55618	0.0202145
ENSMUSG00000026870	D730039F16Rik	-1.3296	9.73416e-10
ENSMUSG00000028519	Dab1	-1.30922	3.32063e-35
ENSMUSG00000034371	Dak	-1.07244	3.76343e-10
ENSMUSG00000042096	Dao	-2.63661	4.04942e-24
ENSMUSG00000042672	Dcst1	-2.98584	7.59502e-42
ENSMUSG00000022129	Dct	-1.04811	0.048534
ENSMUSG00000040296	Ddx58	-1.02118	3.60393e-08
ENSMUSG00000037921	Ddx60	-2.68036	3.77405e-06
ENSMUSG00000064213	Defa24	1.24607	0.00636346
ENSMUSG00000056268	Dennd1b	-1.00804	1.07033e-32
ENSMUSG00000027901	Dennd2d	-1.00622	1.72506e-11
ENSMUSG00000030225	Dera	-1.36417	4.90149e-36
ENSMUSG00000009092	Derl3	-1.67126	0.000174536
ENSMUSG00000030747	Dgat2	-2.05507	1.89052e-22
ENSMUSG00000004815	Dgkq	-1.11273	1.62351e-22
ENSMUSG00000002332	Dhrs1	-1.15499	4.06314e-25
ENSMUSG00000042569	Dhrs7b	-1.15614	5.99206e-17
ENSMUSG00000027068	Dhrs9	-2.19222	0.000643766
ENSMUSG00000017830	Dhx58	-2.25333	8.33516e-08
ENSMUSG00000034785	Dio1	-4.38353	1.13027e-68
ENSMUSG00000024868	Dkk1	1.45031	0.0339831
ENSMUSG00000047517	Dmbt1	-1.72879	8.58199e-05
ENSMUSG00000042102	Dmgdh	-4.3832	0.021068
ENSMUSG00000021879	Dnahc12	1.64988	0.0229897
ENSMUSG00000005237	Dnahc2	-1.73407	2.55883e-08
ENSMUSG00000038009	Dnajc22	-1.68632	2.8932e-45
ENSMUSG00000025279	Dnase1l3	-1.0989	0.000339883
ENSMUSG00000052301	Doc2a	-1.64116	0.00545955
ENSMUSG00000052085	Dock8	-1.31026	2.66116e-13
ENSMUSG00000019278	Dpep1	-2.90903	4.67235e-87
ENSMUSG00000030584	Dpf1	1.10425	2.03485e-05
ENSMUSG00000026958	Dpp7	-1.70885	2.88406e-44
ENSMUSG00000033308	Dpyd	-1.53598	1.76151e-74
ENSMUSG00000049502	Dtx3l	-1.09836	5.48392e-05
ENSMUSG00000027224	Duoxa1	-3.84916	0.0197779
ENSMUSG00000016526	Dyrk3	1.063	0.00200977
ENSMUSG00000035539	E230008N13Rik	-1.62167	0.015361
ENSMUSG00000046179	E2f8	-1.0506	1.78322e-16
ENSMUSG00000073538	E330020D12Rik	-3.37569	4.75702e-05
ENSMUSG00000072596	Ear2	-3.56167	0.0371157
ENSMUSG00000026255	Efhd1	-3.15973	6.96081e-05
ENSMUSG00000027954	Efna1	-1.15743	9.5006e-10
ENSMUSG00000012350	Ehf	-1.24109	7.98009e-15
ENSMUSG00000022853	Ehhadh	-1.09712	5.33434e-27
ENSMUSG00000027236	Eif3j	1.06224	1.07854e-06
ENSMUSG00000060600	Eno3	1.0638	3.70708e-07
ENSMUSG00000019989	Enpp3	-3.31379	4.12969e-43
ENSMUSG00000046697	Enpp7	-5.96721	1.31778e-76
ENSMUSG00000015085	Entpd2	-1.01414	8.43836e-10
ENSMUSG00000025192	Entpd7	-1.41628	3.58947e-33
ENSMUSG00000029859	Epha1	-1.02433	9.45633e-13
ENSMUSG00000022040	Ephx2	-1.8398	1.72498e-28
ENSMUSG00000025504	Eps8l2	-1.27792	1.52272e-60
ENSMUSG00000040600	Eps8l3	-1.91514	4.75511e-43
ENSMUSG00000022014	Epsti1	-1.27955	4.41819e-10
ENSMUSG00000028943	Espn	-1.95915	3.45173e-37
ENSMUSG00000034584	Exph5	-1.38565	9.53818e-14
ENSMUSG00000010461	Eya4	-1.70454	0.000102848
ENSMUSG00000031444	F10	-3.05994	0.000300672
ENSMUSG00000027249	F2	-2.98672	2.64004e-06
ENSMUSG00000021678	F2rl1	-1.4431	1.90764e-40
ENSMUSG00000031138	F9	-4.14268	0.000107454
ENSMUSG00000034171	Faah	-1.03003	1.63144e-14
ENSMUSG00000054422	Fabp1	-2.19298	0.0116383
ENSMUSG00000023057	Fabp2	-2.69483	8.20636e-18
ENSMUSG00000020405	Fabp6	3.41792	5.95491e-10
ENSMUSG00000030630	Fah	-1.91574	5.76858e-13
ENSMUSG00000044134	Fam109a	-1.13585	1.34957e-14
ENSMUSG00000023571	Fam132a	-1.24301	4.11703e-06
ENSMUSG00000037709	Fam13a	-1.68473	2.44231e-30
ENSMUSG00000035095	Fam167a	-3.73176	1.26257e-37
ENSMUSG00000049154	Fam183b	-2.2145	0.0398271
ENSMUSG00000039578	Fam190a	-1.01307	3.93491e-10
ENSMUSG00000022938	Fam3b	-2.70642	4.23514e-11
ENSMUSG00000050592	Fam78a	-1.57639	1.47999e-08
ENSMUSG00000070730	Fam82a2	-1.0668	1.69982e-14
ENSMUSG00000054161	Fam83e	-1.79637	3.18182e-80
ENSMUSG00000030303	Far2	-1.91908	2.65881e-47
ENSMUSG00000069805	Fbp1	-5.02061	1.70481e-70
ENSMUSG00000021456	Fbp2	-1.56406	3.20232e-39
ENSMUSG00000026415	Fcamr	-1.83463	5.58262e-07
ENSMUSG00000003420	Fcgrt	-4.31128	4.66698e-123
ENSMUSG00000059743	Fdps	-1.1006	3.05041e-06
ENSMUSG00000037106	Fer1l6	-1.8555	0.000256827
ENSMUSG00000024965	Fermt3	-1.48985	2.57631e-16
ENSMUSG00000044453	Ffar1	-3.0867	0.0342808
ENSMUSG00000051314	Ffar2	-1.36643	0.000108925
ENSMUSG00000033831	Fgb	-1.04687	0.00483674
ENSMUSG00000031073	Fgf15	1.64595	0.00333736
ENSMUSG00000033860	Fgg	-4.33451	0.0326025
ENSMUSG00000031594	Fgl1	1.96863	0.000110682
ENSMUSG00000028874	Fgr	-1.00618	4.68772e-07
ENSMUSG00000026692	Fmo4	-1.91907	2.33584e-25
ENSMUSG00000001334	Fndc5	-2.48029	1.55095e-54
ENSMUSG00000055874	Foxi3	2.22421	0.00942005
ENSMUSG00000039521	Foxp3	-1.38784	0.0107267
ENSMUSG00000021765	Fst	1.08501	6.2907e-08
ENSMUSG00000001155	Ftcd	1.12791	0.00168744
ENSMUSG00000028673	Fuca1	-1.29702	4.5608e-25
ENSMUSG00000019810	Fuca2	-2.45722	3.21743e-99
ENSMUSG00000072571	G630016D24Rik	-2.08503	4.12403e-65
ENSMUSG00000078650	G6pc	-5.12179	2.52534e-39
ENSMUSG00000000560	Gabra2	1.17766	0.00505189
ENSMUSG00000034005	Gal3st2	-5.92205	5.29951e-11
ENSMUSG00000021003	Galc	-1.09192	2.7678e-16
ENSMUSG00000020766	Galk1	-1.00669	2.16733e-12
ENSMUSG00000035473	Galm	-1.11437	8.14302e-24
ENSMUSG00000015027	Galns	-1.35162	1.49921e-33
ENSMUSG00000037280	Galnt6	-2.872	4.99358e-47
ENSMUSG00000036073	Galt	-1.05025	1.41183e-16
ENSMUSG00000015944	Gatsl2	-1.55847	2.16935e-21
ENSMUSG00000028048	Gba	-1.0332	9.93142e-22
ENSMUSG00000028269	Gbp1	-2.71067	1.79948e-11
ENSMUSG00000035540	Gc	-3.79932	0.00187926
ENSMUSG00000046814	Gchfr	-1.09723	0.00101536
ENSMUSG00000028124	Gclm	-1.0809	3.45175e-44
ENSMUSG00000032226	Gcnt3	-1.55608	0.000366177
ENSMUSG00000058624	Gda	-3.82062	7.80151e-84
ENSMUSG00000027865	Gdap2	-1.14482	3.39181e-20
ENSMUSG00000038508	Gdf15	-1.26435	4.30773e-06
ENSMUSG00000051279	Gdf6	1.09595	0.000283257
ENSMUSG00000018238	Gdf9	-1.58264	0.0347364
ENSMUSG00000019359	Gdpd2	-1.78251	1.46872e-05
ENSMUSG00000006345	Ggt1	-3.0004	3.555e-48
ENSMUSG00000014351	Gip	-4.46217	6.84356e-31
ENSMUSG00000047797	Gjb1	-1.54252	5.23784e-24
ENSMUSG00000046352	Gjb2	-2.16928	3.10173e-19
ENSMUSG00000042367	Gjb3	-1.20549	0.0358162
ENSMUSG00000040055	Gjb6	-3.37641	0.00529813
ENSMUSG00000079260	Glb1	-1.34033	6.1384e-31
ENSMUSG00000045594	Glb1	-1.26838	1.38552e-24
ENSMUSG00000031163	Glod5	-5.00431	4.23679e-21
ENSMUSG00000063683	Glyat	-2.76178	0.00539198
ENSMUSG00000020258	Glyctk	-1.5222	3.7757e-09
ENSMUSG00000063886	Gm10138	1.7207	0.000887222
ENSMUSG00000072618	Gm10384	-1.72871	0.012286
ENSMUSG00000072830	Gm10425	-2.57949	1.65946e-12
ENSMUSG00000074355	Gm10676	1.33582	0.00863783
ENSMUSG00000074919	Gm10787	-3.87054	1.13332e-30
ENSMUSG00000075014	Gm10800	2.61231	0.0361024
ENSMUSG00000075025	Gm10804	-2.80575	0.00127132
ENSMUSG00000078384	Gm10935	-2.25527	0.00868728
ENSMUSG00000079492	Gm11127	-2.63768	0.0267558
ENSMUSG00000085747	Gm11194	-4.67485	1.90248e-09
ENSMUSG00000085941	Gm11201	-2.42019	1.02606e-06
ENSMUSG00000044860	Gm1123	-1.28781	7.26084e-07
ENSMUSG00000079941	Gm11273	-1.20409	0.0243364
ENSMUSG00000085331	Gm11274	2.71282	0.0115988
ENSMUSG00000075611	Gm11545	-1.12043	1.26901e-10
ENSMUSG00000085007	Gm11549	-1.33888	0.0393651
ENSMUSG00000080785	Gm11591	-4.49185	0.00861601
ENSMUSG00000085586	Gm11613	1.58847	4.00093e-07
ENSMUSG00000085651	Gm11695	-2.84271	0.00190373
ENSMUSG00000078586	Gm11735	-2.64911	6.02061e-13
ENSMUSG00000087404	Gm11752	-4.05644	0.00217674
ENSMUSG00000086835	Gm11775	-4.5627	0.00170345
ENSMUSG00000082510	Gm11793	-2.60493	0.0152394
ENSMUSG00000083246	Gm11839	1.31558	0.00685905
ENSMUSG00000050550	Gm11868	-3.27281	0.00032336
ENSMUSG00000040978	Gm11992	-2.18283	0.00910459
ENSMUSG00000084850	Gm12092	-2.97074	0.0134395
ENSMUSG00000082292	Gm12250	-2.09021	0.00390849
ENSMUSG00000072834	Gm12298	-5.20287	0.00143977
ENSMUSG00000087523	Gm12319	1.16099	0.000207617
ENSMUSG00000087326	Gm12503	-1.5578	0.0301665
ENSMUSG00000066176	Gm12511	-1.99457	0.0132852
ENSMUSG00000086952	Gm12596	-2.58687	0.000665592
ENSMUSG00000085923	Gm12781	-1.97398	0.0064281
ENSMUSG00000086187	Gm12860	-2.06134	0.00316871
ENSMUSG00000087171	Gm12962	-5.19764	1.304e-07
ENSMUSG00000085009	Gm12977	-1.36171	0.0233528
ENSMUSG00000085574	Gm13053	-2.537	2.1712e-22
ENSMUSG00000078496	Gm13152	-1.77064	0.00261122
ENSMUSG00000041735	Gm13178	-4.19144	0.00680839
ENSMUSG00000078502	Gm13212	-1.14335	0.0285474
ENSMUSG00000063245	Gm13248	-2.65742	0.000176844
ENSMUSG00000075520	Gm13318	-1.07095	2.84289e-06
ENSMUSG00000083563	Gm13340	-1.24018	2.506e-18
ENSMUSG00000085942	Gm13364	-1.47681	7.68841e-07
ENSMUSG00000083796	Gm13369	-2.53567	0.0320399
ENSMUSG00000078137	Gm1337	1.09418	0.0133958
ENSMUSG00000084407	Gm14018	1.66716	0.00888484
ENSMUSG00000078877	Gm14295	1.369	0.00603152
ENSMUSG00000056061	Gm14318	-3.00843	1.82247e-12
ENSMUSG00000078863	Gm14325	1.32255	0.000539321
ENSMUSG00000078862	Gm14326	1.00254	0.00396202
ENSMUSG00000067480	Gm14403	1.45664	0.00342744
ENSMUSG00000078870	Gm14410	1.49831	0.000360769
ENSMUSG00000078868	Gm14412	3.57409	0.00143201
ENSMUSG00000083111	Gm14421	4.36257	0.00938975
ENSMUSG00000079339	Gm14446	-1.77834	0.0472323
ENSMUSG00000085196	Gm14963	2.21757	4.40015e-13
ENSMUSG00000085250	Gm15234	-1.33634	0.0093382
ENSMUSG00000074444	Gm15284	2.08641	0.00564495
ENSMUSG00000085204	Gm15327	1.63125	0.0442925
ENSMUSG00000083020	Gm15331	-2.25006	3.37802e-18
ENSMUSG00000085289	Gm15337	-1.35185	0.0231841
ENSMUSG00000086770	Gm15351	1.83109	0.0309992
ENSMUSG00000081488	Gm15368	-3.91815	0.0108909
ENSMUSG00000085363	Gm15478	-1.71055	0.0323618
ENSMUSG00000083813	Gm15502	1.19	0.000106656
ENSMUSG00000085095	Gm15635	-1.6603	0.0188219
ENSMUSG00000087703	Gm15650	-2.73918	0.0204527
ENSMUSG00000089663	Gm15651	-1.70724	0.0350597
ENSMUSG00000082485	Gm15693	-2.89621	0.000133431
ENSMUSG00000081670	Gm15697	2.06416	0.00556622
ENSMUSG00000081512	Gm15821	-3.43532	0.0405681
ENSMUSG00000081143	Gm15823	-1.8794	1.49363e-06
ENSMUSG00000085054	Gm15834	1.6542	0.000725726
ENSMUSG00000086706	Gm15848	-1.24342	0.00277854
ENSMUSG00000078087	Gm15887	-1.0839	0.0452977
ENSMUSG00000080893	Gm15920	1.01399	0.0333403
ENSMUSG00000081022	Gm15936	-3.29621	0.00487937
ENSMUSG00000089697	Gm15947	-2.68583	0.0162884
ENSMUSG00000081303	Gm16011	-1.59922	0.000162134
ENSMUSG00000086914	Gm16124	1.21438	0.0148041
ENSMUSG00000089744	Gm16146	-3.46517	4.34605e-05
ENSMUSG00000066667	Gm16432	1.79955	0.0318586
ENSMUSG00000085535	Gm16719	-1.83407	0.00135164
ENSMUSG00000091443	Gm17023	-2.41887	0.00886252
ENSMUSG00000090939	Gm17147	-2.00643	0.00833021
ENSMUSG00000091865	Gm17244	-2.07901	0.0277616
ENSMUSG00000092155	Gm17269	-3.49489	2.60504e-11
ENSMUSG00000091191	Gm17334	-2.2013	0.000175868
ENSMUSG00000091684	Gm17358	-1.13469	0.0181407
ENSMUSG00000090617	Gm17395	-2.08354	0.0051851
ENSMUSG00000091753	Gm17432	1.48735	0.00325169
ENSMUSG00000091169	Gm17493	1.8998	0.00482172
ENSMUSG00000092246	Gm20493	2.8685	0.0258734
ENSMUSG00000085692	Gm2061	-7.08691	1.96624e-23
ENSMUSG00000085128	Gm2115	-1.80657	0.000496446
ENSMUSG00000085116	Gm2735	-2.14115	0.000933906
ENSMUSG00000091711	Gm2885	1.46714	0.0144764
ENSMUSG00000091412	Gm2895	-2.20204	1.62113e-08
ENSMUSG00000090610	Gm3571	-2.12088	0.00160949
ENSMUSG00000074181	Gm3776	-1.90979	0.0326164
ENSMUSG00000086305	Gm4262	-1.35695	0.000132198
ENSMUSG00000078504	Gm438	-3.64828	3.43754e-05
ENSMUSG00000089694	Gm4477	-7.33435	4.45518e-07
ENSMUSG00000089840	Gm4491	-4.65909	0.000527056
ENSMUSG00000087567	Gm4755	-1.39338	0.00782698
ENSMUSG00000025936	Gm4956	-3.81247	0.0160021
ENSMUSG00000092052	Gm5101	-2.16981	3.31805e-05
ENSMUSG00000064232	Gm5414	-5.3674	0.000131294
ENSMUSG00000046687	Gm5424	-1.38848	9.48077e-11
ENSMUSG00000058163	Gm5431	-2.41672	0.00225229
ENSMUSG00000073608	Gm6086	-2.6647	0.0409825
ENSMUSG00000062962	Gm6378	-3.95336	0.00206105
ENSMUSG00000085172	Gm6542	-1.01662	0.00690671
ENSMUSG00000074261	Gm7092	-2.12287	6.19504e-25
ENSMUSG00000089953	Gm757	-1.51014	0.0360461
ENSMUSG00000073090	Gm7932	-1.84686	0.0092535
ENSMUSG00000090792	Gm8221	-1.64781	0.0451553
ENSMUSG00000074623	Gm826	-2.2862	2.01459e-07
ENSMUSG00000090555	Gm8893	-2.91889	1.98922e-07
ENSMUSG00000048603	Gm9828	1.07614	0.00595199
ENSMUSG00000054618	Gm9951	-2.60389	0.00465574
ENSMUSG00000070284	Gmppb	-1.4134	3.40621e-12
ENSMUSG00000052102	Gnpda1	-1.84446	9.16437e-06
ENSMUSG00000041717	Golt1a	-1.67388	3.96112e-34
ENSMUSG00000030054	Gp9	-2.26344	0.00505353
ENSMUSG00000023019	Gpd1	-4.25495	1.72578e-222
ENSMUSG00000053852	Gpr112	-2.38284	8.51549e-05
ENSMUSG00000022755	Gpr128	-1.8832	1.27966e-32
ENSMUSG00000021306	Gpr137b	-1.05071	0.000148326
ENSMUSG00000042816	Gpr151	-4.49253	1.10418e-17
ENSMUSG00000041762	Gpr155	-1.65138	7.39719e-24
ENSMUSG00000047875	Gpr157	-1.9152	1.07917e-27
ENSMUSG00000049608	Gpr55	-2.29015	0.00110843
ENSMUSG00000022546	Gpt	-1.35777	1.23191e-17
ENSMUSG00000042808	Gpx2	-1.02018	4.62755e-07
ENSMUSG00000018339	Gpx3	-2.78541	4.16098e-55
ENSMUSG00000040111	Gramd1b	-1.4975	2.64996e-10
ENSMUSG00000034708	Grn	-1.07123	9.32569e-20
ENSMUSG00000038515	Grtp1	-1.00082	8.36324e-17
ENSMUSG00000017204	Gsdma	-4.61097	0.00282667
ENSMUSG00000055748	Gsdmc4	-4.38572	0.00203436
ENSMUSG00000022575	Gsdmd	-1.59225	1.63946e-26
ENSMUSG00000074183	Gsta1	-3.4001	0.000159463
ENSMUSG00000057933	Gsta2	-2.91868	5.88635e-21
ENSMUSG00000025934	Gsta3	-1.08181	0.00722238
ENSMUSG00000004038	Gstm3	-2.45078	6.40777e-12
ENSMUSG00000068762	Gstm6	-1.06181	0.00439661
ENSMUSG00000032978	Guca2b	-3.236	7.31707e-75
ENSMUSG00000074003	Gucy2d	-3.17711	1.01077e-14
ENSMUSG00000025534	Gusb	-1.17658	4.42583e-27
ENSMUSG00000023132	Gzma	-1.53093	0.000359149
ENSMUSG00000079547	H2-DMb1	-1.02908	0.00332647
ENSMUSG00000079507	H2-Q1	-2.71005	3.28244e-20
ENSMUSG00000091705	H2-Q2	-1.76801	1.60124e-15
ENSMUSG00000067212	H2-T23	-1.59971	1.95518e-05
ENSMUSG00000054128	H2-T3	-1.28841	8.33336e-08
ENSMUSG00000037335	Hand1	1.08796	4.59469e-19
ENSMUSG00000022831	Hcls1	-1.04497	2.42861e-05
ENSMUSG00000021730	Hcn1	-1.60767	0.00657978
ENSMUSG00000022558	Heatr7a	-1.06131	9.57384e-28
ENSMUSG00000046861	Hectd3	-1.0574	6.17106e-36
ENSMUSG00000044156	Hepacam2	-1.57004	6.24656e-07
ENSMUSG00000031209	Heph	-1.08102	6.4037e-22
ENSMUSG00000028940	Hes2	-3.50049	1.2412e-11
ENSMUSG00000025232	Hexa	-2.00122	3.80847e-101
ENSMUSG00000021665	Hexb	-1.23748	3.61405e-22
ENSMUSG00000022821	Hgd	-3.23702	4.10085e-10
ENSMUSG00000029102	Hgfac	-1.69924	8.48553e-07
ENSMUSG00000019791	Hint3	-1.119	7.29041e-18
ENSMUSG00000036181	Hist1h1c	1.35127	0.0295351
ENSMUSG00000052565	Hist1h1d	1.2507	0.0244232
ENSMUSG00000069270	Hist1h2ac	3.46239	2.90089e-18
ENSMUSG00000071478	Hist1h2ad	2.03297	0.0048486
ENSMUSG00000018102	Hist1h2bc	1.07525	5.95406e-19
ENSMUSG00000047246	Hist1h2be	2.39272	0.000181245
ENSMUSG00000058385	Hist1h2bg	1.58594	0.00106486
ENSMUSG00000062808	Hist1h3d	2.12012	5.47233e-08
ENSMUSG00000069273	Hist1h3e	2.81299	0.000650214
ENSMUSG00000059309	Hist1h3f	3.81417	0.00572543
ENSMUSG00000075032	Hist1h3i	2.70256	0.0150634
ENSMUSG00000060678	Hist1h4c	4.07621	1.51479e-06
ENSMUSG00000061482	Hist1h4d	1.60432	0.0385409
ENSMUSG00000060981	Hist1h4h	2.28952	1.61912e-05
ENSMUSG00000060639	Hist1h4i	2.04144	1.21586e-09
ENSMUSG00000064288	Hist1h4k	1.44102	0.0463664
ENSMUSG00000069306	Hist1h4m	4.80269	7.93879e-06
ENSMUSG00000069305	Hist1h4n	5.61675	0.000168645
ENSMUSG00000081058	Hist2h3c2	1.79792	0.000600803
ENSMUSG00000091405	Hist2h4	1.5587	0.020553
ENSMUSG00000078851	Hist3h2a	1.00642	0.0211232
ENSMUSG00000028672	Hmgcl	-1.19783	7.05797e-21
ENSMUSG00000025176	Hoga1	-1.16218	0.000766995
ENSMUSG00000052566	Hook2	-1.11051	7.69298e-35
ENSMUSG00000038236	Hoxa7	1.01642	8.11985e-05
ENSMUSG00000029445	Hpd	-2.04589	1.91958e-06
ENSMUSG00000029919	Hpgds	-2.77803	8.57032e-52
ENSMUSG00000034528	Hsd17b13	-1.40386	7.78591e-17
ENSMUSG00000062410	Hsd3b3	-1.85894	0.0111054
ENSMUSG00000062007	Hsh2d	-1.85627	4.51074e-08
ENSMUSG00000090877	Hspa1b	1.09559	0.00852842
ENSMUSG00000029678	Hyal5	-4.87477	1.59472e-117
ENSMUSG00000026618	Iars2	-1.04439	1.02837e-34
ENSMUSG00000021208	Ifi27l2b	-2.40959	3.63415e-20
ENSMUSG00000078920	Ifi47	-1.7839	0.00502481
ENSMUSG00000026896	Ifih1	-1.04172	5.21479e-06
ENSMUSG00000034459	Ifit1	-1.56783	0.0323192
ENSMUSG00000046070	Igfals	-3.49755	5.25539e-37
ENSMUSG00000039323	Igfbp2	1.09706	2.47269e-11
ENSMUSG00000051985	Igfn1	-3.17333	5.91359e-05
ENSMUSG00000022969	Il10rb	-1.0131	6.59062e-23
ENSMUSG00000023206	Il15ra	-1.29184	0.000529103
ENSMUSG00000039217	Il18	-3.01822	3.71523e-28
ENSMUSG00000027399	Il1a	-2.23813	4.76063e-08
ENSMUSG00000057054	Inca1	1.04344	0.000175717
ENSMUSG00000037035	Inhbb	-1.08748	0.0181428
ENSMUSG00000026102	Inpp1	-1.01162	3.34003e-10
ENSMUSG00000034570	Inpp5j	-1.44005	8.37948e-13
ENSMUSG00000005640	Insrr	1.18345	0.0435321
ENSMUSG00000021676	Iqgap2	-1.01325	4.34916e-29
ENSMUSG00000060477	Irak2	-1.37404	9.12694e-33
ENSMUSG00000018899	Irf1	-1.12185	4.11703e-06
ENSMUSG00000031734	Irx3	1.25943	0.0289134
ENSMUSG00000021604	Irx4	-1.09032	0.0368541
ENSMUSG00000032243	Itga11	1.29026	3.5147e-08
ENSMUSG00000020758	Itgb4	-1.12684	5.50032e-29
ENSMUSG00000037254	Itih2	-4.64761	0.00288964
ENSMUSG00000006522	Itih3	-2.80389	6.33708e-05
ENSMUSG00000038209	Itln1	-1.85389	0.0010602
ENSMUSG00000057963	Itpk1	-1.39847	5.0465e-35
ENSMUSG00000034271	Jdp2	1.04063	1.95641e-07
ENSMUSG00000074575	Kcng1	1.10938	8.44842e-08
ENSMUSG00000045053	Kcng3	-2.06618	0.020565
ENSMUSG00000058248	Kcnh1	-1.07731	1.28035e-05
ENSMUSG00000001901	Kcnh6	-1.05877	0.0100379
ENSMUSG00000051497	Kcnj16	-2.58388	0.000473663
ENSMUSG00000023243	Kcnk5	-1.15607	2.92075e-08
ENSMUSG00000054342	Kcnn4	-1.25303	0.000209284
ENSMUSG00000009545	Kcnq1	-1.08449	1.74426e-14
ENSMUSG00000051727	Kctd14	-1.00529	0.00309079
ENSMUSG00000024694	Keg1	-2.57083	0.000783033
ENSMUSG00000029866	Kel	-2.81031	3.87298e-07
ENSMUSG00000028758	Kif17	-1.49992	1.65478e-05
ENSMUSG00000041642	Kif21b	-1.33094	1.13485e-20
ENSMUSG00000029195	Klb	-1.44713	1.11688e-09
ENSMUSG00000001558	Klhl10	1.64728	0.0119964
ENSMUSG00000063903	Klk1	-1.95431	0.00209098
ENSMUSG00000079299	Klrb1	3.93664	0.0275628
ENSMUSG00000022875	Kng1	-3.04912	0.0290451
ENSMUSG00000060459	Kng2	-2.70282	0.0289513
ENSMUSG00000040680	Kremen2	-1.21649	0.00392081
ENSMUSG00000047564	Krtap3-1	3.35475	0.00179056
ENSMUSG00000018334	Ksr1	-1.15823	2.40526e-27
ENSMUSG00000026866	Kynu	-1.76543	4.23853e-07
ENSMUSG00000024421	Lama3	-1.53102	5.20393e-17
ENSMUSG00000025762	Larp1b	-1.02955	3.98419e-05
ENSMUSG00000057609	Lce1a1	-5.44826	0.00158513
ENSMUSG00000021998	Lcp1	-1.86629	4.31702e-07
ENSMUSG00000026354	Lct	-2.21537	3.16975e-84
ENSMUSG00000032401	Lctl	-3.82387	0.0103862
ENSMUSG00000021798	Ldb3	-2.21942	3.2659e-45
ENSMUSG00000036216	Leap2	-5.53901	1.09877e-81
ENSMUSG00000050335	Lgals3	-1.32547	2.19642e-07
ENSMUSG00000033880	Lgals3bp	-1.1561	6.8992e-06
ENSMUSG00000053964	Lgals4	-1.24688	1.75533e-35
ENSMUSG00000001123	Lgals9	-2.66414	4.43262e-30
ENSMUSG00000021190	Lgmn	-1.66198	1.60131e-20
ENSMUSG00000034394	Lif	-2.09172	1.75292e-14
ENSMUSG00000049556	Lingo1	1.11269	0.00154502
ENSMUSG00000044505	Lingo4	-1.30154	0.0369522
ENSMUSG00000024781	Lipa	-1.41402	2.98823e-23
ENSMUSG00000003123	Lipe	-1.09387	6.26249e-15
ENSMUSG00000022500	Litaf	-1.09981	1.12298e-19
ENSMUSG00000039704	Lmbrd2	-1.08523	2.15363e-08
ENSMUSG00000026686	Lmx1a	-1.67583	0.0210168
ENSMUSG00000036832	Lpar3	-2.12899	9.3865e-17
ENSMUSG00000067714	Lpar5	-1.9674	1.68998e-32
ENSMUSG00000004270	Lpcat3	-1.29819	5.87337e-46
ENSMUSG00000026623	Lpgat1	-1.53844	2.84376e-75
ENSMUSG00000020593	Lpin1	-1.29501	3.68783e-13
ENSMUSG00000028003	Lrat	-1.52125	5.66557e-26
ENSMUSG00000027070	Lrp2	-2.21039	1.9362e-15
ENSMUSG00000090291	Lrrc10b	-1.07014	0.00105937
ENSMUSG00000049799	Lrrc19	-2.20875	7.24434e-34
ENSMUSG00000026961	Lrrc26	-1.28428	0.0294418
ENSMUSG00000049939	Lrrc4	-1.65635	2.19338e-18
ENSMUSG00000031831	Lrrc50	-1.4457	2.41323e-08
ENSMUSG00000064307	Lrrc51	1.14541	9.18888e-08
ENSMUSG00000067206	Lrrc66	-1.08263	3.68227e-11
ENSMUSG00000034648	Lrrn1	-1.30911	3.16655e-13
ENSMUSG00000046908	Ltb4r1	-1.58185	3.04011e-08
ENSMUSG00000040432	Ltb4r2	-2.33233	4.95139e-14
ENSMUSG00000022761	Lztr1	-1.06067	4.51539e-23
ENSMUSG00000047591	Mafa	7.23243	1.0679e-07
ENSMUSG00000074622	Mafb	-1.02086	1.13852e-07
ENSMUSG00000027377	Mall	-2.11389	2.94953e-95
ENSMUSG00000029119	Man2b2	-1.68468	1.58247e-115
ENSMUSG00000033618	Map3k13	-2.08566	5.26145e-30
ENSMUSG00000024235	Map3k8	-1.33448	1.90262e-10
ENSMUSG00000037523	Mavs	-1.14001	5.23611e-26
ENSMUSG00000024863	Mbl2	-5.99647	0.000163939
ENSMUSG00000024150	Mcfd2	-1.0391	6.71058e-10
ENSMUSG00000004567	Mcoln1	-1.04926	4.93534e-16
ENSMUSG00000011008	Mcoln2	-1.32318	5.00506e-15
ENSMUSG00000036853	Mcoln3	-4.2836	3.48185e-06
ENSMUSG00000032418	Me1	-1.73347	1.14613e-16
ENSMUSG00000023914	Mep1a	-1.79817	1.33476e-82
ENSMUSG00000024313	Mep1b	-2.79195	3.88911e-98
ENSMUSG00000014361	Mertk	-1.0217	4.19971e-21
ENSMUSG00000025347	Mettl7b	-2.14854	3.74882e-37
ENSMUSG00000022780	Mfi2	-2.33073	1.4782e-06
ENSMUSG00000020818	Mfsd11	-1.56994	1.98994e-31
ENSMUSG00000034854	Mfsd12	-1.28684	1.90136e-09
ENSMUSG00000028655	Mfsd2a	-4.52689	1.51565e-37
ENSMUSG00000066595	Mfsd7b	-2.08554	2.37959e-22
ENSMUSG00000019888	Mgat4c	-2.67113	4.51549e-12
ENSMUSG00000040950	Mgl2	-1.23233	0.0315091
ENSMUSG00000074604	Mgst2	-1.25726	6.25569e-17
ENSMUSG00000036718	Micall2	-1.75208	6.23332e-26
ENSMUSG00000065523	Mir192	-1.30011	0.00774367
ENSMUSG00000088054	Mir1968	-3.89509	0.00553286
ENSMUSG00000065562	Mir215	1.68378	0.00077065
ENSMUSG00000093098	Mir5102	-1.75083	0.000229348
ENSMUSG00000012519	Mlkl	-1.26971	3.15131e-06
ENSMUSG00000026303	Mlph	-1.96148	1.2317e-60
ENSMUSG00000027820	Mme	-3.41644	1.35796e-08
ENSMUSG00000058183	Mmel1	-2.25964	0.00483062
ENSMUSG00000018623	Mmp7	-2.59453	4.21998e-06
ENSMUSG00000017737	Mmp9	-1.01062	7.54588e-08
ENSMUSG00000076281	mmu-mir-2134-4	-1.76093	0.00026712
ENSMUSG00000076258	mmu-mir-689-2	-1.8772	0.000429247
ENSMUSG00000039616	Mocos	-1.26312	3.11719e-09
ENSMUSG00000052396	Mogat2	-1.48422	1.9596e-20
ENSMUSG00000026621	Mosc1	-2.34183	0.00027378
ENSMUSG00000031402	Mpp1	-1.11853	1.38552e-24
ENSMUSG00000070305	Mpzl3	-1.09866	1.08287e-18
ENSMUSG00000039395	Mreg	-1.37565	5.57855e-10
ENSMUSG00000064036	Mro	-1.52535	3.93906e-16
ENSMUSG00000024731	Ms4a10	-2.7137	1.80939e-39
ENSMUSG00000091465	Ms4a12	-2.68308	2.05775e-05
ENSMUSG00000024730	Ms4a8a	-2.51857	4.52249e-51
ENSMUSG00000032591	Mst1	-2.03259	3.05776e-06
ENSMUSG00000064339	mt-Rnr2	-1.19537	3.63447e-05
ENSMUSG00000028158	Mttp	-1.62466	1.24407e-32
ENSMUSG00000037390	Muc3	-1.67889	7.22863e-15
ENSMUSG00000079620	Muc4	-1.99188	3.02967e-06
ENSMUSG00000030681	Mvp	-1.00745	4.36167e-19
ENSMUSG00000001156	Mxd1	-1.91557	1.41638e-50
ENSMUSG00000025025	Mxi1	-1.31626	8.05997e-16
ENSMUSG00000074652	Myh7b	-2.71444	1.11966e-36
ENSMUSG00000020469	Myl7	-2.55522	4.55471e-17
ENSMUSG00000031698	Mylk3	-1.71168	3.34156e-07
ENSMUSG00000034427	Myo15b	-1.25277	7.97452e-47
ENSMUSG00000072720	Myo18b	1.67232	2.22305e-07
ENSMUSG00000025401	Myo1a	-2.99664	3.77705e-128
ENSMUSG00000030761	Myo7a	-1.12294	1.50301e-06
ENSMUSG00000024388	Myo7b	-1.16719	2.02832e-24
ENSMUSG00000037139	Myom3	-1.08523	5.97842e-05
ENSMUSG00000041132	N4bp2l1	-1.49289	9.05702e-09
ENSMUSG00000022453	Naga	-1.90423	8.75116e-23
ENSMUSG00000021640	Naip1	-2.23541	6.86163e-66
ENSMUSG00000078945	Naip2	-1.22296	2.09044e-65
ENSMUSG00000082956	Naip3	-1.45561	1.16488e-07
ENSMUSG00000071203	Naip5	-1.60142	1.82142e-55
ENSMUSG00000078942	Naip6	-1.9882	4.0473e-20
ENSMUSG00000022574	Naprt1	-1.14696	1.13476e-14
ENSMUSG00000051147	Nat2	-1.09329	1.22698e-11
ENSMUSG00000030004	Nat8	-3.8215	2.44321e-20
ENSMUSG00000092274	Neat1	-2.0304	1.87755e-21
ENSMUSG00000026749	Nek6	-1.14368	1.05338e-20
ENSMUSG00000007038	Neu1	-1.18077	5.90445e-12
ENSMUSG00000042997	Nhlrc3	-1.06376	9.11955e-23
ENSMUSG00000037966	Ninj1	-1.08208	2.89971e-19
ENSMUSG00000030452	Nipa2	-1.34594	2.86698e-53
ENSMUSG00000038879	Nipal2	-1.00821	4.2752e-08
ENSMUSG00000015247	Nipsnap3b	-1.26279	2.05652e-35
ENSMUSG00000049871	Nlrc3	-1.41052	1.34466e-10
ENSMUSG00000039193	Nlrc4	-1.25989	1.19744e-18
ENSMUSG00000049709	Nlrp10	3.6096	0.0218469
ENSMUSG00000070390	Nlrp1b	-1.19054	0.00263765
ENSMUSG00000092528	Nlrp1c-ps	-3.19735	0.00727966
ENSMUSG00000060508	Nlrp9b	-3.73287	2.33367e-53
ENSMUSG00000032456	Nmnat3	-1.02623	4.65992e-08
ENSMUSG00000055994	Nod2	-1.04321	0.0125928
ENSMUSG00000030562	Nox4	-2.55039	1.76067e-39
ENSMUSG00000026077	Npas2	-2.27486	2.11894e-48
ENSMUSG00000020447	Npc1l1	-1.44923	5.12864e-05
ENSMUSG00000042684	Npl	-1.18269	3.97044e-13
ENSMUSG00000047638	Nr1h4	-1.08128	7.67846e-20
ENSMUSG00000005677	Nr1i3	-1.74229	1.37887e-10
ENSMUSG00000032292	Nr2e3	-3.42056	5.68389e-58
ENSMUSG00000032311	Nrg4	-1.37795	0.00019693
ENSMUSG00000059974	Ntm	1.11858	0.0167332
ENSMUSG00000019890	Nts	-2.19473	9.34167e-13
ENSMUSG00000027939	Nup210l	1.45542	3.28825e-06
ENSMUSG00000031410	Nxf7	-1.19091	0.0288795
ENSMUSG00000041827	Oasl1	-1.5986	0.001305
ENSMUSG00000029153	Ociad2	-1.01628	1.9831e-15
ENSMUSG00000047394	Odf3b	-1.46994	0.0196829
ENSMUSG00000021749	Oit1	-1.62022	2.45341e-05
ENSMUSG00000022026	Olfm4	-4.43443	1.41327e-131
ENSMUSG00000045392	Olfr1033	6.44341	8.24689e-05
ENSMUSG00000050158	Olfr165	-3.04209	8.73611e-06
ENSMUSG00000090981	Olfr718-ps1	-2.66136	0.00355737
ENSMUSG00000050511	Oprd1	-1.66546	0.0122064
ENSMUSG00000026672	Optn	-1.46885	2.9953e-19
ENSMUSG00000038150	Ormdl3	-1.02351	3.27475e-10
ENSMUSG00000042359	Osbpl6	-1.41158	2.56947e-13
ENSMUSG00000074063	Osgin1	-1.38637	9.48893e-20
ENSMUSG00000035699	Osta	-1.601	8.29401e-32
ENSMUSG00000053862	Ostb	-2.42579	6.48923e-35
ENSMUSG00000031173	Otc	-1.93719	2.54109e-90
ENSMUSG00000074340	Ovgp1	1.10725	0.00687896
ENSMUSG00000037279	Ovol2	-1.86396	5.81559e-06
ENSMUSG00000020787	P2rx1	-1.13704	0.000128558
ENSMUSG00000027071	P2rx3	1.71181	3.96868e-05
ENSMUSG00000018846	Pank3	-1.17374	3.33462e-32
ENSMUSG00000021223	Papln	-1.47053	1.22718e-20
ENSMUSG00000024899	Papss2	-1.04009	2.07368e-19
ENSMUSG00000032278	Paqr5	-1.06861	0.00635439
ENSMUSG00000037348	Paqr7	-1.77271	2.11327e-14
ENSMUSG00000064225	Paqr9	-6.04338	2.16528e-109
ENSMUSG00000063268	Parp10	-1.12271	2.32624e-12
ENSMUSG00000034422	Parp14	-1.91748	1.14332e-13
ENSMUSG00000022906	Parp9	-1.24172	3.30645e-07
ENSMUSG00000029706	Pax4	-2.95354	0.00255514
ENSMUSG00000020072	Pbld1	-1.25025	0.00294838
ENSMUSG00000027513	Pck1	-2.12455	0.00134241
ENSMUSG00000020131	Pcsk4	-1.64257	1.73291e-34
ENSMUSG00000025137	Pcyt2	-1.0665	1.14329e-25
ENSMUSG00000024575	Pde6a	-2.69411	8.85385e-18
ENSMUSG00000019577	Pdk4	-1.22607	0.016097
ENSMUSG00000022090	Pdlim2	-1.41153	2.68046e-10
ENSMUSG00000022197	Pdzd2	-1.46686	5.06328e-17
ENSMUSG00000038298	Pdzk1	-2.63888	1.15941e-38
ENSMUSG00000028716	Pdzk1ip1	-1.78578	6.06637e-29
ENSMUSG00000092035	Peg10	1.22029	6.35683e-09
ENSMUSG00000055866	Per2	-1.30186	0.00154399
ENSMUSG00000019851	Perp	-1.36197	4.74e-49
ENSMUSG00000027222	Pex16	-1.24785	2.42011e-24
ENSMUSG00000026773	Pfkfb3	-1.20254	0.00865904
ENSMUSG00000025648	Pfkfb4	-2.21247	1.18993e-41
ENSMUSG00000024738	Pga5	-3.62786	3.53501e-05
ENSMUSG00000056131	Pgm3	-1.16692	1.38552e-24
ENSMUSG00000046804	Phgr1	-2.96288	2.08625e-15
ENSMUSG00000041801	Phlda3	1.09108	3.7757e-09
ENSMUSG00000045658	Pid1	-1.02415	6.11959e-06
ENSMUSG00000026417	Pigr	-4.69668	1.30581e-141
ENSMUSG00000000167	Pih1d2	1.19114	0.0272851
ENSMUSG00000031155	Pim2	-1.05839	1.48365e-11
ENSMUSG00000017453	Pipox	-1.11613	2.41511e-10
ENSMUSG00000033644	Piwil2	-2.48646	7.02825e-17
ENSMUSG00000026413	Pkp1	-4.50901	0.00176298
ENSMUSG00000002847	Pla1a	-1.47779	0.0068617
ENSMUSG00000022683	Pla2g10	-1.6091	0.000532118
ENSMUSG00000041202	Pla2g2d	-2.77321	0.0198222
ENSMUSG00000028749	Pla2g2f	-2.70112	2.0116e-08
ENSMUSG00000046971	Pla2g4f	-1.74646	0.0114433
ENSMUSG00000030214	Plbd1	-1.38433	4.06101e-36
ENSMUSG00000043648	Pld6	1.24993	0.0442747
ENSMUSG00000031557	Plekha2	-1.17702	5.07183e-09
ENSMUSG00000074170	Plekhf1	-1.38097	1.99846e-08
ENSMUSG00000039713	Plekhg5	-1.19785	6.25175e-12
ENSMUSG00000038167	Plekhg6	-1.41177	2.95482e-34
ENSMUSG00000060716	Plekhh1	-1.03154	1.12212e-18
ENSMUSG00000059481	Plg	-3.68046	0.00273514
ENSMUSG00000028494	Plin2	-1.41248	1.04258e-15
ENSMUSG00000024197	Plin3	-1.26196	7.56628e-17
ENSMUSG00000011305	Plin5	2.40919	0.0207222
ENSMUSG00000032374	Plod2	1.1697	8.30652e-17
ENSMUSG00000049493	Pls1	-1.64449	2.09272e-35
ENSMUSG00000042251	Pm20d1	-2.80109	4.3877e-51
ENSMUSG00000025359	Pmel	1.44311	0.000743428
ENSMUSG00000068417	Pnp2	-3.23327	9.48893e-20
ENSMUSG00000043286	Pnpla1	1.27652	0.0169697
ENSMUSG00000041653	Pnpla3	-2.29429	1.0246e-05
ENSMUSG00000036833	Pnpla7	-2.06169	1.82965e-53
ENSMUSG00000034607	Pof1b	-1.18311	9.63126e-13
ENSMUSG00000039176	Polg	-1.05756	4.4019e-46
ENSMUSG00000032667	Pon2	-1.24119	1.87808e-83
ENSMUSG00000029759	Pon3	-1.53564	5.44589e-25
ENSMUSG00000022383	Ppara	-1.15093	1.53985e-09
ENSMUSG00000029167	Ppargc1a	-1.04043	3.28684e-06
ENSMUSG00000003863	Ppfia3	-1.77022	2.41194e-19
ENSMUSG00000036528	Ppfibp2	-1.05492	1.52606e-24
ENSMUSG00000027317	Ppp1r14d	-1.15819	5.82665e-15
ENSMUSG00000061718	Ppp1r1b	-1.02345	4.01901e-30
ENSMUSG00000035179	Ppp1r32	-2.06617	6.00898e-15
ENSMUSG00000028744	Pqlc2	-1.05251	2.08041e-16
ENSMUSG00000025467	Prap1	-1.07948	6.37781e-06
ENSMUSG00000039410	Prdm16	-1.305	4.2481e-19
ENSMUSG00000075543	Prhoxnb	1.25195	1.80825e-09
ENSMUSG00000029334	Prkg2	-1.12517	6.85548e-17
ENSMUSG00000027338	Prnd	1.06101	5.13789e-06
ENSMUSG00000024386	Proc	-2.63422	1.13622e-05
ENSMUSG00000003526	Prodh	-1.34782	3.78563e-25
ENSMUSG00000027376	Prom2	4.24804	0.0301011
ENSMUSG00000031445	Proz	-3.17271	3.28506e-54
ENSMUSG00000045725	Prr15	-1.11871	1.83947e-09
ENSMUSG00000032841	Prr5l	-1.46289	9.59912e-10
ENSMUSG00000026586	Prrx1	-1.76659	1.57817e-09
ENSMUSG00000006179	Prss16	-2.15227	1.67161e-05
ENSMUSG00000024124	Prss30	-3.39637	1.22029e-24
ENSMUSG00000048992	Prss32	-3.0421	1.54031e-28
ENSMUSG00000033491	Prss35	1.07731	0.000122099
ENSMUSG00000030800	Prss8	-1.16271	3.03027e-16
ENSMUSG00000026979	Psd4	-1.20205	8.85123e-11
ENSMUSG00000066760	Psg16	1.6831	0.00191453
ENSMUSG00000031897	Psmb10	-1.16046	1.09004e-09
ENSMUSG00000024338	Psmb8	-1.20791	0.000269385
ENSMUSG00000025429	Pstpip2	-1.23745	2.3548e-08
ENSMUSG00000056529	Ptafr	-3.32089	4.0128e-24
ENSMUSG00000038751	Ptk6	-1.7899	5.01731e-07
ENSMUSG00000027843	Ptpn22	-1.85016	3.12283e-09
ENSMUSG00000035429	Ptprh	-2.85377	4.6786e-37
ENSMUSG00000053141	Ptprt	-2.15814	5.09508e-20
ENSMUSG00000000876	Pxmp4	-1.19126	1.10288e-07
ENSMUSG00000030793	Pycard	-1.23316	2.67533e-16
ENSMUSG00000025140	Pycr1	1.00465	1.80961e-06
ENSMUSG00000030359	Pzp	-3.38822	0.000117401
ENSMUSG00000015806	Qdpr	-1.28517	1.32056e-11
ENSMUSG00000030674	Qprt	-1.03865	0.0142948
ENSMUSG00000078949	R3hdml	-2.69968	2.00605e-15
ENSMUSG00000037098	Rab11fip3	-1.20903	5.30429e-38
ENSMUSG00000017639	Rab11fip4	-1.81258	5.02815e-26
ENSMUSG00000051343	Rab11fip5	-1.23509	2.23044e-12
ENSMUSG00000029923	Rab19	-1.18154	3.49025e-08
ENSMUSG00000030643	Rab30	-2.07819	4.22068e-16
ENSMUSG00000089687	Rab42-ps	-2.82579	7.93504e-14
ENSMUSG00000020817	Rabep1	-1.08816	2.30728e-24
ENSMUSG00000049404	Rarres1	-1.60863	0.00144403
ENSMUSG00000029602	Rasal1	-2.56142	4.38511e-05
ENSMUSG00000027347	Rasgrp1	-1.0074	0.00952565
ENSMUSG00000032454	Rbp2	-4.54478	5.80456e-44
ENSMUSG00000040134	Rdh7	-2.66275	4.839e-05
ENSMUSG00000059654	Reg1	-4.044	0.00107803
ENSMUSG00000071356	Reg3b	-2.39934	0.00114989
ENSMUSG00000027876	Reg4	-1.6698	0.00895496
ENSMUSG00000031387	Renbp	-2.59605	5.95277e-82
ENSMUSG00000040121	Rep15	-1.3167	0.00322732
ENSMUSG00000024712	Rfk	-1.19723	1.05547e-33
ENSMUSG00000023070	Rgn	-1.25676	9.74199e-09
ENSMUSG00000043333	Rhbdl2	-1.47372	2.3611e-05
ENSMUSG00000001417	Rhbg	-1.37976	0.000485854
ENSMUSG00000039960	Rhou	-1.17505	1.01338e-15
ENSMUSG00000035896	Rnase1	-2.00386	0.00410516
ENSMUSG00000070661	Rnf186	-1.13077	7.13397e-14
ENSMUSG00000070327	Rnf213	-1.03411	0.00813412
ENSMUSG00000028150	Rorc	-2.33779	4.0966e-20
ENSMUSG00000019893	Ros1	-2.70927	8.99385e-123
ENSMUSG00000093378	RP23-466I14.1	-2.77168	4.8222e-07
ENSMUSG00000093458	RP23-89G22.3	-4.16224	0.000967074
ENSMUSG00000058443	Rpl10-ps3	2.1977	0.00910665
ENSMUSG00000073640	Rpl27-ps3	1.8975	0.00853084
ENSMUSG00000081087	Rps15a-ps7	-2.22911	0.0116216
ENSMUSG00000028278	Rragd	-1.06799	0.0138716
ENSMUSG00000039552	Rsph4a	-2.04377	0.00120802
ENSMUSG00000033355	Rtp4	-1.84484	0.000872595
ENSMUSG00000041079	Rwdd2b	-1.19495	6.96347e-18
ENSMUSG00000044080	S100a1	-2.31357	3.80744e-64
ENSMUSG00000042306	S100a14	-1.6911	0.0073498
ENSMUSG00000047735	Samd9l	-2.16155	2.3052e-19
ENSMUSG00000037071	Scd1	-1.57975	0.00431831
ENSMUSG00000025203	Scd2	-1.26144	0.000806035
ENSMUSG00000026307	Scly	-1.09625	1.22768e-11
ENSMUSG00000030340	Scnn1a	-2.12083	3.12558e-51
ENSMUSG00000000216	Scnn1g	-4.89398	0.00729787
ENSMUSG00000028603	Scp2	-1.13525	8.75331e-92
ENSMUSG00000058492	Scp2-ps2	-1.62607	9.46723e-05
ENSMUSG00000038580	Sct	-1.20361	3.30171e-07
ENSMUSG00000027456	Sdcbp2	-1.3022	2.79729e-12
ENSMUSG00000028236	Sdr16c5	-1.00038	1.66833e-06
ENSMUSG00000029596	Sdsl	-2.05362	2.05942e-20
ENSMUSG00000003585	Sec14l2	-2.5867	2.89731e-50
ENSMUSG00000026589	Sec16b	-1.43865	9.54697e-44
ENSMUSG00000061536	Sec22c	-1.29914	2.51361e-42
ENSMUSG00000025165	Sectm1a	-4.46522	7.69879e-23
ENSMUSG00000039364	Sectm1b	-4.55692	1.17461e-41
ENSMUSG00000057969	Sema3b	-1.44029	1.44992e-37
ENSMUSG00000028064	Sema4a	-1.49937	3.50106e-51
ENSMUSG00000019647	Sema6a	-1.16843	5.93294e-21
ENSMUSG00000038264	Sema7a	-1.12915	5.22672e-05
ENSMUSG00000064373	Sepp1	-1.16852	2.65949e-09
ENSMUSG00000023232	Serinc2	-1.23038	1.47639e-16
ENSMUSG00000061947	Serpina10	-3.72464	0.0225038
ENSMUSG00000066366	Serpina1a	-3.21221	7.05011e-35
ENSMUSG00000071178	Serpina1b	-1.4183	0.00039092
ENSMUSG00000071177	Serpina1d	-1.32646	0.00147381
ENSMUSG00000072849	Serpina1e	-2.68496	0.00302886
ENSMUSG00000021081	Serpina1f	-3.05684	0.0150013
ENSMUSG00000041481	Serpina3g	-1.40751	0.00357016
ENSMUSG00000026715	Serpinc1	-2.67952	0.000313743
ENSMUSG00000022766	Serpind1	-3.07383	0.0102644
ENSMUSG00000038224	Serpinf2	-1.84775	0.00394316
ENSMUSG00000058153	Sez6l	1.28632	3.80629e-06
ENSMUSG00000018822	Sfrp5	-1.78357	0.0219928
ENSMUSG00000019970	Sgk1	-1.52084	1.07868e-20
ENSMUSG00000017868	Sgk2	-3.15497	6.16087e-24
ENSMUSG00000045629	Sh3tc2	-2.05562	5.46812e-29
ENSMUSG00000002633	Shh	2.34595	5.26633e-12
ENSMUSG00000005951	Shpk	-1.27934	1.2105e-10
ENSMUSG00000001942	Siae	-1.22298	2.78562e-37
ENSMUSG00000025494	Sigirr	-1.16527	9.97841e-15
ENSMUSG00000039013	Siglec5	-1.50619	0.043253
ENSMUSG00000027790	Sis	-1.39003	6.22604e-08
ENSMUSG00000058921	Slc10a5	-1.98839	2.20114e-59
ENSMUSG00000029321	Slc10a6	-2.06371	0.0254199
ENSMUSG00000023030	Slc11a2	-2.07061	9.57363e-40
ENSMUSG00000029700	Slc13a1	-1.97857	0.000753988
ENSMUSG00000001095	Slc13a2	-3.88909	1.59102e-47
ENSMUSG00000025557	Slc15a1	-1.89116	3.89903e-25
ENSMUSG00000009378	Slc16a12	-2.09156	6.7428e-18
ENSMUSG00000045775	Slc16a5	-1.30765	4.11209e-05
ENSMUSG00000041920	Slc16a6	-1.70533	0.0126664
ENSMUSG00000049624	Slc17a5	-2.10561	5.81796e-59
ENSMUSG00000001436	Slc19a1	-1.29757	2.40817e-29
ENSMUSG00000038496	Slc19a3	-3.17585	2.00378e-17
ENSMUSG00000024935	Slc1a1	-1.77737	4.10302e-18
ENSMUSG00000020142	Slc1a4	1.301	4.00191e-09
ENSMUSG00000023829	Slc22a1	-5.90638	1.04384e-05
ENSMUSG00000092212	Slc22a13b	-1.03497	0.0309871
ENSMUSG00000000154	Slc22a18	-1.45518	2.80582e-21
ENSMUSG00000020334	Slc22a4	-1.12721	0.0250218
ENSMUSG00000024354	Slc23a1	-2.28701	7.88449e-59
ENSMUSG00000041771	Slc24a4	1.12316	0.0220566
ENSMUSG00000025792	Slc25a10	-1.14086	3.5682e-32
ENSMUSG00000031482	Slc25a15	-1.1895	5.74703e-12
ENSMUSG00000040740	Slc25a34	-2.62911	1.47987e-24
ENSMUSG00000002346	Slc25a42	-1.21257	3.16201e-18
ENSMUSG00000037636	Slc25a43	-1.2929	0.000901823
ENSMUSG00000046959	Slc26a1	-2.34559	2.89107e-47
ENSMUSG00000001225	Slc26a3	-1.43881	6.29962e-19
ENSMUSG00000023259	Slc26a6	-1.28005	2.11248e-20
ENSMUSG00000040569	Slc26a7	1.63133	0.0361651
ENSMUSG00000027359	Slc27a2	-3.83597	6.3553e-21
ENSMUSG00000059316	Slc27a4	-1.42533	2.50006e-24
ENSMUSG00000030382	Slc27a5	-3.08299	0.000307219
ENSMUSG00000025726	Slc28a1	-1.28694	8.75437e-05
ENSMUSG00000028976	Slc2a5	-2.10202	9.3717e-07
ENSMUSG00000062064	Slc2a7	-3.04564	1.28912e-10
ENSMUSG00000026614	Slc30a10	-3.57603	6.32021e-06
ENSMUSG00000066150	Slc31a1	-1.00117	6.21174e-34
ENSMUSG00000029188	Slc34a2	-1.77314	2.17715e-17
ENSMUSG00000006469	Slc34a3	-2.32805	4.22546e-35
ENSMUSG00000017664	Slc35c2	-1.40408	3.82266e-28
ENSMUSG00000020261	Slc36a1	-1.29986	2.21383e-50
ENSMUSG00000020264	Slc36a2	-3.41888	0.0481024
ENSMUSG00000032122	Slc37a2	-3.91399	1.12448e-65
ENSMUSG00000061171	Slc38a11	-1.69638	0.0299649
ENSMUSG00000010064	Slc38a3	-3.07383	2.27789e-16
ENSMUSG00000044712	Slc38a6	-1.46134	2.4323e-33
ENSMUSG00000036534	Slc38a7	-1.30228	9.91998e-31
ENSMUSG00000063354	Slc39a4	-2.01832	2.98612e-64
ENSMUSG00000039878	Slc39a5	-1.06631	6.73262e-11
ENSMUSG00000030089	Slc41a3	-1.08012	3.01959e-08
ENSMUSG00000038178	Slc43a2	-1.48456	0.000138002
ENSMUSG00000020829	Slc46a1	-1.29969	1.59705e-07
ENSMUSG00000029650	Slc46a3	-3.56394	3.4633e-62
ENSMUSG00000010122	Slc47a1	-3.01596	2.10586e-22
ENSMUSG00000068323	Slc4a5	-3.09494	8.77799e-20
ENSMUSG00000027463	Slc52a3	-1.66409	4.21242e-14
ENSMUSG00000030769	Slc5a11	-1.8601	1.92691e-09
ENSMUSG00000041644	Slc5a12	-2.00332	0.017684
ENSMUSG00000020226	Slc5a4b	-1.96292	6.44175e-05
ENSMUSG00000028544	Slc5a9	-3.89435	4.71889e-14
ENSMUSG00000031089	Slc6a14	-3.78191	3.17433e-08
ENSMUSG00000021565	Slc6a19	-3.10978	6.69913e-45
ENSMUSG00000025243	Slc6a20b	-1.50184	0.0147784
ENSMUSG00000021609	Slc6a3	-3.36437	6.37912e-43
ENSMUSG00000020600	Slc7a15	-1.88541	7.92273e-06
ENSMUSG00000031297	Slc7a3	1.20238	0.0142189
ENSMUSG00000040010	Slc7a5	1.08599	1.26877e-14
ENSMUSG00000030492	Slc7a9	-1.78486	1.68241e-31
ENSMUSG00000036123	Slc9a3	-4.56795	4.89252e-47
ENSMUSG00000032548	Slco2a1	-1.35946	2.41423e-12
ENSMUSG00000053559	Smagp	-1.07425	6.29506e-14
ENSMUSG00000074435	Smcp	-4.87931	4.22836e-100
ENSMUSG00000019872	Smpdl3a	-1.96764	2.64627e-25
ENSMUSG00000077563	Snora68	2.67017	0.0288257
ENSMUSG00000031662	Snx20	-1.91114	1.98487e-18
ENSMUSG00000029560	Snx8	-1.35642	6.83303e-11
ENSMUSG00000023045	Soat2	-1.7173	3.68876e-17
ENSMUSG00000037326	Solh	-1.25374	4.69702e-32
ENSMUSG00000044352	Sowaha	-1.43324	2.79006e-07
ENSMUSG00000075304	Sp5	1.20675	0.0166659
ENSMUSG00000070563	Spaca4	-1.77806	1.56771e-07
ENSMUSG00000074899	Spnb5	-1.40186	5.07395e-05
ENSMUSG00000040447	Spns2	-1.66538	3.86365e-26
ENSMUSG00000020798	Spns3	-4.39296	2.56805e-58
ENSMUSG00000026295	Spp2	-4.36375	6.82022e-28
ENSMUSG00000068893	Sprr2a2	-2.3665	0.0064792
ENSMUSG00000074445	Sprr2a3	-2.42551	1.61204e-06
ENSMUSG00000038451	Spsb2	-1.30952	2.96245e-28
ENSMUSG00000032802	Srxn1	-1.04207	8.94331e-12
ENSMUSG00000004366	Sst	-3.8033	1.1254e-22
ENSMUSG00000013846	St3gal1	-1.06454	1.02387e-14
ENSMUSG00000028538	St3gal3	-1.17145	1.54031e-28
ENSMUSG00000032038	St3gal4	-1.93317	4.63372e-07
ENSMUSG00000017400	Stac2	1.29426	0.0259502
ENSMUSG00000040033	Stat2	-1.2721	4.33434e-08
ENSMUSG00000029123	Stk32b	-1.62221	0.000359149
ENSMUSG00000041488	Stx3	-1.11021	9.91905e-20
ENSMUSG00000027762	Sucnr1	-6.47795	3.38425e-05
ENSMUSG00000029269	Sult1b1	-3.94262	2.25127e-249
ENSMUSG00000029273	Sult1d1	-1.92298	1.95249e-49
ENSMUSG00000003271	Sult2b1	-2.41542	3.46331e-18
ENSMUSG00000040985	Sun3	-4.61442	0.000161798
ENSMUSG00000043079	Synpo	-1.61409	1.62918e-19
ENSMUSG00000027887	Sypl2	-2.36165	5.47292e-09
ENSMUSG00000031098	Syt8	-1.90148	0.00143729
ENSMUSG00000041831	Sytl3	-1.9719	4.00628e-13
ENSMUSG00000024308	Tapbp	-1.11117	6.93766e-16
ENSMUSG00000038213	Tapbpl	-1.04588	1.37604e-09
ENSMUSG00000029174	Tbc1d1	-1.06906	6.05172e-17
ENSMUSG00000034412	Tbc1d10a	-1.18856	2.19299e-16
ENSMUSG00000037287	Tbcel	-1.26596	4.93103e-37
ENSMUSG00000011114	Tbrg1	-1.01999	6.48229e-12
ENSMUSG00000006642	Tcf23	-1.96721	1.23656e-09
ENSMUSG00000055799	Tcf7l1	1.01852	2.91202e-13
ENSMUSG00000020432	Tcn2	-1.32109	9.3247e-38
ENSMUSG00000021611	Tert	-1.31124	2.75385e-25
ENSMUSG00000032065	Tex12	-2.16012	0.00791401
ENSMUSG00000021359	Tfap2a	1.8389	0.0499685
ENSMUSG00000026380	Tfcp2l1	-1.38223	8.64378e-24
ENSMUSG00000029553	Tfec	-1.12465	5.86055e-13
ENSMUSG00000022757	Tfg	-1.04101	7.81262e-26
ENSMUSG00000056429	Tgoln1	-1.36755	5.0465e-35
ENSMUSG00000017713	Tha1	-1.26845	1.31819e-07
ENSMUSG00000054474	Thnsl2	-1.43741	3.96732e-22
ENSMUSG00000022847	Thpo	-1.12246	0.00232831
ENSMUSG00000047123	Ticam1	-1.04596	1.48057e-20
ENSMUSG00000040413	Timd2	-2.27589	7.52321e-05
ENSMUSG00000032357	Tinag	-1.29961	1.54816e-16
ENSMUSG00000036151	Tm6sf2	-2.92567	1.8496e-122
ENSMUSG00000030650	Tmc5	-1.66964	2.61981e-20
ENSMUSG00000034947	Tmem106a	-2.5514	1.55527e-111
ENSMUSG00000071506	Tmem139	-1.28488	2.1696e-09
ENSMUSG00000027956	Tmem144	-2.49658	5.03404e-40
ENSMUSG00000040828	Tmem146	-1.22217	0.00336158
ENSMUSG00000046456	Tmem150b	-3.38947	3.11963e-62
ENSMUSG00000052485	Tmem171	-1.8637	7.93744e-22
ENSMUSG00000036687	Tmem184a	-1.59285	4.04415e-53
ENSMUSG00000060538	Tmem219	-1.04037	4.06715e-10
ENSMUSG00000050777	Tmem37	-1.92781	2.8625e-22
ENSMUSG00000041737	Tmem45b	-1.59963	5.91624e-48
ENSMUSG00000040616	Tmem51	-1.83912	4.02693e-52
ENSMUSG00000023153	Tmem52	-2.81656	2.25424e-09
ENSMUSG00000048772	Tmem53	-1.42616	3.27187e-05
ENSMUSG00000028786	Tmem54	-2.56455	2.3563e-106
ENSMUSG00000028132	Tmem56	-1.80464	5.61637e-23
ENSMUSG00000043085	Tmem82	-1.36218	2.77657e-18
ENSMUSG00000045282	Tmem86b	-1.4467	8.60589e-12
ENSMUSG00000014353	Tmem87b	-1.00415	1.98974e-28
ENSMUSG00000026411	Tmem9	-1.2013	1.77992e-14
ENSMUSG00000020839	Tmigd1	-2.73716	2.82291e-31
ENSMUSG00000000385	Tmprss2	-1.63435	1.95936e-27
ENSMUSG00000032091	Tmprss4	-2.19009	8.23179e-38
ENSMUSG00000016942	Tmprss6	-2.58978	0.000146977
ENSMUSG00000019850	Tnfaip3	-1.19009	1.1723e-11
ENSMUSG00000053475	Tnfaip6	1.41111	0.0179585
ENSMUSG00000026321	Tnfrsf11a	-1.14217	2.28641e-18
ENSMUSG00000039304	Tnfsf10	-2.02225	1.59149e-10
ENSMUSG00000089669	Tnfsf13	-1.73084	8.73978e-06
ENSMUSG00000035678	Tnfsf9	1.05964	0.00283059
ENSMUSG00000026418	Tnni1	-1.29462	0.0194142
ENSMUSG00000040046	Tph1	-1.97319	6.49323e-05
ENSMUSG00000030894	Tpp1	-1.03912	2.36118e-25
ENSMUSG00000054226	Tprkb	-1.16231	1.53092e-13
ENSMUSG00000033200	Tpsg1	-1.67994	3.1426e-06
ENSMUSG00000062296	Trank1	-1.03215	0.043935
ENSMUSG00000032098	Treh	-5.58509	4.82964e-05
ENSMUSG00000042265	Trem1	-1.574	0.00366787
ENSMUSG00000051682	Treml4	-1.30436	0.00727966
ENSMUSG00000057143	Trim12c	-1.37275	5.33276e-06
ENSMUSG00000050747	Trim15	-1.05432	8.44586e-06
ENSMUSG00000057596	Trim30d	-2.53038	0.00938975
ENSMUSG00000058063	Trim31	-1.56928	4.20823e-13
ENSMUSG00000056144	Trim34a	-1.85716	8.38713e-05
ENSMUSG00000060441	Trim5	-1.96476	0.00244249
ENSMUSG00000028834	Trim63	-1.40986	0.00374943
ENSMUSG00000042828	Trim72	-1.44933	3.29514e-06
ENSMUSG00000038260	Trpm4	-1.05188	2.20741e-16
ENSMUSG00000005952	Trpv1	-1.88818	0.0255141
ENSMUSG00000043029	Trpv3	-1.88658	1.4474e-05
ENSMUSG00000036899	Trpv5	-3.16806	1.58236e-12
ENSMUSG00000031431	Tsc22d3	-1.44759	2.84851e-14
ENSMUSG00000007591	Tssk4	1.08828	0.000172855
ENSMUSG00000034919	Ttc22	-1.38606	2.77795e-22
ENSMUSG00000036918	Ttc7	-1.01812	1.47221e-23
ENSMUSG00000061808	Ttr	-4.19516	2.33396e-14
ENSMUSG00000034714	Ttyh2	-1.08069	8.85455e-33
ENSMUSG00000005994	Tyrp1	7.94769	0.00148917
ENSMUSG00000088506	U1	-4.38277	0.0114324
ENSMUSG00000084440	U4	-2.00368	0.0375107
ENSMUSG00000088408	U6	-2.42367	0.00806215
ENSMUSG00000026956	Uap1l1	-1.81005	1.34198e-38
ENSMUSG00000032596	Uba7	-1.5511	2.2788e-11
ENSMUSG00000089960	Ugt1a1	-1.49951	5.82906e-06
ENSMUSG00000090171	Ugt1a2	-2.87334	0.041223
ENSMUSG00000054545	Ugt1a6a	-1.18837	0.00636168
ENSMUSG00000090124	Ugt1a7c	-1.16511	0.000122511
ENSMUSG00000090175	Ugt1a9	-2.15776	3.46799e-15
ENSMUSG00000035780	Ugt2a3	-1.60642	7.2152e-09
ENSMUSG00000054630	Ugt2b5	1.18105	7.49712e-08
ENSMUSG00000028186	Uox	-5.9698	0.00345953
ENSMUSG00000079470	Utp14b	-2.1787	2.88881e-16
ENSMUSG00000022479	Vdr	-1.63734	6.66542e-34
ENSMUSG00000032528	Vipr1	-1.25406	1.70911e-27
ENSMUSG00000018171	Vmp1	-1.10366	1.9361e-23
ENSMUSG00000043789	Vwce	-1.40872	6.81462e-10
ENSMUSG00000043020	Wdr63	-1.92288	0.0077856
ENSMUSG00000028730	Wdr65	-1.38112	0.0206636
ENSMUSG00000044976	Wdr72	-3.26137	0.00379632
ENSMUSG00000045374	Wdr81	-1.18395	1.99367e-19
ENSMUSG00000000125	Wnt3	-2.3308	0.000663056
ENSMUSG00000026573	Xcl1	-2.11374	0.0445237
ENSMUSG00000024066	Xdh	-3.46221	6.11163e-51
ENSMUSG00000067813	Xkr9	-1.51737	3.80742e-14
ENSMUSG00000057375	Yipf1	-1.23147	3.33993e-24
ENSMUSG00000039981	Zc3h12d	-1.30479	1.69868e-05
ENSMUSG00000052363	Zdhhc19	-1.10255	1.41242e-11
ENSMUSG00000083674	Zfp133-ps	-2.19191	2.44782e-08
ENSMUSG00000011267	Zfp296	1.14512	0.0324961
ENSMUSG00000027016	Zfp385b	-1.50651	7.82003e-10
ENSMUSG00000066721	Zfp575	1.06612	0.00271657
ENSMUSG00000030443	Zfp583	1.05954	0.00519445
ENSMUSG00000054967	Zfp647	1.23982	1.45225e-05
ENSMUSG00000074472	Zfp872	-3.44371	0.000664154
ENSMUSG00000031374	Zfp92	-1.02107	0.00226915
ENSMUSG00000066440	Zfyve26	-1.15351	2.73558e-28
ENSMUSG00000049350	Zg16	-2.02957	0.011612
ENSMUSG00000037492	Zmat4	-2.18285	2.97969e-09
ENSMUSG00000010044	Zmynd10	-1.64102	0.000390099
ENSMUSG00000034645	Zyg11a	-2.59763	0.000356042
