# Supplementary material for: General transcription factor TAF4 antagonizes epigenetic silencing by Polycomb to maintain intestine stem cell functions
Source: Cell Death Differ. 2023 Jan 13;30(3):839–53. doi: 10.1038/s41418-022-01109-6 (PMC9984434; doi:10.1038/s41418-022-01109-6)
Supplement: Supplementary file 9 — Supp Table 2 [file 41418_2022_1109_MOESM9_ESM.xlsx]

## Sheet: DEGs Adult KO vs Ctrl
Ensembl Gene ID	Gene name	Log2 Fold Change (Tam-treated Taf4IEC vs Taf4lox/lox)	Adjp-value (Tam-treated Taf4IEC vs Taf4lox/lox)
ENSMUSG00000021280	1200009I06Rik	-3.41811	7.56696e-34
ENSMUSG00000033688	1300017J02Rik	2.6375	0.0450346
ENSMUSG00000087651	1500009L16Rik	-1.31664	5.94506e-06
ENSMUSG00000059631	1500035N22Rik	1.87201	0.0243826
ENSMUSG00000032068	1600029D21Rik	-3.80093	5.01965e-07
ENSMUSG00000075511	1700001L05Rik	1.14839	2.00872e-05
ENSMUSG00000044320	1700001O22Rik	1.25258	0.0405267
ENSMUSG00000090918	1700007L15Rik	1.22904	0.00422861
ENSMUSG00000021850	1700011H14Rik	-3.37199	1.184e-13
ENSMUSG00000063714	1700011J10Rik	1.26198	0.00011952
ENSMUSG00000068299	1700019G17Rik	-1.85314	3.59529e-14
ENSMUSG00000078612	1700024P16Rik	-2.44277	4.36335e-11
ENSMUSG00000055833	1700034H15Rik	1.77457	2.98498e-10
ENSMUSG00000084948	1700061H18Rik	-2.77846	0.023562
ENSMUSG00000024786	1700123I01Rik	-2.40311	0.0103255
ENSMUSG00000013653	1810065E05Rik	-3.17368	9.08163e-23
ENSMUSG00000087165	2010001A14Rik	1.07441	4.60269e-05
ENSMUSG00000067297	2010002M12Rik	-2.70465	2.29974e-06
ENSMUSG00000042041	2010003K11Rik	-2.47062	1.049e-22
ENSMUSG00000051949	2010005H15Rik	-7.02825	5.7657e-05
ENSMUSG00000085890	2010012P19Rik	-1.01028	0.0112895
ENSMUSG00000025528	2010106E10Rik	-1.93412	7.10225e-19
ENSMUSG00000029847	2010107G12Rik	-2.67648	1.402e-33
ENSMUSG00000063522	2010109I03Rik	-1.76467	3.75831e-09
ENSMUSG00000030587	2200002D01Rik	-1.42359	8.54581e-23
ENSMUSG00000083844	2210015D19Rik	1.18752	2.65684e-13
ENSMUSG00000037145	2210407C18Rik	-3.60064	3.24015e-26
ENSMUSG00000078486	2310042D19Rik	-1.23531	0.000284307
ENSMUSG00000085494	3110045C21Rik	1.60105	0.0174972
ENSMUSG00000064202	4430402I18Rik	1.17758	0.0247151
ENSMUSG00000071107	4732465J04Rik	-4.38249	1.96097e-06
ENSMUSG00000085287	4833418N02Rik	1.38884	1.72788e-19
ENSMUSG00000085704	4921531C22Rik	1.69822	1.43693e-13
ENSMUSG00000087223	4930442L01Rik	-3.17483	0.000268231
ENSMUSG00000086824	4930448D08Rik	-2.679	0.0277563
ENSMUSG00000021747	4930452B06Rik	-1.91115	0.0407312
ENSMUSG00000035364	4930524J08Rik	1.29532	0.00312625
ENSMUSG00000091852	4930534D22Rik	2.17916	0.00019634
ENSMUSG00000086315	4930555J06Rik	1.85263	0.00578059
ENSMUSG00000087440	4930577N17Rik	1.36597	0.0387216
ENSMUSG00000070315	4930581F22Rik	2.10034	8.1727e-23
ENSMUSG00000069713	4933406P04Rik	1.35764	0.0154965
ENSMUSG00000071763	4933416I08Rik	-4.4929	0.0145515
ENSMUSG00000030877	4933427G17Rik	2.75413	1.26934e-05
ENSMUSG00000085462	5031434O11Rik	1.20464	5.82124e-08
ENSMUSG00000085605	5033403F01Rik	1.63087	0.0257539
ENSMUSG00000021566	5430425J12Rik	1.40729	0.00298466
ENSMUSG00000056306	6030405A18Rik	-1.26993	0.000773368
ENSMUSG00000085427	6430710C18Rik	-1.25225	0.0290021
ENSMUSG00000053168	9030619P08Rik	-4.23249	0.0188826
ENSMUSG00000085399	9130206I24Rik	1.83786	0.00805264
ENSMUSG00000054579	9130219A07Rik	-1.02964	8.27058e-19
ENSMUSG00000092626	9130230N09Rik	1.8947	0.0362453
ENSMUSG00000085683	9130409J20Rik	-1.42167	1.63334e-21
ENSMUSG00000091869	9330104G04Rik	1.45225	0.0030245
ENSMUSG00000054976	9430031J16Rik	-3.77541	0.0245532
ENSMUSG00000053889	A130066N16Rik	5.21598	1.05829e-17
ENSMUSG00000085589	A430078I02Rik	-1.48176	0.0153159
ENSMUSG00000067577	A430093F15Rik	-1.7701	0.0226816
ENSMUSG00000037953	A4gnt	-1.23708	0.0136207
ENSMUSG00000084890	A830036E02Rik	1.87498	0.00057368
ENSMUSG00000071567	A830039N20Rik	-1.01582	0.00473997
ENSMUSG00000085544	A930024N18Rik	1.00056	0.000851208
ENSMUSG00000049001	A930038C07Rik	1.12929	0.0421169
ENSMUSG00000083307	AA414768	-1.45847	0.000282735
ENSMUSG00000033213	AA467197	-3.18222	2.45724e-06
ENSMUSG00000027761	Aadac	-1.61175	0.00172082
ENSMUSG00000050296	Abca12	-4.9893	1.73105e-09
ENSMUSG00000004668	Abca13	-3.34592	0.00177253
ENSMUSG00000027048	Abcb11	2.04856	0.0151339
ENSMUSG00000025194	Abcc2	-2.18352	0.000822585
ENSMUSG00000040505	Abcg5	-1.23671	5.59548e-06
ENSMUSG00000024254	Abcg8	-1.24856	2.03939e-07
ENSMUSG00000032046	Abhd12	-1.02518	5.95755e-15
ENSMUSG00000035258	Abi3bp	-1.04288	2.86549e-11
ENSMUSG00000029811	Abp1	-1.12692	8.37282e-18
ENSMUSG00000036880	Acaa2	1.00768	1.18961e-07
ENSMUSG00000020681	Ace	-1.31652	1.59446e-09
ENSMUSG00000015405	Ace2	-2.29332	1.12739e-44
ENSMUSG00000021751	Acox2	-1.32173	1.68108e-05
ENSMUSG00000076435	Acsf2	-1.00168	7.89293e-14
ENSMUSG00000031972	Acta1	-5.68879	1.33082e-13
ENSMUSG00000068614	Actc1	-1.05202	0.00245608
ENSMUSG00000052374	Actn2	-1.0604	0.0203614
ENSMUSG00000024866	Acy3	1.32102	1.08814e-25
ENSMUSG00000017697	Ada	-3.53013	5.02607e-33
ENSMUSG00000022056	Adam7	-2.05752	0.00724401
ENSMUSG00000036040	Adamtsl2	1.88864	1.82665e-07
ENSMUSG00000074207	Adh1	-1.18977	7.89214e-05
ENSMUSG00000053054	Adh6a	-2.3517	0.00657131
ENSMUSG00000050103	Agmo	-1.76991	4.83162e-18
ENSMUSG00000036231	Agr3	-1.91629	0.0227991
ENSMUSG00000089678	Agxt2	-1.82631	0.00807444
ENSMUSG00000019232	Agxt2l1	-1.64416	0.0453858
ENSMUSG00000086712	AI427809	-2.33874	5.81073e-12
ENSMUSG00000073854	AI427809	-2.19062	5.75755e-05
ENSMUSG00000040627	Aicda	4.30197	0.0206573
ENSMUSG00000052131	Akr1b7	-2.7466	1.2639e-17
ENSMUSG00000024747	Aldh1a7	-2.67297	3.76476e-38
ENSMUSG00000030088	Aldh1l1	-1.63349	5.78919e-33
ENSMUSG00000024885	Aldh3b1	-1.26759	2.87921e-08
ENSMUSG00000028737	Aldh4a1	-1.03986	0.000245697
ENSMUSG00000028307	Aldob	1.02233	7.66919e-06
ENSMUSG00000025701	Alox5	-1.29967	0.00558526
ENSMUSG00000079440	Alpi	-3.35075	5.36667e-88
ENSMUSG00000072115	Ang	-1.174	3.58061e-08
ENSMUSG00000060615	Ang4	-2.63025	1.44636e-05
ENSMUSG00000057766	Ankrd29	-1.62035	0.000524939
ENSMUSG00000050914	Ankrd37	-1.46099	2.50374e-05
ENSMUSG00000030909	Anks4b	-1.27714	2.62867e-22
ENSMUSG00000039062	Anpep	-1.3344	1.38649e-14
ENSMUSG00000019979	Apaf1	-1.00745	6.74275e-07
ENSMUSG00000006651	Aplp1	-1.42407	7.41734e-24
ENSMUSG00000032083	Apoa1	-2.91369	1.48838e-47
ENSMUSG00000032080	Apoa4	-1.99228	2.04215e-06
ENSMUSG00000020609	Apob	-1.09587	1.92512e-13
ENSMUSG00000050982	Apol10a	-4.47738	1.32638e-87
ENSMUSG00000091694	Apol11b	-4.0006	0.000891753
ENSMUSG00000010601	Apol7a	-5.01754	3.44731e-30
ENSMUSG00000068246	Apol9a	-3.34549	8.45958e-08
ENSMUSG00000057346	Apol9b	-2.74017	9.02675e-08
ENSMUSG00000024391	Apom	1.46319	0.0172814
ENSMUSG00000028427	Aqp7	-3.21786	8.69713e-12
ENSMUSG00000029378	Areg	1.01946	0.000140329
ENSMUSG00000021125	Arg2	-1.75313	1.24341e-05
ENSMUSG00000071324	Armc2	-2.11788	2.77149e-11
ENSMUSG00000020604	Arsg	1.04143	0.019881
ENSMUSG00000092517	Art2a-ps	-1.60072	0.0355517
ENSMUSG00000030217	Art4	-3.30632	0.0123985
ENSMUSG00000024887	Asah2	-1.25308	2.0227e-16
ENSMUSG00000031382	Asb11	4.2771	0.0159727
ENSMUSG00000020052	Ascl1	-2.23044	0.00768659
ENSMUSG00000020774	Aspa	-1.04145	2.2064e-06
ENSMUSG00000033508	Asprv1	1.44553	0.000252345
ENSMUSG00000025432	Avil	-1.56055	2.75286e-05
ENSMUSG00000075010	AW112010	-1.39201	2.00854e-10
ENSMUSG00000058618	AY761184	-2.14026	1.32561e-19
ENSMUSG00000060802	B2m	-1.35652	6.05336e-15
ENSMUSG00000074892	B3galt5	-1.98962	4.87494e-06
ENSMUSG00000074004	B3gnt6	-1.55599	1.14422e-05
ENSMUSG00000079445	B3gnt7	-2.85471	5.76067e-17
ENSMUSG00000055629	B4galnt4	1.29944	3.64991e-05
ENSMUSG00000025372	Baiap2	1.45943	5.35304e-12
ENSMUSG00000081219	Bambi-ps1	-2.75969	1.92894e-08
ENSMUSG00000032033	Barx2	-1.87482	0.00851858
ENSMUSG00000039699	Batf2	-1.8538	1.37258e-10
ENSMUSG00000056032	BC018473	-1.85987	0.0463557
ENSMUSG00000085006	BC021767	1.49602	7.03425e-06
ENSMUSG00000063388	BC023105	-1.89182	0.00377373
ENSMUSG00000047728	BC025446	-1.33576	3.73013e-07
ENSMUSG00000087366	BC042782	1.2266	0.00140203
ENSMUSG00000047228	BC048546	1.88979	0.000135966
ENSMUSG00000045942	BC049762	1.73643	0.0386545
ENSMUSG00000027902	BC051070	2.70756	1.74983e-05
ENSMUSG00000087150	BC064078	1.32231	0.0109792
ENSMUSG00000044165	Bcl2l15	-1.15376	2.85672e-14
ENSMUSG00000047844	Bex4	-1.09678	6.30502e-06
ENSMUSG00000074768	Bhmt	-5.24463	2.0875e-07
ENSMUSG00000032726	Bmp8a	-1.72554	2.2535e-06
ENSMUSG00000002384	Bmp8b	-4.17488	7.25517e-13
ENSMUSG00000029082	Bst1	-2.83574	4.06377e-17
ENSMUSG00000062638	Btnl1	-1.14903	1.38454e-28
ENSMUSG00000024340	Btnl2	-2.69107	1.97332e-48
ENSMUSG00000092618	Btnl6	-1.3059	6.02588e-11
ENSMUSG00000061728	Btnl7	-3.27547	1.08697e-25
ENSMUSG00000073627	C130036L24Rik	1.19074	0.000149354
ENSMUSG00000024371	C2	-1.681	7.21817e-11
ENSMUSG00000026405	C4bp	-1.79071	0.000122154
ENSMUSG00000079242	C730034F03Rik	1.05132	0.0373421
ENSMUSG00000073405	C920025E04Rik	-1.45782	0.00356098
ENSMUSG00000010066	Cacna2d2	-1.10246	0.00154395
ENSMUSG00000044566	Cage1	1.82474	3.96606e-07
ENSMUSG00000038128	Camk4	1.04786	3.032e-07
ENSMUSG00000043705	Capn13	-1.25291	4.86729e-08
ENSMUSG00000035547	Capn5	-1.05535	2.19567e-11
ENSMUSG00000031981	Capn9	-1.96601	3.23998e-05
ENSMUSG00000030309	Caprin2	1.29139	8.42069e-15
ENSMUSG00000039676	Capsl	-1.6651	0.0364527
ENSMUSG00000027556	Car1	5.50235	0.012921
ENSMUSG00000026928	Card9	-2.42687	1.29581e-16
ENSMUSG00000043541	Casc1	1.41394	0.00302286
ENSMUSG00000005355	Casp14	-2.16621	0.0207238
ENSMUSG00000033538	Casp4	-1.44657	1.12032e-09
ENSMUSG00000025076	Casp7	-1.57977	1.29739e-26
ENSMUSG00000022768	Ccdc116	1.00449	6.96497e-10
ENSMUSG00000037973	Ccdc129	-6.39919	0.000730243
ENSMUSG00000064280	Ccdc146	-1.65618	0.0163719
ENSMUSG00000061882	Ccdc62	1.16119	4.35974e-07
ENSMUSG00000038903	Ccdc68	-1.62867	1.00821e-15
ENSMUSG00000052616	Ccdc79	2.97677	0.00179417
ENSMUSG00000032532	Cck	-1.23036	0.00579443
ENSMUSG00000035385	Ccl2	-1.02704	0.0253746
ENSMUSG00000031779	Ccl22	-1.25446	0.00769111
ENSMUSG00000035042	Ccl5	-1.8383	3.34449e-15
ENSMUSG00000018927	Ccl6	-2.53006	0.0011238
ENSMUSG00000029385	Ccng2	-1.80907	1.02924e-43
ENSMUSG00000023087	Ccrn4l	-1.13995	2.46909e-09
ENSMUSG00000052212	Cd177	-1.88022	3.34391e-09
ENSMUSG00000022667	Cd200r1	-1.18858	0.00109623
ENSMUSG00000090176	Cd200r2	-2.0824	0.00905165
ENSMUSG00000062082	Cd200r4	-1.18913	0.0272932
ENSMUSG00000004709	Cd244	-1.07102	0.00818171
ENSMUSG00000016496	Cd274	-2.22563	0.00127744
ENSMUSG00000032093	Cd3e	-1.21459	0.000142593
ENSMUSG00000002033	Cd3g	-1.05917	0.00657131
ENSMUSG00000024670	Cd6	-1.07408	0.000236008
ENSMUSG00000025163	Cd7	-1.31439	0.000768417
ENSMUSG00000024610	Cd74	-2.09962	3.25415e-30
ENSMUSG00000053977	Cd8a	-1.21894	1.32998e-06
ENSMUSG00000045664	Cdc42ep2	-2.00858	1.03292e-17
ENSMUSG00000034918	Cdhr2	-1.18023	1.17949e-21
ENSMUSG00000020389	Cdkl3	1.4609	1.27071e-08
ENSMUSG00000039496	Cdnf	1.10114	0.0312835
ENSMUSG00000054169	Ceacam10	-1.32147	2.4096e-07
ENSMUSG00000030472	Ceacam18	-1.82647	3.39127e-25
ENSMUSG00000070777	Ceacam20	-2.12545	1.8602e-18
ENSMUSG00000057400	Ces1c	-1.97322	0.00311071
ENSMUSG00000061959	Ces1e	-2.56652	1.03078e-12
ENSMUSG00000031725	Ces1f	-3.78029	5.00761e-11
ENSMUSG00000057074	Ces1g	-2.44993	0.000684949
ENSMUSG00000055730	Ces2a	-2.92505	1.6898e-61
ENSMUSG00000050097	Ces2b	-1.04754	0.00620367
ENSMUSG00000031886	Ces2e	-1.9951	1.87664e-67
ENSMUSG00000058952	Cfi	-1.35638	0.00132992
ENSMUSG00000029161	Cgref1	-1.00801	9.355e-24
ENSMUSG00000021194	Chga	-1.61866	3.93228e-08
ENSMUSG00000027350	Chgb	-1.34195	4.26207e-06
ENSMUSG00000064246	Chi3l1	-1.27195	0.000103154
ENSMUSG00000040809	Chi3l3	2.4236	0.00107855
ENSMUSG00000027107	Chrna1	-2.13008	0.0207429
ENSMUSG00000027950	Chrnb2	1.01377	2.2461e-08
ENSMUSG00000035930	Chst4	-1.65837	8.78544e-09
ENSMUSG00000022219	Cideb	-1.21346	8.44163e-18
ENSMUSG00000075404	Ciita	-3.19189	0.000345861
ENSMUSG00000022504	Ciita	-1.79384	0.000249352
ENSMUSG00000032578	Cish	-1.00635	2.99178e-06
ENSMUSG00000021622	Ckmt2	2.47494	0.0221837
ENSMUSG00000068547	Clca6	-2.73455	9.58029e-44
ENSMUSG00000047109	Cldn14	-5.34909	0.000354226
ENSMUSG00000030155	Clec2e	1.21314	2.46892e-05
ENSMUSG00000030363	Clec2j	4.32044	1.95547e-08
ENSMUSG00000024225	Clps	-1.86788	0.0159971
ENSMUSG00000079494	Cml5	-3.26082	2.12081e-13
ENSMUSG00000020638	Cmpk2	-1.96377	4.74614e-13
ENSMUSG00000056162	Cndp1	-1.36297	6.64707e-07
ENSMUSG00000030897	Cnga4	3.25158	0.00370741
ENSMUSG00000025650	Col7a1	1.31342	5.92769e-11
ENSMUSG00000051811	Cox6b2	-1.42403	6.52194e-08
ENSMUSG00000074218	Cox7a1	-1.03789	1.65191e-06
ENSMUSG00000023176	Cpn2	-2.3484	0.0405682
ENSMUSG00000024008	Cpne5	1.20031	0.0419049
ENSMUSG00000035041	Creb3l3	-1.23516	3.24532e-06
ENSMUSG00000020038	Cry1	-1.08033	1.52727e-06
ENSMUSG00000030905	Crym	1.40994	5.90813e-06
ENSMUSG00000024846	Cst6	-1.07936	4.20356e-07
ENSMUSG00000026726	Cubn	-3.58466	8.45624e-83
ENSMUSG00000034855	Cxcl10	-1.48673	0.0223374
ENSMUSG00000060183	Cxcl11	-2.26788	0.000133586
ENSMUSG00000023078	Cxcl13	1.39363	0.000359923
ENSMUSG00000029371	Cxcl5	-1.92639	2.90896e-05
ENSMUSG00000029417	Cxcl9	-2.46563	6.99722e-05
ENSMUSG00000028621	Cyb5rl	1.10687	1.32365e-14
ENSMUSG00000074882	Cyp2c68	-3.08993	1.45117e-44
ENSMUSG00000022445	Cyp2d26	-1.87662	3.09337e-14
ENSMUSG00000075517	Cyp2d37-ps	-4.95747	0.00134044
ENSMUSG00000068086	Cyp2d9	2.1558	0.0127826
ENSMUSG00000052914	Cyp2j6	1.25547	6.93234e-33
ENSMUSG00000027983	Cyp2u1	1.79844	3.73117e-10
ENSMUSG00000056035	Cyp3a11	-6.03068	6.3304e-05
ENSMUSG00000029630	Cyp3a25	-3.50343	3.24729e-26
ENSMUSG00000054417	Cyp3a44	-8.50994	0.00439773
ENSMUSG00000061292	Cyp3a59	-2.26011	0.0160822
ENSMUSG00000028713	Cyp4b1	-1.60865	8.69713e-12
ENSMUSG00000090700	Cyp4f40	-1.04048	3.85238e-08
ENSMUSG00000047155	Cyp4x1	-1.79902	0.0132836
ENSMUSG00000078700	D030028A08Rik	1.03332	1.24681e-07
ENSMUSG00000042834	D0H4S114	-1.02374	1.4224e-12
ENSMUSG00000042922	D130020L05Rik	1.42834	0.00454632
ENSMUSG00000006711	D130043K22Rik	-1.04004	3.65878e-05
ENSMUSG00000042498	D330045A20Rik	-1.38612	0.00152951
ENSMUSG00000044816	D630023F18Rik	3.80972	0.0412486
ENSMUSG00000085628	D630032N06Rik	1.24386	0.00249144
ENSMUSG00000090891	D6Ertd527e	1.30704	0.0206278
ENSMUSG00000027797	Dclk1	-1.58616	1.62764e-06
ENSMUSG00000020182	Ddc	-1.0342	5.57419e-12
ENSMUSG00000060070	Defa26	-4.4139	6.60892e-09
ENSMUSG00000082834	Defa-ps1	-3.40027	0.000687051
ENSMUSG00000074436	Defa-ps18	-3.89409	2.0461e-05
ENSMUSG00000080722	Defa-ps7	-2.1888	0.00100374
ENSMUSG00000074437	Defa-rs1	-2.01348	1.93021e-15
ENSMUSG00000044748	Defb1	-4.84526	0.002892
ENSMUSG00000053695	Defb37	-2.90364	0.000730134
ENSMUSG00000029821	Dfna5	-1.58165	2.49114e-24
ENSMUSG00000027068	Dhrs9	-2.88667	8.35148e-06
ENSMUSG00000034785	Dio1	-3.21268	1.50246e-70
ENSMUSG00000040035	Disp2	1.19496	2.68054e-10
ENSMUSG00000029307	Dmp1	3.54027	8.18244e-07
ENSMUSG00000042372	Dmrt3	-3.88178	0.0188559
ENSMUSG00000038011	Dnahc10	1.55712	0.00144899
ENSMUSG00000019278	Dpep1	-1.72157	8.59741e-40
ENSMUSG00000021221	Dpf3	-1.6048	2.4076e-08
ENSMUSG00000035000	Dpp4	-1.30633	8.64904e-26
ENSMUSG00000056632	Dsg3	2.52842	0.023754
ENSMUSG00000049502	Dtx3l	-1.46863	3.40101e-08
ENSMUSG00000033268	Duox1	-1.44515	0.00878559
ENSMUSG00000068452	Duox2	-1.81634	2.18693e-25
ENSMUSG00000027225	Duoxa2	-2.52152	1.48823e-26
ENSMUSG00000039384	Dusp10	-1.01622	3.64387e-06
ENSMUSG00000031530	Dusp4	1.14599	3.80206e-06
ENSMUSG00000019960	Dusp6	-1.41619	9.69639e-33
ENSMUSG00000031383	Dusp9	1.68275	0.000267364
ENSMUSG00000087222	E030042O20Rik	1.42362	5.19156e-06
ENSMUSG00000066170	E230001N04Rik	1.83816	0.00241395
ENSMUSG00000051832	E230016K23Rik	-2.6066	3.53892e-05
ENSMUSG00000087231	E230016M11Rik	1.4585	4.56383e-09
ENSMUSG00000027524	Edn3	-1.41202	1.69723e-11
ENSMUSG00000044083	Efcab8	5.71894	0.000103517
ENSMUSG00000043460	Elfn2	1.49812	0.0266463
ENSMUSG00000037419	Endod1	-1.53358	1.70239e-21
ENSMUSG00000015337	Endog	1.46253	3.69687e-14
ENSMUSG00000060600	Eno3	1.05745	9.93482e-07
ENSMUSG00000019989	Enpp3	-2.20484	1.15438e-14
ENSMUSG00000046697	Enpp7	-4.19392	1.2594e-27
ENSMUSG00000024376	Epb4.1l4a	-1.92493	2.26908e-21
ENSMUSG00000040600	Eps8l3	-1.01691	3.89558e-12
ENSMUSG00000042379	Esm1	-1.14979	0.0324389
ENSMUSG00000028943	Espn	-1.1661	2.74018e-14
ENSMUSG00000019768	Esr1	1.32142	5.79978e-06
ENSMUSG00000026610	Esrrg	-1.07187	2.53665e-05
ENSMUSG00000070644	Etnk2	1.31731	0.00917182
ENSMUSG00000017724	Etv4	1.90674	2.38464e-05
ENSMUSG00000034584	Exph5	-1.27691	3.70663e-12
ENSMUSG00000023057	Fabp2	-1.56456	3.6607e-06
ENSMUSG00000020405	Fabp6	-1.70423	0.00637642
ENSMUSG00000019874	Fabp7	-1.75786	0.0136568
ENSMUSG00000015377	Fam116b	1.07946	1.92894e-08
ENSMUSG00000022434	Fam118a	-1.42828	1.91658e-14
ENSMUSG00000043243	Fam129c	1.00252	0.0104203
ENSMUSG00000023571	Fam132a	-1.30058	3.35668e-06
ENSMUSG00000055865	Fam19a3	2.05748	7.09432e-06
ENSMUSG00000022938	Fam3b	-1.64119	2.1176e-13
ENSMUSG00000039629	Fam40b	-2.41429	4.65956e-07
ENSMUSG00000032265	Fam46a	-1.05079	1.62901e-10
ENSMUSG00000029270	Fam69a	-1.0922	1.46545e-08
ENSMUSG00000020607	Fam84a	-2.55189	2.88199e-29
ENSMUSG00000024778	Fas	-1.03001	1.98397e-05
ENSMUSG00000035509	Fbxl21	-1.61513	5.98079e-08
ENSMUSG00000070336	Fbxo47	1.86684	0.0037093
ENSMUSG00000026415	Fcamr	1.09282	0.000183177
ENSMUSG00000051314	Ffar2	-1.60886	2.90421e-06
ENSMUSG00000019429	Ffar3	-4.6191	0.00087379
ENSMUSG00000031073	Fgf15	-4.92844	5.41745e-14
ENSMUSG00000024222	Fkbp5	1.39549	4.86248e-15
ENSMUSG00000051379	Flrt3	-1.29751	3.02551e-11
ENSMUSG00000026692	Fmo4	-1.27735	1.30134e-11
ENSMUSG00000001827	Folr1	-1.75902	0.000374754
ENSMUSG00000002057	Foxn1	5.04835	0.00369818
ENSMUSG00000052135	Foxo6	-1.24329	3.04429e-07
ENSMUSG00000034687	Fras1	-1.05719	0.00249898
ENSMUSG00000049122	Frmd3	1.43142	2.92721e-11
ENSMUSG00000078650	G6pc	-3.93477	4.6767e-29
ENSMUSG00000036390	Gadd45a	-1.49962	4.09017e-32
ENSMUSG00000015312	Gadd45b	1.11507	3.34116e-10
ENSMUSG00000034005	Gal3st2	-2.03949	3.51121e-72
ENSMUSG00000021944	Gata4	2.26801	0.00879093
ENSMUSG00000015944	Gatsl2	-1.00726	9.27923e-09
ENSMUSG00000028269	Gbp1	-1.18193	0.00157322
ENSMUSG00000054588	Gbp10	-2.82883	0.00974372
ENSMUSG00000028270	Gbp2	-1.2466	1.86349e-13
ENSMUSG00000028268	Gbp3	-1.06966	0.00214235
ENSMUSG00000079363	Gbp4	-1.36878	0.000572059
ENSMUSG00000079362	Gbp6	-2.96413	1.62406e-07
ENSMUSG00000040253	Gbp7	-1.49275	2.13839e-05
ENSMUSG00000034438	Gbp8	-2.41805	1.08988e-09
ENSMUSG00000029298	Gbp9	-1.00423	0.00018697
ENSMUSG00000022659	Gcet2	1.87717	0.0094938
ENSMUSG00000037580	Gch1	1.00728	1.75571e-06
ENSMUSG00000046814	Gchfr	-1.20305	0.00057651
ENSMUSG00000038843	Gcnt1	-3.47463	2.16821e-29
ENSMUSG00000058624	Gda	-2.2579	2.88199e-29
ENSMUSG00000006345	Ggt1	-2.29088	1.707e-28
ENSMUSG00000064177	Ghrl	1.71348	1.33036e-07
ENSMUSG00000014351	Gip	-3.81843	0.00440265
ENSMUSG00000028480	Glipr2	-1.51	1.85948e-20
ENSMUSG00000031286	Glt28d2	-1.18444	2.18453e-07
ENSMUSG00000066041	Gm10151	1.7373	0.0079174
ENSMUSG00000072618	Gm10384	-2.15569	1.42539e-05
ENSMUSG00000072830	Gm10425	-2.29423	3.49175e-16
ENSMUSG00000073058	Gm10463	1.89123	7.80772e-06
ENSMUSG00000073403	Gm10499	-1.04185	0.00307849
ENSMUSG00000074113	Gm10629	1.30829	0.0451362
ENSMUSG00000073018	Gm1070	2.78315	0.0110775
ENSMUSG00000074828	Gm10768	-2.83603	5.51721e-06
ENSMUSG00000085169	Gm10785	1.33634	0.00199802
ENSMUSG00000079180	Gm11062	-2.95118	1.99879e-31
ENSMUSG00000079941	Gm11273	-1.36143	0.0249222
ENSMUSG00000085331	Gm11274	2.80158	0.00233175
ENSMUSG00000051452	Gm11437	-1.18202	4.52782e-08
ENSMUSG00000085307	Gm11525	2.86097	1.56251e-08
ENSMUSG00000075611	Gm11545	-1.0422	6.56944e-10
ENSMUSG00000085586	Gm11613	2.37592	8.17359e-14
ENSMUSG00000087669	Gm11724	1.3423	0.0496936
ENSMUSG00000078586	Gm11735	-2.73159	2.14028e-05
ENSMUSG00000083618	Gm11771	2.99956	0.0398041
ENSMUSG00000086835	Gm11775	-1.51344	0.00115198
ENSMUSG00000086929	Gm11788	2.28968	0.0124385
ENSMUSG00000081884	Gm11821	2.10099	0.000240103
ENSMUSG00000083246	Gm11839	1.61255	0.00546584
ENSMUSG00000040978	Gm11992	-2.9139	0.000126898
ENSMUSG00000085167	Gm12063	2.46452	0.0401838
ENSMUSG00000048852	Gm12185	-1.60366	0.0279927
ENSMUSG00000081769	Gm12216	-1.41817	1.84085e-06
ENSMUSG00000082292	Gm12250	-2.7838	3.73117e-05
ENSMUSG00000084384	Gm12251	1.45501	1.12789e-05
ENSMUSG00000082181	Gm12252	3.47579	8.36522e-08
ENSMUSG00000087523	Gm12319	1.52498	2.66043e-06
ENSMUSG00000066176	Gm12511	-2.03598	0.00018644
ENSMUSG00000086952	Gm12596	-1.12064	0.045267
ENSMUSG00000086342	Gm12932	1.20003	0.0155025
ENSMUSG00000087575	Gm12976	3.25185	3.77564e-05
ENSMUSG00000075520	Gm13318	-1.13699	1.92978e-10
ENSMUSG00000085942	Gm13364	-1.18969	9.44611e-11
ENSMUSG00000087028	Gm13387	2.15229	0.0452273
ENSMUSG00000086813	Gm13657	2.28024	5.09901e-06
ENSMUSG00000063684	Gm13910	1.83087	0.000538241
ENSMUSG00000079071	Gm14085	-3.62913	2.26556e-15
ENSMUSG00000085745	Gm14372	-4.06109	0.0075802
ENSMUSG00000079339	Gm14446	-3.26687	5.6403e-05
ENSMUSG00000085196	Gm14963	4.00894	1.05223e-31
ENSMUSG00000085250	Gm15234	1.50256	0.0271401
ENSMUSG00000074441	Gm15292	-5.13154	1.04011e-42
ENSMUSG00000085465	Gm15347	1.40682	0.0340544
ENSMUSG00000081488	Gm15368	-2.849	1.08911e-05
ENSMUSG00000087371	Gm15541	1.68799	0.000560293
ENSMUSG00000081670	Gm15697	1.85644	0.0207766
ENSMUSG00000089697	Gm15947	-1.21409	0.000614778
ENSMUSG00000081303	Gm16011	-1.52095	7.72917e-05
ENSMUSG00000085705	Gm16046	-1.4127	0.000125948
ENSMUSG00000086847	Gm16065	-1.6734	0.000110782
ENSMUSG00000086914	Gm16124	1.39583	0.0130708
ENSMUSG00000087615	Gm16190	1.48115	0.0286144
ENSMUSG00000085912	Gm16197	2.69516	0.00283051
ENSMUSG00000085773	Gm16233	-3.08503	2.86255e-09
ENSMUSG00000073739	Gm16287	1.67378	0.0033107
ENSMUSG00000082154	Gm16464	-2.63827	3.28003e-09
ENSMUSG00000076752	Gm16603	-1.21991	0.000523322
ENSMUSG00000085736	Gm16682	2.76719	0.0464549
ENSMUSG00000087237	Gm16703	1.45869	0.00457225
ENSMUSG00000084765	Gm16998	1.87272	0.0202164
ENSMUSG00000076749	Gm17004	-1.24735	0.000784714
ENSMUSG00000092155	Gm17269	-2.33841	3.67306e-09
ENSMUSG00000091191	Gm17334	-1.61954	0.00164597
ENSMUSG00000091927	Gm17408	1.67438	0.0018555
ENSMUSG00000091753	Gm17432	2.14562	0.000424611
ENSMUSG00000091819	Gm17443	1.42935	0.0133377
ENSMUSG00000090767	Gm17685	-3.61541	0.025969
ENSMUSG00000091952	Gm17709	1.15227	0.0301487
ENSMUSG00000092246	Gm20493	3.59297	0.00567754
ENSMUSG00000092569	Gm20544	1.99894	2.28786e-06
ENSMUSG00000073650	Gm216	1.58584	0.0451488
ENSMUSG00000074181	Gm3776	1.33093	0.0383621
ENSMUSG00000068606	Gm4841	-2.26486	0.0307388
ENSMUSG00000092052	Gm5101	-1.80359	0.014564
ENSMUSG00000058163	Gm5431	-4.74219	3.06658e-12
ENSMUSG00000074758	Gm5535	-2.73329	0.00249793
ENSMUSG00000071568	Gm5874	-4.45304	0.0277767
ENSMUSG00000087420	Gm6277	2.23402	2.49709e-05
ENSMUSG00000070522	Gm6505	3.22991	0.00397774
ENSMUSG00000083169	Gm6580	-1.73022	0.0118222
ENSMUSG00000074434	Gm6696	-3.82533	0.000264032
ENSMUSG00000092243	Gm7030	-1.41839	0.0229897
ENSMUSG00000074261	Gm7092	-1.46934	4.97472e-12
ENSMUSG00000067941	Gm7168	3.42025	0.0125745
ENSMUSG00000089953	Gm757	4.01156	0.020921
ENSMUSG00000084939	Gm830	-4.51282	3.67488e-14
ENSMUSG00000048603	Gm9828	1.93122	5.73488e-07
ENSMUSG00000051723	Gm9858	-1.78716	0.0306584
ENSMUSG00000056133	Gm9992	-2.87701	0.00131313
ENSMUSG00000056307	Gm9994	-2.65432	0.000375083
ENSMUSG00000068349	Gml	-2.03558	0.0434629
ENSMUSG00000024697	Gna14	-1.18606	0.000345804
ENSMUSG00000009108	Gnat2	1.43234	0.00192163
ENSMUSG00000050761	Gp1bb	-1.0311	1.68668e-11
ENSMUSG00000030954	Gp2	-4.94302	0.0332138
ENSMUSG00000089672	Gp49a	-1.08414	0.0267038
ENSMUSG00000041293	Gpr110	-4.94264	0.00131313
ENSMUSG00000053852	Gpr112	-4.80249	0.000388194
ENSMUSG00000051209	Gpr119	-4.59493	0.00757789
ENSMUSG00000037661	Gpr160	-1.05809	6.76108e-09
ENSMUSG00000049608	Gpr55	-1.03779	0.0262149
ENSMUSG00000046793	Gpr61	2.6971	0.000379449
ENSMUSG00000068696	Gpr88	-1.08026	0.00143753
ENSMUSG00000069227	Gprin1	-2.79605	5.33598e-39
ENSMUSG00000022546	Gpt	-1.63875	4.18806e-37
ENSMUSG00000042808	Gpx2	-1.21167	4.32065e-12
ENSMUSG00000028597	Gpx7	-1.80244	1.42103e-10
ENSMUSG00000031364	Grpr	-2.36355	1.39014e-05
ENSMUSG00000017204	Gsdma	-6.6736	8.90802e-06
ENSMUSG00000056293	Gsdmc2	-2.80457	2.22169e-10
ENSMUSG00000055827	Gsdmc3	-2.83936	3.53102e-07
ENSMUSG00000055748	Gsdmc4	-3.6303	1.16445e-06
ENSMUSG00000022575	Gsdmd	-1.41261	7.06142e-21
ENSMUSG00000004038	Gstm3	-2.05206	8.68782e-08
ENSMUSG00000004032	Gstm5	2.05527	2.16312e-42
ENSMUSG00000025069	Gsto2	2.49021	0.000682996
ENSMUSG00000038155	Gstp2	1.01846	0.00281859
ENSMUSG00000020962	Gtf2a1	1.05769	4.11773e-17
ENSMUSG00000023132	Gzma	-2.68352	8.45146e-23
ENSMUSG00000015437	Gzmb	-3.08006	1.06457e-05
ENSMUSG00000036594	H2-Aa	-2.28062	3.90545e-27
ENSMUSG00000073421	H2-Ab1	-2.05133	7.18358e-27
ENSMUSG00000037649	H2-DMa	-1.5885	1.90938e-16
ENSMUSG00000079547	H2-DMb1	-2.39619	3.24015e-26
ENSMUSG00000060586	H2-Eb1	-1.69918	1.01291e-18
ENSMUSG00000079507	H2-Q1	-1.13905	0.000440365
ENSMUSG00000067235	H2-Q10	-1.36308	1.85284e-07
ENSMUSG00000091705	H2-Q2	-1.32397	1.07609e-08
ENSMUSG00000035929	H2-Q4	-1.05316	1.67842e-05
ENSMUSG00000067212	H2-T23	-1.43758	0.000196718
ENSMUSG00000054128	H2-T3	-1.29955	1.19163e-07
ENSMUSG00000025075	Habp2	-1.06753	0.000397644
ENSMUSG00000059447	Hadhb	1.14911	4.28632e-13
ENSMUSG00000003283	Hck	-1.29502	3.70609e-05
ENSMUSG00000028051	Hcn3	3.26472	5.30597e-28
ENSMUSG00000021301	Hecw1	-1.70001	0.0445943
ENSMUSG00000068600	Hemt1	-2.54912	0.00984776
ENSMUSG00000044156	Hepacam2	-1.78669	3.09662e-09
ENSMUSG00000029798	Herc6	-2.19137	0.00015059
ENSMUSG00000028940	Hes2	-1.66487	0.000108268
ENSMUSG00000021665	Hexb	-1.00936	1.4822e-13
ENSMUSG00000029102	Hgfac	-1.37403	2.24116e-05
ENSMUSG00000049539	Hist1h1a	2.93611	0.00983954
ENSMUSG00000036181	Hist1h1c	2.48432	2.7221e-05
ENSMUSG00000052565	Hist1h1d	2.17199	1.95933e-05
ENSMUSG00000051627	Hist1h1e	4.40263	3.99953e-09
ENSMUSG00000036211	Hist1h1t	5.11977	0.00184528
ENSMUSG00000069270	Hist1h2ac	2.83442	3.46301e-18
ENSMUSG00000071478	Hist1h2ad	2.13443	0.00079307
ENSMUSG00000069272	Hist1h2ae	1.52912	0.0239491
ENSMUSG00000018102	Hist1h2bc	1.02384	1.03292e-17
ENSMUSG00000047246	Hist1h2be	2.3836	8.11624e-05
ENSMUSG00000058385	Hist1h2bg	1.51077	0.00357236
ENSMUSG00000069271	Hist1h2bn	3.78843	0.000336795
ENSMUSG00000069265	Hist1h3a	3.66603	0.00619128
ENSMUSG00000062808	Hist1h3d	2.11291	9.15049e-10
ENSMUSG00000069273	Hist1h3e	2.38181	0.0035039
ENSMUSG00000059309	Hist1h3f	2.02141	0.0371718
ENSMUSG00000075032	Hist1h3i	5.79851	0.00033718
ENSMUSG00000060093	Hist1h4a	3.57731	0.022265
ENSMUSG00000060678	Hist1h4c	4.27709	6.0552e-10
ENSMUSG00000061482	Hist1h4d	2.05544	0.00348235
ENSMUSG00000060981	Hist1h4h	2.03707	3.31696e-05
ENSMUSG00000060639	Hist1h4i	1.30832	0.000461362
ENSMUSG00000064288	Hist1h4k	1.29747	0.0490004
ENSMUSG00000069306	Hist1h4m	2.88309	2.66294e-05
ENSMUSG00000069305	Hist1h4n	4.2897	0.00272896
ENSMUSG00000081058	Hist2h3c2	1.56994	0.00199118
ENSMUSG00000091405	Hist2h4	2.36191	8.33071e-10
ENSMUSG00000078851	Hist3h2a	1.33449	0.00323103
ENSMUSG00000000628	Hk2	-1.86875	1.04784e-21
ENSMUSG00000066842	Hmcn1	-1.18819	0.000431773
ENSMUSG00000027875	Hmgcs2	2.35619	0.00113411
ENSMUSG00000050100	Hmx2	-2.9775	0.00677829
ENSMUSG00000040148	Hmx3	-1.55932	0.00509709
ENSMUSG00000000942	Hoxa4	-1.06353	0.020049
ENSMUSG00000043342	Hoxd9	1.92223	0.0328686
ENSMUSG00000029445	Hpd	-2.04908	5.86723e-08
ENSMUSG00000031844	Hsd17b2	-1.52582	1.01291e-18
ENSMUSG00000025396	Hsd17b6	-3.68767	2.35e-06
ENSMUSG00000025092	Hspa12a	-2.40791	4.60799e-21
ENSMUSG00000029306	Ibsp	-6.54884	0.00226514
ENSMUSG00000031551	Ido1	-6.07944	7.91877e-48
ENSMUSG00000021208	Ifi27l2b	-2.29326	2.28848e-18
ENSMUSG00000028037	Ifi44	-1.99503	0.0335291
ENSMUSG00000078920	Ifi47	-2.5774	1.96368e-05
ENSMUSG00000045932	Ifit2	-2.2322	0.000388194
ENSMUSG00000076615	Ighg3	4.65862	0.000363684
ENSMUSG00000076621	Ighj1	-1.00134	0.000762398
ENSMUSG00000076618	Ighj4	-1.21642	2.14645e-15
ENSMUSG00000076617	Ighm	1.41995	0.0181902
ENSMUSG00000076658	Ighv14-2	-1.21274	0.0035039
ENSMUSG00000076660	Ighv14-3	-1.85643	0.0132424
ENSMUSG00000076725	Ighv1-63	-3.38326	0.00370365
ENSMUSG00000076735	Ighv1-75	-1.54185	0.0303932
ENSMUSG00000092156	Ighv1-77	-2.65789	0.0083261
ENSMUSG00000076738	Ighv1-80	-2.03803	0.000146748
ENSMUSG00000076634	Ighv2-2	-1.79294	0.0441191
ENSMUSG00000076651	Ighv2-9	-2.90386	8.98109e-05
ENSMUSG00000076645	Ighv2-9-1	1.55466	0.00678722
ENSMUSG00000076672	Ighv3-6	-1.74187	1.23376e-07
ENSMUSG00000076637	Ighv5-6	-2.0237	0.0464175
ENSMUSG00000076520	Igkv1-110	-1.75744	0.000100628
ENSMUSG00000076513	Igkv1-122	-6.88047	0.012023
ENSMUSG00000076519	Igkv14-111	-2.1366	0.0270686
ENSMUSG00000076514	Igkv17-121	-2.9291	0.00561335
ENSMUSG00000076558	Igkv4-55	-1.40963	0.010112
ENSMUSG00000076550	Igkv4-63	-2.609	0.00135132
ENSMUSG00000076549	Igkv4-68	-3.88557	0.0477226
ENSMUSG00000076563	Igkv5-48	-2.07478	0.0285951
ENSMUSG00000076576	Igkv6-32	-1.39993	0.000693571
ENSMUSG00000076591	Igkv8-16	3.05361	0.0064627
ENSMUSG00000078853	Igtp	-2.19237	0.000576987
ENSMUSG00000054072	Iigp1	-1.61434	0.0023644
ENSMUSG00000015966	Il17rb	1.49164	3.70843e-08
ENSMUSG00000070427	Il18bp	-2.10634	0.000377347
ENSMUSG00000037157	Il22ra1	-1.06773	5.58772e-26
ENSMUSG00000068227	Il2rb	-1.06697	0.000747693
ENSMUSG00000026102	Inpp1	-1.13268	9.37409e-12
ENSMUSG00000003721	Insig2	-1.23579	1.05069e-10
ENSMUSG00000005640	Insrr	-2.65866	5.27941e-13
ENSMUSG00000018899	Irf1	-1.53539	1.37098e-10
ENSMUSG00000046879	Irgm1	-1.47023	0.0027489
ENSMUSG00000069874	Irgm2	-1.86478	0.000337774
ENSMUSG00000052605	Isoc2b	1.12716	0.00934207
ENSMUSG00000026768	Itga8	-1.21225	3.79475e-14
ENSMUSG00000070369	Itgad	-2.24993	1.54298e-05
ENSMUSG00000005947	Itgae	-1.19796	2.21639e-11
ENSMUSG00000030786	Itgam	-1.06176	5.0766e-05
ENSMUSG00000026971	Itgb6	-1.63095	1.87887e-16
ENSMUSG00000031239	Itm2a	-1.48185	0.00225918
ENSMUSG00000019762	Iyd	-2.28134	4.05109e-25
ENSMUSG00000034271	Jdp2	-1.1267	1.41099e-07
ENSMUSG00000052684	Jun	-1.13535	5.77274e-13
ENSMUSG00000054978	Kbtbd13	1.77632	8.31649e-05
ENSMUSG00000059742	Kcnh7	1.12411	2.61141e-06
ENSMUSG00000051497	Kcnj16	-2.22802	0.0142649
ENSMUSG00000033854	Kcnk10	-1.80263	0.000296682
ENSMUSG00000047298	Kcnv2	1.66016	0.0468784
ENSMUSG00000028758	Kif17	1.03211	0.0498608
ENSMUSG00000026494	Kif26b	-1.25947	1.14999e-05
ENSMUSG00000032036	Kirrel3	3.26978	3.3505e-15
ENSMUSG00000035773	Kiss1r	1.00004	0.00984776
ENSMUSG00000029195	Klb	-1.1496	0.0102981
ENSMUSG00000054191	Klf1	1.36048	0.0134307
ENSMUSG00000063903	Klk1	-1.37491	0.0423756
ENSMUSG00000064023	Klk8	-1.21928	0.0130289
ENSMUSG00000030187	Klra2	-1.29331	0.00102558
ENSMUSG00000079298	Klrb1b	-1.75521	0.00020978
ENSMUSG00000042810	Krba1	-1.378	2.57161e-27
ENSMUSG00000054146	Krt15	1.47057	0.00432162
ENSMUSG00000044294	Krt84	-2.08103	1.91287e-06
ENSMUSG00000035606	Ky	-1.92375	0.000415121
ENSMUSG00000030124	Lag3	-1.15846	1.7341e-05
ENSMUSG00000024421	Lama3	-2.1626	5.52889e-35
ENSMUSG00000026639	Lamb3	-1.3628	7.64219e-09
ENSMUSG00000047344	Lancl3	-1.38329	0.00515732
ENSMUSG00000039682	Lap3	-1.1772	5.84852e-16
ENSMUSG00000016024	Lbp	-1.60557	0.000261567
ENSMUSG00000021798	Ldb3	-1.74455	1.93715e-28
ENSMUSG00000021539	Lect2	-2.25913	0.0408764
ENSMUSG00000050335	Lgals3	-1.36067	6.62985e-08
ENSMUSG00000045312	Lhfpl2	-1.3224	3.8437e-11
ENSMUSG00000022500	Litaf	-1.0544	4.70037e-18
ENSMUSG00000026686	Lmx1a	-1.92002	0.0265031
ENSMUSG00000036832	Lpar3	-2.71485	6.13722e-15
ENSMUSG00000049929	Lpar4	-1.26761	0.0124401
ENSMUSG00000064307	Lrrc51	1.70734	1.60648e-16
ENSMUSG00000075224	Lrrc55	-1.06025	0.000588228
ENSMUSG00000038637	Lrrc56	1.19421	3.97743e-20
ENSMUSG00000028176	Lrrc7	3.67959	0.0447345
ENSMUSG00000026980	Ly75	-1.73733	4.02612e-14
ENSMUSG00000050447	Lypd6	-1.58992	7.89214e-05
ENSMUSG00000069515	Lyz1	-1.30055	6.28106e-11
ENSMUSG00000032530	Lyzl4	2.19678	0.00412987
ENSMUSG00000044313	Mab21l3	-1.17431	0.0317666
ENSMUSG00000047591	Mafa	3.12517	1.22843e-05
ENSMUSG00000074622	Mafb	-1.18659	2.05237e-09
ENSMUSG00000027375	Mal	-2.17099	7.96953e-05
ENSMUSG00000027377	Mall	-1.29746	2.40795e-38
ENSMUSG00000032656	March3	-1.83612	9.45875e-12
ENSMUSG00000059436	Max	-1.0151	3.74482e-27
ENSMUSG00000024863	Mbl2	-5.1879	0.00233969
ENSMUSG00000023914	Mep1a	-2.43984	5.9358e-155
ENSMUSG00000024313	Mep1b	-1.03454	2.22316e-14
ENSMUSG00000057706	Mex3b	-1.0922	3.56585e-05
ENSMUSG00000022780	Mfi2	-3.92949	3.78798e-08
ENSMUSG00000028655	Mfsd2a	-1.25204	0.000893221
ENSMUSG00000068587	Mgam	1.16118	1.38673e-11
ENSMUSG00000019823	Mical1	-1.0806	8.33071e-10
ENSMUSG00000065468	Mir26b	3.24886	1.62901e-10
ENSMUSG00000012519	Mlkl	-1.07628	1.58334e-05
ENSMUSG00000005373	Mlxipl	1.27607	2.92231e-09
ENSMUSG00000027820	Mme	-4.35978	5.13885e-13
ENSMUSG00000050578	Mmp13	-1.0217	0.00750204
ENSMUSG00000018620	Mmp20	-1.73726	0.00495554
ENSMUSG00000018623	Mmp7	-2.38279	1.30114e-68
ENSMUSG00000052396	Mogat2	-1.41308	6.71947e-18
ENSMUSG00000029885	Moxd2	4.96392	0.0129466
ENSMUSG00000039395	Mreg	-1.41215	1.87065e-09
ENSMUSG00000064036	Mro	-1.93748	6.80359e-17
ENSMUSG00000024730	Ms4a8a	-1.59404	4.30402e-28
ENSMUSG00000035638	Muc20	-3.54416	7.1405e-05
ENSMUSG00000079620	Muc4	-2.13704	3.20084e-07
ENSMUSG00000001156	Mxd1	-1.35031	3.72981e-27
ENSMUSG00000025025	Mxi1	-1.01474	1.65226e-09
ENSMUSG00000038670	Mybpc2	-1.469	5.29973e-07
ENSMUSG00000037169	Mycn	-1.83475	1.14512e-12
ENSMUSG00000020908	Myh3	2.57197	1.85628e-05
ENSMUSG00000074652	Myh7b	1.49607	0.000240103
ENSMUSG00000020469	Myl7	-2.11505	5.23237e-13
ENSMUSG00000034427	Myo15b	-1.12663	1.682e-37
ENSMUSG00000025401	Myo1a	-1.68475	3.18206e-45
ENSMUSG00000037139	Myom3	-2.39735	5.70962e-21
ENSMUSG00000078942	Naip6	-1.02722	1.28235e-05
ENSMUSG00000030004	Nat8	-2.41044	4.8798e-10
ENSMUSG00000049690	Nckap5	-1.48343	2.6003e-09
ENSMUSG00000053702	Nebl	-1.51089	0.000162031
ENSMUSG00000022054	Nefm	1.1168	0.000962648
ENSMUSG00000044312	Neurog3	1.45333	0.00882987
ENSMUSG00000056749	Nfil3	-1.11677	0.000822345
ENSMUSG00000004612	Nkg7	-1.12846	0.00265746
ENSMUSG00000039193	Nlrc4	-1.02685	5.90745e-13
ENSMUSG00000074151	Nlrc5	-1.67663	0.0068879
ENSMUSG00000049709	Nlrp10	-1.74328	0.0183383
ENSMUSG00000070390	Nlrp1b	-1.14338	0.000263384
ENSMUSG00000060508	Nlrp9b	-1.37241	4.21467e-13
ENSMUSG00000026946	Nmi	-1.19629	1.86446e-06
ENSMUSG00000037393	Nmur2	-1.71028	9.82817e-05
ENSMUSG00000055994	Nod2	-1.0031	0.0212918
ENSMUSG00000020826	Nos2	-2.49408	9.1353e-06
ENSMUSG00000020447	Npc1l1	-1.40311	0.000170719
ENSMUSG00000029819	Npy	-2.22493	0.00747889
ENSMUSG00000037583	Nr0b2	-4.30513	0.000756568
ENSMUSG00000026826	Nr4a2	2.1466	2.81419e-32
ENSMUSG00000062991	Nrg1	1.59429	1.27391e-12
ENSMUSG00000020019	Ntn4	-1.02048	0.000190462
ENSMUSG00000055254	Ntrk2	-1.08007	0.0240164
ENSMUSG00000019890	Nts	-3.16925	3.41774e-27
ENSMUSG00000009772	Nuak2	-1.11837	4.36669e-05
ENSMUSG00000027939	Nup210l	1.75938	2.47391e-08
ENSMUSG00000030717	Nupr1	-1.29627	7.0107e-10
ENSMUSG00000031410	Nxf7	-2.0682	5.13046e-11
ENSMUSG00000051228	Nyx	-1.47955	0.00553487
ENSMUSG00000032661	Oas3	-2.51041	0.0015177
ENSMUSG00000029561	Oasl2	-2.07315	0.000316685
ENSMUSG00000026107	Obfc2a	2.08949	1.36732e-14
ENSMUSG00000029618	Ocm	-2.15729	7.18358e-27
ENSMUSG00000021749	Oit1	-1.07634	0.000260743
ENSMUSG00000022026	Olfm4	-1.73513	2.52801e-29
ENSMUSG00000050158	Olfr165	-1.92549	4.91841e-06
ENSMUSG00000040328	Olfr56	-3.87159	0.0055965
ENSMUSG00000053862	Ostb	-1.95526	2.55778e-48
ENSMUSG00000031173	Otc	-1.28253	3.52771e-41
ENSMUSG00000074340	Ovgp1	1.2396	0.0109777
ENSMUSG00000028370	Pappa	1.30109	0.000734132
ENSMUSG00000073530	Pappa2	2.75986	0.000421475
ENSMUSG00000064225	Paqr9	-1.70331	0.021124
ENSMUSG00000038507	Parp12	-1.54477	7.01339e-11
ENSMUSG00000034422	Parp14	-1.76704	1.3332e-11
ENSMUSG00000022906	Parp9	-1.20653	9.04763e-07
ENSMUSG00000029706	Pax4	-4.35761	0.0144678
ENSMUSG00000026976	Pax8	-1.53893	3.8241e-10
ENSMUSG00000031860	Pbx4	1.53322	0.00327402
ENSMUSG00000051323	Pcdh19	-1.03037	0.000390676
ENSMUSG00000004347	Pde1c	-1.00685	0.00143753
ENSMUSG00000041119	Pde9a	-1.11218	3.31247e-25
ENSMUSG00000028019	Pdgfc	-1.58823	3.16698e-28
ENSMUSG00000038298	Pdzk1	-3.49715	8.19484e-64
ENSMUSG00000026409	Pfkfb2	1.1408	2.87669e-46
ENSMUSG00000026773	Pfkfb3	-1.51558	0.00126482
ENSMUSG00000025648	Pfkfb4	-1.69521	1.00181e-24
ENSMUSG00000020475	Pgam2	1.02407	0.000310953
ENSMUSG00000073678	Pgap1	1.12869	2.4913e-05
ENSMUSG00000070889	Pgap1	1.37992	0.000108335
ENSMUSG00000025017	Pik3ap1	-1.5536	6.91127e-62
ENSMUSG00000028698	Pik3r3	1.4388	1.5639e-20
ENSMUSG00000024014	Pim1	-1.1575	3.01089e-12
ENSMUSG00000036912	Piwil4	-1.15746	0.0256572
ENSMUSG00000041237	Pklr	1.19685	3.70457e-18
ENSMUSG00000022683	Pla2g10	-1.04403	0.0102191
ENSMUSG00000060675	Pla2g16	-1.0999	2.98452e-05
ENSMUSG00000058908	Pla2g2a	-1.1894	2.86502e-07
ENSMUSG00000028749	Pla2g2f	-1.36147	1.39249e-06
ENSMUSG00000034579	Pla2g3	-1.11227	6.98988e-05
ENSMUSG00000033847	Pla2g4c	-4.40142	1.19753e-11
ENSMUSG00000041193	Pla2g5	-2.00448	4.72124e-05
ENSMUSG00000029134	Plb1	-2.98245	4.4482e-05
ENSMUSG00000021118	Plek2	1.01874	0.000195484
ENSMUSG00000040624	Plekhg1	-1.10528	2.76963e-09
ENSMUSG00000078485	Plekhn1	-1.91301	1.46225e-12
ENSMUSG00000011305	Plin5	1.89207	0.0254299
ENSMUSG00000042251	Pm20d1	-1.24047	1.85524e-11
ENSMUSG00000018217	Pmp22	-1.51203	4.4459e-20
ENSMUSG00000073460	Pnldc1	1.1728	0.0433457
ENSMUSG00000025091	Pnliprp2	-3.17068	2.73729e-08
ENSMUSG00000068417	Pnp2	-1.93017	2.87247e-27
ENSMUSG00000043286	Pnpla1	2.31862	2.10256e-05
ENSMUSG00000041653	Pnpla3	-1.84828	0.00222443
ENSMUSG00000005198	Polr2a	1.1651	7.5603e-35
ENSMUSG00000032015	Pou2f3	-2.47996	0.000296199
ENSMUSG00000048349	Pou4f1	1.41886	0.0110827
ENSMUSG00000002228	Ppm1j	2.19861	8.53567e-25
ENSMUSG00000034683	Ppp1r1c	3.16617	0.0252532
ENSMUSG00000025467	Prap1	-1.0393	3.31437e-05
ENSMUSG00000038151	Prdm1	-1.97839	1.2646e-15
ENSMUSG00000037202	Prf1	-1.44045	0.00758362
ENSMUSG00000005268	Prlr	-1.44889	3.75634e-44
ENSMUSG00000027338	Prnd	-3.07137	3.61764e-08
ENSMUSG00000031445	Proz	-2.49462	8.2417e-28
ENSMUSG00000045725	Prr15	-1.07544	1.06615e-09
ENSMUSG00000045009	Prrt3	1.37466	0.0124678
ENSMUSG00000050762	Prss27	-1.5186	0.000438415
ENSMUSG00000024124	Prss30	-3.6794	1.8118e-79
ENSMUSG00000048992	Prss32	-1.30954	2.43812e-16
ENSMUSG00000031897	Psmb10	-1.36475	2.40219e-13
ENSMUSG00000024338	Psmb8	-1.80132	4.3853e-10
ENSMUSG00000022216	Psme1	-1.04031	8.19304e-12
ENSMUSG00000039942	Ptger4	-1.56834	1.77214e-28
ENSMUSG00000038751	Ptk6	-1.43709	7.92523e-06
ENSMUSG00000035429	Ptprh	-1.07285	4.94759e-06
ENSMUSG00000020151	Ptprr	-2.22362	1.79135e-35
ENSMUSG00000053141	Ptprt	-1.09359	0.00116808
ENSMUSG00000027832	Ptx3	-2.84264	3.06972e-05
ENSMUSG00000017311	Pyy	-2.64124	7.98816e-28
ENSMUSG00000030359	Pzp	3.02658	0.00346506
ENSMUSG00000078949	R3hdml	2.19626	4.73556e-12
ENSMUSG00000029923	Rab19	-1.74132	3.40632e-19
ENSMUSG00000053291	Rab4b	-1.05634	0.0176607
ENSMUSG00000038569	Rad9b	1.38149	4.80644e-06
ENSMUSG00000038831	Ralgps1	-1.08913	1.41105e-08
ENSMUSG00000034472	Rasd2	-1.19375	1.1895e-06
ENSMUSG00000029333	Rasgef1b	-1.77851	1.40527e-11
ENSMUSG00000041696	Rasl12	-1.50705	2.34037e-11
ENSMUSG00000032454	Rbp2	-2.06691	4.91209e-09
ENSMUSG00000089789	Rdh1	-1.25766	0.00578472
ENSMUSG00000069456	Rdh16	-2.21329	2.78891e-07
ENSMUSG00000040134	Rdh7	-2.05994	2.93131e-05
ENSMUSG00000056148	Rdh9	-1.31611	1.2582e-06
ENSMUSG00000002324	Rec8	-1.3637	0.00922211
ENSMUSG00000059654	Reg1	1.44631	4.37146e-06
ENSMUSG00000079516	Reg3a	-1.27981	2.11076e-07
ENSMUSG00000070645	Ren1	4.68992	0.00416368
ENSMUSG00000040121	Rep15	-1.96841	1.28519e-06
ENSMUSG00000056666	Retsat	1.84685	7.17356e-14
ENSMUSG00000024712	Rfk	-1.11503	5.04694e-30
ENSMUSG00000037627	Rgs22	-4.67486	0.00541654
ENSMUSG00000023926	Rhag	3.04889	5.1136e-06
ENSMUSG00000001417	Rhbg	-1.05809	1.56358e-10
ENSMUSG00000023755	Rhebl1	-1.02468	1.03886e-05
ENSMUSG00000025257	Ribc1	1.26576	0.000397644
ENSMUSG00000071636	Rimbp3	1.22778	0.0435368
ENSMUSG00000035896	Rnase1	-2.15212	0.0025528
ENSMUSG00000047496	Rnf152	-1.05806	5.0091e-05
ENSMUSG00000070327	Rnf213	-1.39998	0.000361466
ENSMUSG00000048911	Rnf24	-1.31288	5.1582e-23
ENSMUSG00000093580	RP23-313A2.3	-3.12485	1.59801e-05
ENSMUSG00000093458	RP23-89G22.3	-4.81845	0.000165139
ENSMUSG00000093507	RP24-201C14.11	1.91314	0.00284547
ENSMUSG00000093577	RP24-201C14.5	1.3864	0.0240529
ENSMUSG00000020847	Rph3al	-1.22831	5.30728e-18
ENSMUSG00000033355	Rtp4	-1.39765	0.0203681
ENSMUSG00000037434	Rwdd2b	-1.12753	2.59817e-18
ENSMUSG00000041079	Rwdd2b	-1.12753	2.59817e-18
ENSMUSG00000074115	Saa1	-5.14307	9.6694e-07
ENSMUSG00000040026	Saa3	-2.41218	6.03646e-16
ENSMUSG00000047735	Samd9l	-2.12551	1.73732e-18
ENSMUSG00000069835	Sat2	-1.16499	0.00152515
ENSMUSG00000037071	Scd1	-2.21185	5.9855e-05
ENSMUSG00000025203	Scd2	-1.23194	0.00198702
ENSMUSG00000064057	Scgb3a1	1.984	0.0167653
ENSMUSG00000000216	Scnn1g	5.44229	0.0037093
ENSMUSG00000038580	Sct	-1.01321	4.50106e-05
ENSMUSG00000029596	Sdsl	-1.09739	3.1153e-08
ENSMUSG00000025165	Sectm1a	-2.83572	2.25326e-09
ENSMUSG00000039364	Sectm1b	-3.07831	2.05064e-37
ENSMUSG00000075702	Selm	-1.04786	6.62408e-21
ENSMUSG00000019647	Sema6a	-2.26767	1.85948e-69
ENSMUSG00000061947	Serpina10	-3.78851	0.00449467
ENSMUSG00000021081	Serpina1f	-3.39008	0.00368547
ENSMUSG00000066363	Serpina3f	-1.89691	0.00991266
ENSMUSG00000062345	Serpinb2	-1.98839	0.0232015
ENSMUSG00000067006	Serpinb5	-2.0374	7.38883e-10
ENSMUSG00000022948	Setd4	1.18824	1.62857e-07
ENSMUSG00000017868	Sgk2	-3.29617	7.92892e-68
ENSMUSG00000028071	Sh2d2a	-1.09308	0.00783316
ENSMUSG00000052631	Sh2d6	-6.21577	2.87651e-15
ENSMUSG00000046460	Sh2d7	-7.17582	3.75718e-06
ENSMUSG00000018387	Shroom1	-2.16247	1.97171e-10
ENSMUSG00000039013	Siglec5	-3.74693	1.86248e-09
ENSMUSG00000027790	Sis	2.02472	3.69106e-23
ENSMUSG00000034460	Six4	-1.72752	0.0168076
ENSMUSG00000027660	Skil	-1.02959	5.55517e-11
ENSMUSG00000035506	Slc12a8	-1.32732	2.03303e-07
ENSMUSG00000029700	Slc13a1	-2.7356	2.4505e-66
ENSMUSG00000025557	Slc15a1	-1.98443	1.55627e-28
ENSMUSG00000025161	Slc16a3	-1.65413	5.87717e-11
ENSMUSG00000021335	Slc17a1	-1.04107	0.00477695
ENSMUSG00000021336	Slc17a4	-1.239	9.13009e-15
ENSMUSG00000020334	Slc22a4	-1.44287	6.25131e-10
ENSMUSG00000031482	Slc25a15	-1.47023	2.52356e-17
ENSMUSG00000024818	Slc25a45	-1.19156	2.91147e-06
ENSMUSG00000021509	Slc25a48	-6.49045	1.70725e-119
ENSMUSG00000040441	Slc26a10	1.09397	7.35707e-05
ENSMUSG00000025726	Slc28a1	-5.97563	2.30535e-05
ENSMUSG00000027219	Slc28a2	-2.92575	0.000207845
ENSMUSG00000021553	Slc28a3	-1.0377	3.84055e-07
ENSMUSG00000005107	Slc2a9	-1.09207	7.26208e-08
ENSMUSG00000042686	Slc30a1	-1.12758	2.95123e-05
ENSMUSG00000028836	Slc30a2	-1.42626	0.00521149
ENSMUSG00000029188	Slc34a2	-1.76176	7.89675e-17
ENSMUSG00000038602	Slc35f1	-1.44495	3.75095e-05
ENSMUSG00000010064	Slc38a3	-2.44	3.33681e-06
ENSMUSG00000034591	Slc41a2	-1.03814	2.92721e-11
ENSMUSG00000030089	Slc41a3	-1.62684	6.74638e-18
ENSMUSG00000029650	Slc46a3	-2.36399	5.78311e-27
ENSMUSG00000010122	Slc47a1	-1.92768	6.32718e-09
ENSMUSG00000027463	Slc52a3	-2.27391	1.93296e-35
ENSMUSG00000030769	Slc5a11	-4.16517	2.7092e-32
ENSMUSG00000041644	Slc5a12	-2.81486	6.82605e-20
ENSMUSG00000020226	Slc5a4b	-1.78498	0.00040519
ENSMUSG00000006641	Slc5a6	-1.46866	1.20409e-11
ENSMUSG00000028544	Slc5a9	-1.8384	0.000982401
ENSMUSG00000031089	Slc6a14	-1.64199	0.0181103
ENSMUSG00000021565	Slc6a19	-1.44701	4.3853e-10
ENSMUSG00000020838	Slc6a4	-1.26249	2.53725e-06
ENSMUSG00000052026	Slc6a7	1.81739	5.81222e-50
ENSMUSG00000020600	Slc7a15	-4.21116	1.39157e-31
ENSMUSG00000031297	Slc7a3	1.37512	0.0399208
ENSMUSG00000022180	Slc7a8	-1.26656	1.80537e-06
ENSMUSG00000030492	Slc7a9	-1.25206	1.36884e-15
ENSMUSG00000033210	Slc9a10	4.764	0.00735864
ENSMUSG00000036123	Slc9a3	-1.45652	1.06066e-05
ENSMUSG00000032548	Slco2a1	-1.76793	5.99029e-20
ENSMUSG00000072620	Slfn2	-1.26277	0.0424986
ENSMUSG00000000204	Slfn4	-1.60626	0.0274629
ENSMUSG00000045871	Slitrk6	-1.24967	6.55325e-09
ENSMUSG00000017002	Slpi	-1.05107	0.00010748
ENSMUSG00000031906	Smpd3	-1.06724	4.89193e-13
ENSMUSG00000028885	Smpdl3b	-2.20938	1.12639e-13
ENSMUSG00000090430	Snhg4	-1.04473	6.59284e-06
ENSMUSG00000023045	Soat2	-1.83178	6.8058e-19
ENSMUSG00000038037	Socs1	-2.17029	8.98995e-12
ENSMUSG00000063434	Sorcs3	-2.78987	7.79127e-05
ENSMUSG00000027227	Sord	-1.25152	4.97967e-27
ENSMUSG00000026222	Sp100	-1.0164	0.00226338
ENSMUSG00000038180	Spag4	1.40191	0.0422874
ENSMUSG00000026611	Spata17	1.28092	0.0470973
ENSMUSG00000038305	Spats2l	-2.02239	1.88268e-12
ENSMUSG00000024503	Spink3	-1.03337	0.0381231
ENSMUSG00000005883	Spo11	-1.93144	0.000768417
ENSMUSG00000074445	Sprr2a3	-1.851	0.000126603
ENSMUSG00000027579	Srms	1.39151	0.0227963
ENSMUSG00000004366	Sst	-2.28289	1.03903e-14
ENSMUSG00000033740	St18	-1.16641	0.0215784
ENSMUSG00000013846	St3gal1	-1.01092	5.35131e-12
ENSMUSG00000032038	St3gal4	-1.65088	4.23922e-05
ENSMUSG00000026811	St6galnac6	-3.31928	7.34189e-13
ENSMUSG00000026104	Stat1	-1.11378	0.0100711
ENSMUSG00000015981	Stk32c	-1.00812	0.00275435
ENSMUSG00000026880	Stom	-1.11605	9.91317e-09
ENSMUSG00000027762	Sucnr1	-3.47343	0.00282327
ENSMUSG00000029269	Sult1b1	-1.62216	1.11263e-51
ENSMUSG00000023122	Sult1c2	-1.75093	2.77123e-07
ENSMUSG00000029273	Sult1d1	-1.32099	1.09368e-23
ENSMUSG00000040985	Sun3	-2.86891	0.0195292
ENSMUSG00000006342	Susd2	-2.39858	4.21617e-26
ENSMUSG00000043079	Synpo	-1.18605	1.86203e-10
ENSMUSG00000027887	Sypl2	-1.02853	0.00572693
ENSMUSG00000004961	Syt5	-1.23767	3.48576e-05
ENSMUSG00000041831	Sytl3	-1.04972	0.000447284
ENSMUSG00000054453	Sytl5	-1.34603	0.00631025
ENSMUSG00000061762	Tac1	-2.24018	1.61196e-15
ENSMUSG00000037321	Tap1	-1.37176	0.00673171
ENSMUSG00000024339	Tap2	-1.11887	9.44118e-07
ENSMUSG00000024308	Tapbp	-1.05463	1.41366e-14
ENSMUSG00000038213	Tapbpl	-1.32302	5.90404e-16
ENSMUSG00000001670	Tat	-3.05587	2.90145e-18
ENSMUSG00000052415	Tchh	1.24873	0.0228983
ENSMUSG00000076744	Tcrg-V7	-2.19751	0.003747
ENSMUSG00000041912	Tdrkh	1.10345	0.00081588
ENSMUSG00000035493	Tgfbi	-2.42074	1.51232e-173
ENSMUSG00000037820	Tgm2	-1.04877	2.08943e-05
ENSMUSG00000078922	Tgtp1	-1.54158	0.0138142
ENSMUSG00000078921	Tgtp2	-1.53401	0.00272749
ENSMUSG00000022847	Thpo	-1.65217	1.28519e-06
ENSMUSG00000035686	Thrsp	-1.73579	0.0224842
ENSMUSG00000023800	Tiam2	-1.01724	5.45385e-09
ENSMUSG00000046688	Tifa	-1.2258	1.84085e-06
ENSMUSG00000071552	Tigit	-1.21752	0.041377
ENSMUSG00000040413	Timd2	-3.10367	0.0117105
ENSMUSG00000036151	Tm6sf2	-1.61528	8.44822e-40
ENSMUSG00000031919	Tmed6	-1.14592	0.0211138
ENSMUSG00000057137	Tmem140	-2.43387	1.28045e-27
ENSMUSG00000027956	Tmem144	-1.36482	5.73336e-11
ENSMUSG00000046456	Tmem150b	-1.30153	3.21107e-13
ENSMUSG00000046082	Tmem174	-2.71646	0.000240103
ENSMUSG00000049526	Tmem202	2.17955	0.0148436
ENSMUSG00000050777	Tmem37	-1.03149	4.32283e-06
ENSMUSG00000045282	Tmem86b	-1.03494	5.34421e-06
ENSMUSG00000049555	Tmie	2.37857	3.6107e-19
ENSMUSG00000033177	Tmprss7	2.41995	9.27934e-07
ENSMUSG00000019850	Tnfaip3	-1.03192	2.8776e-09
ENSMUSG00000074345	Tnfaip8l3	-2.32746	1.3673e-06
ENSMUSG00000039304	Tnfsf10	-1.41843	5.58179e-06
ENSMUSG00000031497	Tnfsf13b	-1.9471	2.38131e-09
ENSMUSG00000026725	Tnn	1.57705	0.0152662
ENSMUSG00000026418	Tnni1	1.40021	0.0248654
ENSMUSG00000015829	Tnr	-1.58945	0.0102564
ENSMUSG00000017607	Tns4	-1.18356	0.0127437
ENSMUSG00000040046	Tph1	-2.30965	2.61537e-06
ENSMUSG00000033200	Tpsg1	-2.74317	3.61664e-16
ENSMUSG00000032098	Treh	-4.03039	7.85231e-58
ENSMUSG00000057143	Trim12c	-1.14934	0.000274082
ENSMUSG00000050747	Trim15	-1.15509	5.79433e-07
ENSMUSG00000036964	Trim17	2.04983	1.17737e-05
ENSMUSG00000057596	Trim30d	-2.54132	0.0116965
ENSMUSG00000064140	Trim38	-3.94379	0.00150551
ENSMUSG00000073399	Trim40	-1.09667	2.61343e-05
ENSMUSG00000028834	Trim63	-2.10077	0.0474452
ENSMUSG00000009246	Trpm5	-3.23681	9.41057e-19
ENSMUSG00000024727	Trpm6	-1.31208	4.67584e-10
ENSMUSG00000049580	Tsku	-1.23402	1.32278e-07
ENSMUSG00000007591	Tssk4	1.52509	6.74275e-07
ENSMUSG00000039438	Ttc36	-1.46665	4.06031e-08
ENSMUSG00000024424	Ttc39c	-1.46798	5.32303e-13
ENSMUSG00000029074	Ttll10	1.38646	1.5639e-20
ENSMUSG00000045467	Ttll13	1.98722	0.000595532
ENSMUSG00000088506	U1	-5.28063	0.00204397
ENSMUSG00000029409	U90926	-4.42835	0.00106604
ENSMUSG00000032596	Uba7	-1.16207	1.44717e-06
ENSMUSG00000035186	Ubd	-5.99639	0.00138578
ENSMUSG00000027078	Ube2l6	-1.6123	7.01707e-09
ENSMUSG00000035780	Ugt2a3	-2.61124	7.15225e-05
ENSMUSG00000054630	Ugt2b5	1.31061	1.48249e-08
ENSMUSG00000043592	Unc5cl	-1.42094	5.67646e-14
ENSMUSG00000067049	Unc93a	-3.34905	0.012235
ENSMUSG00000049436	Upk1b	-1.19947	9.92674e-11
ENSMUSG00000020407	Upp1	-4.36331	5.84898e-17
ENSMUSG00000032010	Usp2	-1.31259	1.1131e-28
ENSMUSG00000079470	Utp14b	-1.12811	0.000202422
ENSMUSG00000023951	Vegfa	-1.29953	5.69699e-33
ENSMUSG00000037428	Vgf	1.45283	0.0152776
ENSMUSG00000019772	Vip	-1.2394	4.36335e-11
ENSMUSG00000037440	Vnn1	-2.22391	1.21822e-33
ENSMUSG00000051076	Vtcn1	-3.94661	0.00678722
ENSMUSG00000023186	Vwa5a	-1.1137	1.70337e-13
ENSMUSG00000035126	Wdr78	1.04714	6.72882e-05
ENSMUSG00000044177	Wfikkn2	-1.15658	0.000103768
ENSMUSG00000040483	Xaf1	-1.36341	1.07344e-06
ENSMUSG00000026573	Xcl1	-2.05895	0.00273677
ENSMUSG00000024066	Xdh	-1.8923	8.65924e-18
ENSMUSG00000067813	Xkr9	-1.01491	3.9366e-06
ENSMUSG00000025027	Xpnpep1	-1.03383	5.82512e-11
ENSMUSG00000037005	Xpnpep2	-2.10893	0.00660958
ENSMUSG00000051590	Ysk4	2.89969	0.0311007
ENSMUSG00000027514	Zbp1	-3.12478	1.29487e-05
ENSMUSG00000052363	Zdhhc19	1.11238	6.40705e-10
ENSMUSG00000028389	Zfp37	-1.36857	5.97697e-09
ENSMUSG00000027016	Zfp385b	-2.5912	1.15682e-24
ENSMUSG00000031374	Zfp92	-1.52535	0.00241217
ENSMUSG00000037492	Zmat4	-1.1238	0.0138987
ENSMUSG00000070806	Zmynd12	2.79278	4.04927e-05
ENSMUSG00000030911	Zp2	5.09411	0.00660199
