# Supplementary material for: General transcription factor TAF4 antagonizes epigenetic silencing by Polycomb to maintain intestine stem cell functions
Source: Cell Death Differ. 2023 Jan 13;30(3):839–53. doi: 10.1038/s41418-022-01109-6 (PMC9984434; doi:10.1038/s41418-022-01109-6)
Supplement: Supplementary file 10 — Supp Table 3 [file 41418_2022_1109_MOESM10_ESM.xlsx]

## Sheet: DEGs Oraganoid KO vs ctrl
Ensembl Gene ID	Gene name	Log2 Fold Change (OHT-treated Taf4IEC vs Taf4lox/lox)	Adjusted p-value (OHT-treated Taf4IEC vs Taf4lox/lox)
ENSMUSG00000085214	0610005C13Rik	1.11632	5.56794e-30
ENSMUSG00000046840	0610008F07Rik	3.73527	2.0985e-23
ENSMUSG00000044062	0610009B14Rik	-1.53975	2.28565e-05
ENSMUSG00000086714	0610009E02Rik	1.71617	0.00367841
ENSMUSG00000089889	0610040B10Rik	1.69982	0.000151803
ENSMUSG00000090066	1110002E22Rik	2.77192	0.00469805
ENSMUSG00000039195	1110008P14Rik	1.65063	7.2691e-38
ENSMUSG00000085972	1110028F11Rik	-1.09556	0.000681614
ENSMUSG00000037971	1110032A03Rik	1.11904	8.8958e-21
ENSMUSG00000040591	1110051M20Rik	-1.52763	5.94353e-08
ENSMUSG00000022018	1190002H23Rik	-1.47065	6.12514e-43
ENSMUSG00000045414	1190002N15Rik	-1.50821	3.95273e-35
ENSMUSG00000021280	1200009I06Rik	1.91733	3.955e-30
ENSMUSG00000021411	1300014I06Rik	1.76202	3.05557e-08
ENSMUSG00000054676	1600014C10Rik	1.6249	2.13755e-67
ENSMUSG00000046242	1600029I14Rik	-2.48881	0.0215177
ENSMUSG00000047150	1700001C19Rik	1.49623	0.00568683
ENSMUSG00000044320	1700001O22Rik	-1.15501	0.00181552
ENSMUSG00000030030	1700003E16Rik	-2.64256	2.21172e-05
ENSMUSG00000026831	1700007K13Rik	2.2039	0.0012381
ENSMUSG00000090918	1700007L15Rik	1.21848	5.19045e-07
ENSMUSG00000026649	1700009P17Rik	2.75259	1.23816e-22
ENSMUSG00000087631	1700015O11Rik	2.95474	0.0327258
ENSMUSG00000068299	1700019G17Rik	1.11024	4.29543e-30
ENSMUSG00000035085	1700020L24Rik	1.04392	0.00675408
ENSMUSG00000078612	1700024P16Rik	1.46968	1.16294e-05
ENSMUSG00000009115	1700027D21Rik	1.78091	0.0185588
ENSMUSG00000026049	1700029F09Rik	-1.21226	1.65902e-18
ENSMUSG00000071103	1700029J07Rik	1.32501	1.29847e-05
ENSMUSG00000091071	1700030C10Rik	-8.6916	2.94973e-12
ENSMUSG00000055833	1700034H15Rik	1.76653	4.5336e-09
ENSMUSG00000085661	1700034P13Rik	1.71165	3.35868e-05
ENSMUSG00000005983	1700037C18Rik	1.10307	3.74118e-08
ENSMUSG00000027327	1700037H04Rik	-1.49229	1.09847e-63
ENSMUSG00000019945	1700040L02Rik	-3.98293	9.91913e-16
ENSMUSG00000031971	1700054N08Rik	-1.24608	9.40992e-14
ENSMUSG00000046408	1700067K01Rik	1.09555	0.0292273
ENSMUSG00000085085	1700086P04Rik	1.68706	0.03865
ENSMUSG00000033029	1700088E04Rik	1.66439	0.000525366
ENSMUSG00000078607	1810010H24Rik	1.89107	0.00100405
ENSMUSG00000056313	1810011O10Rik	2.3837	8.53826e-73
ENSMUSG00000085814	1810014B01Rik	-1.12923	3.99375e-06
ENSMUSG00000086390	1810019D21Rik	1.08302	5.65635e-24
ENSMUSG00000035642	1810020D17Rik	1.07692	1.13056e-24
ENSMUSG00000026531	1810030J14Rik	-6.95474	8.92567e-39
ENSMUSG00000074861	1810034E14Rik	1.08213	1.04205e-10
ENSMUSG00000035372	1810055G02Rik	1.27541	1.4386e-49
ENSMUSG00000085551	1810063I02Rik	1.55419	0.0324702
ENSMUSG00000087165	2010001A14Rik	1.7986	9.3887e-25
ENSMUSG00000039339	2010001E11Rik	3.01467	1.54695e-13
ENSMUSG00000051606	2010001K21Rik	1.23703	0.00562983
ENSMUSG00000085042	2010001M06Rik	1.89678	6.47756e-41
ENSMUSG00000067297	2010002M12Rik	2.81531	6.14797e-38
ENSMUSG00000027495	2010011I20Rik	1.00794	8.93009e-46
ENSMUSG00000042233	2010015L04Rik	4.36945	0.000370201
ENSMUSG00000025528	2010106E10Rik	3.49563	6.20498e-77
ENSMUSG00000029847	2010107G12Rik	-4.21756	6.42409e-28
ENSMUSG00000085410	2010110K18Rik	-1.17988	0.00339102
ENSMUSG00000030865	2010110P09Rik	2.07423	1.55849e-29
ENSMUSG00000063018	2010204K13Rik	-1.53826	6.71637e-08
ENSMUSG00000026955	2010317E24Rik	-1.75114	8.62467e-57
ENSMUSG00000030587	2200002D01Rik	1.54602	3.53177e-38
ENSMUSG00000040498	2210010C17Rik	1.09209	7.08507e-34
ENSMUSG00000085148	2210403K04Rik	2.27647	8.62709e-22
ENSMUSG00000078439	2210404O07Rik	1.00158	6.94432e-66
ENSMUSG00000039563	2210406O10Rik	1.13946	0.0398573
ENSMUSG00000037145	2210407C18Rik	-4.0162	2.79635e-77
ENSMUSG00000086494	2210417A02Rik	-1.48321	0.0226337
ENSMUSG00000024512	2310002L13Rik	2.49389	1.98967e-05
ENSMUSG00000020910	2310004I24Rik	1.36831	8.98233e-23
ENSMUSG00000087230	2310006M14Rik	1.35328	3.21399e-05
ENSMUSG00000034159	2310007B03Rik	1.34736	3.32212e-22
ENSMUSG00000085650	2310010J17Rik	1.28283	3.17687e-05
ENSMUSG00000070574	2310016G11Rik	1.20584	0.000827552
ENSMUSG00000091302	2310043M15Rik	1.18894	0.0211881
ENSMUSG00000038311	2410017I17Rik	3.90481	0.00027621
ENSMUSG00000038065	2410066E13Rik	-1.11882	0.016413
ENSMUSG00000043391	2510009E07Rik	-5.19042	8.4679e-06
ENSMUSG00000078521	2610002D18Rik	-2.07809	4.49416e-26
ENSMUSG00000054836	2610002I17Rik	-1.00477	1.59055e-08
ENSMUSG00000093565	2610019E17Rik	-1.69818	6.30218e-13
ENSMUSG00000050052	2610019F03Rik	-2.29447	0.00199692
ENSMUSG00000021176	2610021K21Rik	-1.34074	2.93125e-09
ENSMUSG00000028251	2610029I01Rik	2.88958	7.55598e-23
ENSMUSG00000086809	2610037D02Rik	1.12379	0.0423562
ENSMUSG00000022978	2610039C10Rik	-1.62066	1.41965e-52
ENSMUSG00000029005	2610109H07Rik	-1.33267	0.00127653
ENSMUSG00000086101	2610316D01Rik	5.2916	9.66823e-06
ENSMUSG00000049916	2610318N02Rik	-3.67105	1.43444e-38
ENSMUSG00000092486	2610524H06Rik	2.39383	0.000173936
ENSMUSG00000053656	2700023E23Rik	-1.2492	1.02192e-12
ENSMUSG00000086328	2700033N17Rik	1.37123	5.66214e-10
ENSMUSG00000086802	2700038G22Rik	-1.17555	1.08637e-09
ENSMUSG00000024893	2700046G09Rik	1.21234	1.86522e-06
ENSMUSG00000086172	2700068H02Rik	2.94607	0.000336081
ENSMUSG00000053080	2700081O15Rik	-1.42044	8.4562e-46
ENSMUSG00000076437	2700094K13Rik	-1.19985	1.12114e-15
ENSMUSG00000091750	2810029C07Rik	1.35795	0.00686538
ENSMUSG00000029059	2810405K02Rik	1.66274	1.50531e-19
ENSMUSG00000087213	2810408I11Rik	-1.43024	9.82254e-08
ENSMUSG00000040204	2810417H13Rik	-2.38043	1.23076e-180
ENSMUSG00000086566	2810429I04Rik	5.20246	0.000157307
ENSMUSG00000087060	2810442I21Rik	-1.86563	4.082e-26
ENSMUSG00000026227	2810459M11Rik	-1.50357	9.87812e-07
ENSMUSG00000043833	2900005J15Rik	1.41285	8.66082e-12
ENSMUSG00000043993	2900052L18Rik	1.24243	7.99962e-10
ENSMUSG00000086468	2900053O20Rik	2.04643	0.0161853
ENSMUSG00000079450	3110007F17Rik	-5.26269	0.000883889
ENSMUSG00000050604	3110021A11Rik	-1.20524	0.0490258
ENSMUSG00000085642	3110053B16Rik	-1.08937	8.70273e-08
ENSMUSG00000037818	3110057O12Rik	1.19227	2.82407e-21
ENSMUSG00000074635	3110070M22Rik	-2.30812	0.0171148
ENSMUSG00000036242	3632451O06Rik	-2.31221	0.0140441
ENSMUSG00000066438	3830431G21Rik	-2.50296	3.44444e-85
ENSMUSG00000064202	4430402I18Rik	1.48883	0.000270905
ENSMUSG00000075027	4631405J19Rik	-5.317	4.05443e-17
ENSMUSG00000074024	4632427E13Rik	1.09787	1.38253e-06
ENSMUSG00000086299	4732463B04Rik	1.42288	0.00021717
ENSMUSG00000054150	4831426I19Rik	-1.1814	0.00181285
ENSMUSG00000091303	4831440E17Rik	1.14964	0.0449264
ENSMUSG00000085287	4833418N02Rik	2.59015	2.25566e-58
ENSMUSG00000025871	4833439L19Rik	1.02169	4.11761e-73
ENSMUSG00000038085	4921517L17Rik	1.42836	0.00183709
ENSMUSG00000086657	4921530L18Rik	1.30108	0.000201965
ENSMUSG00000085704	4921531C22Rik	2.11249	4.53756e-23
ENSMUSG00000085558	4930412C18Rik	2.64213	0.0054885
ENSMUSG00000087017	4930417H01Rik	3.01685	0.00633632
ENSMUSG00000079659	4930420K17Rik	1.0578	8.66528e-17
ENSMUSG00000051278	4930422G04Rik	-1.48634	1.49862e-20
ENSMUSG00000037466	4930427A07Rik	-2.20316	2.23661e-147
ENSMUSG00000049507	4930429B21Rik	2.40361	6.80185e-07
ENSMUSG00000087611	4930458D05Rik	2.20982	1.67954e-15
ENSMUSG00000086516	4930461G14Rik	-2.93356	0.000585453
ENSMUSG00000085780	4930509G22Rik	2.21018	0.000285017
ENSMUSG00000092183	4930515G01Rik	1.77514	0.00312653
ENSMUSG00000091469	4930525G20Rik	2.15939	0.00152787
ENSMUSG00000070489	4930527J03Rik	3.26736	0.0313556
ENSMUSG00000061533	4930534B04Rik	-1.39835	4.15509e-24
ENSMUSG00000075243	4930547M16Rik	1.74744	0.000222464
ENSMUSG00000035365	4930547N16Rik	-1.80148	1.37171e-33
ENSMUSG00000085013	4930556M19Rik	2.67005	3.54157e-15
ENSMUSG00000092044	4930556M19Rik	4.15125	0.00150083
ENSMUSG00000084958	4930558J18Rik	-1.93563	0.0042065
ENSMUSG00000025535	4930579G22Rik	1.78175	0.00202816
ENSMUSG00000027811	4930579G24Rik	-1.51518	1.44769e-16
ENSMUSG00000070315	4930581F22Rik	2.66733	5.63306e-31
ENSMUSG00000037161	4930583H14Rik	-3.62117	5.92289e-06
ENSMUSG00000053442	4930597O21Rik	2.92023	0.0358765
ENSMUSG00000031938	4931406C07Rik	1.3304	7.73484e-66
ENSMUSG00000022805	4932425I24Rik	2.24835	6.9012e-05
ENSMUSG00000074224	4932431P20Rik	2.07854	0.0418467
ENSMUSG00000039851	4932438H23Rik	2.10549	2.11737e-07
ENSMUSG00000086796	4932702P03Rik	-2.53362	0.000668272
ENSMUSG00000075302	4933404M02Rik	-4.33125	0.000319555
ENSMUSG00000085062	4933404O12Rik	2.15363	5.30868e-28
ENSMUSG00000086543	4933406C10Rik	-1.71	3.47254e-09
ENSMUSG00000069713	4933406P04Rik	1.24492	0.0293111
ENSMUSG00000045877	4933415A04Rik	-1.06678	0.003863
ENSMUSG00000070332	4933422H20Rik	3.23603	1.85682e-12
ENSMUSG00000044276	4933427E11Rik	3.56374	0.0378505
ENSMUSG00000030877	4933427G17Rik	2.84166	7.83911e-13
ENSMUSG00000086295	4933433G15Rik	1.88725	0.0237023
ENSMUSG00000031736	4933436C20Rik	-1.63532	1.99097e-07
ENSMUSG00000034959	5031414D18Rik	-3.47768	0.0424438
ENSMUSG00000085462	5031434O11Rik	1.83997	4.84579e-09
ENSMUSG00000085605	5033403F01Rik	1.94102	0.00378787
ENSMUSG00000055137	5033411D12Rik	2.63801	4.01586e-17
ENSMUSG00000091828	5033417F24Rik	1.57921	0.00246198
ENSMUSG00000050002	5133401N09Rik	1.12425	1.03697e-19
ENSMUSG00000022639	5330426P16Rik	-5.69619	4.58515e-05
ENSMUSG00000021566	5430425J12Rik	2.43239	4.98409e-28
ENSMUSG00000052688	5430435G22Rik	5.3792	0.000195378
ENSMUSG00000021792	5730469M10Rik	1.35126	5.08204e-17
ENSMUSG00000027341	5730494N06Rik	1.17373	7.07993e-34
ENSMUSG00000073197	5730507C01Rik	-5.01245	7.34524e-10
ENSMUSG00000046591	5730590G19Rik	-1.87563	4.14613e-103
ENSMUSG00000028331	5830415F09Rik	-1.14585	1.39315e-11
ENSMUSG00000084803	5830444B04Rik	3.03243	7.26714e-09
ENSMUSG00000046463	5930403N24Rik	-1.48534	0.000928613
ENSMUSG00000066607	6030419C18Rik	-4.22183	0.00713732
ENSMUSG00000066178	6030445D17Rik	2.94408	3.2283e-05
ENSMUSG00000028246	6230409E13Rik	1.90339	5.02444e-09
ENSMUSG00000053545	6430503K07Rik	-1.53052	0.0364466
ENSMUSG00000074646	6430550D23Rik	1.41902	2.87374e-07
ENSMUSG00000087081	6430590A07Rik	1.03241	0.00444787
ENSMUSG00000045348	6430598A04Rik	1.51514	5.95953e-10
ENSMUSG00000079499	6530402F18Rik	-4.89322	0.000696958
ENSMUSG00000048458	6530418L21Rik	2.31347	2.27244e-54
ENSMUSG00000022070	6720463M24Rik	-1.34567	1.5604e-57
ENSMUSG00000072066	6720489N17Rik	-3.58203	0.00626134
ENSMUSG00000027424	8430406I07Rik	-1.39538	1.02217e-33
ENSMUSG00000041878	8430432A02Rik	1.64585	0.0248877
ENSMUSG00000084972	9030407P20Rik	1.25211	2.56911e-06
ENSMUSG00000032024	9030425E11Rik	1.24788	0.0140525
ENSMUSG00000021185	9030617O03Rik	2.2049	0
ENSMUSG00000086141	9030622O22Rik	-2.6383	1.72363e-08
ENSMUSG00000073158	9030624G23Rik	-1.42858	0.00482733
ENSMUSG00000073067	9130019P16Rik	1.54422	0.00738495
ENSMUSG00000085399	9130206I24Rik	-1.86534	1.28121e-05
ENSMUSG00000086513	9130208D14Rik	-3.27813	4.94609e-60
ENSMUSG00000024105	9130404H23Rik	1.6997	7.46553e-30
ENSMUSG00000038768	9130409I23Rik	2.80501	6.40493e-09
ENSMUSG00000021797	9230112D13Rik	3.66748	0.00044228
ENSMUSG00000087676	9230114K14Rik	2.08016	7.04363e-17
ENSMUSG00000091869	9330104G04Rik	1.56789	2.95667e-05
ENSMUSG00000044794	9330133O14Rik	1.56798	3.85441e-19
ENSMUSG00000072809	9330160F10Rik	1.25407	0.0223074
ENSMUSG00000055271	9330161L09Rik	-4.29715	0.0169419
ENSMUSG00000086448	9330162012Rik	-1.36704	5.11801e-19
ENSMUSG00000033960	9430020K01Rik	-4.47082	1.25909e-05
ENSMUSG00000086554	9530034E10Rik	-2.49451	0.0322904
ENSMUSG00000090913	9530052C20Rik	1.90296	0.000105545
ENSMUSG00000036411	9530077C05Rik	1.41774	0.00934323
ENSMUSG00000059027	9630013D21Rik	-1.24403	0.0300923
ENSMUSG00000055485	9830001H06Rik	-1.91023	1.58213e-13
ENSMUSG00000087528	9830144P21Rik	2.00322	4.58184e-20
ENSMUSG00000052595	A1cf	1.08409	6.96577e-35
ENSMUSG00000085482	A230083N12Rik	2.09318	0.0275393
ENSMUSG00000092067	A230107N01Rik	1.41846	0.00508377
ENSMUSG00000073474	A330023F24Rik	1.17272	0.00381297
ENSMUSG00000086213	A330040F15Rik	1.30033	0.0442412
ENSMUSG00000043924	A330049M08Rik	-1.66803	0.0261529
ENSMUSG00000086392	A330050B17Rik	4.08531	0.0221426
ENSMUSG00000086363	A330102I10Rik	-7.84941	2.85879e-10
ENSMUSG00000087305	A430035B10Rik	1.06481	0.00216712
ENSMUSG00000090488	A430105J06Rik	1.85897	0.0143543
ENSMUSG00000006462	A530013C23Rik	-1.92225	0.00705438
ENSMUSG00000048215	A630023P12Rik	4.59922	0.00442456
ENSMUSG00000037991	A630055G03Rik	-1.66903	9.53505e-24
ENSMUSG00000070313	A630095E13Rik	1.22355	0.000895862
ENSMUSG00000084890	A830036E02Rik	4.86974	0.000848366
ENSMUSG00000085670	A830052D11Rik	3.66307	0.0339178
ENSMUSG00000087132	A930001C03Rik	1.97891	7.31826e-11
ENSMUSG00000048249	A930001N09Rik	1.28261	6.7514e-20
ENSMUSG00000054057	A930004D18Rik	-1.654	0.0160555
ENSMUSG00000054181	A930012O16Rik	1.64694	0.00470539
ENSMUSG00000085544	A930024N18Rik	1.84028	8.8958e-21
ENSMUSG00000085825	A930038B10Rik	2.37033	1.28469e-110
ENSMUSG00000087385	AA415398	1.6177	1.30317e-13
ENSMUSG00000033213	AA467197	-1.77856	0.0377166
ENSMUSG00000091706	AA543186	1.95434	2.5739e-07
ENSMUSG00000042510	AA986860	1.63138	4.7135e-54
ENSMUSG00000027761	Aadac	1.34499	6.08365e-43
ENSMUSG00000057880	Abat	1.38896	1.8241e-31
ENSMUSG00000062017	Abca14	3.22172	1.9149e-13
ENSMUSG00000020620	Abca8b	1.93474	3.24047e-08
ENSMUSG00000040584	Abcb1a	1.63782	0
ENSMUSG00000028970	Abcb1b	5.56883	1.6095e-27
ENSMUSG00000032842	Abcc10	1.36431	1.55468e-68
ENSMUSG00000025194	Abcc2	2.26438	1.14761e-168
ENSMUSG00000020865	Abcc3	1.57466	2.10412e-99
ENSMUSG00000030834	Abcc6	1.2061	1.65102e-45
ENSMUSG00000040136	Abcc8	-1.03714	0.0288179
ENSMUSG00000030249	Abcc9	-3.86185	5.86138e-06
ENSMUSG00000031378	Abcd1	1.638	1.56459e-54
ENSMUSG00000028127	Abcd3	1.1518	2.12553e-55
ENSMUSG00000040505	Abcg5	2.47929	2.25585e-213
ENSMUSG00000024254	Abcg8	1.93061	5.56891e-241
ENSMUSG00000000686	Abhd15	-1.09744	8.99958e-10
ENSMUSG00000039202	Abhd2	1.03291	1.84833e-32
ENSMUSG00000040997	Abhd4	1.71635	3.78015e-140
ENSMUSG00000032540	Abhd5	1.2319	5.48619e-37
ENSMUSG00000007950	Abhd8	-2.61408	2.4862e-47
ENSMUSG00000025085	Ablim1	1.01874	0.000371371
ENSMUSG00000029095	Ablim2	2.4667	1.29543e-29
ENSMUSG00000029811	Abp1	2.57251	2.13689e-299
ENSMUSG00000061795	Abpd	2.65144	0.0441742
ENSMUSG00000092837	AC027184.1	1.11553	0.0058124
ENSMUSG00000077043	AC167229.2	1.50967	0.00513489
ENSMUSG00000036138	Acaa1a	1.03074	1.54997e-69
ENSMUSG00000010651	Acaa1b	10.93	2.67909e-25
ENSMUSG00000036880	Acaa2	1.05462	1.66878e-133
ENSMUSG00000042010	Acacb	-4.70742	2.96349e-22
ENSMUSG00000090150	Acad11	2.2037	4.33574e-144
ENSMUSG00000042647	Acad12	1.04991	2.02261e-12
ENSMUSG00000056938	Acbd4	1.36478	9.63751e-35
ENSMUSG00000023017	Accn2	1.2371	9.33277e-16
ENSMUSG00000020681	Ace	3.63376	0
ENSMUSG00000015405	Ace2	3.12272	2.78872e-49
ENSMUSG00000045019	Acer1	-4.31526	3.41872e-47
ENSMUSG00000038007	Acer2	1.01448	4.32773e-07
ENSMUSG00000021228	Acot3	1.44551	0.00523642
ENSMUSG00000052392	Acot4	1.15828	1.11053e-11
ENSMUSG00000028937	Acot7	-1.04317	2.12957e-39
ENSMUSG00000025287	Acot9	1.27501	6.01593e-16
ENSMUSG00000020777	Acox1	1.979	1.82429e-136
ENSMUSG00000021751	Acox2	1.06532	4.65759e-55
ENSMUSG00000029098	Acox3	1.28932	1.62124e-59
ENSMUSG00000001348	Acp5	1.30667	2.46752e-50
ENSMUSG00000072770	Acrbp	1.01393	1.27656e-05
ENSMUSG00000031278	Acsl4	-2.31587	1.16592e-72
ENSMUSG00000024981	Acsl5	1.24673	1.72125e-13
ENSMUSG00000030972	Acsm5	-1.62103	0.000386815
ENSMUSG00000027452	Acss1	-1.54557	1.36955e-69
ENSMUSG00000035948	Acss3	-1.10351	0.000625582
ENSMUSG00000031972	Acta1	1.9471	8.47269e-80
ENSMUSG00000027671	Actl6a	-1.14474	1.27305e-40
ENSMUSG00000025228	Actr1a	1.08236	1.10537e-76
ENSMUSG00000023262	Acy1	1.0357	1.63318e-37
ENSMUSG00000024866	Acy3	1.74864	3.44358e-57
ENSMUSG00000020926	Adam11	-1.96515	0.000194433
ENSMUSG00000072972	Adam4	1.23771	0.00201322
ENSMUSG00000033453	Adamts15	-1.56003	4.87459e-09
ENSMUSG00000032363	Adamts7	-2.15737	0.00189334
ENSMUSG00000043822	Adamtsl5	1.62256	1.12359e-50
ENSMUSG00000028789	Adc	2.82791	8.26094e-32
ENSMUSG00000026489	Adck3	-1.11486	5.48256e-60
ENSMUSG00000020431	Adcy1	-6.96156	8.30659e-167
ENSMUSG00000074207	Adh1	1.81816	2.57558e-43
ENSMUSG00000037797	Adh4	2.36853	6.53163e-07
ENSMUSG00000030790	Adm	-1.71378	4.78528e-09
ENSMUSG00000054136	Adm2	-1.93607	1.97278e-16
ENSMUSG00000042429	Adora1	-1.89334	4.19767e-70
ENSMUSG00000033717	Adra2a	-4.52426	2.3103e-94
ENSMUSG00000045730	Adrb2	1.84075	9.19929e-08
ENSMUSG00000011148	Adssl1	-1.22075	0.0222492
ENSMUSG00000033032	Afap1l1	6.60549	1.51966e-55
ENSMUSG00000054932	Afp	-1.65566	3.37192e-05
ENSMUSG00000038836	Agbl3	-3.77633	0.00387482
ENSMUSG00000050103	Agmo	1.59201	4.54459e-59
ENSMUSG00000026922	Agpat2	1.41761	7.54838e-31
ENSMUSG00000023827	Agpat4	-3.20021	5.38955e-25
ENSMUSG00000029314	Agpat9	2.00424	1.84285e-71
ENSMUSG00000020581	Agr2	-1.66555	3.90102e-21
ENSMUSG00000031980	Agt	-1.35355	2.70124e-13
ENSMUSG00000021557	Agtpbp1	1.77383	8.30967e-47
ENSMUSG00000089678	Agxt2	1.95686	2.43081e-05
ENSMUSG00000029772	Ahcyl2	1.2261	3.80185e-56
ENSMUSG00000019986	Ahi1	1.65642	0.00023051
ENSMUSG00000069833	Ahnak	1.15342	0.00204386
ENSMUSG00000032313	AI118078	-2.15509	2.40909e-41
ENSMUSG00000031534	AI316807	1.08834	7.86019e-19
ENSMUSG00000038522	AI317395	4.30325	0.000469301
ENSMUSG00000073854	AI427809	-1.18511	3.23542e-06
ENSMUSG00000086712	AI427809	-1.34217	1.60779e-07
ENSMUSG00000019737	AI428936	-1.4124	9.73161e-23
ENSMUSG00000046312	AI464131	-1.20282	3.14724e-89
ENSMUSG00000074195	AI747448	3.13685	2.5753e-100
ENSMUSG00000012123	Aim1l	1.1741	8.86097e-13
ENSMUSG00000000731	Aire	-3.85208	0.0171281
ENSMUSG00000026817	Ak1	-1.18437	0.00673527
ENSMUSG00000040729	AK129341	-3.42959	0.002031
ENSMUSG00000081957	Ak3l2-ps	-5.01125	0.000424649
ENSMUSG00000028527	Ak4	-4.54186	1.38046e-16
ENSMUSG00000039158	Akna	-1.9876	1.97416e-19
ENSMUSG00000036500	Akp3	2.04706	2.34838e-12
ENSMUSG00000061758	Akr1b10	-1.14854	0.00658481
ENSMUSG00000001642	Akr1b3	-2.54376	2.39995e-10
ENSMUSG00000052131	Akr1b7	1.73408	4.1788e-15
ENSMUSG00000029762	Akr1b8	-4.16344	7.19538e-12
ENSMUSG00000021211	Akr1c12	1.80925	9.7075e-244
ENSMUSG00000021213	Akr1c13	1.96568	0
ENSMUSG00000033715	Akr1c14	2.80307	3.1938e-45
ENSMUSG00000071551	Akr1c19	1.40791	1.15794e-77
ENSMUSG00000021207	Akr1c21	2.89592	0.000462434
ENSMUSG00000032786	Alas1	1.99942	7.34449e-192
ENSMUSG00000053279	Aldh1a1	3.58193	0
ENSMUSG00000015134	Aldh1a3	2.57228	0.000252675
ENSMUSG00000024747	Aldh1a7	1.09156	9.11099e-32
ENSMUSG00000030088	Aldh1l1	-6.91707	7.93533e-113
ENSMUSG00000020256	Aldh1l2	-1.93988	2.58975e-08
ENSMUSG00000019102	Aldh3a1	-4.93555	0.00103241
ENSMUSG00000010025	Aldh3a2	1.24516	5.2152e-100
ENSMUSG00000024885	Aldh3b1	2.38337	9.02146e-37
ENSMUSG00000028737	Aldh4a1	1.19243	1.96196e-28
ENSMUSG00000035936	Aldh5a1	-1.15772	2.85462e-44
ENSMUSG00000021238	Aldh6a1	1.04436	1.34174e-37
ENSMUSG00000030695	Aldoa	-1.15659	6.17804e-13
ENSMUSG00000028307	Aldob	3.18599	0
ENSMUSG00000073792	Alg6	-1.11993	3.30868e-47
ENSMUSG00000035704	Alg8	-1.19547	4.22688e-45
ENSMUSG00000063810	Alms1	-1.82324	2.31547e-58
ENSMUSG00000000320	Alox12	3.27116	0.0253879
ENSMUSG00000032807	Alox12b	-5.95849	5.83558e-07
ENSMUSG00000020892	Aloxe3	2.77907	2.07366e-10
ENSMUSG00000079440	Alpi	1.32074	8.91384e-05
ENSMUSG00000047528	Als2cr12	1.09764	1.3337e-05
ENSMUSG00000038079	Als2cr4	-2.21363	1.30292e-44
ENSMUSG00000015890	Amdhd1	1.45614	0.0292901
ENSMUSG00000036820	Amdhd2	1.05203	1.17251e-50
ENSMUSG00000048534	Amica1	-1.62163	1.92655e-57
ENSMUSG00000013076	Amotl1	1.10149	0.00279527
ENSMUSG00000029472	Anapc5	-1.16734	4.11621e-84
ENSMUSG00000060615	Ang4	-2.63283	5.21627e-160
ENSMUSG00000031465	Angpt2	3.18972	1.07427e-27
ENSMUSG00000022265	Ank	1.24228	3.03407e-14
ENSMUSG00000069601	Ank3	1.56241	1.33403e-65
ENSMUSG00000046295	Ankle1	-1.53103	4.74998e-37
ENSMUSG00000034212	Ankmy1	1.79694	0.0124125
ENSMUSG00000007827	Ankrd26	-1.18785	7.61998e-25
ENSMUSG00000021597	Ankrd32	-1.05758	2.23501e-15
ENSMUSG00000050914	Ankrd37	-2.49427	1.73097e-15
ENSMUSG00000048307	Ankrd46	1.0374	9.82552e-39
ENSMUSG00000036777	Anln	-1.80198	6.08674e-126
ENSMUSG00000074968	Ano3	3.30048	8.1787e-08
ENSMUSG00000064210	Ano6	2.47178	6.3105e-168
ENSMUSG00000028333	Anp32b	-1.02343	4.99114e-73
ENSMUSG00000039062	Anpep	1.38716	1.53806e-153
ENSMUSG00000029338	Antxr2	1.02848	2.24288e-50
ENSMUSG00000042213	Anubl1	-1.05275	0.00296623
ENSMUSG00000031635	Anxa10	2.4987	1.93073e-92
ENSMUSG00000055114	Anxa13	1.6393	1.54973e-165
ENSMUSG00000032231	Anxa2	1.34518	1.72798e-12
ENSMUSG00000027712	Anxa5	1.13992	6.66384e-27
ENSMUSG00000018340	Anxa6	-1.01816	6.98666e-15
ENSMUSG00000021950	Anxa8	1.23569	6.56193e-08
ENSMUSG00000038242	Aox4	-4.79353	0.00577806
ENSMUSG00000062444	Ap3b2	3.03321	4.18656e-06
ENSMUSG00000031539	Ap3m2	1.073	4.53549e-06
ENSMUSG00000024897	Apba1	-1.27751	0.0240161
ENSMUSG00000035960	Apex1	-1.20957	4.02927e-33
ENSMUSG00000073705	Apitd1	-1.87739	5.15675e-20
ENSMUSG00000032083	Apoa1	2.03025	7.58307e-09
ENSMUSG00000005681	Apoa2	1.32419	0.0294487
ENSMUSG00000032080	Apoa4	2.84433	6.45794e-17
ENSMUSG00000020609	Apob	2.27469	2.09886e-50
ENSMUSG00000040613	Apobec1	2.10346	8.92314e-42
ENSMUSG00000009585	Apobec3	-2.73959	0.0368777
ENSMUSG00000032081	Apoc3	2.05196	3.55624e-07
ENSMUSG00000000049	Apoh	2.4966	4.85669e-05
ENSMUSG00000010601	Apol7a	-2.18133	8.73497e-06
ENSMUSG00000068246	Apol9a	-1.64229	0.0308718
ENSMUSG00000057346	Apol9b	-2.19145	0.028718
ENSMUSG00000004655	Aqp1	-1.18791	1.59417e-81
ENSMUSG00000042797	Aqp11	1.77069	5.34119e-83
ENSMUSG00000028435	Aqp3	2.10834	0.0013068
ENSMUSG00000024411	Aqp4	-5.38525	0
ENSMUSG00000029378	Areg	1.6661	6.71405e-12
ENSMUSG00000021125	Arg2	2.8182	2.95433e-59
ENSMUSG00000037148	Arhgap10	-2.65806	2.35585e-10
ENSMUSG00000041219	Arhgap11a	-1.31493	9.19761e-106
ENSMUSG00000025154	Arhgap19	-2.2494	8.22952e-116
ENSMUSG00000049807	Arhgap23	-1.3935	0.000804194
ENSMUSG00000036452	Arhgap26	1.50751	3.92314e-24
ENSMUSG00000039831	Arhgap29	-4.21406	1.22667e-41
ENSMUSG00000036882	Arhgap33	-2.63667	2.36935e-47
ENSMUSG00000074625	Arhgap40	1.89474	2.40875e-11
ENSMUSG00000073433	Arhgdig	-2.34184	5.94754e-80
ENSMUSG00000071176	Arhgef10	-1.13169	9.79624e-08
ENSMUSG00000032875	Arhgef17	-2.83603	1.2374e-20
ENSMUSG00000028059	Arhgef2	1.49696	1.8375e-31
ENSMUSG00000019564	Arid3a	1.01991	1.04779e-11
ENSMUSG00000004661	Arid3b	1.02207	2.0537e-07
ENSMUSG00000037447	Arid5a	1.12947	4.03e-08
ENSMUSG00000047446	Arl4a	1.01359	3.91221e-27
ENSMUSG00000034936	Arl4d	2.23687	0.00249234
ENSMUSG00000022722	Arl6	-1.36672	0.0420482
ENSMUSG00000026426	Arl8a	1.08888	1.12073e-52
ENSMUSG00000033460	Armcx1	-2.55925	1.43865e-14
ENSMUSG00000049047	Armcx3	-1.79463	5.76785e-09
ENSMUSG00000002910	Arrdc2	1.18606	5.84535e-29
ENSMUSG00000035277	Arx	1.36352	0.0126087
ENSMUSG00000003559	As3mt	-1.30955	1.92882e-11
ENSMUSG00000024887	Asah2	1.2111	1.53362e-06
ENSMUSG00000009248	Ascl2	-2.29462	5.11918e-133
ENSMUSG00000035951	Ascl3	4.50364	0.00778343
ENSMUSG00000005470	Asf1b	-2.06481	1.83784e-96
ENSMUSG00000020774	Aspa	2.41712	3.25031e-16
ENSMUSG00000038704	Aspdh	1.47272	0.000201472
ENSMUSG00000037686	Aspg	-1.36426	2.46688e-53
ENSMUSG00000033952	Aspm	-2.11582	4.04083e-113
ENSMUSG00000033508	Asprv1	1.82555	0.00015466
ENSMUSG00000076441	Ass1	-2.06836	8.68831e-10
ENSMUSG00000022360	Atad2	-1.63269	3.61323e-101
ENSMUSG00000017550	Atad5	-1.70776	1.17031e-38
ENSMUSG00000024426	Atat1	1.13148	9.92689e-18
ENSMUSG00000039200	Atf7ip2	-2.10057	2.21155e-05
ENSMUSG00000079418	Atg4a	1.26163	1.03097e-14
ENSMUSG00000038295	Atg9b	1.10264	3.9749e-11
ENSMUSG00000021066	Atl1	1.54548	0.0237627
ENSMUSG00000037621	Atoh8	-1.40452	1.22526e-05
ENSMUSG00000038094	Atp13a4	4.20677	0.0430679
ENSMUSG00000033161	Atp1a1	1.0734	1.44169e-77
ENSMUSG00000031376	Atp2b3	-3.47722	0.0400053
ENSMUSG00000034112	Atp2c2	-1.34861	1.03485e-26
ENSMUSG00000019302	Atp6v0a1	1.30047	1.42016e-51
ENSMUSG00000038023	Atp6v0a2	1.57194	8.6153e-75
ENSMUSG00000013160	Atp6v0d1	1.10337	1.24055e-84
ENSMUSG00000027496	Aurka	-1.72272	1.68973e-117
ENSMUSG00000020897	Aurkb	-2.05336	2.80324e-150
ENSMUSG00000000142	Axin2	-1.06424	2.75675e-129
ENSMUSG00000002602	Axl	4.85041	0.000151803
ENSMUSG00000058618	AY761184	-4.65563	0.00098972
ENSMUSG00000036002	B230312A22Rik	1.81562	1.88853e-44
ENSMUSG00000045746	B230317F23Rik	1.70285	1.98543e-05
ENSMUSG00000067370	B3galt4	3.74232	1.27776e-19
ENSMUSG00000046415	B430212C06Rik	-1.22028	0.0165532
ENSMUSG00000073866	B430319F04Rik	-1.53525	0.0297313
ENSMUSG00000092124	B930094E09Rik	2.03408	0.026577
ENSMUSG00000063439	B9d2	-2.07368	3.79664e-10
ENSMUSG00000039653	Baat	3.57805	1.05624e-06
ENSMUSG00000042215	Bag2	-1.37531	5.18927e-23
ENSMUSG00000033569	Bai3	1.92757	0.0263386
ENSMUSG00000047507	Baiap3	-2.22286	4.52393e-06
ENSMUSG00000026196	Bard1	-2.08746	4.8658e-53
ENSMUSG00000045763	Basp1	-7.04208	1.2846e-07
ENSMUSG00000084938	BB557941	-2.21174	0.000125013
ENSMUSG00000002083	Bbc3	1.34566	1.1286e-30
ENSMUSG00000041660	Bbox1	1.7265	2.80078e-13
ENSMUSG00000051444	Bbs12	-1.11458	0.00121919
ENSMUSG00000022641	Bbx	-1.25892	2.55496e-30
ENSMUSG00000037750	BC017647	1.02416	2.41212e-24
ENSMUSG00000085006	BC021767	2.38159	2.12665e-19
ENSMUSG00000038528	BC021785	1.88426	3.9166e-06
ENSMUSG00000037594	BC022687	1.5386	4.58413e-08
ENSMUSG00000044361	BC024139	1.4759	1.22654e-10
ENSMUSG00000047728	BC025446	1.19079	3.23358e-13
ENSMUSG00000034773	BC030867	-1.78592	1.79451e-44
ENSMUSG00000074300	BC030870	1.01327	2.48561e-13
ENSMUSG00000036299	BC031181	1.04753	2.81035e-48
ENSMUSG00000090164	BC035044	-1.36609	1.10342e-05
ENSMUSG00000087221	BC037032	2.39964	0.00638826
ENSMUSG00000087594	BC039771	-1.45319	0.0273561
ENSMUSG00000086272	BC039966	1.37845	0.0329394
ENSMUSG00000087366	BC042782	1.28097	0.000532577
ENSMUSG00000040658	BC048355	-1.16393	1.18068e-20
ENSMUSG00000047228	BC048546	2.14548	0.000244171
ENSMUSG00000045942	BC049762	2.94293	0.00013626
ENSMUSG00000027902	BC051070	3.35362	0.000107581
ENSMUSG00000057246	BC051142	3.13519	1.09595e-06
ENSMUSG00000036864	BC053749	-1.30056	1.13847e-22
ENSMUSG00000054362	BC055111	3.45295	0.000415521
ENSMUSG00000041406	BC055324	-1.51897	5.16466e-30
ENSMUSG00000037708	BC061194	2.05806	0.00748294
ENSMUSG00000038980	BC066135	-1.35443	7.5259e-14
ENSMUSG00000036009	BC067068	-1.0161	5.46756e-06
ENSMUSG00000074639	BC089597	1.85443	0.000575687
ENSMUSG00000018752	BC096441	-1.26618	0.000363764
ENSMUSG00000002980	Bcam	-1.21265	2.88881e-37
ENSMUSG00000028121	Bcar3	1.62399	5.82187e-62
ENSMUSG00000013523	Bcas1	1.49376	7.88791e-30
ENSMUSG00000030826	Bcat2	1.60477	1.87298e-20
ENSMUSG00000027792	Bche	1.55287	3.14972e-54
ENSMUSG00000000861	Bcl11a	-1.37393	5.36461e-43
ENSMUSG00000000317	Bcl6b	-1.68906	4.68378e-07
ENSMUSG00000029438	Bcl7a	-1.17292	1.76351e-52
ENSMUSG00000031845	Bcmo1	2.5956	2.69947e-14
ENSMUSG00000032066	Bco2	3.55358	8.48322e-115
ENSMUSG00000050071	Bex1	9.03483	1.44433e-13
ENSMUSG00000074489	Bglap-rs1	-1.68872	0.00156261
ENSMUSG00000052271	Bhlha15	-1.80699	3.9131e-110
ENSMUSG00000003452	Bicd1	9.20718	7.42586e-14
ENSMUSG00000016758	Bik	-2.66496	4.95469e-08
ENSMUSG00000075411	Bin2	1.04986	0.00382215
ENSMUSG00000017716	Birc5	-1.72526	1.6898e-118
ENSMUSG00000030528	Blm	-1.77741	2.94346e-54
ENSMUSG00000040093	Bmf	-1.20681	4.5059e-11
ENSMUSG00000039004	Bmp6	1.50145	1.6189e-06
ENSMUSG00000008999	Bmp7	-1.53079	2.23811e-83
ENSMUSG00000031377	Bmx	1.96531	0.000118662
ENSMUSG00000078566	Bnip3	-2.06431	5.58687e-13
ENSMUSG00000026617	Bpnt1	1.18359	1.53465e-15
ENSMUSG00000017146	Brca1	-1.33432	2.66568e-63
ENSMUSG00000041147	Brca2	-1.10213	1.47353e-35
ENSMUSG00000031201	Brcc3	11.4058	3.61414e-21
ENSMUSG00000032589	Bsn	-1.04979	2.38094e-30
ENSMUSG00000029082	Bst1	-1.08479	0.0288154
ENSMUSG00000000706	Btn1a1	-1.65911	0.000226566
ENSMUSG00000053216	Btn2a2	-4.07284	0.0311438
ENSMUSG00000062638	Btnl1	2.7443	1.88697e-119
ENSMUSG00000024340	Btnl2	1.86069	9.15287e-23
ENSMUSG00000073420	Btnl5	1.26151	2.01056e-34
ENSMUSG00000092618	Btnl6	1.90288	0.000187154
ENSMUSG00000027379	Bub1	-1.86487	6.60673e-103
ENSMUSG00000040084	Bub1b	-2.04483	5.92096e-171
ENSMUSG00000078490	C030017K20Rik	3.93673	0.0304918
ENSMUSG00000079537	C030048H21Rik	-3.69564	0.0413726
ENSMUSG00000052951	C130021I20Rik	-7.08667	7.55439e-08
ENSMUSG00000039349	C130074G19Rik	1.42142	2.95398e-19
ENSMUSG00000017446	C1qtnf1	-1.31212	0.00033328
ENSMUSG00000058914	C1qtnf3	2.84837	0.045941
ENSMUSG00000032120	C2cd2l	1.49312	3.57008e-46
ENSMUSG00000024592	C330018D20Rik	1.02439	1.35254e-14
ENSMUSG00000065952	C330021F23Rik	-2.13472	7.91733e-14
ENSMUSG00000033031	C330027C09Rik	-2.10601	8.59572e-102
ENSMUSG00000069581	C330046G03Rik	-3.76637	1.26063e-09
ENSMUSG00000036377	C530008M17Rik	1.61956	1.3364e-13
ENSMUSG00000079242	C730034F03Rik	1.17917	0.0208666
ENSMUSG00000050390	C77080	1.05665	3.76475e-59
ENSMUSG00000046262	C87977	2.9449	9.26316e-15
ENSMUSG00000087566	C920006O11Rik	1.5906	9.73368e-08
ENSMUSG00000029544	Cabp1	-1.21356	0.000198809
ENSMUSG00000034656	Cacna1a	-1.40632	9.03897e-35
ENSMUSG00000004113	Cacna1b	-1.15162	0.0171646
ENSMUSG00000022416	Cacna1i	-4.4213	0.0444303
ENSMUSG00000057914	Cacnb2	1.9718	0.0384197
ENSMUSG00000032076	Cadm1	2.49963	3.18922e-59
ENSMUSG00000044566	Cage1	1.51231	2.42655e-10
ENSMUSG00000028558	Calr4	2.1318	0.0419476
ENSMUSG00000024617	Camk2a	3.41024	8.34986e-06
ENSMUSG00000057897	Camk2b	-1.17113	6.71785e-15
ENSMUSG00000032936	Camkv	-3.32703	0.0370688
ENSMUSG00000056737	Capg	1.64878	7.74225e-13
ENSMUSG00000026509	Capn2	2.17709	4.05921e-57
ENSMUSG00000031981	Capn9	1.20055	2.61973e-12
ENSMUSG00000032373	Car12	-3.36103	9.17069e-95
ENSMUSG00000027555	Car13	1.042	2.08141e-48
ENSMUSG00000028972	Car6	2.38597	0.000176418
ENSMUSG00000031883	Car7	2.04779	0.000560335
ENSMUSG00000028463	Car9	-2.63944	4.17661e-42
ENSMUSG00000036526	Card11	-4.79772	0.00476162
ENSMUSG00000041849	Card6	-1.65706	1.59493e-68
ENSMUSG00000060227	Casc4	-1.73427	4.39331e-25
ENSMUSG00000027326	Casc5	-2.307	8.83259e-118
ENSMUSG00000015189	Casd1	7.95957	1.13285e-10
ENSMUSG00000005355	Casp14	1.15215	1.30077e-05
ENSMUSG00000027187	Cat	1.13554	5.98803e-190
ENSMUSG00000033486	Catsper2	1.06072	1.47407e-05
ENSMUSG00000048003	Catsper4	1.47455	0.00260076
ENSMUSG00000049676	Catsperg1	3.54927	0.0355334
ENSMUSG00000040380	Cbln3	-1.12578	0.00261029
ENSMUSG00000051483	Cbr1	1.20406	6.23528e-59
ENSMUSG00000024039	Cbs	-2.70097	4.10935e-50
ENSMUSG00000025577	Cbx2	-1.29708	1.42424e-56
ENSMUSG00000009575	Cbx5	-1.46434	4.48135e-212
ENSMUSG00000089715	Cbx6	-3.05814	5.86063e-124
ENSMUSG00000053411	Cbx7	-1.2937	1.7146e-39
ENSMUSG00000047021	Ccdc108	2.72801	7.59048e-08
ENSMUSG00000022768	Ccdc116	1.53856	3.26115e-15
ENSMUSG00000022833	Ccdc14	-1.24267	3.97295e-17
ENSMUSG00000038292	Ccdc155	-3.46426	0.0372018
ENSMUSG00000006241	Ccdc159	1.29313	3.62704e-05
ENSMUSG00000034035	Ccdc17	1.8332	1.32675e-21
ENSMUSG00000056531	Ccdc18	-1.71409	4.90525e-27
ENSMUSG00000037443	Ccdc21	-1.4409	4.7785e-46
ENSMUSG00000028795	Ccdc28b	-1.6662	6.01247e-13
ENSMUSG00000026676	Ccdc3	-2.29563	4.24654e-08
ENSMUSG00000027160	Ccdc34	-1.3467	2.67204e-68
ENSMUSG00000061882	Ccdc62	1.46123	3.03134e-15
ENSMUSG00000052616	Ccdc79	-1.95501	0.042902
ENSMUSG00000069910	Ccdc99	-1.68725	4.13873e-54
ENSMUSG00000032532	Cck	-1.35087	0.000310331
ENSMUSG00000004814	Ccl24	2.86938	0.0438916
ENSMUSG00000023235	Ccl25	1.08876	9.14443e-52
ENSMUSG00000018927	Ccl6	2.52769	7.58428e-13
ENSMUSG00000019122	Ccl9	-1.97064	3.72592e-46
ENSMUSG00000027715	Ccna2	-2.26735	0
ENSMUSG00000041431	Ccnb1	-2.04798	1.08796e-155
ENSMUSG00000032218	Ccnb2	-2.24152	5.3935e-144
ENSMUSG00000083718	Ccnb2-ps	2.30685	0.00261908
ENSMUSG00000002068	Ccne1	-1.19218	7.23457e-25
ENSMUSG00000028212	Ccne2	-2.0444	3.16653e-49
ENSMUSG00000072082	Ccnf	-1.40837	7.05175e-71
ENSMUSG00000020326	Ccng1	1.55658	1.59255e-254
ENSMUSG00000079355	Ccrl1	2.29838	0.00568697
ENSMUSG00000043953	Ccrl2	-2.4946	0.00376828
ENSMUSG00000020698	Cct6b	2.08021	0.00142682
ENSMUSG00000028076	Cd1d1	-1.13268	0.00523898
ENSMUSG00000004709	Cd244	-2.2208	1.25411e-24
ENSMUSG00000056481	Cd248	-4.66187	0.00111659
ENSMUSG00000060703	Cd302	1.0711	3.40085e-26
ENSMUSG00000017652	Cd40	2.15285	0.0147059
ENSMUSG00000016493	Cd46	1.49299	0.000220722
ENSMUSG00000026399	Cd55	1.19731	4.94237e-48
ENSMUSG00000002885	Cd97	-1.16375	1.1666e-25
ENSMUSG00000028755	Cda	1.24289	1.0817e-22
ENSMUSG00000006398	Cdc20	-1.54687	1.68479e-93
ENSMUSG00000027330	Cdc25b	-1.76029	4.64464e-167
ENSMUSG00000044201	Cdc25c	-1.86535	5.1052e-49
ENSMUSG00000000028	Cdc45	-1.70741	3.91518e-61
ENSMUSG00000017499	Cdc6	-1.46256	4.92383e-53
ENSMUSG00000029283	Cdc7	-1.62333	6.67755e-33
ENSMUSG00000048922	Cdca2	-1.97746	1.27271e-103
ENSMUSG00000023505	Cdca3	-1.98748	1.08285e-210
ENSMUSG00000024791	Cdca5	-2.0465	7.04962e-83
ENSMUSG00000055612	Cdca7	-2.10276	2.46321e-251
ENSMUSG00000021175	Cdca7l	-1.64146	3.08052e-48
ENSMUSG00000028873	Cdca8	-1.662	2.8143e-89
ENSMUSG00000039155	Cdh26	-1.33608	0.0372018
ENSMUSG00000025370	Cdh9	4.2459	0.00487308
ENSMUSG00000021803	Cdhr1	-2.77339	0.000884446
ENSMUSG00000034918	Cdhr2	1.40321	1.60313e-30
ENSMUSG00000025497	Cdhr5	1.68826	1.74982e-88
ENSMUSG00000019942	Cdk1	-2.05797	3.17535e-174
ENSMUSG00000025358	Cdk2	-1.16085	2.80326e-38
ENSMUSG00000090071	Cdk5r2	-1.52572	0.0225091
ENSMUSG00000039298	Cdk5rap2	-1.2738	1.26886e-54
ENSMUSG00000020389	Cdkl3	1.39823	1.85627e-13
ENSMUSG00000031292	Cdkl5	-1.05044	7.02959e-05
ENSMUSG00000023067	Cdkn1a	1.22214	2.86463e-08
ENSMUSG00000073802	Cdkn2b	1.79256	2.02201e-33
ENSMUSG00000028551	Cdkn2c	-2.69361	4.94942e-187
ENSMUSG00000066860	Cdkn2d	-1.78757	0.000170054
ENSMUSG00000037628	Cdkn3	-2.16889	2.86487e-49
ENSMUSG00000033022	Cdo1	-1.5993	0.00032326
ENSMUSG00000038119	Cdon	-1.16174	2.50537e-12
ENSMUSG00000030878	Cdr2	1.33485	1.1169e-43
ENSMUSG00000029330	Cds1	1.05779	9.76838e-62
ENSMUSG00000006585	Cdt1	-1.41766	7.79461e-88
ENSMUSG00000029646	Cdx2	-1.17615	8.98421e-118
ENSMUSG00000030366	Ceacam12	-2.00008	0.01309
ENSMUSG00000070777	Ceacam20	1.04548	0.000691629
ENSMUSG00000034957	Cebpa	1.31227	8.34714e-53
ENSMUSG00000002107	Celf2	-1.85584	2.67534e-24
ENSMUSG00000034818	Celf5	2.69239	5.06968e-05
ENSMUSG00000068740	Celsr2	-1.45049	2.75215e-27
ENSMUSG00000029177	Cenpa	-2.25469	1.3092e-197
ENSMUSG00000045328	Cenpe	-1.83645	1.26883e-153
ENSMUSG00000026605	Cenpf	-2.05096	1.41304e-149
ENSMUSG00000045273	Cenph	-1.5584	3.71066e-32
ENSMUSG00000031262	Cenpi	-1.91944	3.45251e-55
ENSMUSG00000021714	Cenpk	-1.17859	1.28393e-10
ENSMUSG00000026708	Cenpl	-1.1527	5.04952e-17
ENSMUSG00000068101	Cenpm	-2.13553	9.30229e-47
ENSMUSG00000031756	Cenpn	-1.79492	1.01541e-27
ENSMUSG00000021391	Cenpp	-1.9502	2.38002e-29
ENSMUSG00000023919	Cenpq	-1.40568	2.50294e-18
ENSMUSG00000075266	Cenpw	-2.09717	3.48502e-43
ENSMUSG00000057110	Cep110	-1.17228	2.1958e-51
ENSMUSG00000036403	Cep135	-1.10017	4.09037e-14
ENSMUSG00000068394	Cep152	-1.24508	4.13537e-23
ENSMUSG00000024542	Cep192	-1.09303	1.22198e-44
ENSMUSG00000024989	Cep55	-2.34719	2.88051e-147
ENSMUSG00000019813	Cep57l1	-1.30472	4.89042e-15
ENSMUSG00000044066	Cep68	-1.08012	5.86985e-41
ENSMUSG00000021572	Cep72	-1.56294	1.1123e-27
ENSMUSG00000022604	Cep97	-1.4792	3.62104e-15
ENSMUSG00000057400	Ces1c	1.38757	3.55321e-20
ENSMUSG00000056973	Ces1d	2.30542	1.46575e-53
ENSMUSG00000061959	Ces1e	1.12572	6.04586e-19
ENSMUSG00000031725	Ces1f	1.7969	1.56032e-47
ENSMUSG00000055730	Ces2a	3.62001	6.17364e-186
ENSMUSG00000050097	Ces2b	3.53873	3.00888e-10
ENSMUSG00000061825	Ces2c	3.32576	6.2667e-56
ENSMUSG00000031884	Ces2d-ps	1.92436	2.9141e-05
ENSMUSG00000031886	Ces2e	1.51603	2.0597e-32
ENSMUSG00000091813	Ces2h	2.36942	0.0074687
ENSMUSG00000069922	Ces3a	5.01321	0.00180913
ENSMUSG00000026365	Cfh	-7.00909	1.444e-07
ENSMUSG00000033898	Cfhr2	1.20658	1.80058e-34
ENSMUSG00000058952	Cfi	-2.16918	1.45789e-28
ENSMUSG00000029161	Cgref1	1.58654	4.29908e-52
ENSMUSG00000002835	Chaf1a	-1.55598	3.28148e-82
ENSMUSG00000022945	Chaf1b	-1.33469	4.63545e-59
ENSMUSG00000053768	Chchd3	1.03057	1.25474e-71
ENSMUSG00000032113	Chek1	-1.45492	2.63512e-34
ENSMUSG00000029521	Chek2	-1.13267	9.95567e-33
ENSMUSG00000021194	Chga	-2.30549	1.15237e-87
ENSMUSG00000027350	Chgb	-1.42375	2.54694e-79
ENSMUSG00000032773	Chrm1	-1.822	0.00250006
ENSMUSG00000027950	Chrnb2	1.64379	8.58123e-27
ENSMUSG00000074916	Chst14	-1.33047	0.0141506
ENSMUSG00000030930	Chst15	-1.33055	8.26078e-10
ENSMUSG00000032640	Chsy1	-1.88782	5.51405e-09
ENSMUSG00000019214	Chtf18	-1.98577	6.13759e-75
ENSMUSG00000024526	Cidea	-3.74435	5.43829e-09
ENSMUSG00000030278	Cidec	1.38547	4.05319e-21
ENSMUSG00000022504	Ciita	1.64181	0.0485329
ENSMUSG00000042254	Cilp	3.01523	0.0426964
ENSMUSG00000029516	Cit	-1.65573	7.44017e-96
ENSMUSG00000048327	Ckap2l	-1.99385	2.20297e-102
ENSMUSG00000040549	Ckap5	-1.25627	2.5298e-130
ENSMUSG00000028044	Cks1b	-1.28303	3.47181e-41
ENSMUSG00000062248	Cks2	-1.77379	5.6976e-68
ENSMUSG00000028255	Clca3	3.88167	2.61141e-18
ENSMUSG00000037033	Clca4	-2.30672	5.2504e-51
ENSMUSG00000068547	Clca6	1.07232	0.00204816
ENSMUSG00000022843	Clcn2	1.29039	1.38711e-145
ENSMUSG00000055976	Cldn23	1.04408	1.21096e-11
ENSMUSG00000030155	Clec2e	2.45438	1.90986e-12
ENSMUSG00000030364	Clec2h	4.17126	1.09072e-68
ENSMUSG00000030363	Clec2j	6.03859	2.12362e-05
ENSMUSG00000023959	Clic5	2.58756	3.40498e-46
ENSMUSG00000022949	Clic6	-1.06262	6.33247e-51
ENSMUSG00000024225	Clps	-1.82881	1.13882e-65
ENSMUSG00000042489	Clspn	-2.15646	7.06354e-136
ENSMUSG00000022037	Clu	3.24371	7.52452e-224
ENSMUSG00000022235	Cmbl	2.80772	2.46432e-64
ENSMUSG00000057103	Cml1	2.84138	6.00463e-101
ENSMUSG00000079494	Cml5	1.18326	0.00675731
ENSMUSG00000056162	Cndp1	2.67651	8.30855e-19
ENSMUSG00000024644	Cndp2	3.374	0
ENSMUSG00000030897	Cnga4	2.25604	0.000478052
ENSMUSG00000028841	Cnksr1	1.2271	7.39215e-36
ENSMUSG00000053931	Cnn3	-1.80177	9.39969e-50
ENSMUSG00000025189	Cnnm1	2.49316	3.15138e-30
ENSMUSG00000044681	Cnpy1	2.94562	1.50392e-77
ENSMUSG00000036968	Cnpy4	-1.21156	1.63214e-19
ENSMUSG00000062585	Cnr2	1.82438	0.0103168
ENSMUSG00000020173	Cobl	1.75245	1.28256e-108
ENSMUSG00000040690	Col16a1	-2.64416	0.00627955
ENSMUSG00000045672	Col27a1	-2.70439	6.3662e-07
ENSMUSG00000079465	Col4a3	1.8198	0.000561358
ENSMUSG00000031274	Col4a5	2.6227	0.0060662
ENSMUSG00000025650	Col7a1	1.72445	2.18799e-07
ENSMUSG00000026147	Col9a1	-2.78255	3.64781e-08
ENSMUSG00000018672	Copz2	-5.09282	0.000837615
ENSMUSG00000025981	Coq10b	1.14452	6.38055e-25
ENSMUSG00000041729	Coro2b	-2.29972	6.53784e-05
ENSMUSG00000039637	Coro7	1.06375	1.26676e-82
ENSMUSG00000028971	Cort	-2.0892	0.0458933
ENSMUSG00000037852	Cpe	1.30989	7.10374e-51
ENSMUSG00000039652	Cpeb3	1.18365	3.39822e-06
ENSMUSG00000020300	Cpeb4	1.15043	3.55975e-24
ENSMUSG00000020183	Cpm	1.48259	3.959e-40
ENSMUSG00000034361	Cpne2	-2.24746	1.81275e-10
ENSMUSG00000052560	Cpne8	1.78756	5.53813e-08
ENSMUSG00000025991	Cps1	-1.78989	0
ENSMUSG00000028607	Cpt2	1.05402	7.0679e-50
ENSMUSG00000026853	Crat	1.58252	1.24222e-128
ENSMUSG00000035041	Creb3l3	2.9489	6.57671e-40
ENSMUSG00000027938	Creb3l4	-1.14457	4.9114e-15
ENSMUSG00000006360	Crip1	1.65109	9.4143e-24
ENSMUSG00000006356	Crip2	1.02521	0.000137497
ENSMUSG00000040860	Crocc	-1.37976	2.45375e-39
ENSMUSG00000003623	Crot	1.25397	2.03999e-39
ENSMUSG00000006546	Cryba2	-1.40071	0.00778206
ENSMUSG00000029352	Crybb3	2.06342	0.00176379
ENSMUSG00000022723	Crybg3	-1.26691	2.35736e-07
ENSMUSG00000021947	Cryl1	1.24548	2.53902e-88
ENSMUSG00000028199	Cryz	1.93387	2.4528e-66
ENSMUSG00000002718	Cse1l	-1.07898	2.64446e-77
ENSMUSG00000014599	Csf1	2.47174	2.3939e-17
ENSMUSG00000024621	Csf1r	2.08619	0.000962642
ENSMUSG00000020186	Csrp2	-1.22807	2.78577e-50
ENSMUSG00000024846	Cst6	2.26552	1.2878e-31
ENSMUSG00000053536	Cstf2t	-4.66889	2.22773e-28
ENSMUSG00000038816	Ctnnal1	-1.29219	1.7171e-33
ENSMUSG00000005949	Ctns	1.12683	2.45968e-49
ENSMUSG00000028633	Ctps	-1.27738	2.53079e-55
ENSMUSG00000031957	Ctrb1	1.54876	3.10208e-08
ENSMUSG00000007891	Ctsd	1.14454	9.27262e-135
ENSMUSG00000004552	Ctse	1.90825	0.000899976
ENSMUSG00000016256	Ctsz	1.0317	9.50218e-64
ENSMUSG00000026726	Cubn	1.05306	0.0052944
ENSMUSG00000029154	Cwh43	1.31625	9.00741e-15
ENSMUSG00000031778	Cx3cl1	1.6936	3.2354e-139
ENSMUSG00000034855	Cxcl10	-1.65298	3.81238e-05
ENSMUSG00000044365	Cxxc4	-1.69287	5.68708e-05
ENSMUSG00000024646	Cyb5	2.04071	1.77773e-155
ENSMUSG00000018042	Cyb5r3	1.29496	4.98065e-104
ENSMUSG00000006519	Cyba	-2.20116	2.80841e-72
ENSMUSG00000027015	Cybrd1	-1.93041	8.7925e-05
ENSMUSG00000030447	Cyfip1	1.08366	6.86972e-124
ENSMUSG00000046213	Cym	4.69149	0.00153393
ENSMUSG00000032315	Cyp1a1	2.48571	1.86052e-163
ENSMUSG00000024087	Cyp1b1	-2.51318	4.04224e-12
ENSMUSG00000049439	Cyp20a1	-1.09205	2.52367e-28
ENSMUSG00000026170	Cyp27a1	5.18973	1.71135e-64
ENSMUSG00000030483	Cyp2b10	2.77175	3.26814e-271
ENSMUSG00000003053	Cyp2c29	3.98733	8.15973e-164
ENSMUSG00000032808	Cyp2c38	3.473	3.63892e-61
ENSMUSG00000025003	Cyp2c39	4.06203	0.0309805
ENSMUSG00000025197	Cyp2c44	3.35903	4.41915e-11
ENSMUSG00000093610	Cyp2c53-ps	2.17246	3.92927e-09
ENSMUSG00000025002	Cyp2c55	1.89035	2.76733e-122
ENSMUSG00000067231	Cyp2c65	1.57064	1.43199e-77
ENSMUSG00000067229	Cyp2c66	3.11469	1.85296e-94
ENSMUSG00000062624	Cyp2c67	2.48555	6.32876e-19
ENSMUSG00000014372	Cyp2d10	3.13523	2.20069e-25
ENSMUSG00000022445	Cyp2d26	1.18728	3.56126e-09
ENSMUSG00000075517	Cyp2d37-ps	2.39394	0.0225729
ENSMUSG00000068086	Cyp2d9	1.71173	0.0163649
ENSMUSG00000052914	Cyp2j6	2.26465	1.19797e-254
ENSMUSG00000082932	Cyp2j8	3.15417	3.75979e-05
ENSMUSG00000015224	Cyp2j9	1.99743	1.03056e-41
ENSMUSG00000040703	Cyp2s1	-1.233	5.47714e-06
ENSMUSG00000023963	Cyp39a1	-3.11181	3.8712e-47
ENSMUSG00000056035	Cyp3a11	4.05233	1.02955e-191
ENSMUSG00000029727	Cyp3a13	3.42173	4.78605e-61
ENSMUSG00000038656	Cyp3a16	-1.34183	0.0378967
ENSMUSG00000029630	Cyp3a25	3.39383	3.19806e-154
ENSMUSG00000028713	Cyp4b1	1.70104	4.44191e-49
ENSMUSG00000024055	Cyp4f13	1.91964	3.19007e-107
ENSMUSG00000024292	Cyp4f14	3.14727	6.61525e-56
ENSMUSG00000048440	Cyp4f16	2.1429	2.75508e-20
ENSMUSG00000091586	Cyp4f17	1.55395	6.78682e-13
ENSMUSG00000024295	Cyp4f41-ps	1.15434	0.000222794
ENSMUSG00000079057	Cyp4v3	1.8369	1.60035e-59
ENSMUSG00000028195	Cyr61	1.4443	5.17453e-31
ENSMUSG00000033470	Cysltr2	4.84483	0.00308134
ENSMUSG00000047044	D030056L22Rik	-1.50884	1.64963e-50
ENSMUSG00000019852	D10Bwg1379e	-1.12442	1.16675e-33
ENSMUSG00000042922	D130020L05Rik	1.74345	1.31706e-06
ENSMUSG00000024544	D18Ertd653e	-2.73764	3.05433e-23
ENSMUSG00000047731	D19Wsu162e	1.2948	8.8402e-72
ENSMUSG00000027331	D2Ertd750e	-2.11189	2.43563e-129
ENSMUSG00000087269	D330023K18Rik	1.63625	3.30235e-07
ENSMUSG00000047115	D330028D13Rik	-2.07727	4.95712e-19
ENSMUSG00000073437	D330041H03Rik	1.61235	1.29576e-06
ENSMUSG00000037813	D630003M21Rik	-1.13776	0.000287915
ENSMUSG00000085628	D630032N06Rik	1.79255	1.58323e-05
ENSMUSG00000087483	D830044I16Rik	2.33055	0.00178205
ENSMUSG00000090444	D930048G16Rik	6.22732	3.01923e-06
ENSMUSG00000055639	Dach1	-1.44808	1.7318e-78
ENSMUSG00000078794	Dact3	-1.96063	1.12921e-09
ENSMUSG00000035735	Dagla	-1.17532	1.12411e-20
ENSMUSG00000034371	Dak	2.11597	5.96262e-150
ENSMUSG00000021559	Dapk1	-7.41618	4.39884e-39
ENSMUSG00000032380	Dapk2	-1.02976	4.0806e-30
ENSMUSG00000002297	Dbf4	-1.3575	6.14069e-56
ENSMUSG00000034675	Dbn1	7.08956	4.29423e-16
ENSMUSG00000035107	Dcbld2	-1.47929	6.24518e-43
ENSMUSG00000078552	Dcdc2b	1.38477	4.8051e-05
ENSMUSG00000029366	Dck	-1.57972	6.28014e-74
ENSMUSG00000028078	Dclk2	-4.45963	0.013203
ENSMUSG00000032500	Dclk3	-2.61552	3.01412e-05
ENSMUSG00000042672	Dcst1	2.26278	8.8441e-09
ENSMUSG00000039450	Dcxr	2.15684	1.86123e-160
ENSMUSG00000046818	Ddit4l	2.49042	3.28452e-07
ENSMUSG00000059213	Ddn	4.08471	0.0344776
ENSMUSG00000005481	Ddx39	-1.09042	6.1663e-74
ENSMUSG00000021758	Ddx4	2.48	0.00305012
ENSMUSG00000040296	Ddx58	1.29817	2.79968e-37
ENSMUSG00000060208	Defa17	-1.82396	1.50756e-54
ENSMUSG00000065958	Defa20	-1.13634	3.57728e-06
ENSMUSG00000074447	Defa21	-1.37151	1.06551e-08
ENSMUSG00000064213	Defa24	-1.19028	7.40561e-43
ENSMUSG00000060070	Defa26	-3.83212	3.34156e-10
ENSMUSG00000074437	Defa-rs1	4.32624	0.00690954
ENSMUSG00000021377	Dek	-1.62452	1.2751e-127
ENSMUSG00000028175	Depdc1a	-1.98797	4.18008e-23
ENSMUSG00000021697	Depdc1b	-2.01563	6.32976e-31
ENSMUSG00000027173	Depdc7	1.24018	5.21584e-34
ENSMUSG00000022555	Dgat1	1.81547	2.49725e-100
ENSMUSG00000030747	Dgat2	1.47187	1.5347e-84
ENSMUSG00000025357	Dgka	1.68015	6.77491e-73
ENSMUSG00000004815	Dgkq	1.44615	2.32817e-56
ENSMUSG00000002332	Dhrs1	2.07462	3.51493e-119
ENSMUSG00000034449	Dhrs11	1.61995	5.28367e-73
ENSMUSG00000066026	Dhrs3	1.21075	3.13583e-24
ENSMUSG00000021094	Dhrs7	-1.51162	3.30036e-09
ENSMUSG00000027068	Dhrs9	3.99892	4.88322e-14
ENSMUSG00000025815	Dhtkd1	5.69763	9.09176e-05
ENSMUSG00000022021	Diap3	-1.29185	1.36982e-45
ENSMUSG00000034785	Dio1	-1.09807	7.97365e-23
ENSMUSG00000022848	Dirc2	1.20532	1.68919e-16
ENSMUSG00000032064	Dixdc1	-1.1624	1.16487e-08
ENSMUSG00000031403	Dkc1	-1.27301	1.4181e-79
ENSMUSG00000031523	Dlc1	-4.11575	1.46911e-15
ENSMUSG00000038060	Dlec1	3.7477	0.00197087
ENSMUSG00000042388	Dlgap3	-1.01801	0.0165749
ENSMUSG00000037544	Dlgap5	-1.95509	1.03365e-107
ENSMUSG00000047428	Dlk2	3.06236	1.79807e-09
ENSMUSG00000003436	Dll3	-5.21399	1.31522e-05
ENSMUSG00000047517	Dmbt1	-4.97023	3.3541e-24
ENSMUSG00000028707	Dmbx1	-6.2691	3.84698e-06
ENSMUSG00000045103	Dmd	-1.22169	2.15519e-22
ENSMUSG00000030409	Dmpk	-2.49168	4.62341e-115
ENSMUSG00000047143	Dmrta2	-2.34303	5.87553e-12
ENSMUSG00000041268	Dmxl2	2.23428	4.22762e-09
ENSMUSG00000036875	Dna2	-1.24529	8.98285e-62
ENSMUSG00000038011	Dnahc10	2.15791	0.0257609
ENSMUSG00000026203	Dnajb2	1.09816	5.73175e-27
ENSMUSG00000081984	Dnajb3	1.45911	0.0499126
ENSMUSG00000028035	Dnajb4	1.45063	2.70014e-26
ENSMUSG00000042523	Dnalc1	1.78249	0.000553368
ENSMUSG00000030882	Dnhd1	2.23544	4.77338e-19
ENSMUSG00000004099	Dnmt1	-1.6711	7.41438e-215
ENSMUSG00000020848	Doc2b	-1.86538	0.00528783
ENSMUSG00000020143	Dock2	2.12673	9.68506e-07
ENSMUSG00000044716	Dok7	-4.14077	7.79676e-85
ENSMUSG00000019278	Dpep1	3.81857	8.50115e-48
ENSMUSG00000035000	Dpp4	1.29364	2.29577e-20
ENSMUSG00000026958	Dpp7	1.25209	1.49902e-35
ENSMUSG00000072419	Dppa2	3.91483	0.025664
ENSMUSG00000060461	Dppa5a	3.33302	0.0109634
ENSMUSG00000033308	Dpyd	1.14705	5.05916e-51
ENSMUSG00000029168	Dpysl5	-1.68714	8.2798e-101
ENSMUSG00000000223	Drp2	-1.96024	0.00524355
ENSMUSG00000022422	Dscc1	-2.02687	4.21554e-26
ENSMUSG00000034774	Dsg1c	-1.62307	1.31908e-05
ENSMUSG00000027635	Dsn1	-1.52808	2.17423e-42
ENSMUSG00000026131	Dst	1.14965	4.03398e-43
ENSMUSG00000037474	Dtl	-1.775	8.81712e-77
ENSMUSG00000068452	Duox2	-1.20685	3.16971e-06
ENSMUSG00000007603	Dus3l	-1.11821	2.6988e-41
ENSMUSG00000018648	Dusp14	1.04758	1.51012e-14
ENSMUSG00000034765	Dusp5	1.76424	1.44355e-88
ENSMUSG00000019960	Dusp6	1.24096	2.00329e-16
ENSMUSG00000027203	Dut	-1.78325	2.45401e-149
ENSMUSG00000047193	Dync2h1	1.1272	2.07563e-22
ENSMUSG00000091454	Dynlt1b	1.04576	0.00141009
ENSMUSG00000087222	E030042O20Rik	2.10842	2.99715e-24
ENSMUSG00000013155	E130303B06Rik	-1.11688	1.04662e-11
ENSMUSG00000051517	E130306D19Rik	-2.09501	1.52958e-66
ENSMUSG00000091994	E130317F20Rik	1.38406	2.96919e-07
ENSMUSG00000090605	E230013L22Rik	1.72185	3.33172e-05
ENSMUSG00000051832	E230016K23Rik	-2.24588	0.0271036
ENSMUSG00000087231	E230016M11Rik	1.09054	1.47843e-05
ENSMUSG00000027490	E2f1	-1.35913	2.1557e-37
ENSMUSG00000020185	E2f7	-1.71362	2.96614e-43
ENSMUSG00000046179	E2f8	-1.55967	6.85777e-109
ENSMUSG00000032344	E330016A19Rik	-1.48145	5.10772e-50
ENSMUSG00000022838	Eaf2	1.26732	0.0496792
ENSMUSG00000010476	Ebf3	-2.82513	1.91952e-06
ENSMUSG00000053898	Ech1	1.18291	1.24246e-83
ENSMUSG00000039063	Echdc3	-1.42059	0.00713045
ENSMUSG00000024132	Eci1	1.06279	2.44407e-73
ENSMUSG00000021416	Eci3	1.48677	0.0128773
ENSMUSG00000027699	Ect2	-1.67361	1.44077e-109
ENSMUSG00000059327	Eda	-2.74296	2.89042e-07
ENSMUSG00000034457	Eda2r	2.10144	8.78391e-64
ENSMUSG00000028635	Edn2	3.34821	9.19378e-15
ENSMUSG00000031616	Ednra	3.93424	0.000182568
ENSMUSG00000026495	Efcab2	1.22731	7.46376e-08
ENSMUSG00000044056	Efcab9	-1.14367	0.0490135
ENSMUSG00000024909	Efemp2	-3.08536	9.20935e-07
ENSMUSG00000041809	Efhc1	1.57663	0.00372677
ENSMUSG00000028040	Efna4	-1.59377	2.81087e-45
ENSMUSG00000001300	Efnb2	1.54814	2.04656e-123
ENSMUSG00000015467	Egfl8	-1.1135	0.0181841
ENSMUSG00000031987	Egln1	-1.11921	9.45849e-28
ENSMUSG00000035105	Egln3	-1.7587	4.93583e-08
ENSMUSG00000038418	Egr1	1.77626	6.73043e-113
ENSMUSG00000033730	Egr3	2.28263	0.000448618
ENSMUSG00000024937	Ehbp1l1	1.45532	4.93628e-46
ENSMUSG00000074364	Ehd2	2.09525	5.7499e-09
ENSMUSG00000012350	Ehf	-1.42571	5.20301e-134
ENSMUSG00000022853	Ehhadh	2.3356	1.17312e-184
ENSMUSG00000091697	Eif3s6-ps2	-2.84374	0.00114262
ENSMUSG00000093661	Eif4e3	-1.06496	3.05857e-10
ENSMUSG00000008489	Elavl2	1.05205	0.0225126
ENSMUSG00000039055	Eme1	-1.54206	3.19401e-24
ENSMUSG00000034164	Emid1	-1.57726	1.96387e-36
ENSMUSG00000004415	Emid2	-5.29613	0.000286477
ENSMUSG00000030208	Emp1	1.26386	7.77301e-39
ENSMUSG00000022505	Emp2	-1.93371	1.08732e-129
ENSMUSG00000033726	Emx1	-5.50814	1.31097e-06
ENSMUSG00000039095	En2	-6.0742	1.12043e-56
ENSMUSG00000022995	Enah	-2.84238	0.00422834
ENSMUSG00000028445	Enho	-3.88496	0.0440003
ENSMUSG00000028024	Enpep	4.88583	1.76457e-168
ENSMUSG00000019989	Enpp3	1.4593	5.77887e-08
ENSMUSG00000041608	Entpd3	-1.29805	8.51876e-07
ENSMUSG00000021236	Entpd5	1.47302	2.04828e-91
ENSMUSG00000036813	Entpd8	1.90062	8.99544e-38
ENSMUSG00000024140	Epas1	1.71587	3.35048e-34
ENSMUSG00000027624	Epb4.1l1	-1.62449	1.061e-07
ENSMUSG00000019978	Epb4.1l2	-1.10544	4.20555e-66
ENSMUSG00000024376	Epb4.1l4a	-1.22161	6.05062e-05
ENSMUSG00000023216	Epb4.2	-1.98797	9.51688e-13
ENSMUSG00000029859	Epha1	1.60434	4.65884e-61
ENSMUSG00000028289	Epha7	-2.27818	2.48943e-42
ENSMUSG00000005958	Ephb3	-2.50359	7.5867e-186
ENSMUSG00000029710	Ephb4	-1.21127	1.29365e-69
ENSMUSG00000038776	Ephx1	1.95377	1.16002e-136
ENSMUSG00000022040	Ephx2	1.85667	6.49786e-23
ENSMUSG00000010080	Epn3	-1.61946	7.90294e-17
ENSMUSG00000006154	Eps8l1	2.11126	6.39115e-06
ENSMUSG00000051220	Ercc6l	-2.01057	5.53819e-108
ENSMUSG00000031527	Eri1	-1.15818	2.66568e-63
ENSMUSG00000021831	Ero1l	-1.35951	1.91328e-07
ENSMUSG00000022034	Esco2	-2.05265	1.35438e-77
ENSMUSG00000058290	Espl1	-1.80505	6.80293e-93
ENSMUSG00000019768	Esr1	8.136	1.78134e-14
ENSMUSG00000026610	Esrrg	-1.84834	1.34583e-41
ENSMUSG00000016984	Etaa1	-1.41214	3.99021e-31
ENSMUSG00000030199	Etv6	-1.23815	2.04148e-83
ENSMUSG00000021262	Evl	-2.31238	1.7677e-62
ENSMUSG00000048647	Exd1	3.96716	5.82205e-27
ENSMUSG00000039748	Exo1	-1.94455	2.73079e-72
ENSMUSG00000043251	Exoc3l	1.21121	0.000181561
ENSMUSG00000039356	Exosc2	-1.2364	4.96932e-42
ENSMUSG00000027752	Exosc8	-1.24108	3.2191e-37
ENSMUSG00000052397	Ezr	1.12455	1.79415e-35
ENSMUSG00000031444	F10	2.07227	0.0129549
ENSMUSG00000048376	F2r	-2.65916	0.0287189
ENSMUSG00000028128	F3	1.63172	1.99198e-33
ENSMUSG00000021965	F630043A04Rik	-1.77059	4.76193e-57
ENSMUSG00000031196	F8	7.54626	3.15493e-09
ENSMUSG00000078317	F8a	1.17331	1.09259e-24
ENSMUSG00000034171	Faah	1.11516	4.09393e-122
ENSMUSG00000054422	Fabp1	4.70651	1.46988e-72
ENSMUSG00000023057	Fabp2	3.66351	5.44941e-163
ENSMUSG00000027533	Fabp5	-2.15621	7.42327e-199
ENSMUSG00000010663	Fads1	-1.84656	1.37079e-218
ENSMUSG00000024665	Fads2	-1.15301	4.11114e-119
ENSMUSG00000044788	Fads6	1.77804	0.000678103
ENSMUSG00000045316	Fahd1	1.93398	1.48403e-117
ENSMUSG00000027371	Fahd2a	1.10195	2.01696e-16
ENSMUSG00000050628	Fam100b	1.13296	1.24243e-29
ENSMUSG00000049687	Fam109b	2.50381	0.00298404
ENSMUSG00000049119	Fam110b	-4.17063	3.26949e-24
ENSMUSG00000024691	Fam111a	9.87335	4.96163e-16
ENSMUSG00000029185	Fam114a1	1.22664	1.95333e-18
ENSMUSG00000041040	Fam117b	-1.053	6.22889e-51
ENSMUSG00000021986	Fam123a	-2.51068	0.00735466
ENSMUSG00000035184	Fam124a	1.12988	0.0189535
ENSMUSG00000026483	Fam129a	1.80583	0.000117456
ENSMUSG00000023571	Fam132a	-2.28089	1.76579e-95
ENSMUSG00000047443	Fam132b	-2.64197	1.17498e-119
ENSMUSG00000022270	Fam134b	-1.1449	2.87256e-22
ENSMUSG00000022217	Fam158a	1.88129	1.03949e-11
ENSMUSG00000021234	Fam161b	1.82451	1.5095e-08
ENSMUSG00000034685	Fam171a2	-2.32141	4.0133e-35
ENSMUSG00000049154	Fam183b	-1.68136	0.0159646
ENSMUSG00000015879	Fam184b	-2.35463	0.000247918
ENSMUSG00000046826	Fam187b	1.16296	1.49353e-12
ENSMUSG00000038022	Fam188b	-2.42506	5.21215e-09
ENSMUSG00000027955	Fam198b	6.88801	3.51462e-07
ENSMUSG00000055865	Fam19a3	4.37934	7.41909e-10
ENSMUSG00000020614	Fam20a	1.18059	5.24232e-25
ENSMUSG00000025854	Fam20c	1.36408	2.26237e-27
ENSMUSG00000061531	Fam23a	1.96923	6.17903e-29
ENSMUSG00000020492	Fam33a	-1.57349	2.90639e-23
ENSMUSG00000044468	Fam46c	-1.77757	3.04751e-73
ENSMUSG00000020589	Fam49a	-4.56758	1.80443e-65
ENSMUSG00000019992	Fam54a	-1.52229	1.67905e-15
ENSMUSG00000075033	Fam55c	-1.24503	0.00338572
ENSMUSG00000058966	Fam57b	-1.8528	0.00803517
ENSMUSG00000020808	Fam64a	-6.63543	2.22471e-35
ENSMUSG00000036006	Fam65b	-2.99402	7.39534e-28
ENSMUSG00000055184	Fam72a	-1.26207	7.3412e-06
ENSMUSG00000050592	Fam78a	1.5263	2.92666e-12
ENSMUSG00000074647	Fam83c	2.43365	8.70495e-10
ENSMUSG00000027654	Fam83d	-1.59914	8.74608e-46
ENSMUSG00000020607	Fam84a	1.79976	3.76998e-21
ENSMUSG00000032815	Fanca	-1.3419	1.50704e-37
ENSMUSG00000047757	Fancb	-1.75832	2.71116e-27
ENSMUSG00000021461	Fancc	-1.02516	1.29262e-13
ENSMUSG00000034023	Fancd2	-1.67019	1.96711e-54
ENSMUSG00000039187	Fanci	-1.54231	7.51617e-33
ENSMUSG00000004018	Fancl	-1.01627	1.48839e-10
ENSMUSG00000055884	Fancm	-1.04082	1.24571e-25
ENSMUSG00000030303	Far2	-2.41884	1.3563e-91
ENSMUSG00000024778	Fas	2.46716	8.51327e-34
ENSMUSG00000006369	Fbln1	1.09208	9.1076e-12
ENSMUSG00000069805	Fbp1	4.03162	1.50867e-33
ENSMUSG00000048232	Fbxo10	-1.462	6.08746e-24
ENSMUSG00000032898	Fbxo21	-1.46482	2.21353e-75
ENSMUSG00000089984	Fbxo24	1.44337	1.02275e-05
ENSMUSG00000038365	Fbxo25	1.2553	4.0278e-62
ENSMUSG00000022184	Fbxo4	1.08032	2.23989e-19
ENSMUSG00000029001	Fbxo44	-1.53672	8.72394e-14
ENSMUSG00000044966	Fbxo48	-1.31805	5.99102e-06
ENSMUSG00000019773	Fbxo5	-2.19487	2.47861e-75
ENSMUSG00000055401	Fbxo6	1.01751	1.95994e-28
ENSMUSG00000008167	Fbxw9	1.37383	1.96375e-73
ENSMUSG00000058715	Fcer1g	2.99576	0.0279837
ENSMUSG00000047730	Fcgbp	1.02643	1.0141e-76
ENSMUSG00000003420	Fcgrt	2.92301	2.58718e-33
ENSMUSG00000070000	Fcho1	-1.11412	2.59493e-08
ENSMUSG00000038421	Fcrla	4.61186	0.027081
ENSMUSG00000070524	Fcrlb	4.28502	1.79585e-06
ENSMUSG00000024742	Fen1	-1.44855	5.86437e-09
ENSMUSG00000013338	Fer1l4	2.55932	0.0371045
ENSMUSG00000037106	Fer1l6	2.75051	1.64666e-79
ENSMUSG00000024965	Fermt3	-2.00701	4.34071e-13
ENSMUSG00000022871	Fetub	1.38619	0.0042722
ENSMUSG00000055197	Fev	-1.17144	2.00701e-08
ENSMUSG00000051314	Ffar2	-1.55156	3.59831e-07
ENSMUSG00000037946	Fgd3	-1.91555	1.92597e-11
ENSMUSG00000036585	Fgf1	1.73545	5.90987e-18
ENSMUSG00000030849	Fgfr2	-1.637	5.50432e-75
ENSMUSG00000008090	Fgfrl1	-1.21635	1.56592e-92
ENSMUSG00000031594	Fgl1	-6.43671	6.22159e-07
ENSMUSG00000051435	Fhad1	-1.30677	1.37376e-10
ENSMUSG00000060579	Fhit	1.26705	6.74896e-09
ENSMUSG00000035455	Fignl1	-1.89653	3.1434e-78
ENSMUSG00000075012	Fjx1	-5.41265	0.000335386
ENSMUSG00000056629	Fkbp2	-1.18537	3.06277e-61
ENSMUSG00000029781	Fkbp9	1.15556	0.00810114
ENSMUSG00000061981	Flot2	-7.15074	5.52889e-36
ENSMUSG00000044042	Fmn1	1.36146	2.28897e-56
ENSMUSG00000036053	Fmnl2	-2.42659	0.000229393
ENSMUSG00000040181	Fmo1	-1.67628	0.0394629
ENSMUSG00000040170	Fmo2	2.45699	0.00103079
ENSMUSG00000026692	Fmo4	1.00826	4.23618e-19
ENSMUSG00000028088	Fmo5	2.3909	1.07021e-37
ENSMUSG00000038552	Fndc4	-1.26565	0.0356229
ENSMUSG00000032725	Folr2	1.23457	0.0119329
ENSMUSG00000021250	Fos	2.05468	3.99757e-50
ENSMUSG00000024912	Fosl1	2.63487	4.21851e-05
ENSMUSG00000037025	Foxa2	-2.03164	7.34234e-75
ENSMUSG00000050295	Foxc1	-2.05688	2.13371e-07
ENSMUSG00000034227	Foxj1	2.29237	2.95667e-05
ENSMUSG00000001517	Foxm1	-1.97921	6.25171e-89
ENSMUSG00000038415	Foxq1	1.03586	8.72298e-13
ENSMUSG00000026657	Frmd4a	-1.38596	4.18719e-25
ENSMUSG00000056602	Fry	-1.26714	4.52625e-07
ENSMUSG00000050708	Ftl1	1.13856	5.68316e-177
ENSMUSG00000031198	Fundc2	11.1022	4.21708e-20
ENSMUSG00000008461	Fut1	-1.7431	1.23369e-13
ENSMUSG00000046152	Fut10	-3.83368	0.0023049
ENSMUSG00000055978	Fut2	-2.42524	1.87505e-57
ENSMUSG00000049307	Fut4	-3.57775	5.80928e-07
ENSMUSG00000059363	Fxn	-1.29035	8.97345e-29
ENSMUSG00000009687	Fxyd5	1.4527	0.000699132
ENSMUSG00000022148	Fyb	1.52705	0.0334928
ENSMUSG00000019843	Fyn	-5.36078	4.70675e-48
ENSMUSG00000044674	Fzd1	-1.45561	9.64395e-12
ENSMUSG00000050288	Fzd2	-1.79276	2.04574e-25
ENSMUSG00000007989	Fzd3	6.40085	5.70578e-07
ENSMUSG00000041075	Fzd7	-1.48696	6.32629e-74
ENSMUSG00000036904	Fzd8	2.17193	2.87824e-15
ENSMUSG00000049551	Fzd9	-1.76135	4.21025e-06
ENSMUSG00000035293	G2e3	-1.66903	8.65127e-91
ENSMUSG00000072844	G530011O06Rik	-1.84935	0.00012052
ENSMUSG00000072571	G630016D24Rik	1.06077	5.00749e-11
ENSMUSG00000071335	G630090E17Rik	3.12554	1.88233e-86
ENSMUSG00000078650	G6pc	1.22733	6.26379e-19
ENSMUSG00000038766	Gabpb2	-1.03557	8.894e-67
ENSMUSG00000029054	Gabrd	2.17586	0.0266618
ENSMUSG00000031340	Gabre	-7.26198	1.04272e-08
ENSMUSG00000024907	Gal	-2.18801	0.0084986
ENSMUSG00000035473	Galm	1.22456	1.42148e-54
ENSMUSG00000026828	Galnt5	2.17136	1.26658e-15
ENSMUSG00000020793	Galr2	1.30628	2.8667e-05
ENSMUSG00000020150	Gamt	1.37261	1.29285e-21
ENSMUSG00000062646	Ganc	1.48174	1.0066e-31
ENSMUSG00000052957	Gas1	-5.4222	0.000236582
ENSMUSG00000074802	Gas2l3	-1.47576	2.55875e-43
ENSMUSG00000053332	Gas5	-1.03408	2.48799e-97
ENSMUSG00000031451	Gas6	-1.14394	1.28845e-68
ENSMUSG00000015944	Gatsl2	1.19741	1.5091e-54
ENSMUSG00000020424	Gatsl3	1.80484	2.27715e-06
ENSMUSG00000022707	Gbe1	1.85125	5.6579e-10
ENSMUSG00000037580	Gch1	1.18368	1.29888e-09
ENSMUSG00000046814	Gchfr	1.77364	1.1609e-19
ENSMUSG00000041798	Gck	-1.87973	8.5218e-06
ENSMUSG00000032350	Gclc	1.13322	6.09316e-74
ENSMUSG00000028124	Gclm	1.35811	1.76144e-61
ENSMUSG00000091387	Gcnt4	1.53497	1.5298e-87
ENSMUSG00000058624	Gda	1.85862	1.70268e-12
ENSMUSG00000017943	Gdap1l1	4.46275	0.00228134
ENSMUSG00000018238	Gdf9	1.54719	6.28775e-06
ENSMUSG00000019359	Gdpd2	2.27822	3.52567e-22
ENSMUSG00000035314	Gdpd5	-1.433	4.43142e-18
ENSMUSG00000055760	Gemin6	-1.18851	2.20792e-19
ENSMUSG00000051235	Gen1	-1.34591	7.38656e-31
ENSMUSG00000024366	Gfra3	-2.81496	3.58268e-20
ENSMUSG00000027316	Gfra4	-4.56013	0.000235616
ENSMUSG00000006345	Ggt1	1.91983	9.19244e-05
ENSMUSG00000004654	Ghrhr	-1.52165	0.000112982
ENSMUSG00000051124	Gimap9	7.33022	8.47787e-09
ENSMUSG00000027454	Gins1	-2.03896	9.72464e-28
ENSMUSG00000031821	Gins2	-1.66709	2.82535e-41
ENSMUSG00000031669	Gins3	-1.26034	1.59834e-10
ENSMUSG00000030406	Gipr	-1.29231	0.00120011
ENSMUSG00000050953	Gja1	2.92793	0.0022176
ENSMUSG00000049908	Gja8	4.24761	0.00105715
ENSMUSG00000046623	Gjb4	3.19558	2.81013e-24
ENSMUSG00000056966	Gjc3	2.79931	0.0244647
ENSMUSG00000056888	Glipr1	4.33894	2.17843e-08
ENSMUSG00000028480	Glipr2	-2.89008	5.43162e-31
ENSMUSG00000021591	Glrx	1.09198	2.06455e-35
ENSMUSG00000026103	Gls	1.06107	6.07999e-11
ENSMUSG00000044005	Gls2	-1.11569	6.85285e-10
ENSMUSG00000032649	Glt25d2	-5.50098	0.000184527
ENSMUSG00000021794	Glud1	1.17331	8.86123e-138
ENSMUSG00000020258	Glyctk	1.04477	0.00716064
ENSMUSG00000058922	Gm10052	-1.6145	3.41623e-05
ENSMUSG00000060128	Gm10075	-1.27714	7.15735e-72
ENSMUSG00000062382	Gm10116	1.2431	3.16086e-06
ENSMUSG00000063886	Gm10138	1.36449	0.0334293
ENSMUSG00000064032	Gm10143	-1.63446	0.0116163
ENSMUSG00000069972	Gm10159	-1.29551	0.000818661
ENSMUSG00000083669	Gm10169	-1.40705	0.0198927
ENSMUSG00000070713	Gm10282	-1.158	0.0080757
ENSMUSG00000072830	Gm10425	1.43577	7.68999e-12
ENSMUSG00000072884	Gm10433	1.84895	2.59926e-05
ENSMUSG00000073000	Gm10451	8.48897	7.53705e-12
ENSMUSG00000073179	Gm10478	-1.09743	0.0147521
ENSMUSG00000073403	Gm10499	-1.58593	5.45106e-08
ENSMUSG00000073439	Gm10506	2.04607	0.000806124
ENSMUSG00000073476	Gm10516	1.90704	9.1365e-24
ENSMUSG00000073675	Gm10561	2.2947	2.53398e-05
ENSMUSG00000073682	Gm10563	1.91106	0.022974
ENSMUSG00000073728	Gm10565	1.29668	9.75017e-07
ENSMUSG00000073738	Gm10567	-2.72751	1.76145e-09
ENSMUSG00000074000	Gm10606	1.2028	0.0476887
ENSMUSG00000074029	Gm10608	4.33005	0.020063
ENSMUSG00000074065	Gm10617	1.98355	0.00848542
ENSMUSG00000074178	Gm10638	3.30533	0.000903561
ENSMUSG00000074179	Gm10639	2.07633	4.83101e-15
ENSMUSG00000074408	Gm10687	4.22566	0.0131287
ENSMUSG00000074461	Gm10699	4.1121	0.00439502
ENSMUSG00000073018	Gm1070	4.41084	0.00471448
ENSMUSG00000074826	Gm10767	1.69378	2.63273e-07
ENSMUSG00000074828	Gm10768	2.41948	2.651e-207
ENSMUSG00000085169	Gm10785	1.5472	0.000357156
ENSMUSG00000075014	Gm10800	1.32339	0.0312893
ENSMUSG00000078444	Gm10941	1.85729	0.026653
ENSMUSG00000078952	Gm11019	-2.77184	0.00678036
ENSMUSG00000079180	Gm11062	-6.02496	9.08351e-18
ENSMUSG00000079414	Gm11110	-1.73728	2.14603e-13
ENSMUSG00000079492	Gm11127	4.3271	0.014417
ENSMUSG00000080741	Gm11398	2.11024	1.92434e-07
ENSMUSG00000087111	Gm11399	-1.5764	0.00325429
ENSMUSG00000081208	Gm11400	-1.62787	0.00398411
ENSMUSG00000082640	Gm11402	3.46822	0.0185715
ENSMUSG00000082419	Gm11425	-2.52234	0.000672438
ENSMUSG00000051452	Gm11437	-1.17001	7.616e-05
ENSMUSG00000085307	Gm11525	1.53863	0.021889
ENSMUSG00000085007	Gm11549	1.67081	0.0369715
ENSMUSG00000087339	Gm11586	2.87785	0.00606122
ENSMUSG00000087042	Gm11611	2.60621	0.0174719
ENSMUSG00000085586	Gm11613	2.16674	5.29165e-18
ENSMUSG00000081392	Gm11668	-2.11546	0.00837649
ENSMUSG00000056687	Gm11696	1.86229	1.81237e-08
ENSMUSG00000087669	Gm11724	1.32902	0.0432005
ENSMUSG00000078586	Gm11735	-1.86532	8.24147e-05
ENSMUSG00000087404	Gm11752	1.21102	0.0344179
ENSMUSG00000086835	Gm11775	2.02236	0.000228768
ENSMUSG00000081884	Gm11821	1.48499	0.0257269
ENSMUSG00000086103	Gm11832	-1.99915	0.000350295
ENSMUSG00000083246	Gm11839	1.30583	0.00698257
ENSMUSG00000060989	Gm11847	3.00208	1.25728e-25
ENSMUSG00000082674	Gm11914	-1.37443	0.000484973
ENSMUSG00000084941	Gm11944	-1.43566	0.000477012
ENSMUSG00000081059	Gm11945	2.86962	0.000131987
ENSMUSG00000086373	Gm11978	-5.08979	0.000664276
ENSMUSG00000058809	Gm12141	-1.08279	7.45999e-05
ENSMUSG00000085502	Gm12320	-1.06566	2.06991e-07
ENSMUSG00000085980	Gm12408	2.69542	0.0477353
ENSMUSG00000056411	Gm12500	2.17745	0.0117411
ENSMUSG00000081755	Gm12574	1.13566	9.20995e-05
ENSMUSG00000082878	Gm12583	-4.39583	0.00432971
ENSMUSG00000086952	Gm12596	1.63227	7.47966e-05
ENSMUSG00000085569	Gm12602	3.38287	0.0270829
ENSMUSG00000048149	Gm12663	-4.45635	1.47852e-07
ENSMUSG00000068860	Gm128	2.74814	0.0260382
ENSMUSG00000085249	Gm12847	2.97363	0.00873085
ENSMUSG00000086187	Gm12860	-2.33615	2.74642e-16
ENSMUSG00000073764	Gm12888	-6.08664	2.22195e-05
ENSMUSG00000038550	Gm129	-1.66919	1.92139e-21
ENSMUSG00000084874	Gm12906	-2.55099	0.00115588
ENSMUSG00000086342	Gm12932	1.12139	0.0172584
ENSMUSG00000087575	Gm12976	2.1854	0.00419195
ENSMUSG00000066009	Gm13051	4.62506	0.00478238
ENSMUSG00000086949	Gm13066	3.94481	0.0425768
ENSMUSG00000083811	Gm13071	2.08762	1.45676e-06
ENSMUSG00000085213	Gm13091	1.81702	1.36468e-06
ENSMUSG00000083456	Gm13108	2.50187	0.0100215
ENSMUSG00000080943	Gm13130	1.97832	0.000331742
ENSMUSG00000067916	Gm13139	3.08024	1.92968e-13
ENSMUSG00000084002	Gm13146	4.29631	0.0202502
ENSMUSG00000078496	Gm13152	1.35739	0.0118256
ENSMUSG00000083407	Gm13176	-4.55325	0.00689153
ENSMUSG00000086670	Gm13194	2.61168	0.0377339
ENSMUSG00000083065	Gm13195	4.69475	0.00336758
ENSMUSG00000078503	Gm13225	-1.13579	1.94703e-08
ENSMUSG00000066002	Gm13237	-2.77131	9.45018e-21
ENSMUSG00000073716	Gm13241	6.58148	4.32779e-07
ENSMUSG00000081998	Gm13245	6.35576	2.37158e-06
ENSMUSG00000070605	Gm13251	2.02355	1.36716e-14
ENSMUSG00000070271	Gm13268	1.14257	0.0391006
ENSMUSG00000074628	Gm1332	1.73345	2.76041e-16
ENSMUSG00000081467	Gm13337	5.64183	6.58809e-05
ENSMUSG00000075514	Gm13375	1.05472	1.87106e-08
ENSMUSG00000085057	Gm13415	2.27478	0.00692281
ENSMUSG00000081999	Gm13461	-1.4256	0.000375731
ENSMUSG00000084184	Gm13474	-4.90744	0.00201015
ENSMUSG00000085767	Gm13563	1.35829	0.00454481
ENSMUSG00000082127	Gm13577	-2.93038	0.0219512
ENSMUSG00000084124	Gm13588	-1.19704	0.00296397
ENSMUSG00000086813	Gm13657	3.12022	1.45506e-24
ENSMUSG00000087362	Gm13710	4.93183	3.50995e-09
ENSMUSG00000086206	Gm13783	2.51759	0.0141238
ENSMUSG00000086302	Gm13790	-1.41686	0.0367572
ENSMUSG00000086054	Gm13824	1.29471	5.28013e-25
ENSMUSG00000086212	Gm13845	2.22971	0.00135264
ENSMUSG00000085448	Gm13963	2.01752	7.32005e-06
ENSMUSG00000070692	Gm14059	-2.56587	0.0313744
ENSMUSG00000086421	Gm14091	-1.12961	0.0405864
ENSMUSG00000084839	Gm14097	-2.538	0.0181017
ENSMUSG00000087433	Gm14167	2.24164	0.00338084
ENSMUSG00000087179	Gm14230	-2.94878	0.0316123
ENSMUSG00000082163	Gm14276	-1.35702	5.31491e-06
ENSMUSG00000061897	Gm14292	-3.81367	5.18278e-12
ENSMUSG00000078905	Gm14393	-2.76772	0.00753898
ENSMUSG00000078872	Gm14401	-3.61758	0.00115845
ENSMUSG00000078875	Gm14419	-4.26573	0.0232132
ENSMUSG00000081861	Gm14441	-2.45872	0.0458116
ENSMUSG00000083798	Gm14584	-2.7102	4.25443e-06
ENSMUSG00000081752	Gm14680	-1.38101	0.0040355
ENSMUSG00000081603	Gm14681	-2.23004	3.2918e-31
ENSMUSG00000065956	Gm14850	-2.5922	6.05003e-35
ENSMUSG00000061958	Gm14851	-1.14146	0.00295968
ENSMUSG00000085196	Gm14963	1.57878	1.09026e-07
ENSMUSG00000079467	Gm14966	1.24029	0.0293143
ENSMUSG00000085451	Gm15137	1.01622	0.0149241
ENSMUSG00000071041	Gm15210	-1.36701	1.45067e-06
ENSMUSG00000086695	Gm15247	-1.98711	3.25653e-05
ENSMUSG00000081355	Gm15264	3.83047	1.89095e-11
ENSMUSG00000087700	Gm15283	-2.65873	3.27875e-11
ENSMUSG00000065957	Gm15308	-1.51656	1.35746e-07
ENSMUSG00000063206	Gm15315	-3.74991	8.99578e-21
ENSMUSG00000085204	Gm15327	1.59378	0.00601035
ENSMUSG00000083020	Gm15331	2.15081	0.0024425
ENSMUSG00000081488	Gm15368	3.15014	8.71504e-16
ENSMUSG00000074466	Gm15417	1.08858	8.4988e-07
ENSMUSG00000046057	Gm15428	-3.89453	0.0034626
ENSMUSG00000085311	Gm15445	1.9508	0.0359534
ENSMUSG00000086189	Gm15462	-1.23876	0.00495519
ENSMUSG00000085343	Gm15463	1.50244	0.0386964
ENSMUSG00000083813	Gm15502	3.3755	2.7718e-35
ENSMUSG00000086477	Gm15506	1.87208	0.0291476
ENSMUSG00000087530	Gm15533	3.93014	0.0348027
ENSMUSG00000087371	Gm15541	2.38128	0.00302711
ENSMUSG00000087314	Gm15552	1.58917	0.000899961
ENSMUSG00000090214	Gm15657	1.37907	0.000363623
ENSMUSG00000086873	Gm15672	-1.23921	0.0325201
ENSMUSG00000087691	Gm15674	1.50749	3.09528e-07
ENSMUSG00000086825	Gm15675	1.72167	7.78431e-31
ENSMUSG00000085583	Gm15676	-2.10593	2.20179e-06
ENSMUSG00000087263	Gm15726	-2.1426	0.000828215
ENSMUSG00000086645	Gm15743	1.45845	0.0450119
ENSMUSG00000081143	Gm15823	4.73449	0.00121809
ENSMUSG00000086264	Gm15850	2.65112	0.0209198
ENSMUSG00000081022	Gm15936	2.57592	0.00287807
ENSMUSG00000086287	Gm15972	1.54064	0.0431954
ENSMUSG00000083902	Gm15975	-6.08391	3.63856e-06
ENSMUSG00000081303	Gm16011	-1.63131	1.60542e-19
ENSMUSG00000086682	Gm16023	1.04769	5.04055e-05
ENSMUSG00000084934	Gm16035	-3.4393	0.0389127
ENSMUSG00000086754	Gm16098	3.38859	0.00395332
ENSMUSG00000086914	Gm16124	1.77186	1.77168e-08
ENSMUSG00000086399	Gm16144	1.2429	0.0329762
ENSMUSG00000086067	Gm16183	-1.82896	0.0368388
ENSMUSG00000084911	Gm16185	1.48802	3.22459e-14
ENSMUSG00000087615	Gm16190	2.429	3.77551e-08
ENSMUSG00000086154	Gm16196	3.6298	0.0168591
ENSMUSG00000086515	Gm16292	-2.64778	0.0294149
ENSMUSG00000089679	Gm16299	-6.18011	6.96773e-06
ENSMUSG00000085445	Gm16348	-5.3237	0.000420697
ENSMUSG00000072594	Gm16439	-3.47962	0.0334699
ENSMUSG00000082090	Gm16481	3.67598	0.00641615
ENSMUSG00000078306	Gm16493	1.37008	0.000312188
ENSMUSG00000057176	Gm166	1.43367	9.89746e-09
ENSMUSG00000085557	Gm16600	4.0836	0.0211881
ENSMUSG00000086116	Gm16608	-5.68159	0.000115756
ENSMUSG00000084900	Gm16625	2.04357	0.00293038
ENSMUSG00000085291	Gm16628	-3.07027	2.59785e-06
ENSMUSG00000085364	Gm16641	-1.51378	7.10209e-05
ENSMUSG00000086492	Gm16652	-1.69445	0.0231992
ENSMUSG00000085052	Gm16675	1.10303	1.22537e-05
ENSMUSG00000085535	Gm16719	1.04252	0.00109471
ENSMUSG00000085303	Gm16751	1.85517	0.0408606
ENSMUSG00000087562	Gm16754	-1.04013	0.00104244
ENSMUSG00000086294	Gm16765	1.34614	6.81247e-08
ENSMUSG00000085149	Gm16825	1.53385	0.00465582
ENSMUSG00000086325	Gm16938	1.24374	1.75414e-06
ENSMUSG00000087105	Gm16952	3.18966	0.00215127
ENSMUSG00000084765	Gm16998	2.43467	0.00348921
ENSMUSG00000090582	Gm17024	1.25217	0.00998793
ENSMUSG00000091492	Gm17025	1.32128	0.000153796
ENSMUSG00000090293	Gm17034	-3.9678	0.0146008
ENSMUSG00000090576	Gm17055	1.01885	0.000201472
ENSMUSG00000090397	Gm17096	-1.48141	0.038266
ENSMUSG00000091968	Gm17115	3.3814	6.97779e-08
ENSMUSG00000090642	Gm17182	1.43413	0.0444819
ENSMUSG00000091534	Gm17195	1.36775	1.64394e-08
ENSMUSG00000092065	Gm17241	-1.49911	0.00569037
ENSMUSG00000092063	Gm17242	2.21945	0.0486275
ENSMUSG00000090617	Gm17395	-1.34172	7.37604e-05
ENSMUSG00000091927	Gm17408	1.1848	0.0370152
ENSMUSG00000078821	Gm17414	1.44523	3.04128e-13
ENSMUSG00000091753	Gm17432	1.73819	0.000221748
ENSMUSG00000092078	Gm17439	1.63157	0.0154953
ENSMUSG00000092149	Gm17453	-2.13089	0.00028016
ENSMUSG00000091514	Gm17484	4.11576	0.00483731
ENSMUSG00000092117	Gm17520	3.03668	0.00827026
ENSMUSG00000092098	Gm17529	1.45142	0.00301477
ENSMUSG00000091543	Gm17549	1.18586	0.000392266
ENSMUSG00000090933	Gm17703	-1.5768	0.000985363
ENSMUSG00000092102	Gm17712	1.05624	0.0439024
ENSMUSG00000092526	Gm17907	2.01729	0.00585616
ENSMUSG00000092474	Gm20478	2.92193	0.00019519
ENSMUSG00000092490	Gm20482	5.31593	0.000252472
ENSMUSG00000092246	Gm20493	4.85701	0.00101156
ENSMUSG00000092390	Gm20541	-4.54033	0.00841535
ENSMUSG00000093587	Gm20554	8.80251	9.04722e-13
ENSMUSG00000085692	Gm2061	-4.15092	1.97536e-08
ENSMUSG00000087697	Gm2093	2.29485	0.0352184
ENSMUSG00000085128	Gm2115	1.13194	0.0333022
ENSMUSG00000079354	Gm2237	2.98976	0.00685718
ENSMUSG00000082305	Gm2420	-1.45856	5.15986e-08
ENSMUSG00000091412	Gm2895	-2.38292	3.85186e-11
ENSMUSG00000079174	Gm3054	1.32825	0.00914508
ENSMUSG00000074181	Gm3776	3.95783	0
ENSMUSG00000091955	Gm3788	-1.27077	8.16326e-18
ENSMUSG00000092512	Gm4152	3.08549	0.0030609
ENSMUSG00000079139	Gm4204	-2.54448	7.48649e-38
ENSMUSG00000085829	Gm4285	2.10292	1.93639e-18
ENSMUSG00000091900	Gm4353	2.61514	9.60667e-06
ENSMUSG00000090621	Gm4419	1.59449	2.27588e-05
ENSMUSG00000078107	Gm4478	-2.24044	0.0472182
ENSMUSG00000087567	Gm4755	1.54591	7.89182e-06
ENSMUSG00000072974	Gm4787	1.38079	0.000661687
ENSMUSG00000070594	Gm4788	1.54167	1.5942e-16
ENSMUSG00000060814	Gm4980	4.00053	6.29643e-07
ENSMUSG00000091687	Gm4983	5.68125	5.2211e-05
ENSMUSG00000055676	Gm5069	1.25296	2.71797e-05
ENSMUSG00000058174	Gm5148	1.39457	1.68282e-05
ENSMUSG00000046687	Gm5424	-2.40925	0.00093331
ENSMUSG00000075502	Gm5465	-1.16489	0.00445788
ENSMUSG00000083397	Gm5466	1.31835	4.48627e-05
ENSMUSG00000079472	Gm550	-2.16254	0.000282428
ENSMUSG00000086108	Gm5602	1.3142	0.00193392
ENSMUSG00000090602	Gm5611	-1.8991	0.00287363
ENSMUSG00000042293	Gm5617	4.53403	6.90211e-29
ENSMUSG00000074863	Gm5665	-2.97563	0.000714208
ENSMUSG00000073187	Gm5784	4.69137	0.00160355
ENSMUSG00000071568	Gm5874	-4.07824	0.000105575
ENSMUSG00000090937	Gm5895	4.43324	0.0271002
ENSMUSG00000082491	Gm5909	3.43549	2.02401e-05
ENSMUSG00000086158	Gm5918	1.15583	9.37675e-05
ENSMUSG00000057762	Gm6169	-1.54715	0.0024316
ENSMUSG00000087420	Gm6277	2.61814	0.00307758
ENSMUSG00000091395	Gm6297	1.61113	0.000583652
ENSMUSG00000048621	Gm6377	5.26476	0.00156249
ENSMUSG00000047822	Gm6484	1.21002	5.54991e-14
ENSMUSG00000070522	Gm6505	-4.39897	2.28782e-09
ENSMUSG00000091997	Gm6611	2.35288	0.0429197
ENSMUSG00000092374	Gm6623	5.05238	1.55532e-05
ENSMUSG00000074171	Gm6658	1.25635	0.0378597
ENSMUSG00000091561	Gm6665	2.61198	0.0107344
ENSMUSG00000084329	Gm6733	-3.12366	5.58699e-10
ENSMUSG00000079559	Gm684	-1.00135	3.25227e-08
ENSMUSG00000090881	Gm6904	1.99772	0.0177925
ENSMUSG00000066553	Gm6969	-4.46122	1.73985e-85
ENSMUSG00000068243	Gm7079	-1.568	0.0216055
ENSMUSG00000074261	Gm7092	1.96426	1.51565e-14
ENSMUSG00000049897	Gm711	1.01939	0.0192676
ENSMUSG00000074634	Gm7120	-4.52446	6.07932e-61
ENSMUSG00000069996	Gm7125	4.18104	0.00820001
ENSMUSG00000048164	Gm7204	1.14826	0.015034
ENSMUSG00000039617	Gm7488	-1.48101	0.0152733
ENSMUSG00000082935	Gm7658	2.09903	1.81472e-06
ENSMUSG00000048473	Gm766	2.1784	4.1207e-12
ENSMUSG00000079188	Gm7694	1.12509	0.000129753
ENSMUSG00000049124	Gm8186	-1.10641	3.4112e-12
ENSMUSG00000060214	Gm8203	-1.3919	3.09454e-05
ENSMUSG00000084939	Gm830	-6.74829	1.00891e-07
ENSMUSG00000024437	Gm8615	-2.15403	0.0338127
ENSMUSG00000079223	Gm8778	4.20691	0.0114218
ENSMUSG00000091957	Gm8841	-1.09731	0.0409126
ENSMUSG00000090555	Gm8893	3.63779	0.0466874
ENSMUSG00000092029	Gm9027	-1.69791	0.0187003
ENSMUSG00000092226	Gm9282	6.49063	8.22313e-07
ENSMUSG00000092064	Gm9312	-1.74952	0.00101766
ENSMUSG00000086217	Gm9530	1.21756	0.000378118
ENSMUSG00000091562	Gm9581	-1.59746	1.66361e-05
ENSMUSG00000034437	Gm9761	-1.39882	0.0300923
ENSMUSG00000044065	Gm9788	4.06468	0.0171345
ENSMUSG00000045799	Gm9800	-1.22147	0.000767284
ENSMUSG00000048603	Gm9828	1.18178	0.000662474
ENSMUSG00000049230	Gm9833	-1.07642	0.00256678
ENSMUSG00000050347	Gm9844	-1.16785	1.01714e-05
ENSMUSG00000053925	Gm9929	1.49727	6.54728e-05
ENSMUSG00000054589	Gm9949	3.14071	9.88956e-08
ENSMUSG00000056133	Gm9992	-1.93256	0.0151484
ENSMUSG00000060791	Gmfg	2.90004	1.30838e-08
ENSMUSG00000036246	Gmip	1.04712	8.10476e-33
ENSMUSG00000006715	Gmnn	-1.7029	3.33632e-65
ENSMUSG00000034781	Gna11	1.8741	4.99398e-105
ENSMUSG00000031748	Gnao1	-1.01435	0.00203149
ENSMUSG00000021303	Gng4	-7.11688	8.15414e-08
ENSMUSG00000042354	Gnl3	-1.12791	3.23403e-58
ENSMUSG00000052102	Gnpda1	3.47578	2.06428e-189
ENSMUSG00000029209	Gnpda2	1.56897	1.13411e-16
ENSMUSG00000042532	Golga7b	-2.25331	2.76438e-13
ENSMUSG00000041717	Golt1a	1.25321	3.06085e-27
ENSMUSG00000046338	Gpat2	1.22921	0.00913592
ENSMUSG00000034220	Gpc1	1.11742	0.0468817
ENSMUSG00000055653	Gpc3	-1.91622	1.797e-77
ENSMUSG00000023019	Gpd1	2.29815	2.30939e-185
ENSMUSG00000029816	Gpnmb	3.04426	0.00173863
ENSMUSG00000056492	Gpr116	-2.55878	0.0195738
ENSMUSG00000043398	Gpr135	1.71146	5.15193e-06
ENSMUSG00000024958	Gpr137	1.08102	1.35297e-26
ENSMUSG00000021306	Gpr137b	1.59338	1.51675e-13
ENSMUSG00000041762	Gpr155	1.50558	4.13462e-30
ENSMUSG00000040836	Gpr161	-3.16983	0.0122381
ENSMUSG00000026424	Gpr37l1	-4.0893	0.0232184
ENSMUSG00000026343	Gpr39	1.13669	1.59268e-14
ENSMUSG00000046793	Gpr61	2.39262	0.00019651
ENSMUSG00000047415	Gpr68	2.50613	1.39034e-09
ENSMUSG00000046733	Gprc5a	2.22054	2.25754e-18
ENSMUSG00000051043	Gprc5c	-2.20716	1.81759e-06
ENSMUSG00000019905	Gprc6a	3.6376	0.0392186
ENSMUSG00000022546	Gpt	2.84317	3.23449e-109
ENSMUSG00000075706	Gpx4	1.17911	3.10384e-54
ENSMUSG00000028597	Gpx7	-3.4428	3.79652e-09
ENSMUSG00000040111	Gramd1b	1.26764	1.14283e-29
ENSMUSG00000001700	Gramd3	1.43415	3.15356e-88
ENSMUSG00000004837	Grap	-3.79005	2.43895e-05
ENSMUSG00000036523	Greb1	-1.55364	2.8421e-57
ENSMUSG00000026959	Grin1	-1.2396	7.32716e-10
ENSMUSG00000002771	Grin2d	1.59987	2.53969e-11
ENSMUSG00000022564	Grina	1.32415	2.43054e-98
ENSMUSG00000030098	Grip2	2.46594	0.00485924
ENSMUSG00000074886	Grk6	-1.4933	4.66285e-107
ENSMUSG00000023192	Grm2	-5.68266	9.66225e-05
ENSMUSG00000021095	Gsc	1.09728	0.0329712
ENSMUSG00000017204	Gsdma	-4.06918	1.4714e-15
ENSMUSG00000050107	Gsg2	-1.19776	2.40513e-22
ENSMUSG00000026879	Gsn	2.82023	0
ENSMUSG00000074183	Gsta1	3.97435	0
ENSMUSG00000057933	Gsta2	2.58273	5.52086e-65
ENSMUSG00000032348	Gsta4	2.10622	0
ENSMUSG00000029864	Gstk1	2.85913	2.13482e-49
ENSMUSG00000058135	Gstm1	3.19682	0
ENSMUSG00000040562	Gstm2	1.53803	2.09e-65
ENSMUSG00000091578	Gstm2-ps1	3.42288	2.94534e-11
ENSMUSG00000004038	Gstm3	3.34909	1.97682e-161
ENSMUSG00000027890	Gstm4	1.74051	5.90835e-41
ENSMUSG00000068762	Gstm6	2.59191	5.04497e-61
ENSMUSG00000004035	Gstm7	2.48878	4.94569e-95
ENSMUSG00000025069	Gsto2	1.77164	0.0275434
ENSMUSG00000038155	Gstp2	2.85578	3.98537e-188
ENSMUSG00000028271	Gtf2b	1.71542	6.00762e-118
ENSMUSG00000023247	Guca2a	1.1643	1.84864e-102
ENSMUSG00000032978	Guca2b	2.28636	2.20367e-25
ENSMUSG00000042638	Gucy2c	1.17977	1.75993e-153
ENSMUSG00000019528	Gyg	-1.74963	4.58132e-30
ENSMUSG00000025059	Gyk	2.99635	9.36393e-72
ENSMUSG00000037894	H2afz	-1.11423	3.72892e-103
ENSMUSG00000037649	H2-DMa	1.74645	2.07666e-16
ENSMUSG00000067203	H2-K2	1.00575	1.87745e-11
ENSMUSG00000067235	H2-Q10	4.70684	0
ENSMUSG00000091705	H2-Q2	2.07734	2.41121e-22
ENSMUSG00000060550	H2-Q7	-1.33762	3.25369e-05
ENSMUSG00000067212	H2-T23	1.24802	2.37037e-35
ENSMUSG00000053835	H2-T24	1.73588	2.66424e-17
ENSMUSG00000075297	H60b	-4.05853	0.00954168
ENSMUSG00000025075	Habp2	-1.41518	1.6126e-33
ENSMUSG00000021884	Hacl1	1.7768	2.3932e-39
ENSMUSG00000059447	Hadhb	1.05807	8.27422e-82
ENSMUSG00000024158	Hagh	1.24223	1.09617e-45
ENSMUSG00000020017	Hal	2.01717	0.00150167
ENSMUSG00000007594	Hapln4	2.24933	8.48774e-35
ENSMUSG00000027018	Hat1	-1.35014	1.10042e-69
ENSMUSG00000079555	Haus3	-1.05009	8.38369e-14
ENSMUSG00000022177	Haus4	-1.07524	2.27518e-34
ENSMUSG00000078762	Haus5	-1.30847	2.78197e-40
ENSMUSG00000038047	Haus6	-1.24848	1.18944e-28
ENSMUSG00000031386	Hcfc1	-1.07341	6.02181e-66
ENSMUSG00000020331	Hcn2	-1.44139	6.05359e-15
ENSMUSG00000028051	Hcn3	2.75406	1.26946e-92
ENSMUSG00000022475	Hdac7	-1.28018	3.74706e-32
ENSMUSG00000042770	Hebp1	1.48195	4.73133e-18
ENSMUSG00000019853	Hebp2	-1.42117	0.00382215
ENSMUSG00000046861	Hectd3	1.1831	4.94964e-60
ENSMUSG00000025001	Hells	-1.97792	5.02183e-125
ENSMUSG00000028332	Hemgn	-2.52619	0.00357256
ENSMUSG00000046240	Hepacam	2.65178	4.51157e-08
ENSMUSG00000031209	Heph	1.15654	1.43726e-11
ENSMUSG00000028940	Hes2	2.10972	1.54486e-23
ENSMUSG00000048878	Hexim1	1.07446	3.45251e-55
ENSMUSG00000004328	Hif3a	-1.15296	7.31574e-10
ENSMUSG00000038412	Higd1a	-1.03632	1.8949e-23
ENSMUSG00000040424	Hipk4	-1.4333	0.00177038
ENSMUSG00000042606	Hirip3	-1.72471	3.53881e-88
ENSMUSG00000058773	Hist1h1b	-2.25243	0.0256463
ENSMUSG00000036181	Hist1h1c	2.68495	1.18295e-163
ENSMUSG00000052565	Hist1h1d	1.09645	0.0021985
ENSMUSG00000069270	Hist1h2ac	2.13438	1.16201e-05
ENSMUSG00000061991	Hist1h2af	-3.60837	0.043362
ENSMUSG00000063021	Hist1h2ak	-3.06385	0.00830222
ENSMUSG00000091383	Hist1h2al	7.85916	2.68836e-49
ENSMUSG00000069304	Hist1h2ap	-2.75319	0.0263176
ENSMUSG00000018102	Hist1h2bc	2.40252	1.82471e-35
ENSMUSG00000047246	Hist1h2be	2.04315	0.000325577
ENSMUSG00000058385	Hist1h2bg	1.88089	0.000131061
ENSMUSG00000069310	Hist1h3c	-2.34012	0.0322012
ENSMUSG00000062808	Hist1h3d	3.30239	2.26576e-08
ENSMUSG00000060981	Hist1h4h	1.89823	5.44438e-05
ENSMUSG00000050936	Hist2h2bb	6.40902	1.30888e-12
ENSMUSG00000081058	Hist2h3c2	3.60217	2.08657e-07
ENSMUSG00000091405	Hist2h4	3.23987	3.66267e-05
ENSMUSG00000078851	Hist3h2a	1.3107	0.000184605
ENSMUSG00000056895	Hist3h2ba	-4.97977	0.0018103
ENSMUSG00000037012	Hk1	-2.2178	1.72158e-13
ENSMUSG00000000628	Hk2	-2.35725	4.16033e-106
ENSMUSG00000020080	Hkdc1	1.75266	8.8123e-37
ENSMUSG00000055632	Hmcn2	-1.67707	0.0286718
ENSMUSG00000046711	Hmga1	-1.26594	3.40688e-114
ENSMUSG00000056758	Hmga2	-1.43301	9.9685e-58
ENSMUSG00000066551	Hmgb1	-1.16902	3.7196e-125
ENSMUSG00000054717	Hmgb2	-2.3831	0
ENSMUSG00000003038	Hmgn2	-2.36507	2.91714e-253
ENSMUSG00000079067	Hmgn2-ps1	4.2039	1.04238e-08
ENSMUSG00000031245	Hmgn5	-1.12851	3.12226e-39
ENSMUSG00000034518	Hmgxb4	-1.44772	4.04715e-46
ENSMUSG00000020330	Hmmr	-2.09517	1.30333e-138
ENSMUSG00000050100	Hmx2	-1.6955	1.08571e-11
ENSMUSG00000017688	Hnf4g	1.93625	3.06005e-32
ENSMUSG00000046434	Hnrnpa1	-1.68054	3.96807e-289
ENSMUSG00000000568	Hnrnpd	-1.10796	1.48429e-114
ENSMUSG00000025176	Hoga1	2.75446	9.1659e-19
ENSMUSG00000028572	Hook1	-1.56431	5.84639e-184
ENSMUSG00000000938	Hoxa10	-7.51856	1.79586e-09
ENSMUSG00000043219	Hoxa6	-3.7468	8.91199e-22
ENSMUSG00000038236	Hoxa7	-3.14636	3.05163e-34
ENSMUSG00000001661	Hoxc6	3.88242	0.00811319
ENSMUSG00000001819	Hoxd13	5.05866	0.00184405
ENSMUSG00000043342	Hoxd9	4.69854	0.000662562
ENSMUSG00000028785	Hpca	-1.31635	3.897e-06
ENSMUSG00000029445	Hpd	-1.97155	5.86138e-06
ENSMUSG00000031613	Hpgd	2.70782	6.68575e-110
ENSMUSG00000029919	Hpgds	-2.5737	1.66727e-53
ENSMUSG00000001249	Hpn	-4.10896	0.0181607
ENSMUSG00000035273	Hpse	-1.50203	4.91283e-18
ENSMUSG00000022096	Hr	-1.38278	6.69652e-20
ENSMUSG00000024973	Hrasls5	-4.01545	0.00344211
ENSMUSG00000039059	Hrh3	1.39737	0.00704443
ENSMUSG00000070407	Hs3st3b1	-6.90257	1.71304e-24
ENSMUSG00000039628	Hs3st6	-2.13407	2.20387e-05
ENSMUSG00000062184	Hs6st2	-4.1025	0.0421876
ENSMUSG00000019301	Hsd17b1	2.45995	0.0137784
ENSMUSG00000029311	Hsd17b11	1.50617	8.02119e-96
ENSMUSG00000031844	Hsd17b2	1.58508	1.23742e-06
ENSMUSG00000024507	Hsd17b4	1.5533	3.86443e-85
ENSMUSG00000062410	Hsd3b3	2.98604	0.00100982
ENSMUSG00000062007	Hsh2d	-1.37525	1.51197e-07
ENSMUSG00000074793	Hspa12b	-2.3287	0.0308138
ENSMUSG00000090877	Hspa1b	1.4591	5.6276e-16
ENSMUSG00000026322	Htr4	-9.21319	7.75547e-14
ENSMUSG00000053414	Hunk	-1.39967	1.13805e-78
ENSMUSG00000006395	Hyi	2.35372	1.99313e-112
ENSMUSG00000021379	Id4	3.9061	0.000356064
ENSMUSG00000025950	Idh1	1.29789	1.92101e-133
ENSMUSG00000030541	Idh2	-1.19149	1.61391e-92
ENSMUSG00000041025	Iffo2	-1.22284	3.2929e-43
ENSMUSG00000026535	Ifi202b	-3.9156	1.37589e-05
ENSMUSG00000039997	Ifi203	-5.3421	9.24316e-05
ENSMUSG00000064215	Ifi27l1	-1.64478	4.97374e-22
ENSMUSG00000010358	Ifi35	1.14201	6.82339e-22
ENSMUSG00000028037	Ifi44	-2.77065	0.00121639
ENSMUSG00000034459	Ifit1	-1.18548	1.20029e-07
ENSMUSG00000045932	Ifit2	-2.94264	4.82608e-05
ENSMUSG00000060591	Ifitm2	-1.77144	1.11084e-165
ENSMUSG00000048583	Igf2	1.64119	2.31305e-89
ENSMUSG00000086266	Igf2as	1.44076	1.53566e-17
ENSMUSG00000046070	Igfals	-3.116	1.3879e-13
ENSMUSG00000020429	Igfbp1	-6.07742	2.58832e-08
ENSMUSG00000039323	Igfbp2	-4.34843	4.86882e-10
ENSMUSG00000017493	Igfbp4	-1.34167	0.0244717
ENSMUSG00000026185	Igfbp5	-6.77632	6.73995e-28
ENSMUSG00000035551	Igfbpl1	3.84015	9.09684e-11
ENSMUSG00000040972	Igsf21	-4.13336	0.00705438
ENSMUSG00000042035	Igsf3	1.12787	5.80844e-21
ENSMUSG00000031712	Il15	1.64183	3.18477e-13
ENSMUSG00000040717	Il17rd	-2.6496	5.85932e-52
ENSMUSG00000039217	Il18	1.29823	0.00021858
ENSMUSG00000026070	Il18r1	-2.41206	0.00601068
ENSMUSG00000026069	Il1rl1	4.53468	5.51448e-13
ENSMUSG00000026981	Il1rn	1.94982	2.78356e-21
ENSMUSG00000025383	Il23a	2.70068	0.0321528
ENSMUSG00000024810	Il33	-2.82713	0.0209916
ENSMUSG00000068758	Il3ra	1.5314	0.000116349
ENSMUSG00000040612	Ildr2	-2.23534	0.00534455
ENSMUSG00000024525	Impa2	-1.10508	1.44599e-42
ENSMUSG00000003500	Impdh1	-1.34919	1.7615e-76
ENSMUSG00000062867	Impdh2	-1.65206	9.49496e-153
ENSMUSG00000034336	Ina	4.33169	0.0306585
ENSMUSG00000057054	Inca1	1.9983	1.53159e-18
ENSMUSG00000024660	Incenp	-2.04261	2.58177e-282
ENSMUSG00000042105	Inpp5f	-1.27867	4.42167e-41
ENSMUSG00000034570	Inpp5j	-1.00405	2.36091e-32
ENSMUSG00000071652	Ints5	-1.07771	1.79963e-63
ENSMUSG00000078933	Ipo11	-2.74737	0.0190732
ENSMUSG00000030662	Ipo5	-1.02309	8.80297e-124
ENSMUSG00000066232	Ipo7	-1.04484	4.45554e-104
ENSMUSG00000022837	Iqcb1	-1.11625	2.25779e-05
ENSMUSG00000021676	Iqgap2	1.31894	1.92559e-62
ENSMUSG00000028068	Iqgap3	-1.49123	5.12432e-87
ENSMUSG00000034312	Iqsec1	-1.19555	6.09972e-51
ENSMUSG00000025498	Irf7	2.10139	5.54809e-15
ENSMUSG00000069874	Irgm2	1.09845	0.011434
ENSMUSG00000055980	Irs1	-2.99337	3.96366e-14
ENSMUSG00000031737	Irx5	-4.49253	7.69124e-22
ENSMUSG00000039236	Isg20	-2.07403	2.88859e-36
ENSMUSG00000042258	Isl1	-3.54931	0.0117262
ENSMUSG00000086784	Isoc2a	1.56429	8.02727e-59
ENSMUSG00000052605	Isoc2b	1.19504	4.27908e-27
ENSMUSG00000019139	Isyna1	-1.89214	2.23569e-153
ENSMUSG00000031703	Itfg1	1.0419	3.50549e-58
ENSMUSG00000015533	Itga2	-1.27023	1.04107e-34
ENSMUSG00000034664	Itga2b	1.0148	0.0102529
ENSMUSG00000039115	Itga9	-4.06052	0.0166709
ENSMUSG00000030786	Itgam	2.92557	5.08185e-51
ENSMUSG00000000157	Itgb2l	1.52329	8.29612e-11
ENSMUSG00000022817	Itgb5	1.12222	1.47434e-21
ENSMUSG00000038209	Itln1	-2.80535	0
ENSMUSG00000031239	Itm2a	4.70603	5.50247e-05
ENSMUSG00000030287	Itpr2	-1.07523	1.72117e-21
ENSMUSG00000079254	Itprip	-1.57227	1.64363e-05
ENSMUSG00000027332	Ivd	-1.01286	9.01971e-31
ENSMUSG00000049128	Ivl	4.52689	0.0141447
ENSMUSG00000027276	Jag1	1.41361	4.00559e-68
ENSMUSG00000002799	Jag2	-1.63591	7.22131e-29
ENSMUSG00000030752	Jmjd5	-1.88897	1.7317e-23
ENSMUSG00000056962	Jmjd6	-1.06921	6.53661e-47
ENSMUSG00000042686	Jph1	-1.45849	6.19006e-09
ENSMUSG00000022178	Jub	1.02058	9.92129e-35
ENSMUSG00000061751	Kalrn	1.17611	4.25525e-13
ENSMUSG00000032702	Kank1	-1.07647	7.85031e-46
ENSMUSG00000025213	Kazald1	1.2217	0.000516368
ENSMUSG00000033182	Kbtbd12	-4.81523	0.011057
ENSMUSG00000018470	Kcnab3	-1.40608	0.00165077
ENSMUSG00000051726	Kcnf1	-1.89006	1.08285e-08
ENSMUSG00000038319	Kcnh2	-1.81105	9.75232e-26
ENSMUSG00000037579	Kcnh3	-4.25291	3.51722e-124
ENSMUSG00000033854	Kcnk10	-1.84728	2.0235e-27
ENSMUSG00000023387	Kcnk16	-1.82314	9.56632e-06
ENSMUSG00000063142	Kcnma1	2.5493	0.00850957
ENSMUSG00000054342	Kcnn4	-2.00259	1.52943e-160
ENSMUSG00000009545	Kcnq1	-1.13847	9.43992e-111
ENSMUSG00000028631	Kcnq4	1.34072	0.000668979
ENSMUSG00000058740	Kcnt1	-2.30596	0.0164641
ENSMUSG00000031576	Kcnu1	1.35989	0.000832732
ENSMUSG00000036225	Kctd1	-1.24874	2.71739e-08
ENSMUSG00000029475	Kdm2b	-1.05072	3.67915e-28
ENSMUSG00000029162	Khk	3.02684	1.16155e-123
ENSMUSG00000012443	Kif11	-2.71328	0
ENSMUSG00000028357	Kif12	-1.32762	8.88728e-57
ENSMUSG00000041498	Kif14	-1.88895	2.46148e-72
ENSMUSG00000036768	Kif15	-1.91668	2.35969e-126
ENSMUSG00000027115	Kif18a	-1.79694	1.41102e-36
ENSMUSG00000051378	Kif18b	-1.42803	1.59158e-55
ENSMUSG00000010021	Kif19a	-1.79287	0.000131291
ENSMUSG00000014602	Kif1a	-3.93793	1.42069e-06
ENSMUSG00000003779	Kif20a	-1.67607	4.75798e-86
ENSMUSG00000024795	Kif20b	-2.30452	5.90392e-163
ENSMUSG00000030677	Kif22	-1.69297	2.01114e-91
ENSMUSG00000032254	Kif23	-1.55395	1.54461e-106
ENSMUSG00000028438	Kif24	-1.77091	1.98122e-46
ENSMUSG00000026494	Kif26b	-1.62001	1.87374e-09
ENSMUSG00000060176	Kif27	2.48527	1.12837e-23
ENSMUSG00000028678	Kif2c	-2.00292	1.04804e-95
ENSMUSG00000034311	Kif4	-1.95795	4.90951e-130
ENSMUSG00000074657	Kif5a	2.51165	0.000129276
ENSMUSG00000026764	Kif5c	1.62704	0.00584507
ENSMUSG00000032489	Kif9	2.35843	8.85932e-10
ENSMUSG00000079553	Kifc1	-1.13333	1.72722e-41
ENSMUSG00000004187	Kifc2	1.40156	7.54398e-14
ENSMUSG00000024301	Kifc5b	-1.29328	1.74639e-24
ENSMUSG00000036915	Kirrel2	-2.01374	0.0145741
ENSMUSG00000032036	Kirrel3	4.07355	0.0021246
ENSMUSG00000091251	Kiss1	1.48527	0.00152505
ENSMUSG00000035773	Kiss1r	1.56979	2.25042e-07
ENSMUSG00000003546	Klc4	1.54153	5.00619e-58
ENSMUSG00000072294	Klf12	-1.26219	0.00394663
ENSMUSG00000000078	Klf6	1.27379	3.14579e-55
ENSMUSG00000033863	Klf9	2.52549	1.28267e-07
ENSMUSG00000051890	Klhdc1	-1.97313	0.000185105
ENSMUSG00000078234	Klhdc7a	-1.37744	0.0194908
ENSMUSG00000042115	Klhdc8a	1.47368	0.000295418
ENSMUSG00000032609	Klhdc8b	1.13016	2.2278e-05
ENSMUSG00000042155	Klhl23	-1.187	2.56313e-06
ENSMUSG00000063903	Klk1	-3.021	0.000325079
ENSMUSG00000050063	Klk6	2.48646	1.24483e-23
ENSMUSG00000030713	Klk7	3.86178	3.96304e-06
ENSMUSG00000039783	Kmo	1.89757	0.000272981
ENSMUSG00000029414	Kntc1	-1.65787	2.43675e-97
ENSMUSG00000018362	Kpna2	-1.22972	8.30629e-96
ENSMUSG00000001440	Kpnb1	-1.10734	1.92958e-171
ENSMUSG00000054146	Krt15	1.24624	0.0119013
ENSMUSG00000020911	Krt19	1.18555	4.16558e-61
ENSMUSG00000035775	Krt20	3.30988	2.19826e-37
ENSMUSG00000035849	Krt222	2.10329	0.00155551
ENSMUSG00000058354	Krt6a	4.54007	1.37972e-08
ENSMUSG00000049382	Krt8	1.04415	1.41596e-63
ENSMUSG00000037185	Krt80	-1.90406	7.08285e-10
ENSMUSG00000035606	Ky	-2.20268	0.0274435
ENSMUSG00000031391	L1cam	-2.39846	3.72769e-137
ENSMUSG00000032370	Lactb	1.6538	7.09398e-34
ENSMUSG00000025937	Lactb2	1.11257	1.25948e-64
ENSMUSG00000024421	Lama3	2.41518	7.7084e-44
ENSMUSG00000002900	Lamb1	-1.65775	0.00339818
ENSMUSG00000052911	Lamb2	-1.57342	8.8494e-31
ENSMUSG00000026479	Lamc2	1.41321	2.44705e-61
ENSMUSG00000062190	Lancl2	-1.23452	5.97237e-25
ENSMUSG00000039682	Lap3	1.06285	7.05069e-45
ENSMUSG00000028581	Laptm5	-4.73639	0.00054662
ENSMUSG00000027968	Larp7	-1.41475	4.2498e-66
ENSMUSG00000023021	Lass5	-1.03819	9.98759e-30
ENSMUSG00000021959	Lats2	1.25663	1.01524e-11
ENSMUSG00000016024	Lbp	-1.80787	0.00262883
ENSMUSG00000004880	Lbr	-1.45297	1.82379e-141
ENSMUSG00000032258	Lca5	-1.45293	0.00110772
ENSMUSG00000045275	Lca5l	1.60213	0.0002185
ENSMUSG00000000409	Lck	-4.0404	0.000134022
ENSMUSG00000021998	Lcp1	-1.5598	2.43047e-76
ENSMUSG00000026354	Lct	3.27208	6.00932e-68
ENSMUSG00000031958	Ldhd	1.78876	2.63003e-36
ENSMUSG00000048058	Ldlrad3	-2.43359	1.83066e-25
ENSMUSG00000036216	Leap2	2.5001	1.91982e-69
ENSMUSG00000043432	Leng9	1.21964	1.23079e-14
ENSMUSG00000029570	Lfng	-1.64307	2.49979e-62
ENSMUSG00000068220	Lgals1	-1.96749	7.80754e-20
ENSMUSG00000024972	Lgals12	-1.88815	9.48508e-81
ENSMUSG00000050335	Lgals3	1.43755	1.29474e-12
ENSMUSG00000020140	Lgr5	-2.0163	1.31351e-219
ENSMUSG00000034394	Lif	1.09251	6.25852e-22
ENSMUSG00000054263	Lifr	-6.27421	1.33522e-06
ENSMUSG00000056394	Lig1	-1.72569	7.26867e-145
ENSMUSG00000058729	Lin9	-1.31191	1.72416e-31
ENSMUSG00000051067	Lingo3	-2.04048	0.00012411
ENSMUSG00000024781	Lipa	1.50872	8.39728e-36
ENSMUSG00000003123	Lipe	1.07557	6.88124e-15
ENSMUSG00000053846	Lipg	-1.37042	7.32059e-28
ENSMUSG00000044626	Liph	1.14562	6.34028e-48
ENSMUSG00000024771	Lipk	-1.79191	0.0288498
ENSMUSG00000057604	Lmcd1	-4.04419	7.99856e-10
ENSMUSG00000022802	Lmln	-1.30829	6.8753e-20
ENSMUSG00000028063	Lmna	1.48158	2.07162e-66
ENSMUSG00000024590	Lmnb1	-1.72098	3.00489e-132
ENSMUSG00000062075	Lmnb2	-1.01465	1.08664e-95
ENSMUSG00000062044	Lmtk3	1.38028	2.65944e-06
ENSMUSG00000038765	Lmx1b	-5.25913	0.000816333
ENSMUSG00000025185	Loxl4	-1.28389	0.0463147
ENSMUSG00000021608	Lpcat1	-1.13303	1.38724e-05
ENSMUSG00000013033	Lphn1	-1.62684	1.14437e-26
ENSMUSG00000037605	Lphn3	1.98146	0.00209571
ENSMUSG00000027412	Lpin3	1.3762	1.83594e-43
ENSMUSG00000024696	Lpxn	2.9646	1.07424e-13
ENSMUSG00000030600	Lrfn1	-1.94572	0.000123426
ENSMUSG00000036957	Lrfn3	-1.13535	2.71073e-09
ENSMUSG00000030263	Lrmp	1.05446	0.0295168
ENSMUSG00000040249	Lrp1	2.5488	2.72328e-205
ENSMUSG00000022305	Lrp12	1.00356	1.06233e-12
ENSMUSG00000024913	Lrp5	-1.43764	1.70651e-172
ENSMUSG00000028613	Lrp8	-1.0296	8.83708e-34
ENSMUSG00000034883	Lrr1	-2.06049	1.74259e-17
ENSMUSG00000090291	Lrrc10b	-2.34613	0.00918316
ENSMUSG00000049799	Lrrc19	2.57044	2.09946e-59
ENSMUSG00000030556	Lrrc28	1.20574	9.29077e-14
ENSMUSG00000027961	Lrrc39	1.52553	6.67207e-26
ENSMUSG00000031831	Lrrc50	2.36805	1.71902e-09
ENSMUSG00000064307	Lrrc51	1.50555	5.69721e-21
ENSMUSG00000038637	Lrrc56	1.74103	3.63685e-31
ENSMUSG00000027286	Lrrc57	1.43468	1.64655e-29
ENSMUSG00000028182	Lrriq3	2.04693	0.0154328
ENSMUSG00000007050	Lsm2	-1.17159	1.36033e-32
ENSMUSG00000031848	Lsm4	-1.06544	5.68783e-68
ENSMUSG00000091625	Lsm5	-1.21036	3.44853e-18
ENSMUSG00000031683	Lsm6	-1.33287	1.03326e-55
ENSMUSG00000046908	Ltb4r1	2.50744	3.81376e-06
ENSMUSG00000040432	Ltb4r2	1.96263	2.32383e-05
ENSMUSG00000040488	Ltbp4	-1.53882	2.87244e-08
ENSMUSG00000032496	Ltf	2.22252	0.000337963
ENSMUSG00000034634	Ly6d	2.52593	3.61027e-15
ENSMUSG00000026980	Ly75	1.14927	4.11604e-14
ENSMUSG00000004707	Ly9	-4.17159	3.47835e-06
ENSMUSG00000057454	Lypd3	2.59177	0.0377813
ENSMUSG00000039246	Lyplal1	1.08523	2.14986e-09
ENSMUSG00000032184	Lysmd2	-2.87382	1.08027e-12
ENSMUSG00000069515	Lyz1	1.04741	7.47811e-37
ENSMUSG00000069516	Lyz2	2.27491	0.00494772
ENSMUSG00000036306	Lzts1	-1.53534	0.0171015
ENSMUSG00000044313	Mab21l3	-1.94224	3.86032e-47
ENSMUSG00000029910	Mad2l1	-1.76092	4.3426e-82
ENSMUSG00000055435	Maf	1.4833	2.58624e-10
ENSMUSG00000047591	Mafa	2.63663	0.0241698
ENSMUSG00000074622	Mafb	2.18389	2.64291e-11
ENSMUSG00000027377	Mall	1.60282	1.6714e-19
ENSMUSG00000026941	Mamdc4	1.30045	3.73416e-12
ENSMUSG00000029119	Man2b2	1.35235	4.54507e-97
ENSMUSG00000032718	Mansc1	-1.5447	7.93666e-41
ENSMUSG00000025037	Maoa	2.33471	2.17861e-133
ENSMUSG00000018932	Map2k3	1.11571	1.91115e-107
ENSMUSG00000020623	Map2k6	-1.06681	8.76682e-17
ENSMUSG00000053137	Mapk11	1.43229	5.70649e-13
ENSMUSG00000024277	Mapre2	1.35175	8.62077e-125
ENSMUSG00000029166	Mapre3	1.19799	6.23064e-09
ENSMUSG00000069662	Marcks	-1.28289	7.90726e-39
ENSMUSG00000086265	Marcksl1-ps4	1.91316	1.12486e-08
ENSMUSG00000044345	Marveld1	1.1207	0.00161188
ENSMUSG00000026779	Mastl	-1.89411	8.31364e-59
ENSMUSG00000035478	Mbd3	-1.09366	5.92269e-71
ENSMUSG00000030322	Mbd4	-1.04505	3.65797e-10
ENSMUSG00000024863	Mbl2	4.78586	0.000153087
ENSMUSG00000036109	Mbnl3	-1.49173	1.92334e-48
ENSMUSG00000020646	Mboat2	2.99342	3.89605e-10
ENSMUSG00000071113	Mboat4	1.57755	0.016572
ENSMUSG00000032135	Mcam	1.89108	2.09285e-43
ENSMUSG00000071856	Mcc	-4.67661	1.141e-30
ENSMUSG00000031442	Mcf2l	-1.33516	1.12865e-70
ENSMUSG00000026669	Mcm10	-1.73032	1.52692e-115
ENSMUSG00000002870	Mcm2	-1.32794	4.75788e-67
ENSMUSG00000041859	Mcm3	-1.52087	5.21776e-84
ENSMUSG00000022673	Mcm4	-1.44228	1.8462e-105
ENSMUSG00000005410	Mcm5	-1.53815	1.04923e-100
ENSMUSG00000026355	Mcm6	-1.30797	9.8867e-132
ENSMUSG00000029730	Mcm7	-1.65556	4.2348e-130
ENSMUSG00000027353	Mcm8	-1.14466	8.98898e-19
ENSMUSG00000036853	Mcoln3	-4.56589	0.00530178
ENSMUSG00000039842	Mcph1	-1.17694	8.06383e-32
ENSMUSG00000020212	Mdm1	-1.28756	1.36549e-17
ENSMUSG00000020184	Mdm2	1.0003	3.85047e-45
ENSMUSG00000032418	Me1	1.28728	1.85531e-25
ENSMUSG00000030621	Me3	1.92805	1.13195e-16
ENSMUSG00000036466	Megf11	1.07298	0.00543727
ENSMUSG00000039270	Megf9	-1.02282	3.89871e-23
ENSMUSG00000027210	Meis2	1.00015	1.45771e-24
ENSMUSG00000035683	Melk	-2.00675	3.50212e-123
ENSMUSG00000024313	Mep1b	3.30086	1.17564e-153
ENSMUSG00000014361	Mertk	2.48264	1.09356e-63
ENSMUSG00000002274	Metrn	-1.58469	0.0496792
ENSMUSG00000006732	Mettl1	-1.12345	4.13644e-33
ENSMUSG00000025347	Mettl7b	1.18365	2.05283e-28
ENSMUSG00000074480	Mex3a	-1.3878	5.83992e-39
ENSMUSG00000048696	Mex3d	-1.01727	1.70718e-33
ENSMUSG00000018169	Mfng	-2.47212	4.67673e-05
[truncated: 1,270 more rows]
