# Supplementary material for: General transcription factor TAF4 antagonizes epigenetic silencing by Polycomb to maintain intestine stem cell functions
Source: Cell Death Differ. 2023 Jan 13;30(3):839–53. doi: 10.1038/s41418-022-01109-6 (PMC9984434; doi:10.1038/s41418-022-01109-6)
Supplement: Supplementary file 11 — Supp Table 4 [file 41418_2022_1109_MOESM11_ESM.xlsx]

## Sheet: organoid_wt_avg_expression
Gene name	C0	C1	C2	C3	C4	C5	C6	C7	C8	C9	C10	C11
0610005C13Rik	0.214889	0.116777	0.231289	0.104063	0.441184	0.2011	0.137544	0.113081	0.168224	0.187416	0	0
0610009B22Rik	0.544255	0.740532	0.382197	0.484758	0.380044	0.340447	0.56652	0.40611	0.496246	0.573279	0.665608	1.0901
0610009O20Rik	0.088155	0.095106	0.115472	0.125856	0.0436943	0.0901236	0.180411	0.164926	0.122023	0.0979747	0.0578322	0.00517211
0610010F05Rik	0.178987	0.245704	0.1117	0.198571	0.0265786	0.126989	0.138101	0.357967	0.152738	0.183796	0.339345	0
0610010K14Rik	0.154511	0.135208	0.0799964	0.176191	0.113474	0.131767	0.241486	0.173657	0.203175	0.120308	0.0955773	0.273488
0610012G03Rik	1.67461	1.91189	1.85027	1.59524	2.85781	1.37429	1.40806	1.32319	1.34164	1.36246	0.834753	2.27535
0610030E20Rik	0.188027	0.126364	0.214583	0.194471	0.163564	0.172809	0.225405	0.276754	0.138912	0.249438	0.189134	0
0610037L13Rik	0.193621	0.17544	0.17156	0.243802	0.180367	0.263304	0.224965	0.288981	0.211392	0.210446	0.427929	0.00517211
0610038B21Rik	0.00226254	0	0.00225523	0.00329307	0.00304345	0	0	0	0	0	0	0
0610039K10Rik	0.00151002	0	0.00100705	0.00315372	0	0.00275854	0.00403811	0	0.00887907	0	0	0
0610040B10Rik	0.0389178	0.0838023	0.0287942	0.0240697	0.0312445	0.0177447	0.0386152	0.105736	0.0384685	0.0786071	0.0512659	0
0610040F04Rik	0.00353007	0	0.00647852	0	0.00163143	0.0270477	0.00172881	0.0273649	0	0.0129788	0	0
0610040J01Rik	0.249306	0.134183	0.195932	0.213885	0.180508	0.189124	0.203787	0.390528	0.18643	0.236097	0.193522	0.0103442
0710001A04Rik	0.0021042	0	0.00312208	0	0.026805	0.00232481	0	0	0	0	0	0
1010001B22Rik	0.00356944	0.0104765	0.0033725	0	0	0.00558918	0.00590721	0.00292656	0.00371124	0.00286042	0.00616138	0
1010001N08Rik	0.0961667	0.00806983	0.0576721	0.0434161	0.115594	0.0610964	0.0563806	0.0674613	0.0821016	0.0840527	0.0168825	0.00517211
1110002L01Rik	0.0301449	0.0151203	0.0285545	0.0345863	0.0204918	0.0352674	0.0157274	0.0795983	0.0308411	0.0464812	0.0384101	0
1110004E09Rik	0.398608	0.323327	0.252013	0.525099	0.267606	0.257047	0.469285	0.283173	0.492661	0.474024	0.273904	0.0258605
1110004F10Rik	0.949749	0.725909	0.588359	1.04602	0.350863	0.688282	1.07482	1.08506	1.01804	1.18392	1.3229	0.635295
1110006O24Rik	0.0161874	0.0259345	0.00523841	0.0103171	0.0412536	0.02435	0.00439939	0.0229091	0.00720852	0.00754923	0.0255524	0
1110008F13Rik	2.15402	1.73132	1.9155	2.81399	2.5665	1.96201	2.05598	1.03275	2.10851	2.56254	1.69196	2.47465
1110008L16Rik	0.0891557	0.0722292	0.0852705	0.0867173	0.0180529	0.118086	0.0972423	0.101426	0.0977287	0.158518	0.0619496	0
1110008P14Rik	0.12114	0.163092	0.166886	0.247124	0.590076	0.305671	0.116333	0.512532	0.106207	0.245267	0.289007	0.245164
1110012L19Rik	0.147365	0.146338	0.141094	0.132281	0.0937878	0.216134	0.180593	0.359932	0.155184	0.24421	0.48107	0.22245
1110017D15Rik	0.00124101	0	0.00113376	0.00154851	0	0	0	0.00804666	0.00245688	0.00409288	0.0128514	0
1110019D14Rik	0.0594929	0.0236153	0.0609569	0.0385733	0.0464007	0.0603771	0.0854336	0.0752064	0.060898	0.0760034	0.0999017	0
1110020A21Rik	0.0572304	0.125714	0.111151	0.0396465	0.158721	0.0657072	0.0564879	0.00903444	0.0821958	0.0461028	0.129428	0
1110028F18Rik	0.00198046	0	0.00264319	0	0	0.00381719	0.00167176	0	0	0	0	0
1110032A03Rik	0.12954	0.0525192	0.104615	0.0725694	0.174697	0.159257	0.0997218	0.148915	0.135548	0.08631	0.111145	0.256858
1110032F04Rik	0	0	0	0	0	0	0	0.0362051	0	0	0	0
1110034G24Rik	0.0440138	0.0268469	0.0170944	0.0360031	0.0271381	0.0415238	0.0284985	0.126962	0.0451587	0.0359773	0.0879301	0
1110035H17Rik	0.0838306	0.000639659	0.0734039	0.0513177	0.0478095	0.0490887	0.0614236	0.157188	0.113988	0.0681268	0.0400972	0
1110038F14Rik	0.235972	0.20372	0.195503	0.26996	0.106242	0.245272	0.275486	0.303961	0.293209	0.377536	0.355952	0.578247
1110046J04Rik	0.0372831	0.0355135	0.0280165	0.0221775	0.0309759	0.0334541	0.0299308	0.0178501	0.0229178	0.0204893	0.0509556	0
1110051M20Rik	0.0445027	0	0.0584033	0.0283479	0.0283489	0.0211997	0.0198299	0.0894653	0.0381708	0.0307016	0	0.00517211
1110059E24Rik	0.311074	0.253427	0.346162	0.40251	0.254702	0.311929	0.433137	0.170418	0.238275	0.35389	0.269999	0.00517211
1110059G10Rik	0.234424	0.140521	0.183169	0.236646	0.266872	0.208694	0.267508	0.367356	0.150301	0.255539	0.285624	0.825829
1110065P20Rik	0.31363	0.357245	0.234135	0.498949	0.25426	0.483153	0.236936	0.359183	0.287497	0.313141	0.29522	0.945945
1190001M18Rik	0.00208007	0	0.00398063	0.00867915	0	0	0.00741128	0	0	0	0	0
1190002N15Rik	0.0539402	0.0660148	0.0499732	0.0615436	0.0425927	0.0810769	0.0522233	0.294077	0.103023	0.0532854	0.169676	0.00517211
1190005I06Rik	0.0389285	0.0232767	0.0183445	0.051188	0.00548219	0.0160153	0.0153863	0.22427	0.0299447	0.0178091	0.0103452	0.499612
1190007I07Rik	0.609443	0.84895	0.479471	0.817181	0.326369	0.318507	0.571741	0.354315	0.598727	0.639978	0.205598	0.260921
1300002E11Rik	0.175597	0.177103	0.118463	0.197215	0.150043	0.229815	0.157197	0.723637	0.215098	0.210954	0.39119	0.308794
1300014J16Rik	0.00820693	0	0.00151988	0.00197383	0.00476583	0.00144369	0	0	0	0.00766399	0	0
1300017J02Rik	0.00340172	0	0.0103708	0	0.00190219	0	0.00177805	0	0	0	0	0
1500002C15Rik	0.0010237	0	0.00234602	0	0	0	0.00164484	0.00617668	0	0	0	0
1500009L16Rik	0.0232871	0.191484	0.00579886	0.0910572	0.0144155	0.111644	0.0594311	0.99331	0.0876543	0.050903	0.235973	0.121927
1500011B03Rik	0.0692781	0.0145023	0.0292223	0.0353984	0.0621445	0.0394586	0.0546676	0.254397	0.0281031	0.0653038	0.0606558	0
1500011K16Rik	0.992568	1.15083	0.962194	0.937465	1.34737	0.626597	0.746408	0.635122	1.04352	0.826882	0.393096	0.556736
1500015A07Rik	0.131036	0.128176	0.16617	0.0954096	0.104478	0.134504	0.0971118	0.483239	0.334948	0.182414	0.114828	0.263714
1500015L24Rik	0.00115323	0	0	0.00607018	0	0	0.00163016	0	0	0.00451708	0	0
1500035N22Rik	0.0790473	0.0533987	0.144795	0.0244396	0.151554	0.0390677	0.0920682	0.0868669	0.0522718	0.0589803	0.0179973	0.257971
1600002K03Rik	0.133022	0.0833504	0.0955067	0.125669	0.0653231	0.193175	0.101368	0.0928932	0.18295	0.173215	0.0485952	0
1600012H06Rik	0.156139	0.220881	0.221378	0.181294	0.257144	0.278354	0.176878	0.29513	0.225776	0.209404	0.172457	0.231911
1600014C10Rik	0.0329507	0.0575799	0.0264098	0.0237761	0.044612	0.0600538	0.0126092	0.0627341	0.0270292	0.0227933	0.118651	0
1600014C23Rik	0.0257003	0.0263805	0.143962	0.0187256	0.305285	0.0418522	0.0259069	0.0571248	0.0495149	0.0173473	0.00642688	0.00517211
1600020E01Rik	0.0710346	0.0774168	0.151027	0.0610598	0.0910368	0.084931	0.0659464	0.104612	0.10079	0.0686057	0.118619	0.522572
1700001C19Rik	0.00126548	0	0	0	0	0	0	0	0	0	0	0
1700001J03Rik	0	0	0.001476	0	0	0	0.00365992	0	0.00439424	0	0	0
1700001L05Rik	0.0648608	0.0382995	0.102174	0.127144	0.136454	0.0364952	0.0716867	0.0857842	0.106622	0.083311	0.0617455	0
1700001L19Rik	0.00139928	0	0	0	0	0	0	0	0	0	0	0
1700001O22Rik	0.0371978	0.0349277	0.0300902	0.0791982	0.00711008	0.0139516	0.0292331	0.0193725	0.0108903	0.0508073	0.0212388	0
1700001P01Rik	0.00474715	0	0	0	0.00498791	0.0144175	0.0079089	0	0.00715966	0	0	0
1700003E16Rik	0.00188034	0	0.0182733	0.00144469	0.00260579	0	0	0.0133062	0	0	0	0
1700003F12Rik	0	0	0	0	0	0	0	0	0	0	0	0
1700006J14Rik	0.00954192	0	0.0127451	0.0110527	0.00439791	0	0.00565152	0	0.00660292	0	0	0
1700007K13Rik	0.00336122	0.00166649	0.00358756	0	0	0.00314637	0.00820704	0.0494351	0.00760652	0	0	0
1700008B11Rik	0	0	0	0	0.00190211	0	0	0	0	0	0	0
1700008J07Rik	0.0365129	0.105682	0.0186035	0.0339401	0.00599112	0.0326548	0.0388184	0	0.0221859	0.0261367	0.0224369	0.238231
1700008O03Rik	0.00104974	0.0108757	0	0.00344745	0	0	0.00172881	0	0	0.00286042	0.0109678	0
1700010I14Rik	0.0160746	0.038101	0.00596314	0.00748786	0	0.0125653	0.00622939	0.0122721	0.0069435	0.00455206	0	0
1700011D18Rik	0.00487424	0	0	0.00331164	0	0	0	0.0172317	0	0	0	0
1700011H14Rik	0	0	0.00166925	0	0	0	0	0	0	0	0	0
1700011I03Rik	0.00262893	0.0155015	0	0	0	0.00237831	0	0	0	0	0	0
1700012C14Rik	0.00114048	0	0	0	0	0	0.00195071	0	0	0	0	0
1700013F07Rik	0.000947305	0	0	0	0	0	0	0.0103236	0	0	0	0
1700014D04Rik	0	0	0.00138307	0	0	0	0	0	0	0	0	0
1700016C15Rik	0	0.0256205	0.00717295	0.00684213	0.387525	0.0155514	0.00338729	0.404447	0.00496463	0.0166721	0.0454981	0.227728
1700016D06Rik	0.00107883	0	0	0	0	0	0.00357236	0	0	0	0	0
1700016G22Rik	0	0	0	0	0	0	0	0	0	0.0048825	0	0
1700016H13Rik	0.00262447	0	0.00232643	0.00341547	0	0.00229669	0.00168676	0	0.0172297	0	0	0
1700016K19Rik	0.0361375	0.0430306	0.0348967	0.0778118	0.0345226	0.00882046	0.00317551	0.0152626	0.011047	0.0113531	0	0.00517211
1700016L21Rik	0	0	0	0	0	0	0	0	0	0	0	0
1700017B05Rik	0.119506	0.100264	0.0949821	0.13129	0.0449259	0.101716	0.164252	0.146098	0.199451	0.108845	0.0570452	0.00517211
1700018A04Rik	0	0	0	0	0.00239185	0	0	0	0.00215274	0	0	0
1700018L02Rik	0.00786613	0	0.00574634	0.00509817	0.0109323	0.0170479	0.00565021	0	0.00271235	0.00782192	0	0
1700019D03Rik	0.353957	0.19883	0.234081	0.360696	0.0451205	0.485258	0.348794	0.56229	0.34197	0.494874	0.192814	0.605705
1700019L13Rik	0.00303165	0	0.00243773	0.00342527	0.00141856	0	0.00363748	0	0	0.00402052	0	0
1700020D05Rik	0	0	0	0	0	0	0	0.0353787	0	0	0	0
1700020I14Rik	0.690128	0.74834	0.756646	0.702011	0.966008	0.684964	0.78355	1.05095	0.677522	0.721037	0.7834	0.278367
1700020L24Rik	0.0108571	0	0.0139873	0.00611125	0.00345855	0.0167614	0.00185193	0.0076019	0.0145986	0.0141372	0.00956208	0
1700021F05Rik	0.414346	0.487693	0.319954	0.434823	0.357699	0.33349	0.395039	0.196917	0.382944	0.377668	0.153064	0.861043
1700022I11Rik	0	0	0	0.00232692	0	0.00186349	0	0	0	0.00350336	0	0
1700022N22Rik	0.00519455	0	0.00388661	0.00301539	0.00508174	0	0.00254265	0	0.0027392	0.00541482	0	0
1700023F06Rik	0	0.0139019	0	0.00384393	0	0.00771563	0	0.191516	0	0	0.102934	0.0937981
1700025G04Rik	0.22648	0.134366	0.211196	0.245399	0.337292	0.126384	0.177524	0.198333	0.151378	0.161766	0.0229043	0
1700026D11Rik	0	0	0	0	0	0	0	0	0	0.0119785	0	0
1700028J19Rik	0.00500107	0.0601587	0.00537905	0.00933129	0.00144686	0.00966753	0.00202325	0.0129114	0.00444254	0.0134585	0	0
1700028K03Rik	0.00723566	0.00109953	0	0.00518664	0.00534278	0	0.00178914	0.0220003	0	0	0	0
1700029I15Rik	0.00218591	0	0.00170196	0	0	0	0	0.0107023	0	0.00915588	0.0136717	0.257679
1700029J07Rik	0.0214911	0.0380533	0.0202515	0.0181663	0.0175037	0.0350949	0.030189	0.0190275	0.0422433	0.020973	0.0177733	0
1700030J22Rik	0	0	0	0	0.00226424	0	0.00246546	0.00703649	0	0.0102684	0.0141497	0
1700030K09Rik	0.0218477	0.0413472	0.0457154	0.0153121	0.00196167	0.0342146	0.0129721	0.0240232	0.0169797	0.0468506	0.0493601	0
1700031A10Rik	0	0.0125096	0	0	0	0	0	0	0	0	0	0
1700031P21Rik	0.000704306	0	0	0	0.00226022	0	0	0	0	0	0	0
1700034H15Rik	0.00265364	0	0	0.00573226	0.00297936	0.0028127	0.00163173	0	0	0	0	0
1700034I23Rik	0.00210238	0	0	0	0	0	0	0.00228638	0	0	0	0
1700034P13Rik	0.025495	0.040475	0.0332041	0.0116272	0.0573587	0.00800083	0.0144	0.00792378	0.0303783	0.0124981	0	0
1700037C18Rik	0.0366275	0.0365941	0.0433842	0.0481405	0.104676	0.0260046	0.0343021	0.0662363	0.0578728	0.0422538	0.024148	0.0103442
1700037H04Rik	0.121864	0.0189618	0.152738	0.183852	0.0906529	0.136631	0.168797	0.138489	0.172203	0.17696	0.0763893	0
1700040D17Rik	0.0148262	0	0.00249524	0.00848005	0.00155563	0.0133383	0.0111175	0.0106466	0.00914403	0	0	0
1700040L08Rik	0.00353047	0	0	0	0	0.0019769	0	0	0	0	0	0
1700041G16Rik	0.00281018	0.0250583	0	0.00560521	0	0.00151741	0.00608406	0	0	0.00439842	0.0127478	0
1700052K11Rik	0.0278846	0.0417624	0.0144215	0.0416114	0.00464271	0.0191864	0.0335959	0.0480002	0.0206158	0.040871	0.0748315	0
1700054A03Rik	0.00320404	0	0	0.00226946	0	0.00296909	0	0	0.00322453	0.00726567	0	0
1700055D18Rik	0.00534117	0	0.0101852	0.00527393	0.00377289	0	0.00801795	0.00320466	0.0189407	0.00846112	0	0
1700056E22Rik	0.0123266	0.0160729	0.00944151	0.0111365	0.0113021	0.0167073	0.00572454	0.0437534	0.0039745	0.0243852	0.0460405	0
1700056N10Rik	0.00616345	0	0.00952707	0.0119114	0.00119237	0.00750141	0.00185994	0.0130196	0.0127289	0.00978608	0	0
1700057G04Rik	0.00135571	0	0.00137536	0	0.187598	0	0.00158888	0	0	0	0	0
1700058P15Rik	0	0	0.0463047	0.00175926	0.00175427	0	0	0.00426191	0.00405424	0	0	0
1700061G19Rik	0.00109592	0	0.000922366	0	0.0016693	0	0	0.00593991	0	0	0	0
1700064H15Rik	0	0	0	0.00137202	0.00255067	0	0.00213687	0	0	0.00367176	0	0
1700065D16Rik	0.00350423	0	0	0	0.00172326	0.0033518	0	0	0.00498596	0.00265293	0	0
1700066B19Rik	0.045136	0.04763	0.00642353	0.0873956	0.00367578	0.0900754	0.0148139	0	0.0101768	0.0884416	0	0.00517211
1700066M21Rik	0.0116462	0.034346	0.020523	0.0321391	0.0149392	0.0361182	0.0700774	0.0664542	0.0463006	0.0180254	0.0101486	0
1700067G17Rik	0	0	0	0	0	0.00880507	0	0	0.00444254	0	0	0
1700067K01Rik	0.00114992	0	0	0.00163903	0	0	0	0.0127595	0	0.00400066	0	0
1700072G22Rik	0	0	0	0	0	0	0	0	0	0	0	0
1700084C06Rik	0.00742219	0	0.0101473	0.00755551	0.0119622	0.015759	0.00846759	0.0163856	0	0.00889438	0.00956208	0.280238
1700084E18Rik	0.011304	0.0359608	0.037451	0.0162642	0.0571101	0.0235276	0.0154354	0.0160889	0.0357283	0.00735956	0.0512631	0
1700086O06Rik	0.0471066	0.00626622	0.0230426	0.0998718	0.011918	0.0230743	0.0520698	0.0441673	0.0322201	0.0534181	0.053031	0
1700086P04Rik	0.00780839	0	0.0120538	0.00349442	0.00147476	0.00521552	0.0111821	0.0242381	0	0.00403278	0.0264053	0.00517211
1700088E04Rik	0.0237333	0	0.0379723	0.0073263	0.0511379	0.066374	0.00535238	0.145605	0.0541936	0.0245148	0.0252546	0
1700092M07Rik	0	0	0	0	0.00141856	0	0	0	0	0	0	0
1700093K21Rik	0	0	0	0	0	0	0	0	0	0	0	0
1700096K18Rik	0.120939	0.0899617	0.140347	0.0881328	0.0860995	0.0955457	0.0852516	0.332464	0.11317	0.0777409	0.119513	0
1700102H20Rik	0.0135821	0	0.000955984	0.0271081	0.00141856	0.0159967	0.0133672	0.0380397	0.0156433	0.00784695	0.0128514	0.268644
1700102P08Rik	0	0	0.00132773	0	0.00467126	0	0.00167127	0	0	0.00401158	0	0
1700105P06Rik	0.00223178	0	0.00112268	0.00226946	0	0.00547592	0.00202108	0.0258054	0	0	0	0
1700108N11Rik	0.00301613	0	0	0.00200686	0	0.00148607	0.0015392	0.00586063	0	0	0.0104557	0
1700109H08Rik	0.00799686	0.000829757	0.00639599	0.0111897	0.00494468	0.0256281	0.0141074	0.0911785	0.00758789	0	0	0
1700110K17Rik	0.0138199	0.0500993	0.0164435	0.00790676	0.00696178	0.0475946	0.00818494	0.226783	0.00960547	0.0284559	0.160924	0
1700112D23Rik	0	0	0	0	0	0	0	0	0.00433597	0.00748939	0	0
1700112J16Rik	0.00104517	0	0.00255429	0	0.00607438	0.00296909	0	0.00228638	0	0.00379066	0	0
1700113A16Rik	0.04061	0.0502288	0.0889888	0.0351971	0.0184584	0.0143378	0.042655	0.0279876	0.020078	0.0306222	0.0202971	0.235906
1700119H24Rik	0.00563571	0.00868398	0.00262911	0.00349691	0.0734711	0	0.00487159	0.00320466	0.00225829	0	0	0
1700120K04Rik	0	0	0	0	0	0	0	0	0.00274642	0	0.014434	0
1700122O11Rik	0.050615	0.0387486	0.016838	0.0407711	0.0101109	0.00717094	0.0460885	0.00470259	0.0239214	0.0601697	0.00764449	0
1700123O20Rik	0.463698	0.453859	0.307039	0.375134	0.410111	0.300852	0.391169	0.202366	0.450902	0.566958	0.471724	0.283832
1700124L16Rik	0.0029295	0	0.00299726	0.00204982	0.00144676	0.00422062	0.0091974	0.0172563	0	0.00485562	0	0
1810006J02Rik	0	0	0	0	0	0	0	0.0680598	0	0	0	0
1810008I18Rik	0.0261967	0.000975504	0.0332932	0.032813	0.0108205	0.0908109	0.0445943	0.092172	0.0238446	0.0834933	0.0345974	0
1810009A15Rik	0.0185633	0.0287237	0.00581518	0.0183722	0.00998853	0.012528	0.00877283	0.0142871	0.0154909	0	0.0127695	0
1810010D01Rik	0.000900435	0	0.00207291	0	0.00153614	0.010388	0	0	0	0	0.0139302	0
1810010H24Rik	0.00338258	0.000639659	0.0186065	0.0144393	0.0420434	0.00990403	0.00564469	0.0161291	0	0	0	0
1810012K08Rik	0.00115697	0	0	0.00137202	0.00750261	0	0	0	0	0	0.0115165	0
1810012K16Rik	0.000905272	0	0	0	0.00145176	0	0	0	0	0	0	0
1810013D15Rik	0.00150079	0	0	0	0	0	0	0.0105839	0	0	0.0107203	0
1810013L24Rik	0.0796792	0.0914948	0.11144	0.0617598	0.125605	0.116506	0.0842652	0.191237	0.147623	0.0693902	0.0993709	0
1810019N24Rik	0.00088937	0	0.00178608	0.00222399	0	0	0	0	0	0	0	0
1810021B22Rik	0.056031	0.0101923	0.0388411	0.0285141	0.0552177	0.0433858	0.056424	0.077624	0.063138	0.0606769	0.0892675	0.00517211
1810022K09Rik	1.16821	1.36856	1.10627	1.01816	0.894842	0.813077	0.985726	0.592779	1.02676	1.10414	1.02787	0.876518
1810024B03Rik	0.0482367	0.0527694	0.0572083	0.0325792	0.0534926	0.0379695	0.0282883	0.0500474	0.0597783	0.0380955	0.0607633	0
1810028F09Rik	0.00368131	0.014065	0	0.00166982	0	0.0105409	0	0	0	0.0052362	0	0
1810030O07Rik	0.183072	0.24186	0.127265	0.160806	0.129872	0.204436	0.170384	0.165575	0.199844	0.184296	0.191804	0
1810032O08Rik	0.16046	0.0964794	0.209466	0.152073	0.0957598	0.113133	0.157697	0.0328478	0.221322	0.16184	0.0544986	0
1810034E14Rik	0.0161168	0.0157769	0.0319032	0.00200408	0.0176246	0.026908	0.00353959	0.0178766	0.0336193	0.0327719	0.266223	0
1810037I17Rik	1.9885	2.33001	2.05118	3.45508	2.29527	1.83194	2.59817	2.06222	2.0871	2.03307	1.49758	1.83306
1810041H14Rik	0.00496304	0	0.00130449	0.00634214	0.00250145	0.0754913	0.0144402	0	0	0.0215333	0	0
1810041L15Rik	0	0.0171782	0.00121273	0.0040281	0	0.0202971	0.00378661	0.136388	0	0.00800132	0.0930604	0
1810043G02Rik	0.0814766	0.182156	0.0363802	0.0829825	0.0193888	0.0493117	0.031051	0.418271	0.0372937	0.128713	0.134082	0
1810044D09Rik	0.144815	0.0596916	0.123865	0.0907015	0.19695	0.131634	0.109848	0.0955757	0.0742718	0.126802	0.114636	0.239992
1810046K07Rik	0.00457577	0	0.00224716	0.00150705	0.00303759	0	0	0	0	0.0522448	0	0
1810049J17Rik	0.000969565	0	0	0	0	0	0	0	0	0.00286042	0	0
1810055G02Rik	0.0432232	0.120473	0.0112051	0.0543776	0.0682339	0.0711319	0.0546798	0.0144895	0.0254311	0.034252	0.0141497	0
1810058I24Rik	0.94244	1.01425	1.01468	0.788668	1.53544	0.822223	0.834795	1.08054	0.891194	0.94278	0.886937	0.552053
1810062G17Rik	0.00984681	0	0.00917894	0.00357117	0	0.023295	0.00402076	0.00918789	0	0.00391096	0	0
1810062O18Rik	0.010773	0	0.0138008	0.00517157	0.00838973	0.0143262	0.00348142	0.0117658	0.0232867	0.0136758	0	0
1810063I02Rik	0.0143423	0	0.00635537	0.00369874	0.051625	0.0164122	0.0104466	0.013927	0.0158177	0.0203855	0.036249	0.257679
1810064F22Rik	0.0075687	0.0213542	0.00913842	0.00776186	0	0.00994419	0.00198947	0.00690246	0	0.0194998	0.00994771	0
1810065E05Rik	0.000954638	0	0.00235191	0.00184276	0	0.00800835	0.00179084	0	0	0.00874092	0	0
2010001M07Rik	0	0	0	0	0.0365697	0	0	0	0	0	0	0
2010003K11Rik	0	0	0.00413346	0	0.0845397	0	0	0	0	0	0	0
2010005H15Rik	0	0	0	0	0.0242248	0	0	0	0.00274642	0	0	0
2010007H06Rik	0.0284632	0.020999	0.0422256	0.0581647	0.0181278	0.0860581	0.0311781	0.0351207	0.026942	0.0895626	0.0103951	0
2010009K17Rik	0	0	0	0.00189902	0	0	0	0	0	0	0	0
2010015M23Rik	0.0163273	0.00166649	0.00731957	0.00926613	0.00267735	0.00306888	0.0036234	0.0118168	0.0174444	0.0169972	0.0165433	0
2010103J01Rik	0	0	0.00310866	0	0.023494	0	0	0	0	0	0	0
2010106C02Rik	0	0	0	0	0.0100678	0	0.00194682	0	0.00422992	0	0	0
2010106E10Rik	0.00754943	0.0610883	0.0522113	0.00169089	1.74664	0.0141878	0.0186109	0.0117391	0.00348592	0.00354799	0.0144436	0
2010107E04Rik	5.62041	7.07884	5.43597	5.27959	7.59521	4.68912	5.55846	5.27594	5.93732	5.8052	5.25637	4.59896
2010109A12Rik	0.0285744	0	0.0220447	0.0180173	0.0015458	0.0311303	0.0176875	0.0187991	0.0179343	0.0263577	0.0125883	0
2010109I03Rik	0	0	0	0	0.0771037	0.0182671	0	0	0	0	0	0
2010110G14Rik	0.0023008	0	0.00322463	0.00296436	0.00667865	0	0	0	0	0	0	0
2010110K18Rik	0	0	0	0	0	0.00405078	0.0130401	0	0.0132514	0	0	0
2010111I01Rik	0.398456	0.319821	0.428317	0.33717	0.258167	0.237536	0.499915	0.529541	0.375137	0.37614	0.503922	0.460779
2010300C02Rik	0.079915	0.141106	0.108646	0.122846	0.0175436	0.106609	0.154193	0.197281	0.157724	0.105214	0.0144436	0
2010308F09Rik	0.00909218	0.00349881	0.00892615	0.0133707	0.0241786	0.0110062	0.0038733	0.0106191	0	0.00434996	0.0234197	0
2010315B03Rik	0.131504	0.0596425	0.175262	0.12314	0.132627	0.124776	0.116806	0.215014	0.0996838	0.158477	0.101985	0
2010320M18Rik	0.181261	0.176532	0.112189	0.160943	0.0362968	0.171509	0.134485	0.0677988	0.182953	0.183642	0.120546	0.493976
2200002D01Rik	0.498792	1.16622	2.05665	0.479906	7.60757	0.868271	0.29557	0.281927	0.348519	0.273464	0.0242002	1.2685
2200002J24Rik	0.0924387	0.14898	0.131593	0.0689265	0.171044	0.0223654	0.0554608	0.0258408	0.0877327	0.13921	0.288786	0.0937981
2210008F06Rik	0.00329394	0	0	0.00151799	0	0	0.00398566	0	0	0	0	0
2210011C24Rik	0.00935277	0.00620782	0.00468973	0.0151652	0	0.170354	0.0021667	0.0162131	0.0144104	0.0156669	0.0136565	0
2210016F16Rik	0.537979	0.430508	0.39893	0.442225	1.30325	0.258636	0.368599	0.314622	0.371935	0.158964	0.210297	0.352716
2210016L21Rik	0.366911	0.212563	0.251687	0.30402	0.312464	0.431434	0.25975	0.902287	0.272788	0.349417	0.358396	0.829906
2210039B01Rik	0.0983713	0.0945219	0.119681	0.10091	0.0571772	0.0934398	0.0365047	0.0438586	0.109842	0.0733489	0.0123228	0
2210406O10Rik	0.00858425	0	0.00288724	0.0194662	0	0.00239582	0.00155348	0.0396552	0	0.0181542	0	0
2210407C18Rik	0.0758765	0.0847102	0.33973	0.0519557	0.00119237	0.116448	0.0949939	0.0994408	0.0746392	0.143214	0.00616138	0.251686
2210408I21Rik	0.0166822	0	0.0141287	0.0287056	0	0.00948838	0.0190318	0.0156253	0.0114655	0.00931329	0	0
2210411M09Rik	0.0030992	0	0	0	0	0	0	0	0	0	0	0
2210414F02Rik	0	0	0	0	0	0.00855512	0	0	0	0	0	0
2210417A02Rik	0.0172823	0.0907143	0.0121396	0.0235317	0.00604815	0.0053736	0.0170221	0.00301122	0.0143025	0.0201114	0	0
2300009A05Rik	0.425556	0.331247	0.373927	0.30369	0.410077	0.342838	0.317254	0.453163	0.425627	0.349664	0.494333	0.00517211
2310001H17Rik	0.124855	0.074034	0.0731409	0.0607828	0.117143	0.0858916	0.0931173	0.0863866	0.160156	0.127461	0.0964153	1.54614
2310001K24Rik	0	0	0	0	0	0.00234383	0	0	0	0	0	0
2310003N18Rik	0.00224143	0	0.00185966	0.00924487	0	0.013706	0.00676989	0	0.00741407	0.00356889	0	0
2310007B03Rik	0.020294	0.0138544	0.109863	0.0265156	0.104713	0.0162926	0.0200311	0.0170578	0.0128397	0.0171621	0.016591	0
2310008N11Rik	0.00711746	0	0.00801964	0.00401637	0	0.00673481	0.00521055	0	0.00717571	0.00430233	0	0
2310009B15Rik	0.549949	0.690998	0.545569	0.467291	0.43812	0.43167	0.4795	0.409712	0.590949	0.438312	0.473398	0.883248
2310011J03Rik	0.281641	0.280808	0.246412	0.307804	0.283399	0.19163	0.277713	0.208539	0.362983	0.340051	0.169521	0.517079
2310015D24Rik	0	0	0.00113056	0.00153773	0	0.00234383	0	0.0147901	0	0	0	0
2310016G11Rik	0.0153705	0.0456372	0.0342758	0.0218476	0.0465474	0.0211014	0.0113782	0.0125525	0.0243761	0.0104026	0.0249027	0
2310022A10Rik	0.0693392	0.027228	0.024765	0.0536466	0.0140836	0.0372679	0.065559	0.0739703	0.0420888	0.0813366	0.0635157	0
2310022B05Rik	0.112228	0.0681604	0.169391	0.145776	0.244803	0.181293	0.105868	0.526831	0.165386	0.109944	0.477179	0.545701
2310030G06Rik	0.11684	0.156206	0.154181	0.103944	0.165585	0.295521	0.145145	0.28924	0.161344	0.217207	0.229394	0.394278
2310033P09Rik	0.355901	0.17592	0.190151	0.433804	0.161195	0.0866568	0.371362	0.265588	0.258414	0.40058	0.132921	0.258542
2310034G01Rik	0.0402078	0.0555568	0.0502062	0.0210384	0.0611283	0.0192567	0.0177297	0.0718212	0.0274781	0.066514	0	0
2310035C23Rik	0.193502	0.104163	0.339128	0.174887	0.190552	0.238584	0.181752	0.330861	0.225046	0.329679	0.344036	0
2310039H08Rik	0.882195	0.687972	0.811881	0.784822	0.698534	0.885167	0.497984	0.496524	0.535706	0.941768	0.142186	1.5288
2310040G07Rik	0.000861398	0	0	0	0	0	0	0	0	0	0	0
2310040G24Rik	0.245167	0.133132	0.102599	0.238982	0.0409896	0.231843	0.23822	0.341248	0.229274	0.387879	0.275074	0.500817
2310043M15Rik	0	0	0	0	0.00387749	0	0	0	0	0	0	0
2310043O21Rik	0.00368518	0	0.011102	0.00482429	0.0382529	0.00723539	0.00439848	0.00728483	0.0103676	0.00423574	0	0
2310057M21Rik	0.143566	0.0536614	0.0384929	0.125412	0.0414104	0.113863	0.100008	0.0600974	0.068699	0.0618457	0.0265231	0.00517211
2310061I04Rik	0.184265	0.225421	0.156426	0.243405	0.201718	0.16017	0.229694	0.20404	0.185678	0.179921	0.0378256	0
2310068J16Rik	0.035254	0	0.0318752	0.0371998	0.00915446	0.0470324	0.0342732	0.0433254	0.0201619	0.0387473	0.0449327	0
2310074N15Rik	0.00578172	0.0133153	0.00544902	0.00782507	0	0.0446895	0	0.018646	0.0106442	0.0113634	0	0.125634
2400006E01Rik	0.00109592	0	0.000988993	0.00392998	0	0.0108262	0	0	0	0	0	0
2410002F23Rik	0.292888	0.128601	0.192582	0.287065	0.0506958	0.181252	0.15614	0.309212	0.202697	0.298589	0.244682	0.219587
2410004B18Rik	0.163184	0.0981999	0.106862	0.164568	0.120799	0.137764	0.168114	0.256721	0.295105	0.215205	0.174435	0.0155163
2410004P03Rik	0	0	0	0.00235464	0	0	0	0.00744653	0	0	0.00962507	0
2410015M20Rik	3.18965	3.61823	3.12619	3.36781	4.47248	2.6725	2.85897	3.10703	2.8401	2.91529	2.06748	3.72779
2410017I17Rik	0.00161509	0	0	0	0	0.00186741	0	0	0	0	0	0
2410018L13Rik	0.0105298	0	0.018734	0.0120706	0.00160667	0.00548779	0.00195071	0.0119194	0	0.00980681	0	0
2410021H03Rik	0.00109804	0	0.0020721	0	0	0	0	0	0	0	0	0
2410080I02Rik	0.000905272	0	0	0	0.00361172	0.00521492	0.00246319	0	0	0.0107914	0	0
2410089E03Rik	0.0351413	0.0417466	0.0100664	0.0456734	0	0.033914	0.0388064	0.162439	0.0426538	0.0326219	0.0509606	0
2410131K14Rik	0.091356	0.0812429	0.0822802	0.0709852	0.0557518	0.062487	0.0507187	0.229848	0.0321759	0.0760378	0.118129	0
2510002D24Rik	0.459006	0.369301	0.416381	0.555006	0.269786	0.372436	0.518786	0.616096	0.475029	0.458723	0.309454	0.0103442
2510009E07Rik	0.00227425	0.0372373	0.00204526	0.00389691	0	0.0402324	0.00788519	0.275372	0.00455967	0.00999272	0.0271222	0.342912
2510017J16Rik	0.0269331	0	0.0119325	0.0345872	0.00270986	0.0210666	0.0409076	0.0521128	0.0155431	0.0241267	0.0134656	0
2510039O18Rik	0.228043	0.299807	0.265149	0.199758	0.231788	0.27543	0.240463	0.49371	0.251594	0.26266	0.304371	0.141151
2510046G10Rik	0.078503	0.0282781	0.0735731	0.0565432	0.0286507	0.0907424	0.0373195	0.151446	0.0351157	0.0524565	0.0833479	0
2600006K01Rik	0.000615813	0	0	0	0	0	0	0	0	0	0	0
2610001J05Rik	0.220938	0.174641	0.229921	0.253392	0.230913	0.156208	0.248869	0.207793	0.23536	0.33197	0.295575	0.33379
2610002M06Rik	0.25635	0.32801	0.291596	0.259737	0.0909285	0.310494	0.26202	0.309104	0.249665	0.228233	0.304528	0
2610008E11Rik	0.07045	0.0417834	0.0499783	0.0594485	0.0787237	0.0480199	0.0697091	0.189387	0.0607691	0.110619	0.2795	0
2610016A17Rik	0.00301902	0.0167581	0.0127025	0.00738073	0.00824746	0.047873	0.0133477	0.00859981	0.0145288	0.110235	0.0755984	0
2610020C07Rik	0.0222396	0.0418672	0.00367196	0.0544757	0	0.0147311	0.0396192	0.00535019	0.0399699	0.0221086	0	0.00517211
2610021A01Rik	0.0581909	0.0790002	0.0406656	0.0696545	0.017264	0.0484153	0.0818134	0.0761075	0.0490066	0.0433234	0.0517806	0
2610035D17Rik	0.0764317	0.0437406	0.108347	0.0714835	0.075494	0.104715	0.070975	0.147399	0.0299166	0.100429	0.0496995	0
2610037D02Rik	0.135945	0.00966721	0.166122	0.164765	0.0608197	0.137339	0.132398	0.225869	0.140928	0.299766	0.161387	0
2610044O15Rik8	0.0590218	0.0798843	0.0518907	0.0712684	0.017455	0.0643429	0.0759279	0.092145	0.0695751	0.072111	0.0515433	0
2610204G07Rik	0.0011522	0	0	0.00180767	0	0	0	0	0	0.00350336	0	0
2610301B20Rik	0.0489495	0.0134422	0.0187648	0.037156	0	0.0432561	0.0320569	0.168399	0.0273812	0.0274229	0.157614	0
2610318N02Rik	0.0288528	0.102577	0.0491518	0.0243341	0.00167856	0.0353133	0.0490617	0.0112791	0.131858	0.0368141	0.0622322	0
2610507B11Rik	0.345165	0.345443	0.434224	0.471787	0.642075	0.352694	0.342743	0.56542	0.354332	0.358037	0.230444	0.280238
2610524H06Rik	0.000788423	0	0.00111997	0.00222399	0	0.00149662	0.00204247	0.00377747	0.00664964	0.00430233	0.0112718	0
2610528A11Rik	0.884807	2.01995	5.69775	1.03822	7.10025	1.09268	1.068	0.320838	1.45901	0.45848	0.40157	1.29228
2610528J11Rik	0.450629	0.317722	0.410489	0.413906	0.608979	0.491701	0.472708	0.485612	0.510494	0.422462	0.30113	0.262031
2700012I20Rik	0.0027934	0.0154317	0.0031723	0.00347094	0	0	0.00543805	0	0	0	0.0238192	0
2700016F22Rik	0.0194024	0.139987	0.0143437	0.0304441	0.00844283	0.00891421	0.0172422	0.0253701	0.00406386	0.0260382	0.037604	0.265196
2700033N17Rik	0.0456582	0.0112692	0.0745035	0.032356	0.109342	0.0306927	0.02296	0.105685	0.0434146	0.0249782	0.0566092	0
2700038G22Rik	0.0731965	0.033125	0.031463	0.11405	0.00315607	0.051073	0.0761087	0.0410823	0.0989119	0.0661985	0.00616138	0.262851
2700046G09Rik	0.0459888	0.0228136	0.0698151	0.025024	0.0590429	0.0266106	0.0313983	0.147464	0.0220914	0.0399952	0.0691221	0.405844
2700049A03Rik	0.0747172	0.0334891	0.0684069	0.0922018	0.028378	0.043457	0.122547	0.0858865	0.0907323	0.0821422	0.197766	0.282678
2700062C07Rik	0.172797	0.135747	0.121698	0.17176	0.124691	0.119066	0.179702	0.1698	0.194105	0.182318	0.226699	0
2700068H02Rik	0	0	0	0	0.00223179	0	0	0	0	0	0	0
2700081O15Rik	0.0571338	0.0349827	0.0505682	0.0753225	0.0110481	0.0559377	0.0519928	0.204119	0.0762076	0.101242	0.394997	0.00517211
2700097O09Rik	0.115228	0.0594154	0.148452	0.104346	0.14681	0.105284	0.142643	0.0965882	0.123489	0.106687	0.0459139	0
2810001G20Rik	0.0791872	0.0529069	0.0438333	0.0564414	0.0155482	0.053646	0.0773936	0.194106	0.148884	0.0929735	0.0449487	0
2810004N23Rik	0.67787	0.417287	0.477675	0.672051	0.162152	0.403744	0.434544	0.281964	0.558549	0.584444	0.336129	0.00517211
2810006K23Rik	0.119437	0.127686	0.0544128	0.160386	0.0570314	0.0811146	0.180079	0.0630175	0.153645	0.064589	0.0440238	0
2810021J22Rik	0.00902791	0	0.0145678	0.00220811	0.00945829	0.00827946	0.00893368	0.0931662	0.00305514	0.0130724	0.0273717	0
2810402E24Rik	0.0856264	0.000639659	0.070469	0.0602746	0.0353237	0.0494153	0.0605756	0.104787	0.11079	0.0839872	0.083789	0
2810403A07Rik	0.241292	0.102065	0.261109	0.22518	0.119627	0.422542	0.219917	0.607134	0.256946	0.252229	0.312177	0.485644
2810404F17Rik	0.00426886	0	0	0.00175044	0	0.00987679	0.00346281	0.00289526	0.00616515	0.0463614	0.0252685	0
2810405F17Rik	0.0229511	0.01496	0.0564949	0.019176	0.0264755	0.00970579	0.0129617	0.0219231	0.0522143	0.0189769	0.015289	0.00517211
2810408A11Rik	0.156349	0.182725	0.121368	0.133315	0.199526	0.0460803	0.255689	0.0234733	0.127635	0.149775	0.178535	0
2810414N06Rik	0.00329485	0	0.00254436	0.0032847	0.00148676	0.00148607	0.00274653	0.00286355	0	0.00394165	0.026295	0
2810425M01Rik	0.00139928	0	0	0	0.00164845	0	0	0	0	0	0	0
2810429I04Rik	0.00760207	0	0	0.0290504	0	0	0.010052	0	0.0138633	0	0	0.260921
2810433D01Rik	0	0	0	0	0	0.0017509	0	0	0	0	0	0
2810454H06Rik	0.0504547	0.0728316	0.0810476	0.0466286	0.019632	0.0278575	0.0632614	0.0453068	0.0787613	0.0661409	0.0256963	0.0989702
2810455O05Rik	0.00187345	0	0	0.00376598	0.0067367	0	0	0.0232473	0.00409905	0.00653917	0.0274022	0
2810457G06Rik	0	0	0	0	0	0	0	0.0061171	0	0	0	0
2810459M11Rik	0.03279	0.0865563	0.027385	0.0347507	0.00684232	0.026772	0.0437648	0.00630054	0.0262478	0.0436675	0.00679517	0
2810474O19Rik	0.286682	0.300956	0.356203	0.194239	0.0820053	0.204909	0.298775	0.338186	0.312324	0.237223	0.258893	0.0937981
2900009J06Rik	0.0100358	0	0.0183385	0.00147798	0.00449618	0	0.0118883	0.00486422	0.0214377	0.0139713	0.0136565	0
2900026A02Rik	0.221801	0.251965	0.136392	0.184636	0.146787	0.305373	0.245485	0.465779	0.106514	0.262521	0.533452	0.00517211
2900045O20Rik	0	0	0	0	0	0	0.00223648	0	0	0	0	0
2900060B14Rik	0.070406	0.0661423	0.138982	0.0978216	0.0343572	0.0766126	0.106957	0.111895	0.0770808	0.126354	0.0896171	0.187596
2900076A07Rik	0.0389197	0.0229432	0.0397357	0.0274641	0.0075872	0.0311225	0.03559	0.0435219	0.0563065	0.0613873	0.051234	0
2900089D17Rik	0.00362645	0.00620782	0.034917	0.00156361	0	0.0444801	0.00371908	0.00541641	0.00647594	0	0.00764449	0
2900093K20Rik	0.0466008	0.0207899	0.0583762	0.0266052	0.0549391	0.0590119	0.0350235	0.226422	0.0805778	0.0528771	0.147143	0.00517211
2900097C17Rik	0.405612	0.302361	0.329753	0.396526	0.303119	0.680985	0.449165	0.892169	0.435085	0.553633	0.466796	0.0155163
3010003L21Rik	0.107443	0.00832667	0.0757497	0.0839916	0.0112004	0.0797873	0.141405	0.109053	0.0769342	0.14516	0.203596	0.273816
3110001I22Rik	0.013178	0.0284269	0.026777	0.0092292	0.00481686	0.00669894	0.00645136	0.0487037	0.0141798	0.0141916	0.0296739	0
3110002H16Rik	0.0931955	0.0490428	0.126535	0.0710209	0.155033	0.0828984	0.0819357	0.222692	0.112588	0.121512	0.154493	0.00517211
3110006O06Rik	0	0	0	0	0	0	0	0	0	0	0	0
3110009E18Rik	0.0700858	0.0645867	0.0727652	0.0463321	0.0457271	0.00963488	0.0558189	0.0158413	0.0841098	0.0662685	0.0571774	0.44906
3110021N24Rik	0.0289307	0.0148704	0.0283911	0.0292521	0.0191045	0.00890272	0.0226059	0.00301122	0.0163954	0.0260027	0.0210662	0
3110040N11Rik	0.165239	0.218387	0.229201	0.144872	0.296683	0.176457	0.157312	0.177408	0.198638	0.156091	0.119914	0.135979
3110043O21Rik	0.0369959	0.0344552	0.0473098	0.0369306	0.0561143	0.0965076	0.0379765	0.175827	0.0766382	0.0385419	0.0833791	0
3110045C21Rik	0.0402123	0.0528026	0.0159035	0.0634116	0.0102505	0.050289	0.0660517	0.0557117	0.0416751	0.0409041	0.0347881	0
3110062M04Rik	0.0620728	0.0669709	0.0362965	0.0248384	0.0300891	0.0582554	0.0304665	0.0485177	0.0317442	0.0544485	0.0124892	0
3110070M22Rik	0.0026872	0	0.00328823	0	0.0140863	0.0040415	0.00868962	0.00320466	0	0	0	0
3110082I17Rik	0.114793	0.120084	0.0589175	0.217807	0.0234654	0.160091	0.125885	0.0388993	0.0857874	0.121823	0.0228837	0
3300002I08Rik	0.0167808	0	0.0113832	0.00565088	0.0147718	0.013567	0.00935486	0	0.00942806	0.00427568	0.0128055	0
3300005D01Rik	0.000959243	0	0	0	0.00223179	0	0	0	0	0	0	0
3632451O06Rik	0.0255388	0	0.0164365	0.0309598	0.00507683	0.0192624	0.0229153	0.174451	0.0364402	0.0330921	0.0141893	0
3830406C13Rik	0.397331	0.31837	0.324977	0.208682	0.198944	0.237926	0.205065	0.364481	0.346828	0.240821	0.346648	0.00517211
3930402G23Rik	0.0304907	0.00441392	0.0428233	0.0269617	0.0162549	0.0289984	0.0270816	0.00558281	0.0134062	0.0158231	0	0
4430402I18Rik	0.155787	0.0728005	0.055047	0.0676584	0.0533532	0.0114667	0.0561236	0.0498379	0.0438692	0.0443878	0	0
4631405J19Rik	0	0.0322757	0.00552383	0.00144604	0.00419025	0	0	0	0	0	0	0
4631405K08Rik	0.00465322	0	0.0233563	0.00282738	0.00495777	0.00397752	0.00658369	0.00658588	0.00746048	0.0040723	0.0447264	0
4632404H12Rik	0.0578756	0.0252578	0.102497	0.0288393	0.0602911	0.0592097	0.0212949	0.0709541	0.0395407	0.0398872	0.0613291	0
4632411P08Rik	0.0173449	0.0129837	0.01497	0.0123521	0.0170715	0.00970887	0.00793755	0.0435869	0.0196893	0.0301294	0.00616138	0
4632415L05Rik	0.0691286	0.019196	0.0647689	0.0485461	0.0292574	0.0267141	0.059086	0.0444757	0.0699357	0.0607998	0.088676	0
4632428C04Rik	0.00293265	0	0.00307822	0.00634996	0.003389	0.00268554	0.00185994	0	0.0115567	0	0	0
4731419I09Rik	0.0018679	0	0.00308122	0.00505556	0	0	0.00172705	0	0.00568361	0.00279219	0	0.00517211
4732419C18Rik	0.00341327	0	0.0231197	0.046452	0.0150604	0.0139098	0.00178914	0.0117109	0.0181225	0.0547347	0.0467174	0
4732440D04Rik	0.0776596	0	0.0481257	0.0155194	0.0467853	0.0259379	0.0181019	0.0488892	0.0494089	0.0358659	0.0613289	0
4732463B04Rik	0.00135206	0.0107973	0.00155664	0	0.0012581	0	0	0	0.00347901	0	0	0
4732471J01Rik	0.00152431	0	0	0	0	0	0.0057807	0.00630054	0	0	0	0
4732490B19Rik	0.000703677	0	0.00233115	0	0.00145176	0.0139962	0.0015392	0.0296602	0	0.0136138	0	0
4732491K20Rik	0.0116298	0.0476949	0.00819201	0.0162893	0.0187314	0.0236877	0.00782386	0.0335056	0	0.0192538	0.0531037	0
4732496C06Rik	0	0	0	0	0	0.00485179	0	0	0	0	0	0
4831440D22Rik	0.00418495	0	0	0.0066361	0	0	0	0	0	0	0	0
4831440E17Rik	0.00330031	0	0.00435849	0.00567834	0.00762052	0.003984	0	0	0.00661583	0	0	0.217278
4833403J16Rik	0.00174506	0	0	0.00158746	0	0	0	0.029718	0	0.00358745	0.00994771	0
4833407H14Rik	0.00271228	0	0.00252957	0	0.0425238	0.00257228	0.00380912	0	0.00562754	0	0	0
4833413E03Rik	0	0	0	0	0	0	0	0	0	0	0.0129918	0
4833413G10Rik	0.0055411	0	0.00920528	0.00394672	0.00397522	0.00460033	0.0111457	0.00675353	0.0186919	0.00880457	0	0
4833418N02Rik	0.0269452	0.000837992	0.0774196	0.0152528	0.0975917	0.0373688	0.0218574	0.0491232	0.0288147	0.0328905	0.238001	0
4833420G17Rik	0.322409	0.230222	0.436933	0.344156	0.314923	0.25772	0.37413	0.575166	0.315721	0.473906	0.661599	0.482731
4833439L19Rik	0.173267	0.201397	0.228688	0.183048	0.592011	0.302273	0.199481	0.777455	0.243138	0.192254	0.351741	0.693082
4833445I07Rik	0.00878383	0.000829757	0.00824496	0.0109275	0.00903005	0.0427054	0.011195	0.0170691	0.0107988	0.0438288	0.00927006	0
4921507P07Rik	0.00852899	0.0182087	0.00429812	0.00571515	0.00357417	0.00940605	0.00153071	0.0527393	0.00765341	0.00886557	0	0
4921514A10Rik	0.00161332	0	0.00110893	0	0	0	0.00304197	0	0.00322453	0	0	0
4921516A02Rik	0.00326003	0.0256205	0.00259504	0	0.00152736	0	0	0	0	0.00499686	0	0
4921522P10Rik	0	0	0	0	0	0	0	0	0	0	0	0
4921524J17Rik	0.268789	0.259415	0.226151	0.206665	0.174895	0.210404	0.387034	0.34025	0.297947	0.284423	0.502182	0.00517211
4921536K21Rik	0.00963667	0	0.00328036	0.00742769	0	0.00802762	0.0017137	0.00523408	0.0131594	0	0.0121598	0
4930402H24Rik	0.0328796	0.0542669	0.131856	0.021696	0.291026	0.0635154	0.0395564	0.188409	0.0157174	0.0503281	0.105725	0
4930403P22Rik	0.00900781	0	0	0.00488035	0	0	0.00184614	0.00301122	0.00495984	0	0	0.280238
4930404N11Rik	0.00556028	0	0.0093091	0.0042608	0.00712003	0.00924789	0.0185656	0.00618337	0	0.00748939	0	0.227728
4930405J17Rik	0.00164506	0	0	0	0.00250612	0	0	0	0	0	0	0
4930412M03Rik	0.00666035	0	0.00191362	0.00161905	0.00151602	0.0013913	0.00387428	0	0.00962479	0	0	0
4930413F20Rik	0.00167058	0	0	0	0.00169592	0.00817267	0	0.00658588	0	0.00566004	0.0251639	0
4930415O20Rik	0	0	0	0.00365047	0	0	0.00584156	0	0	0.00401158	0	0
4930426I24Rik	0.0119759	0	0.0633927	0.0121857	0	0.0148288	0.00509832	0.0548525	0.0200273	0.0266797	0.0192782	0
4930428N03Rik	0	0	0	0	0	0	0.0017887	0.0068976	0	0	0	0
4930429F24Rik	0	0	0.00822088	0	0.00207796	0	0	0	0	0.00470786	0	0
4930430F08Rik	0.0678068	0.0445659	0.0715664	0.0956506	0.0271375	0.0346852	0.0902117	0.0372355	0.115864	0.053223	0.0843385	0.268644
4930432K21Rik	0.00168526	0	0.00457679	0.00211346	0	0	0.0017042	0	0	0	0	0
4930439D14Rik	0	0	0	0.00381453	0	0.00293108	0	0.00301122	0	0	0	0
4930444M15Rik	0	0	0	0	0	0	0.00483149	0	0	0	0	0
4930448D08Rik	0	0	0	0	0	0	0	0	0	0	0	0
4930453C13Rik	0.00105089	0	0	0.00175044	0	0.00270321	0	0	0	0	0	0
4930453N24Rik	0.197711	0.244658	0.116477	0.163762	0.0760423	0.202127	0.204202	0.169858	0.228306	0.243283	0.163713	0.00517211
4930455G09Rik	0.00839649	0	0.0128166	0.00409963	0.0127024	0.014514	0.00564521	0.0887751	0.0115796	0.00717489	0.0397473	0
4930458D05Rik	0.00672667	0.0202862	0.0056341	0	0.0128154	0.00330312	0.00499993	0	0	0	0.00616138	0
4930461C15Rik	0	0	0	0	0	0	0	0.00548999	0	0	0	0
4930461G14Rik	0.0224705	0.0420051	0.0753493	0.0312115	0.0508124	0.00956746	0.0185913	0	0.0314301	0.0517156	0.0116119	0
4930471M09Rik	0.000890806	0.00620782	0.00474039	0	0.00347844	0	0.00630342	0	0	0	0	0
4930479H17Rik	0	0	0	0	0.00513723	0	0	0	0	0	0	0
4930480K23Rik	0.0110575	0	0.00578099	0.0033464	0.011881	0.00807751	0.0107444	0.0209579	0.0126034	0.0140876	0.0139912	0
4930481A15Rik	0.00102933	0	0	0	0	0	0	0	0	0	0.0109678	0
4930500F10Rik	0.00102861	0	0.00396851	0	0	0.00136842	0	0	0.00422992	0	0	0
4930500M09Rik	0.00240784	0	0	0	0.00176126	0	0.00199127	0	0	0.00754923	0	0
4930503L19Rik	0.00308105	0	0	0.00428504	0	0.00164632	0	0.054948	0	0.00391096	0.0121598	0.239992
4930505K14Rik	0	0	0	0	0	0	0.00174186	0	0	0	0	0
4930505N22Rik	0.00117935	0	0.00159364	0	0	0	0	0	0	0	0	0
4930507D05Rik	0.00201582	0	0.00207438	0.00166911	0	0	0	0	0.0027392	0	0	0
4930509E16Rik	0.0137932	0.00349881	0.0037219	0.0184547	0	0.00785513	0.00876741	0.00329643	0.00873824	0.0102731	0	0
4930509G22Rik	0.00141861	0	0.000883442	0.00175997	0	0.00154295	0.00161609	0	0.00700579	0.00390403	0	0
4930513D17Rik	0	0	0	0.00197383	0	0	0	0	0	0.00463283	0	0
4930513N10Rik	0.011142	0	0	0.0167124	0	0.0141682	0.0275563	0	0.00371124	0.00440721	0	0
4930515G01Rik	0.0116476	0	0	0.00181274	0.00280457	0.0104993	0.00401273	0.0129738	0.0080736	0.00807506	0.00642688	0
4930518I15Rik	0.0118219	0	0.00852053	0.0146012	0.00765473	0.027318	0.025143	0.0366966	0.0217234	0.0213218	0.0128055	0
4930519P11Rik	0.00142622	0	0	0.00174318	0.00190856	0	0	0.0187704	0	0	0	0
4930522L14Rik	0.0949522	0.196867	0.0676801	0.101577	0.0477499	0.100949	0.10509	0.110144	0.155996	0.109355	0.0621803	0.250576
4930523C07Rik	0.00247431	0	0.00541674	0.00656722	0	0.0105463	0.012113	0.00859001	0.00401241	0.0225303	0	0
4930524J08Rik	0.0100812	0	0.00823002	0.0422639	0.00155563	0.00552664	0.0134456	0	0.00869204	0.00912122	0	0
4930524O07Rik	0.00288212	0	0	0.00312234	0.012927	0.00148514	0.00773679	0.0128972	0.0139951	0.00526853	0.0137843	0.00517211
4930525G20Rik	0.00678661	0	0	0.00335738	0	0.00780506	0	0.0146666	0	0.00476124	0	0
4930528D03Rik	0	0	0	0.00504019	0	0	0	0	0	0.00401158	0	0
4930532G15Rik	0.0230434	0.0620453	0.0097378	0.0198386	0.00817326	0.0117152	0.00560551	0.0499176	0.00896197	0.0219483	0.0429048	0
4930533D04Rik	0.00137214	0	0	0	0	0	0	0	0	0	0	0
4930534D22Rik	0.0145921	0.0169254	0.00312716	0.00904206	0.00131781	0.033954	0.0169877	0.0463637	0.0365306	0.0108876	0	0
4930537H20Rik	0.00224342	0	0.00440827	0.00200919	0.00141856	0	0	0.0144054	0	0	0.0144436	0
4930538E20Rik	0.00119029	0	0	0.00148381	0	0	0	0	0	0	0	0
4930539E08Rik	0.0118449	0.0371149	0.0181726	0	0.00400298	0.00701006	0.00185994	0.121722	0.00785312	0.0235803	0.0132595	0
4930539J05Rik	0.00418518	0	0.00590985	0.00281946	0.0050695	0.0131753	0.0110021	0.0206969	0.0145388	0.00768543	0.0101486	0
4930540M05Rik	0.000706605	0	0	0	0	0.00294062	0	0	0	0.00928971	0	0
4930548H24Rik	0	0.0011857	0	0.00170541	0	0	0.00183552	0	0	0	0	0
4930550C14Rik	0	0	0	0	0	0.00475272	0.00195402	0	0	0	0	0
4930551O13Rik	0	0	0.0041974	0	0	0	0.00165287	0	0	0.00836302	0	0
4930552P12Rik	0.00250619	0	0	0	0.00155217	0	0	0	0	0	0	0
4930553P18Rik	0.000704306	0	0	0	0	0.00484784	0	0	0	0	0	0
4930558J18Rik	0	0	0	0.00166911	0	0	0.0270585	0	0.00659134	0	0	0
4930563D23Rik	0	0	0	0	0	0	0	0.0165642	0	0	0	0
4930563E18Rik	0	0	0	0.00200686	0.00254962	0	0	0	0	0	0	0
4930563M21Rik	0	0	0	0	0	0	0	0	0	0	0	0
4930565N06Rik	0.00117053	0	0	0.020692	0	0.00362861	0	0.00622665	0	0	0	0
4930572G02Rik	0.00113415	0	0.00180165	0	0	0	0	0	0	0	0	0
4930573C15Rik	0.000791589	0	0.00159198	0	0.00179671	0	0	0	0	0.00403278	0	0
4930579C12Rik	0	0	0.0100989	0	0	0	0	0	0	0.0159427	0	0
4930579G18Rik	0	0	0	0.00159407	0.00228782	0	0	0.00856032	0	0	0	0
4930579G24Rik	0.0287979	0.0773793	0.00516141	0.099802	0	0.00587062	0.087705	0	0.01586	0.0277061	0.0213901	0.00517211
4930589L23Rik	0.00167058	0	0	0.00671747	0	0	0.0038064	0	0.00386455	0.0054761	0	0
4930590J08Rik	0.00404338	0	0.00320763	0.00166616	0	0.0148775	0.00765815	0.0100019	0	0.0063255	0.0211416	0
4930592C13Rik	0	0	0.00146139	0	0.00113432	0.00191594	0	0	0	0	0	0
4930594M22Rik	0.00239395	0	0	0.0015426	0	0	0	0	0	0.0054761	0	0
4931406C07Rik	0.504912	0.558936	0.819156	0.586552	2.05665	0.323171	0.428523	0.501581	0.489723	0.41311	0.208991	0.478129
4931406P16Rik	0.0965695	0.0185043	0.0723915	0.101146	0.036509	0.0870911	0.107325	0.106557	0.0963949	0.101699	0.111812	0
4931413I07Rik	0	0	0	0	0.00459266	0	0	0	0	0	0	0
4931414P19Rik	0.0141694	0.0599248	0.00768062	0.014278	0.0186242	0.0216025	0.0287109	0.00781078	0.02603	0.031306	0.0137843	0
4931423N10Rik	0	0	0	0	0	0	0	0	0	0	0	0
4931428F04Rik	0.0618112	0.0492002	0.0990107	0.0698344	0.170671	0.0669015	0.0644619	0.27243	0.0355419	0.0805802	0.0792427	0.257971
4931440F15Rik	0.00133239	0	0.00228562	0.00175747	0	0.00191594	0	0.00554421	0	0	0	0
4932422M17Rik	0.0193852	0	0.0251943	0.00727296	0.0116694	0.0135764	0.0114463	0.102211	0.028758	0.028181	0.0220756	0
4932430I15Rik	0.00150745	0	0	0.0054289	0	0	0.00189422	0.0071856	0	0	0	0
4932438A13Rik	0.20192	0.252106	0.265018	0.206387	0.192206	0.289245	0.247968	0.569624	0.252337	0.227544	0.353246	0.250576
4932438H23Rik	0.0296231	0	0.0400511	0.0706983	0.00623809	0.0232568	0.0210045	0	0.0136587	0.0200976	0.00994771	0
4932443I19Rik	0	0	0	0	0	0	0	0	0	0	0	0
4932702P03Rik	0	0	0	0.00151799	0	0	0	0	0.00828912	0	0	0
4933400A11Rik	0.00206023	0	0.00178608	0	0	0.00394646	0	0	0	0	0.0114424	0
4933404K13Rik	0.00367613	0	0	0	0	0	0	0.0208016	0	0	0	0
4933404O12Rik	0.0286527	0.0281729	0.0199839	0.0748733	0.0282372	0.0239773	0.0532219	0.0444274	0.0481246	0.0118183	0	0
4933405D12Rik	0.00448805	0	0.0072989	0.00479889	0.0138353	0	0.00380009	0	0.00225829	0.00561956	0	0
4933406C10Rik	0.0285414	0.0523853	0.00316745	0.0170545	0.00647704	0.022865	0.0259718	0.019642	0.0674177	0.0988052	0.0348741	0
4933406I18Rik	0.0016877	0	0	0	0	0	0.00179154	0	0	0.0044338	0	0
4933406P04Rik	0.00673008	0	0.0708486	0.006477	0.010974	0.00618795	0.012172	0.00523408	0.00626633	0.0186092	0	0
4933407L21Rik	0	0	0	0	0	0	0	0.0758497	0.00407814	0	0	0
4933408B17Rik	0.0171572	0	0.00227282	0.0038007	0.00566904	0.0137795	0.0351047	0.0210038	0.00678377	0.00925093	0.0194342	0
4933408J17Rik	0	0	0	0	0	0.00143314	0	0	0	0	0	0
4933411E06Rik	0	0	0	0	0	0	0	0	0	0	0	0
4933413J09Rik	0	0	0	0	0	0	0	0	0.00498596	0	0	0
4933415A04Rik	0.0116449	0.043081	0.013181	0.0149747	0.0028147	0.00394646	0.0112888	0.00709774	0.0178087	0.0198883	0.0496829	0.306297
4933417D19Rik	0.00102861	0	0	0	0	0.00176427	0.00155348	0.00440159	0	0	0	0
4933417E11Rik	0	0	0	0	0.0302304	0	0	0.00781796	0	0	0.0148594	0
4933417O13Rik	0	0	0	0	0	0	0	0	0	0.00440526	0	0
4933423P22Rik	0.00166105	0	0.00214032	0.00157999	0	0.00332409	0.00210506	0.00628493	0.00799691	0	0	0
4933426K07Rik	0.000969565	0	0	0	0	0.00284059	0	0	0	0	0	0
4933427D14Rik	0.032697	0.0699312	0.0448111	0.0482503	0.0114223	0.0578037	0.0620772	0.0700422	0.0549703	0.0571279	0.0840575	0.00517211
4933427E11Rik	0	0	0.00369006	0	0	0	0	0	0	0	0	0
4933427J07Rik	0.00715418	0	0.0544789	0.0055561	0	0.0026672	0.0072193	0	0.0154491	0.0080434	0.0124892	0
4933428P19Rik	0	0	0	0	0	0	0.00178473	0	0	0	0	0
4933429H19Rik	0.00248632	0	0.00227282	0	0	0	0.00181498	0.00324335	0	0	0	0
4933430I17Rik	0.000980939	0	0	0	0	0	0	0.00899214	0.00419808	0	0.0126385	0
4933430L12Rik	0	0	0.0021233	0	0	0	0	0	0.00614578	0	0	0
4933430M04Rik	0.00308337	0	0.00091091	0	0	0	0	0	0	0	0	0
4933431E20Rik	0.072337	0.0319761	0.035105	0.0570733	0.0160106	0.0943719	0.0786372	0.0618826	0.0475442	0.0667497	0.0452851	0.231911
4933433G15Rik	0.00121626	0.00550777	0.00492893	0.0228069	0.00565615	0	0.00642667	0.00300976	0.00676638	0.00808579	0	0
4933433G19Rik	0	0.0374116	0	0	0.00175427	0	0	0	0.00668797	0	0	0
4933434E20Rik	0.464834	0.528927	0.388114	0.361362	0.310099	0.43024	0.368095	0.483392	0.324032	0.463779	0.474734	0.95379
5031425E22Rik	0.183725	0.0887914	0.206648	0.119901	0.130657	0.229723	0.166991	0.250348	0.203624	0.20013	0.308199	0.276057
5031425F14Rik	0	0	0.00113376	0	0	0.00294099	0.0019556	0	0	0.0130181	0.0183117	0
5031439G07Rik	0.162066	0.255472	0.150212	0.230638	0.163086	0.152511	0.139522	0.186955	0.139184	0.286125	0.185259	0.260921
5033403F01Rik	0.00892088	0	0.00207438	0.00202963	0.0131245	0.00439406	0.00834691	0.010043	0.00313762	0.0275164	0	0
5033406O09Rik	0.0205433	0.0292593	0.035515	0.0154922	0.0524194	0.180848	0.0252276	0.20637	0.030341	0.107089	0.0352261	0
5033417F24Rik	0.00230937	0	0	0.00135595	0	0	0	0	0	0.00257461	0	0
5033421B08Rik	0	0	0	0	0.00178722	0	0	0	0	0	0	0
5033430I15Rik	0.0114481	0	0.00574023	0.0185657	0.00842413	0.0168951	0.00892085	0.0155225	0.0211407	0.0330326	0.0126385	0
5330411O13Rik	0	0	0	0	0	0	0.00156976	0	0.0027392	0	0	0
5330417C22Rik	0.108106	0.24457	0.0845317	0.198082	0.0249194	1.74013	0.150961	2.05783	0.123731	0.578222	1.08775	0.917283
5330426L24Rik	0	0	0.00379593	0	0.00713704	0	0	0	0	0	0	0
5430402O13Rik	0	0	0.00227282	0.00382614	0	0	0.0020405	0.0142342	0.0114667	0.00509796	0	0
5430403G16Rik	0.0392791	0.0659049	0.0267775	0.0347193	0.012645	0.0385416	0.0757031	0.0836652	0.0593693	0.0453945	0.0547673	0
5430416N02Rik	0.226551	0.0962025	0.244481	0.289083	0.0895852	0.297528	0.212797	0.12514	0.350324	0.297531	0.182002	0.104142
5430427M07Rik	0	0	0.0013064	0	0.0153069	0	0	0	0	0	0	0
5430431A17Rik	0	0	0	0	0.00171283	0	0	0.00939001	0	0	0	0
5430440P10Rik	0.00801467	0.0202836	0.00237732	0.00740187	0	0	0.00223648	0	0	0.00331614	0	0
5730403I07Rik	0	0	0	0	0	0	0.00214536	0	0.00422992	0	0	0
5730419F03Rik	0.00213257	0	0.00193827	0.00231894	0.00148676	0.00262075	0	0.0131239	0	0.00492645	0	0
5730422E09Rik	0.00111159	0	0	0	0.00655282	0	0.00296002	0	0	0.00418636	0	0
5730455P16Rik	0.101933	0.030319	0.0744034	0.0732085	0.0331364	0.126829	0.120222	0.11631	0.160124	0.0723535	0.158476	0
5730460C07Rik	0	0	0	0	0	0	0	0	0	0	0	0
5730480H06Rik	0.110121	0.15509	0.0861751	0.130638	0.0275338	0.0580949	0.0988194	0.201206	0.112123	0.0850282	0.185389	0
5730507C01Rik	0.0116472	0.012081	0.014977	0.0115322	0.00222903	0.00310191	0.00401383	0	0.0117843	0.00931246	0.0198954	0
5730522E02Rik	0	0	0	0.00162745	0	0	0.0018497	0	0	0.0103169	0.0142691	0
5730559C18Rik	0.118642	0.0674857	0.114119	0.165874	0.0682565	0.221154	0.126416	0.043215	0.16705	0.172583	0.0803311	0
5830454E08Rik	0.0259552	0.0996557	0.032792	0.0233909	0.0296963	0.0461384	0.0230331	0.0595023	0.0430209	0.0595509	0.0247901	0
5930430L01Rik	0.0898437	0.0167464	0.125109	0.072061	0.0790445	0.0612888	0.0843422	0.157995	0.0396452	0.100557	0.0239915	0
6030407O03Rik	0	0	0	0.00226483	0	0.0017509	0.0036676	0	0	0	0	0
6030408B16Rik	0.0046593	0.0400348	0	0.00327532	0	0	0.00172881	0.00324335	0.00490539	0	0	0
6030419C18Rik	0	0.0311439	0	0.00213894	0	0.00260732	0.0017887	0	0	0.00716781	0	0
6030440G07Rik	0.000890806	0.000639659	0.00152734	0	0.0028147	0.00234383	0.00223648	0	0	0.00265293	0	0
6030443J06Rik	0.00710174	0.0164365	0.0487265	0.0120543	0.014684	0.00628239	0.0109162	0.0274786	0	0.0048825	0	0
6030445D17Rik	0.00372176	0	0.00182058	0	0.00787985	0	0	0	0	0.00279219	0	0
6030458C11Rik	0.157997	0.212434	0.139477	0.138246	0.0371607	0.106087	0.117225	0.105437	0.101079	0.19683	0.103752	0
6030466F02Rik	0	0	0	0.00202527	0	0.00407764	0	0.0103589	0	0	0	0
6230400D17Rik	0.0146562	0.0446686	0.0242832	0.013725	0.0941056	0.0240433	0.0237543	0.00286355	0.0628354	0	0.0464298	0
6330403L08Rik	0.0232804	0	0.0617998	0.00385312	0.0172709	0.0474429	0.00648908	0.0542388	0.0712473	0.0089731	0.0139302	0
6330403N20Rik	0.00565144	0	0.00352783	0	0.00145176	0.00169472	0	0	0	0.00867261	0	0
6330418K02Rik	0.0242025	0.0478635	0.0176472	0.0155908	0.00727349	0.0118498	0.0269342	0.100459	0.0256338	0.00826852	0	0
6330562C20Rik	0.00530067	0	0.00259145	0.00618086	0.00741128	0.0060345	0.00179084	0.0151123	0.0180306	0.00400066	0	0
6430531B16Rik	0	0	0	0	0	0	0	0	0	0	0	0
6430548M08Rik	0.0228931	0.01496	0.0183303	0.0358838	0.00169512	0.0279926	0.0137778	0.0733487	0.0296527	0.0195028	0.038489	0.0937981
6430550D23Rik	0.00694537	0.0389356	0.00822015	0.00736929	0.00639881	0	0.0052106	0	0	0.00309584	0	0
6430571L13Rik	0	0	0	0	0	0	0.00667474	0.00899214	0	0	0.0134132	0
6430573F11Rik	0.0405969	0.0192927	0.0157122	0.0314148	0.00236093	0.0158386	0.0303106	0.300653	0.0280375	0.0612545	0.105838	0
6430573P05Rik	0.00611876	0	0.0106607	0	0.00710989	0.00769733	0.00433027	0	0.011695	0	0.00994771	0
6430584L05Rik	0	0	0	0.00175044	0	0	0	0	0	0.00439842	0	0
6430710C18Rik	0.00364117	0	0.00145694	0.00362291	0.00363991	0.00211553	0.00213373	0.0118557	0	0.00390403	0	0
6530409C15Rik	0.00414636	0	0.00165503	0	0	0.00847175	0.00193665	0	0.00512228	0.00481701	0	0
6530437J22Rik	0.00196721	0	0	0.0035779	0.00190219	0.00540512	0	0.00620578	0.00505569	0	0	0
6720427I07Rik	0.0289476	0.0011857	0.0320412	0.0498972	0.0262617	0.019912	0.0169108	0.0319397	0.0470446	0.0474847	0.0199784	0
6720483E21Rik	0	0	0	0	0	0	0	0	0	0	0	0
6720489N17Rik	0.057333	0.000837992	0.00974577	0.0646508	0.0013642	0.0023655	0.0301856	0	0.0265672	0.0275785	0.0283818	0
8030462N17Rik	0.0344062	0.106822	0.0701342	0.0713802	0.0150407	0.0355156	0.0297419	0.0141892	0.0347059	0.0322965	0.0163255	0
8430408G22Rik	0.0167536	0.0404828	0.0690551	0.00558239	0.00542006	0.0315615	0.00213373	0.00481329	0.00443624	0	0	0
8430432A02Rik	0.00284896	0	0.00162482	0	0	0.0017727	0.00407493	0.0109688	0.008183	0	0	0
9030025P20Rik	0.0151262	0.00166649	0.01784	0.0169678	0.00484658	0.0111077	0.0124034	0.0170953	0.013621	0.0249615	0.0385792	0.0937981
9030404E10Rik	0.00137214	0	0	0	0	0	0	0	0	0.0040723	0	0
9030612E09Rik	0	0	0	0	0	0	0	0.0155295	0.0039745	0	0	0
9030622O22Rik	0	0	0	0	0	0.0237027	0	0	0	0.00931997	0	0
9030624G23Rik	0.0259171	0.00192929	0.00951603	0.0285613	0.00324165	0.00922673	0.0176394	0.00354887	0.0273068	0.0177935	0.035322	0
9030624J02Rik	0.0934414	0.0608527	0.060318	0.113398	0.0978815	0.0690578	0.093113	0.284609	0.0685776	0.0869181	0.173551	0
9130008F23Rik	0.0747935	0.0597133	0.100367	0.0466893	0.0241105	0.0296695	0.0535289	0.0226585	0.0469669	0.0553904	0	0
9130011E15Rik	0.0163079	0	0.0114307	0.0090176	0.0181127	0.0172775	0.0127413	0.00486422	0.0243453	0.018121	0	0
9130015G15Rik	0	0	0	0	0	0	0	0	0	0	0	0
9130019O22Rik	0.0210457	0.0121444	0.0361513	0.0243589	0.0368473	0.0304973	0.00885176	0.0118216	0.0294284	0.0333328	0	0
9130023H24Rik	0.0147759	0.0372686	0.0132613	0.0124849	0.00173716	0.0159761	0.0212785	0.0215166	0.0148045	0	0.0513408	0.257971
9130221H12Rik	0.0179225	0.0202883	0.0138226	0.0145864	0.0191697	0.0184603	0.0161094	0.0421591	0.00573247	0.00640841	0.0539173	0
9130230L23Rik	0.054124	0.0463338	0.0424325	0.0398097	0.0531269	0.0663783	0.0507246	0.0224312	0.0493398	0.0485512	0.0132595	0
9130401M01Rik	0.264543	0.243742	0.160096	0.373477	0.0728624	0.169648	0.233454	0.111969	0.222064	0.235158	0.136896	0.286799
9130409I23Rik	0	0	0.00457679	0.00175044	0.00625054	0	0	0	0	0.00492645	0	0
9130604C24Rik	0.0169981	0.000639659	0.0186918	0.0107363	0.00194187	0.00154295	0.0131182	0.00329643	0.0241753	0.0324334	0	0
9230102K24Rik	0.00075429	0.0155518	0	0	0	0	0.00412655	0.00525859	0	0	0	0
9230104M06Rik	0.00227406	0	0	0	0.00157671	0.00394646	0	0.00525859	0	0	0.0148594	0
9230105E05Rik	0.00433089	0	0	0.0035169	0.00290875	0.0073194	0	0	0	0	0.0103951	0
9230110C19Rik	0.0175604	0.0212785	0.00341579	0.0135811	0	0.00539696	0.00363831	0.0132518	0.00783431	0.00890606	0.0399568	0
9230111E07Rik	0	0	0	0.0039154	0	0.00295789	0.00179483	0	0.00204626	0	0	0
9230112D13Rik	0.00337105	0	0.00121273	0	0.00185603	0.0033518	0.00165287	0	0.00313871	0.00929275	0	0
9230112J17Rik	0.00243898	0	0.0013064	0.00215857	0	0.00279594	0	0	0	0	0	0
9230116L04Rik	0.00514724	0	0.00342407	0.00144469	0	0.044847	0.00290065	0.00329643	0	0.0095236	0	0.00517211
9330020H09Rik	0.0356515	0.0129837	0.113448	0.0245756	0.0131426	0.0451148	0.0281515	0.0868475	0.0375996	0.0377553	0.0222396	0
9330104G04Rik	0.00991721	0	0.00723688	0.00610944	0.00350746	0.00901636	0.00763694	0.0549855	0.00443624	0.00912199	0.0551837	0
9330111N05Rik	0.000954638	0	0.00373313	0	0	0	0	0	0	0	0	0
9330121J05Rik	0.00622737	0.0463397	0.00929557	0.00510302	0.0143972	0.0013913	0.0141332	0	0.00361375	0.0050139	0	0
9330136K24Rik	0.00180943	0	0	0	0	0	0	0.00584762	0.00495847	0	0	0
9330160F10Rik	0.00807133	0	0.0166984	0.0218327	0.0117577	0.0394963	0.00624104	0.0817024	0.0196645	0.0147362	0.00994771	0
9330171B17Rik	0	0	0	0.00150936	0	0	0	0	0	0	0	0
9330179D12Rik	0.00183862	0	0	0	0	0	0	0	0	0	0	0
9330182L06Rik	0.00101973	0.0503713	0.00483042	0	0	0.0149748	0.00599096	0.295995	0	0.00409288	0.0395635	0.584253
9430002A10Rik	0	0	0	0.00199475	0	0.0061337	0.00177147	0	0	0	0	0
9430015G10Rik	0.0367143	0.00979453	0.0215258	0.0999625	0.0203574	0.0203842	0.0714254	0.0218162	0.0413153	0.0115891	0	0
9430037G07Rik	0.00270029	0.00308039	0.00514509	0.00588903	0	0.00428879	0.00404885	0.0328714	0.00688451	0.00650907	0.00764449	0
9430038I01Rik	0.255635	0.153225	0.177255	0.1958	0.154101	0.128907	0.164517	0.0866045	0.156096	0.181415	0.143876	0.355669
9430060I03Rik	0.0172395	0.0355568	0.0153002	0.0184298	0.00545522	0.0346167	0.0228321	0	0.00605831	0.010304	0.0527714	0
9430065F17Rik	0.0190331	0	0.0479219	0.047624	0.00637418	0.0156255	0.00832988	0.0620385	0.00490539	0.0112188	0	0
9430069I07Rik	0	0	0.00135346	0	0.0312986	0	0.00158516	0	0	0	0	0
9430098F02Rik	0	0	0.00528565	0	0	0.00307836	0	0.00539529	0	0	0	0
9530027J09Rik	0.00240902	0	0.00217179	0	0	0	0.00148586	0	0	0	0	0
9530034E10Rik	0	0	0.00405667	0.00189902	0.00923646	0.00420688	0	0	0	0	0	0
9530036O11Rik	0.0188549	0	0.0202699	0.0143681	0.0015458	0.00471398	0.0123489	0.0226761	0	0.0237276	0.0116119	0
9530046B11Rik	0.00123573	0	0.00311874	0.00415461	0	0.00250783	0.00167469	0	0.00906868	0.0102015	0.0115598	0
9530052C20Rik	0.00096196	0	0	0	0.00170594	0	0.00168772	0	0	0	0.0141497	0
9530053A07Rik	0	0	0	0	0	0.0102443	0.00299548	0.0253416	0	0	0	0
9530068E07Rik	0.301508	0.362266	0.233262	0.31141	0.177832	0.354378	0.320259	0.612486	0.301067	0.335001	0.445305	0.0103442
9530077C05Rik	0	0	0.0017522	0.00359393	0	0	0	0	0	0	0	0
9530082P21Rik	0.011859	0	0.00856354	0.0215088	0.0173812	0.0097744	0.00809015	0.0309364	0.00237144	0.0128134	0	0
9630001P10Rik	0.00784119	0.00665394	0.00355808	0.0053437	0	0	0.00663784	0.0171019	0	0.00874868	0	0
9630028B13Rik	0	0	0	0	0	0	0.00200029	0	0	0	0	0
9930004E17Rik	0	0	0.00228562	0	0.00227209	0	0	0	0	0	0	0
9930012K11Rik	0.0143525	0	0.00239995	0.00549207	0.00454608	0.0124757	0.00885794	0.0494118	0.00749833	0.0129401	0.0360795	0
9930021J03Rik	0.221344	0.179196	0.296145	0.252583	0.217092	0.274974	0.263356	0.418493	0.210099	0.217513	0.288846	0.316977
9930038B18Rik	0.00182999	0	0	0	0	0	0	0	0	0	0	0
9930104L06Rik	0.0246303	0	0.015435	0.0302188	0.00981726	0.00589386	0.0251049	0.0313312	0.00767878	0.0126359	0.0141497	0
A030001D20Rik	0	0	0	0	0	0.00306888	0	0	0	0.00430233	0	0
A030005L19Rik	0	0	0	0	0.00446665	0	0.00561861	0.0132225	0	0	0	0
A130010J15Rik	0.13021	0.0720279	0.149805	0.0976372	0.0787483	0.237537	0.113841	0.182611	0.139477	0.159635	0.274254	0.304655
A130051J06Rik	0.0253469	0	0.0109762	0.02061	0.0381281	0	0.010515	0.00240665	0.0395511	0.0235932	0.00642688	0
A1cf	0.0255826	0.00141588	0.105348	0.0308187	0.146982	0.0265785	0.0358454	0.088461	0.035391	0.00984974	0.0185867	0
A230020J21Rik	0.000906759	0	0	0	0.00437107	0	0	0	0	0	0	0
A230050P20Rik	0.00447832	0	0	0	0	0.0026672	0	0.0191668	0.00403831	0	0	0
A230057D06Rik	0	0	0	0	0	0	0	0.00744006	0	0	0	0
A230060F14Rik	0.00102933	0	0	0.00262078	0	0.00335203	0	0	0.00889106	0	0	0
A230065N10Rik	0.00446285	0	0.00364327	0	0	0.00542487	0	0.0151656	0	0	0	0
A230072E10Rik	0.00874202	0	0	0.00355109	0	0.00346893	0.006881	0.00999507	0.00274642	0.0205038	0.0377608	0
A230083N12Rik	0.0021397	0	0.0200902	0.00171629	0	0	0.00244574	0.0042999	0.00397626	0.00257461	0.0114424	0
A230087F16Rik	0.034876	0	0.00656669	0.00311728	0	0.00237831	0	0.00586063	0.00573247	0	0.0186435	0
A230107N01Rik	0.00298127	0	0.00146139	0.0038825	0.0286515	0.00471265	0.00516481	0.0100948	0	0.0157656	0	0
A2ml1	0.0145009	0	0.016372	0.0121181	0.0787922	0.0300384	0.0197647	0.163394	0.00817941	0.0242566	0	0.274816
A330009N23Rik	0.00825722	0.0108707	0.00174078	0.00954585	0	0	0.00589615	0.0161841	0.00225829	0.00440721	0.0137843	0
A330015K06Rik	0	0	0.0028629	0	0	0	0	0	0	0	0	0
A330035P11Rik	0.00806938	0	0.00686698	0.0172265	0.00979029	0.0133294	0.00834658	0.0131874	0.0116997	0.0119157	0.0204971	0
A330041J22Rik	0	0	0.00121273	0.00179151	0	0	0	0	0	0	0	0
A330069E16Rik	0.0455545	0.0270968	0.0921603	0.0259149	0.0450468	0.0461161	0.0290291	0.140213	0.081564	0.0179801	0.0696567	0
A330076C08Rik	0	0	0	0.00301873	0	0.00220482	0.00370386	0	0	0	0	0
A330084C13Rik	0.0302031	0.0276639	0.0212039	0.0134474	0.00945642	0.0036165	0.0601357	0.00855416	0.0116286	0.0171359	0.0116788	0
A330102I10Rik	0.00408042	0	0.00130912	0	0	0	0	0	0	0.00408467	0	0
A3galt2	0	0	0	0	0	0	0	0.0161993	0	0	0.0205432	0
A430005L14Rik	0.396756	0.330629	0.212566	0.504874	0.219389	0.242243	0.551872	0.321976	0.344259	0.342874	0.279947	0.295504
A430033K04Rik	0.0276146	0	0.0279076	0.0233652	0.0119806	0.0548363	0.0363057	0.0166283	0.0482809	0.0506195	0.0342657	0
A430046D13Rik	0.0392538	0.0466579	0.122819	0.026663	0.0129369	0.0188048	0.0230744	0.00300976	0.0448207	0.0229334	0.0253353	0
A430057M04Rik	0.00301773	0	0	0	0.00658033	0.00218459	0	0.00842474	0	0	0	0
A430073D23Rik	0.00740624	0	0.00330166	0.00652099	0	0	0.00163173	0.00497336	0.0096097	0	0.0244342	0
A430078I02Rik	0.00104517	0	0	0.00387922	0	0.00494599	0.00178048	0.0123806	0.0050771	0	0.0138429	0
A430090L17Rik	0.000847151	0	0	0.00180767	0	0	0	0	0	0.00405089	0	0
A430105I19Rik	0.00304736	0.0415612	0.00487065	0.00165198	0.00773432	0.0355145	0.00871229	0.0743891	0	0.0159087	0.0607642	0
A430105J06Rik	0.00383025	0	0.00180165	0.00478268	0	0.0073194	0.00195004	0.0489087	0.00657693	0.0131694	0.0127695	0
A430106G13Rik	0.00522187	0	0.00632293	0.0034002	0	0.00715886	0.00354136	0.00931595	0.00505569	0.00257461	0	0.00517211
A430110L20Rik	0.00213075	0	0	0	0	0.00965305	0	0.00550632	0.00312929	0	0	0
A4galt	0.00730064	0	0	0.00642218	0	0	0.00355079	0	0.00245688	0.0260471	0	0
A4gnt	0	0	0	0	0	0.024811	0	0	0	0	0	0
A530013C23Rik	0.00326134	0	0.00185966	0	0.00222903	0	0	0.00877373	0	0.00403278	0	0
A530017D24Rik	0.0184692	0.0513971	0.0245943	0.0267866	0.0235234	0.0228468	0.0267435	0.0470284	0.0277454	0.0210787	0.0544661	0
A530020G20Rik	0.0129601	0.00167598	0.00664636	0.00707243	0.00788077	0.0199394	0.0112439	0.0412056	0.0228888	0.0170489	0.0816979	0
A530076I17Rik	0	0	0	0	0	0	0	0	0	0	0	0
A530084C06Rik	0.0197815	0	0.0190705	0.00546751	0.0131027	0	0.00698752	0	0.0122938	0.00398379	0	0
A630014C17Rik	0	0	0	0.00164164	0	0	0	0	0.00369163	0	0	0
A630023P12Rik	0	0	0	0	0	0	0	0.0644206	0	0	0	0
A630072M18Rik	0.0163759	0.00141588	0.0337135	0.0448872	0.0278834	0.025718	0.0228858	0.110338	0.0444813	0.0404831	0.0320124	0
A630089N07Rik	0.0971124	0.0914434	0.033928	0.132531	0.00538329	0.0365974	0.0487657	0.0562388	0.0502651	0.198272	0.0401574	0
A630095E13Rik	0.0032365	0	0.0182733	0.0105117	0.00363707	0.00136842	0.00174186	0	0	0	0.0104557	0
A730011C13Rik	0.00302964	0	0.00655163	0.00199438	0.00193302	0.0058334	0.00346959	0	0.00224603	0.0126472	0.0178086	0
A730015C16Rik	0.00240863	0	0	0.00175911	0	0.0013108	0.00377536	0	0.00224603	0	0	0
A730020M07Rik	0	0	0.0017296	0	0	0.00191594	0	0	0	0	0	0
A730036I17Rik	0	0	0.00234602	0.00157207	0.0017474	0	0	0	0	0	0	0
A730061H03Rik	0	0	0.00229216	0	0	0	0.00180935	0	0	0	0	0
A730063M14Rik	0.0368433	0.0164027	0.0348925	0.0171357	0.00924936	0.0253722	0.0118661	0.0368974	0.0300358	0.0306789	0.0207404	0
A730071L15Rik	0.00485287	0.0217414	0	0	0.00105316	0.015765	0	0	0.00440015	0.0044033	0	0
A730081D07Rik	0.00196478	0	0.00145694	0	0	0.00362861	0	0.0115346	0.00312929	0	0	0
A830005F24Rik	0.00161914	0	0	0.00188431	0	0	0	0.00289526	0	0	0	0
A830010M20Rik	0.0219738	0.0371882	0.0492354	0.0383817	0.0192459	0.00564476	0.0244319	0.349822	0.00245688	0.00827604	0.0281185	0.26801
A830018L16Rik	0	0	0	0	0.00105316	0	0	0.00486422	0	0	0	0
A830035O19Rik	0.00477109	0	0.00253761	0.00175434	0.0014213	0	0	0	0.00987	0.0105147	0	0
A830036E02Rik	0	0	0	0	0	0	0	0.0103246	0	0	0	0
A830052D11Rik	0.00102318	0	0.00290559	0.00439614	0	0	0	0	0	0	0	0
A830082K12Rik	0.00105516	0	0.00209376	0	0	0	0	0.00955849	0	0	0	0
A930003A15Rik	0.00389906	0.0116638	0.00185966	0.0259451	0	0.00967155	0.0487898	0.00589543	0.0099231	0.119803	0	0
A930004D18Rik	0	0	0.00292163	0	0	0	0	0.00848107	0	0	0	0
A930006L05Rik	0	0	0	0	0	0	0.00177842	0	0	0	0	0
A930007I19Rik	0.00540219	0	0.00631196	0	0.00240701	0.0142782	0.00424577	0.00554421	0.00434776	0.00481701	0	0
A930009A15Rik	0.00196846	0	0	0	0	0.00356561	0.00229171	0	0	0	0	0
A930012L18Rik	0.00100218	0	0.002728	0	0	0	0	0.00792378	0	0	0	0
A930015D03Rik	0.019303	0.0905374	0.0284183	0.0190332	0.0608113	0.0221325	0.0180235	0.0223149	0.0510981	0.0174545	0.0137843	0
A930016O22Rik	0	0	0.00205338	0	0	0	0	0.00535019	0	0	0	0
A930019D19Rik	0	0	0	0	0	0	0	0.00701702	0	0	0	0
A930024E05Rik	0.0172881	0	0.00630154	0.0073699	0.00320828	0.0172238	0.0172115	0.0529147	0.0121541	0.0347897	0.00956208	0
A930024N18Rik	0.0037591	0	0	0	0.00172216	0.00292016	0.00168615	0	0	0	0	0
A930028N01Rik	0.00755692	0	0.00591764	0.00327731	0	0.0113349	0.00342273	0.0100809	0.00226676	0.0274329	0.0401317	0
A930029G22Rik	0.01345	0	0.0253569	0.00330736	0	0.00920028	0.0162783	0.0413674	0.0331724	0.0197497	0	0
A930033H14Rik	0.00381714	0	0.00733392	0.00479074	0	0.00584578	0.00565414	0.010043	0.0256802	0.00733273	0	0
A930033M14Rik	0	0	0.0022045	0.00150936	0	0.00324941	0.00493135	0	0	0.00437562	0	0
A930038B10Rik	0.0163269	0.0311389	0.0399218	0.00340939	0.0527096	0.0043527	0.00376561	0.0223747	0.00972659	0.038456	0.0111184	0
A930041C12Rik	0	0.0155115	0	0	0	0.00643224	0.00153071	0	0	0	0	0
AA467197	0.152076	0.763643	1.18227	0.124534	3.74919	0.986776	0.207223	0.129623	0.240738	0.0562921	0.0101641	1.05643
AA543186	0.0135337	0	0.0108906	0.0158643	0	0.0113862	0.00546144	0.0504215	0.0196377	0.0179976	0.00764449	0
AA672651	0	0	0.00250871	0	0	0	0	0	0	0	0	0
AA986860	0.0356501	0.0639511	0.109213	0.0272324	0.0230937	0.0695931	0.0122743	0.0290985	0.0538853	0.0133698	0	0
Aaas	0.100062	0.146208	0.0621822	0.253037	0.0229617	0.086381	0.284261	0.0444198	0.131184	0.0935939	0.0441936	0
Aacs	0.216242	0.218854	0.17549	0.291902	0.166668	0.365316	0.339456	0.361629	0.212757	0.26496	0.199812	0.216
Aadac	0.189628	0.514481	0.635639	0.218241	0.914975	0.0182421	0.257572	0.012434	0.404084	0.0505351	0.0505118	0.00517211
Aaed1	0.187735	0.140535	0.176907	0.150204	0.188198	0.115327	0.181538	0.354627	0.238452	0.233922	0.292708	0.00517211
Aagab	0.0892007	0.107837	0.074269	0.102181	0.0998323	0.125013	0.0865057	0.154431	0.102804	0.137546	0.0604812	0
Aak1	0.0718576	0.123741	0.184299	0.087338	0.108738	0.204303	0.0819984	0.231769	0.064671	0.1076	0.136416	0
Aamdc	0.60983	0.762907	0.799213	0.566698	0.894702	0.449118	0.527596	0.176211	0.718651	0.552341	0.194795	1.45318
Aamp	0.784763	0.720478	0.736557	0.648046	0.605184	0.780056	0.724475	1.41503	0.850867	0.751151	0.788268	0.606988
Aar2	0.0932762	0.102775	0.0922787	0.0784479	0.0742875	0.134375	0.0811806	0.200533	0.0823882	0.0845764	0.0847214	0.0103442
Aars	0.194131	0.208543	0.43849	0.383458	0.477143	0.288055	0.363452	0.195273	0.309696	0.128197	0.0514444	0.282678
Aars2	0.0881695	0.0364694	0.042523	0.0711605	0.0149222	0.0305289	0.090863	0.060625	0.070533	0.067999	0.0641093	0
Aarsd1	0.0174066	0	0.00644374	0.0223913	0.00329722	0.00565772	0.0163747	0.00861494	0.0052603	0.0237134	0.0114424	0
Aasdh	0.0465139	0.043131	0.0482437	0.070786	0.0116085	0.043584	0.0654077	0.0201365	0.0504636	0.0416813	0.0121598	0
Aasdhppt	0.545482	0.586117	0.330372	0.49446	0.269538	0.392118	0.49877	0.389144	0.57814	0.503006	0.324843	0.324311
Aatf	0.300515	0.189148	0.169231	0.283668	0.0834443	0.185736	0.233727	0.163538	0.264705	0.375189	0.269473	0
Abat	0.0126842	0.00141588	0.0104942	0.010251	0.0977694	0.00148607	0.0307762	0.0600119	0	0.00839047	0.0299003	0.00517211
Abca1	0	0.0531237	0.00570987	0	0.160761	0	0	0.381187	0.00313762	0.00379066	0	0
Abca14	0.00299999	0	0	0	0.00169885	0.00717012	0.00641777	0.00792378	0	0	0.0122167	0
Abca2	0.0288894	0.0229701	0.0188836	0.0463076	0.0109048	0.0385285	0.0188926	0.165382	0.0269077	0.00423574	0.0112718	0
Abca3	0.0957861	0.117361	0.0704724	0.102226	0.15748	0.117237	0.104562	0.342016	0.124473	0.107751	0.102793	0.245164
Abca5	0.00115058	0	0.002189	0.0034942	0.00718284	0.0258802	0.00210454	0.0600744	0	0.00835062	0.0283924	0
Abca7	0.0248107	0.0506157	0.0371224	0.0224146	0.0507908	0.0417875	0.0270294	0.185039	0.0424504	0.0696486	0.0802253	0
Abca8b	0.00198135	0	0.0166766	0	0.0238438	0	0.00205404	0	0	0	0	0
Abcb10	0.0909375	0.0609415	0.130359	0.106118	0.129233	0.118004	0.0446239	0.263605	0.0809773	0.0941383	0.0424818	0.0937981
Abcb1a	1.03228	0.654705	1.26955	0.888734	1.66741	0.726642	0.796923	0.534019	0.612076	0.937619	0.208533	0.807408
Abcb1b	0.000913211	0	0.00123966	0.00144469	0.00189478	0	0.0103377	0.0126769	0	0	0	0
Abcb4	0	0	0.0032732	0.00202186	0.00927419	0	0.00184105	0.0068976	0	0	0	0
Abcb6	0.0492655	0.0505407	0.109503	0.0657677	0.0843947	0.121015	0.067804	0.110586	0.0593556	0.0528687	0.102472	0
Abcb7	0.180652	0.21724	0.204304	0.164661	0.251847	0.18563	0.23778	0.256321	0.186351	0.17141	0.131963	0.235906
Abcb8	0.25462	0.261985	0.241562	0.294351	0.214087	0.224301	0.300151	0.194834	0.306607	0.24862	0.15036	0.192768
Abcb9	0.018989	0.019154	0.018725	0.0333047	0.0235206	0.0621931	0.0118941	0.318528	0.00983108	0.0368098	0.159293	0.125634
Abcc1	0.0908711	0.0261636	0.155053	0.0902501	0.0522269	0.184699	0.0838239	0.184959	0.143587	0.094578	0.0613214	0.304655
Abcc10	0.0426929	0.0245203	0.0639491	0.0249454	0.0368643	0.0714532	0.0443526	0.039439	0.0498213	0.0480392	0.0225549	0
Abcc12	0	0	0	0	0	0	0	0.122173	0	0.00541593	0.0121598	0
Abcc2	0.408089	0.470902	1.1399	0.267965	3.11863	0.560445	0.295782	0.644225	0.342941	0.59971	0.49903	0.00517211
Abcc3	0.062251	0.169932	0.234512	0.064622	0.672153	0.0589813	0.0620816	0.0321759	0.0480535	0.0575701	0.0196859	0
Abcc4	0.0410041	0.0382973	0.0356872	0.0487909	0	0.0731198	0.0495338	0.129478	0.0585262	0.113396	0.181921	0.250576
Abcc5	0.037925	0.0406844	0.0103559	0.0296404	0.0749546	0.0463367	0.0101138	0.228471	0.016529	0.0348525	0.0392896	0
Abcc6	0.0068815	0.0316626	0.00215989	0.0121691	0.0287215	0	0.0110935	0.00584762	0.0242576	0.0168567	0	0
Abcc8	0.00478369	0	0	0	0	0.0091171	0.00353815	0.247177	0	0.00539568	0.0285382	0.3372
Abcc9	0	0.0169356	0	0	0.00729988	0	0	0	0	0	0	0
Abcd1	0.0268964	0	0.0211234	0.0333059	0.13911	0.0288791	0.024425	0.120609	0.0178315	0.0368511	0.0252369	0
Abcd3	0.390154	0.416691	0.658616	0.388621	1.21197	0.456786	0.32828	0.499249	0.520895	0.408015	0.3255	0.26428
Abcd4	0.301827	0.102322	0.435838	0.306746	0.500677	0.159481	0.333305	0.222352	0.364006	0.154548	0.151863	0
Abce1	0.736987	0.615521	0.583148	0.840349	0.317366	0.641592	0.556335	0.347735	0.84514	0.597358	0.459169	0.574107
Abcf1	0.96197	0.696248	0.742332	1.04605	0.708861	1.06014	0.98565	1.07358	0.894929	1.25999	0.862789	0.556045
Abcf2	0.314801	0.199506	0.193408	0.458375	0.149841	0.243436	0.2997	0.120644	0.26977	0.30156	0.270369	0.00517211
Abcf3	0.170605	0.0900078	0.175904	0.148286	0.184634	0.237267	0.151852	0.314938	0.157967	0.129489	0.173215	0.00517211
Abcg1	0	0.0011857	0	0	0	0.0238178	0	0.0397679	0	0	0	0
Abcg2	0.191095	0.152324	0.139182	0.255328	0.607527	0.165429	0.171121	0.0640562	0.0887657	0.0650026	0.0684036	0.00517211
Abcg4	0.000957163	0	0	0	0	0	0	0	0	0	0	0
Abcg5	0.050876	0.0685278	0.271059	0.068809	0.92987	0.0983244	0.0495548	0.0538042	0.0544075	0.0345633	0.0224921	0.00517211
Abcg8	0.132645	0.151607	0.284898	0.0478714	0.835885	0.100353	0.0778583	0.0455977	0.0715238	0.221457	0.0827381	0
Abhd10	0.0542765	0.0659186	0.0434704	0.137216	0.0443336	0.0325339	0.126085	0.085246	0.151073	0.0469372	0.0811126	0
Abhd11	0.784901	0.584398	0.679755	0.775363	0.573267	0.699845	0.772361	0.267294	0.903889	0.67	0.452777	0.272111
Abhd12	0.0828726	0.201249	0.0982314	0.139163	0.214744	0.193178	0.11623	0.316119	0.116915	0.137405	0.0888362	0.517126
Abhd12b	0	0	0	0	0	0	0	0.0102198	0	0	0	0
Abhd13	0.121223	0.0645812	0.141191	0.126823	0.120753	0.140331	0.103387	0.331597	0.200924	0.0984808	0.0983343	0
Abhd14a	0.444527	0.407289	0.188819	0.430787	0.084584	0.300218	0.513449	0.397266	0.476413	0.490545	0.535126	0.0155163
Abhd14b	0.319684	0.10995	0.43592	0.264146	0.52209	0.43788	0.26356	0.41294	0.271346	0.25858	0.216815	0.0103442
Abhd15	0.00298882	0.0167464	0.00410919	0.0036693	0.0012581	0	0	0.0362646	0	0.00356889	0.0114424	0
Abhd16a	0.0967033	0.179244	0.10192	0.153237	0.295968	0.124728	0.129356	0.480651	0.146116	0.142975	0.281996	0.259108
Abhd17a	0.720814	0.686506	0.506297	0.827119	1.38567	0.808048	0.710352	0.98157	0.579946	0.666863	0.590804	0.680428
Abhd17b	0.174518	0.154755	0.161463	0.299575	0.156544	0.265416	0.242839	0.415428	0.180499	0.272109	0.21321	0.299437
Abhd17c	0.33978	0.292683	0.322508	0.334557	0.503102	0.401552	0.357214	0.351278	0.350897	0.43185	0.186664	0.829892
Abhd18	0.0724132	0.141669	0.122307	0.0483881	0.239231	0.155538	0.0506789	0.473587	0.0543887	0.0911498	0.279085	0.308794
Abhd2	0.175878	0.652621	0.300088	0.163813	0.655169	0.310754	0.166943	0.274265	0.202089	0.238665	0.152231	0.239992
Abhd3	0.00415908	0	0.0273086	0.00559141	0.114375	0.0151437	0.0118952	0.0249483	0.0106115	0.0309965	0	0
Abhd4	0.0510546	0.0443926	0.0872205	0.0530867	0.0851669	0.0358363	0.0652043	0.0614139	0.0499593	0.0765816	0.0246053	0
Abhd5	0.0619613	0.0854856	0.0735465	0.0946967	0.241115	0.108268	0.0405825	0.126683	0.0464385	0.0833534	0.0203111	0
Abhd6	0.0613673	0.0790751	0.0309472	0.101033	0.226107	0.0288251	0.079538	0.0888336	0.0696829	0.05481	0.0447381	0
Abhd8	0.0515627	0.0104573	0.0132191	0.13209	0.0115836	0.0801933	0.0719081	0.242779	0.0445309	0.0555968	0.0536344	0
Abi1	0.341213	0.6462	0.407473	0.280946	0.375068	0.476439	0.504757	0.628265	0.480953	0.32207	0.45711	0.507306
Abi2	0.0131204	0.0211285	0.00446576	0.013907	0.00402148	0	0.00667474	0.227756	0.0197747	0.0155536	0.072063	0
Abi3	0.108133	0.0851869	0.150126	0.068358	0.0297465	0.0540068	0.0679749	0.01857	0.0648365	0.0828476	0	0
Abi3bp	0.000992004	0	0.00225332	0	0.00442895	0	0	0	0	0	0.0114424	0
Abl1	0.154755	0.1888	0.152116	0.20181	0.167287	0.153479	0.182983	0.20153	0.135276	0.206512	0.179723	0.219587
Abl2	0.0692992	0.0694516	0.0866489	0.0485299	0.044615	0.101339	0.0933948	0.17761	0.0596619	0.0885262	0.0998222	0
Ablim1	0.0023764	0.0469497	0.0496417	0.0111968	0.160256	0.0618902	0.00960111	0.227915	0.00768648	0.0254738	0.0345956	0
Ablim2	0.00507442	0.0646528	0.0250649	0.0110042	0.0328373	0.0232819	0.00336389	0.0207301	0.018364	0.00850087	0	0
Abr	0.105544	0.137631	0.191703	0.183202	0.395479	0.213426	0.0822365	0.211158	0.079533	0.052934	0.507669	0.270885
Abra	0.00156928	0	0	0.00163804	0	0	0	0.00786374	0	0.00359102	0	0
Abracl	2.07933	2.10082	1.54421	2.22129	0.59754	1.56794	1.94467	1.71476	2.0061	2.36498	2.18833	2.31761
Abraxas1	0.0969642	0.0684696	0.104298	0.13132	0.0358391	0.0558348	0.146771	0.0434008	0.106586	0.0912892	0.0451067	0
Abraxas2	0.251842	0.442373	0.330875	0.313229	0.320002	0.229415	0.27279	0.316801	0.290377	0.271828	0.339415	0
Abt1	0.227483	0.167576	0.225286	0.219053	0.0694584	0.121123	0.301464	0.192119	0.240046	0.24901	0.207787	0.00517211
Abtb1	0.0454239	0.138592	0.0155878	0.0599622	0.0359371	0.0600268	0.0477359	0.145713	0.0101544	0.0451258	0.13633	0
Abtb2	0.00689882	0	0.0029584	0.00498255	0.00171283	0.00579346	0.00493707	0	0.00830141	0.00346391	0	0
AC061963.1	0.00106125	0	0.0014461	0	0	0	0	0.00690246	0	0	0	0
AC087116.1	0.000646869	0	0.0113874	0.00709639	0.00160667	0.00874329	0.00642577	0	0	0.00475012	0	0
AC087898.2	0.00105759	0.0110105	0	0.00151799	0	0	0	0.0120502	0.00728908	0	0	0
AC102334.1	0.00146815	0	0.00312208	0.0033854	0.00148046	0	0	0	0	0	0	0
AC110166.2	0	0	0	0	0	0	0	0	0	0	0	0
AC110211.1	0	0	0.00294021	0	0.0183226	0	0	0	0	0	0	0
AC113595.1	0	0	0.00194451	0	0	0	0	0	0.00442941	0.0100894	0	0
AC116487.2	0	0	0	0	0	0.00439406	0	0	0	0	0	0
AC121960.2	0.00108275	0	0.00091777	0.0015426	0	0	0.00347641	0.0266689	0.00477515	0.0215855	0	0
AC122413.1	0.00244369	0	0.00167387	0	0	0.00391802	0	0	0	0	0	0
AC123724.1	0.0100533	0.0161705	0.0235097	0.00903108	0.0087302	0.0178881	0.00687554	0.054006	0.008567	0.00444274	0.0198925	0
AC123870.1	0.00869423	0	0.00584086	0.00709971	0	0.00220482	0.00634503	0.00356679	0	0.0418677	0	0
AC124739.1	0	0	0	0.00135676	0	0	0	0	0	0	0	0
AC124739.2	0	0	0	0.00206369	0	0	0.00210506	0.00329643	0	0	0.0139302	0
AC125141.1	0.00211467	0	0.0015683	0	0	0	0	0.0102198	0	0	0.0117858	0
AC125199.2	0.00103411	0	0.00113056	0	0	0	0	0	0	0	0	0
AC125351.1	0.00673235	0	0.00132998	0.00157999	0	0.00546236	0.00827099	0.00658588	0.00564122	0.0125663	0.0276072	0
AC125371.2	0	0	0	0	0	0	0	0.00240665	0	0.00350336	0	0
AC126280.1	0.00433433	0	0.00778116	0.0038825	0.0014213	0.00575487	0.00198256	0.13665	0.00547055	0	0	0
AC127341.3	0.0248168	0.0195762	0.0604819	0.0187406	0.00212258	0.0265351	0.0305691	0.0231361	0.023946	0.0463673	0.0521735	0
AC127341.5	0.000954638	0	0	0	0	0	0	0	0.00370608	0	0	0
AC129328.1	0.043156	0.101391	0.0382671	0.0538019	0.0149487	0.0260545	0.0437195	0.00816065	0.0557612	0.0505534	0.0508695	0
AC130815.2	0.00134358	0	0.00181758	0	0	0	0.00274653	0	0	0	0	0
AC130815.3	0	0	0	0	0	0.00210177	0	0	0.00215274	0	0	0
AC133488.1	0.00090542	0	0	0.00175044	0	0	0	0	0.00401241	0.00402052	0	0
AC133868.2	0.00281534	0	0	0.00414057	0	0	0	0	0	0	0	0
AC134548.2	0	0	0	0	0	0	0	0	0	0	0	0
AC135964.1	0	0	0	0	0	0	0	0	0	0.0048825	0	0
AC139347.1	0.00226661	0	0	0	0	0	0	0	0	0	0	0
AC139671.1	0.00084089	0	0.00132181	0	0	0	0	0	0	0	0	0
AC139844.1	0	0	0.00127776	0.00162628	0.0105844	0.00148607	0	0.0061171	0	0.00440721	0	0
AC140186.1	0	0	0	0.00467423	0.00159571	0	0	0	0.0065969	0	0	0
AC140300.1	0.00271097	0	0.00494136	0.00163903	0.0156481	0.0019083	0.00521188	0	0.00921961	0.00499686	0.014434	0
AC140304.2	0.00707524	0	0.00448832	0.00315953	0.00559238	0.0013913	0	0	0.00403355	0	0	0
AC140346.1	0.0127447	0	0.0314	0.00974711	0.0462236	0.014013	0.00575267	0	0.019182	0.0107915	0	0
AC146911.1	0.00180943	0.0479677	0.017795	0.00144604	0.00657113	0.0019083	0.00445361	0.0301488	0	0.00373923	0.00927006	0
AC147041.1	0	0	0	0	0	0	0.00170592	0	0	0	0	0
AC149090.1	0.739532	0.740689	0.693255	0.809169	0.311463	0.694826	0.54081	5.52939	0.544932	0.916193	5.57992	1.72386
AC150035.3	0	0	0.00153524	0	0	0	0	0	0	0.00289908	0	0
AC151836.1	0.0031287	0.0151681	0.00544154	0	0	0.0237244	0	0.0353787	0	0.0171722	0.0121598	0
AC152827.1	0.00516701	0.0128998	0.00144865	0	0.00842048	0.00682666	0	0.0323738	0.00440015	0.00402052	0	0
AC153140.2	0.0330131	0.00544895	0.0845043	0.0226839	0.0126607	0.0153138	0.0471163	0.0100085	0.00561105	0.0324019	0.0247775	0
AC153364.1	0.00101973	0	0	0	0	0	0.00163189	0.00324335	0	0	0	0
AC154200.1	0.00447624	0	0	0	0	0	0.00353365	0.0114071	0	0	0.00764449	0
AC154378.1	0	0	0.00467492	0	0	0	0	0	0	0	0	0
AC154507.3	0.00177552	0	0	0	0	0.0025277	0	0	0	0.00476124	0	0
AC154509.1	0	0	0.00483852	0	0	0.0226665	0	0	0	0	0	0
AC154646.1	0.00089634	0	0	0.00204982	0	0	0	0	0	0	0	0
AC154760.1	0.00159444	0	0	0	0	0.00176427	0.0025762	0.00580155	0.00495984	0	0	0
AC157583.2	0.0067368	0	0.0194526	0.00202602	0.00169512	0.00479429	0.00661208	0.00976823	0.0154432	0.0173	0.0533575	0
AC158554.1	0	0	0.00139299	0.00260799	0.00250275	0	0.00225616	0	0	0.0636959	0	0
AC158605.1	0	0	0	0	0.00216472	0	0	0	0.0126867	0	0	0
AC160336.1	0.429821	0.35287	0.773249	0.638726	0.265985	0.371458	0.499184	0.848945	0.525624	0.323205	0.298049	0.38413
AC161165.3	0.00136031	0	0.00192073	0	0	0.00261587	0.00365699	0.00630808	0	0	0	0
AC161165.6	0.00344861	0.0305488	0.00763715	0.00750962	0.00176126	0.00292016	0.0123766	0.0247103	0	0.00916529	0.0136717	0
AC161376.1	0.00112421	0	0	0	0	0.0108471	0	0	0	0.0154723	0	0
AC161607.1	0.0045862	0	0	0	0	0	0	0	0	0	0	0
AC162302.1	0.0146083	0	0.0231051	0.00995935	0.00825381	0.0166968	0.00860559	0.00731112	0.00595839	0.00863443	0	0
AC163018.1	0.0035591	0	0	0	0	0	0	0	0.00380567	0	0.0138429	0
AC163032.1	0.00972352	0	0.00391362	0.00895696	0	0.0104613	0.00914488	0.108773	0.00797661	0.00801224	0.0232968	0
AC163040.1	0.00399794	0	0.00214032	0.0130253	0	0.00166929	0.0184646	0	0.00215274	0.00980648	0	0
AC163633.1	0.0135788	0	0.00490684	0.00659895	0.00773095	0.00288252	0.00188606	0.00525859	0	0.0145778	0.0341201	0
AC163633.2	0.00255722	0	0.00397595	0.0034941	0.00281415	0	0.00766365	0	0	0	0	0
AC163720.3	0.00258567	0	0.00601665	0.00969702	0.00296172	0.00166929	0	0	0	0.00852139	0	0
AC164424.1	0.0359997	0.0754066	0.0209627	0.0248431	0.0167206	0.0175606	0.0295333	0.0246737	0.0277456	0.0535316	0.0471713	0
AC164883.2	0.00621561	0	0	0	0	0.00385396	0	0	0	0.00331614	0	0
AC165953.2	0.0587899	0.0251315	0.0691495	0.0552885	0.020333	0.0792451	0.0687434	0.109225	0.0421552	0.0506513	0.159734	0
AC167229.1	0.00444282	0	0.00755834	0	0.0017997	0.00151486	0.00179922	0	0	0.00369106	0.0192806	0
AC168090.1	0.00094467	0	0	0	0	0	0	0	0	0	0	0
AC168977.1	0	0	0	0	0	0	0	0.00786374	0	0.00405586	0	0
AC174678.1	0.00834335	0	0.00849747	0.00588327	0.0115726	0.00652989	0	0	0.0151138	0.00430233	0	0
Acaa1a	0.416014	0.706501	0.380255	0.339165	0.742348	0.442601	0.341216	0.574013	0.335418	0.400597	0.376735	0.0155163
Acaa1b	0.0095737	0.184296	0.0587556	0.00586935	1.0173	0.00690223	0.00388079	0	0.00778017	0	0.0112718	0
Acaa2	1.8698	1.58527	2.24434	1.92939	2.72943	1.59451	1.68671	0.708382	1.54243	1.26677	1.35941	1.49377
Acaca	0.157102	0.0424626	0.130636	0.159697	0.180417	0.139452	0.14936	0.296225	0.165744	0.134011	0.113939	0.104142
Acacb	0.00384595	0	0.00506698	0.00375787	0	0.00234383	0.00542517	0	0	0	0	0
Acad10	0.0541231	0.0688698	0.13339	0.0663102	0.0511364	0.0643197	0.0469596	0.0509709	0.0530275	0.0304673	0.00962507	0
Acad11	0.0468391	0.0691028	0.0513048	0.0494352	0.237705	0.084809	0.0350991	0.0236475	0.0304776	0.0405051	0.0934556	0
Acad12	0.0281371	0.0224329	0.0198135	0.0179513	0.065179	0.00992532	0.0239503	0.0384999	0.0222957	0.0181423	0.042214	0
Acad8	0.181155	0.196241	0.137812	0.149455	0.132598	0.145873	0.225777	0.139096	0.215437	0.162915	0.164991	0.0103442
Acad9	0.106979	0	0.0953245	0.102101	0.0606258	0.0867833	0.110243	0.173558	0.0927396	0.0905885	0.0871439	0
Acadl	0.816045	0.525962	0.838191	0.93641	1.79833	0.471786	0.826441	0.845532	0.929827	0.530988	0.246449	1.03409
Acadm	0.748365	0.718296	1.0203	0.456621	1.54981	0.591379	0.563853	0.454177	0.883535	0.692051	0.528287	0.256693
Acads	0.661469	0.788516	0.627876	0.472559	0.621983	0.408041	0.436584	0.531132	0.667768	0.768153	0.51822	0.0258605
Acadsb	0.105027	0.208372	0.0602157	0.0719173	0.0341704	0.249933	0.105863	0.444212	0.0861415	0.110803	0.427117	0
Acadvl	0.505298	0.551848	0.837748	0.487914	1.20855	0.405126	0.556538	0.575832	0.500366	0.472001	0.403498	0.385071
Acap1	0	0	0.00996684	0.00184897	0.00236998	0	0	0	0.00215274	0	0	0
Acap2	0.178607	0.167612	0.217708	0.230118	0.249005	0.18696	0.222124	0.340299	0.159101	0.151199	0.18942	0.262851
Acap3	0.0150279	0.0800795	0.0187086	0.0203341	0.00767009	0.0282791	0.0121332	0.0958094	0.0244318	0.0422046	0.144251	0
Acat1	0.947436	0.979345	0.979339	1.17237	0.857433	0.718394	1.07667	0.325633	0.931964	0.565644	0.376735	0.0258605
Acat2	1.1991	1.23072	0.771236	1.68942	0.900714	0.848793	1.57491	1.06394	1.64186	0.908961	0.354751	0.784437
Acat3	0.00231778	0	0	0.00219613	0	0	0	0.00901819	0	0	0	0
Acbd3	0.360339	0.211771	0.324911	0.347109	0.296755	0.508785	0.336539	0.790459	0.383584	0.49003	0.585149	0.52267
Acbd4	0.124855	0.479067	0.435782	0.158031	0.725276	0.132218	0.142311	0.0854436	0.160365	0.100062	0.0144436	0.00517211
Acbd5	0.31483	0.228141	0.349823	0.242253	0.477769	0.323302	0.275244	0.596262	0.281532	0.557572	0.369042	0.0103442
Acbd6	0.645197	0.758824	0.670611	0.656409	0.456915	0.582719	0.617975	0.774047	0.610504	0.656985	0.584525	0.621032
Acbd7	0.00773847	0.00141588	0.0170758	0.00683147	0.00152736	0.0124739	0.0154292	0.0279429	0.0143102	0.0144404	0.0320019	0
Accs	0.0304777	0.0011857	0.00599533	0.0176725	0.00493197	0.0122071	0.00735064	0.0192697	0.0140757	0.0269147	0.00994771	0
Acd	0.160762	0.0801444	0.0898151	0.268324	0.0475585	0.116672	0.13716	0.222897	0.132935	0.105985	0.150221	0
Ace	0.00167058	0	0.00618509	0.00189802	0.133024	0.01916	0.00381377	0.0799449	0.0110523	0.0079729	0	0
Ace2	0.106759	0.824688	0.870545	0.0833469	7.85228	0.044022	0.0460132	0.0744584	0.0523422	0.0127846	0.0510591	0.97212
Acer1	0.12086	0.119701	0.0804482	0.0945132	0.0114195	0.032013	0.111669	0.0470819	0.0910882	0.11461	0.0171471	0.497487
Acer2	0.333536	0.381424	0.14848	0.31194	0.00753282	0.114733	0.253612	0.273787	0.233902	0.322206	0.516712	0.355669
Acer3	0.151568	0.100851	0.163105	0.207548	0.0673968	0.132302	0.151602	0.0782145	0.115256	0.211904	0.172017	0
Ache	0.022485	0	0.0110047	0.0114606	0.0125112	0.0386365	0.0119073	0.0484531	0.011905	0	0.0296687	0
Acin1	1.03892	0.495701	0.640155	1.01627	0.284041	0.677653	1.13291	1.18163	1.03112	1.30183	1.01356	0.698165
Ackr4	0	0	0	0	0	0	0.00202325	0	0	0.0127484	0	0
Acly	0.667506	0.738503	0.501135	0.879573	0.306671	1.23015	0.835989	3.66605	0.591103	0.99294	1.67568	1.17253
Acnat1	0.0385959	0.0750334	0.0646666	0.0223118	0.0638498	0.0331012	0.0360756	0.00320466	0.0515867	0.0605776	0.0325111	0
Acnat2	0	0	0	0.0016926	0	0.00394646	0	0	0	0	0	0
Aco1	0.331144	0.464847	0.343038	0.333446	0.581125	0.262833	0.301945	0.301413	0.321168	0.300738	0.120859	0.274816
Aco2	1.66291	1.5889	2.22753	1.79829	3.69333	1.39013	2.15982	1.27728	1.79267	1.99667	1.25357	0.708081
Acot1	2.12185	1.45168	1.25614	1.55652	0.663684	0.46218	1.78812	0.458039	1.93652	1.46589	0.655103	1.96494
Acot10	0	0	0.0015683	0	0.0074994	0	0	0	0	0	0	0
Acot11	0.0183799	0	0.0235952	0.0111274	0.162289	0.0317594	0.0132427	0.0448484	0.0100803	0.00428144	0	0
Acot13	1.25688	1.95294	1.61602	1.05503	2.75295	0.964434	1.15273	0.970355	1.39692	1.09359	1.07656	1.49703
Acot2	0.0635654	0.0898539	0.0813086	0.0513104	0.0975234	0.046393	0.0756368	0.0236293	0.0536696	0.0402176	0.0438138	0
Acot4	0.0191909	0.0257581	0.0116738	0.00358082	0.0701522	0.0110648	0.00630062	0.0243989	0.00660593	0.0197592	0.0237196	0
Acot6	0.0133307	0	0.0119813	0.00226483	0.0131213	0.00171784	0.00511448	0.0137069	0.0240341	0	0.00994771	0
Acot7	0.318843	0.238847	0.211263	0.436593	0.169274	0.248795	0.36423	0.189414	0.297969	0.42347	0.842321	0.132272
Acot8	0.158061	0.385891	0.185555	0.168578	0.367966	0.143719	0.22683	0.153544	0.218139	0.255019	0.173041	0.509765
Acot9	0.0396172	0.155288	0.185316	0.0406693	0.5549	0.0673258	0.0592222	0.0262487	0.0600004	0.0503021	0.00927006	0.288784
Acox1	0.12293	0.303118	0.330059	0.107539	1.79945	0.386397	0.155032	1.05501	0.142056	0.161305	0.267129	0.402593
Acox2	0.131304	0.209605	0.277031	0.166817	0.624132	0.0680609	0.129071	0.0081914	0.114748	0.0932868	0.00962507	0.00517211
Acox3	0.0583315	0.0236469	0.0499751	0.0453137	0.082002	0.0741807	0.0550442	0.0801552	0.0562566	0.0727776	0.0395169	0
Acp1	1.64321	1.21171	1.57991	1.75701	1.53924	1.19102	1.77865	1.15373	1.75684	1.60735	1.3298	1.78324
Acp2	0.0421657	0.0228387	0.0266313	0.0599955	0.0547929	0.0632157	0.0458001	0.11346	0.0602893	0.0494561	0.146917	0
Acp4	0	0	0	0	0	0.00988164	0.0034359	0	0	0.0684085	0	0
Acp5	0.0822155	0.207645	0.111967	0.0974611	0.334352	0.0326245	0.0470684	0.037217	0.0735517	0.174755	0.0117858	0
Acp6	0.299575	0.14089	0.331198	0.282688	0.554061	0.19705	0.255368	0.201758	0.291531	0.231739	0.133128	0.0206884
Acpp	0.0866077	0.113372	0.0763381	0.0962281	0.0637557	0.134518	0.102176	0.0548297	0.106453	0.15606	0	0.320102
Acrbp	0.0252547	0.0809255	0.0565814	0.0158427	0.0297613	0.0378685	0.0359342	0.035743	0.0258363	0.0244148	0.0595928	0
Acsf2	0.0914059	0.159163	0.123889	0.121128	0.373368	0.127469	0.139311	0.0444145	0.129288	0.119554	0.0255643	0.288784
Acsf3	0.125226	0.130774	0.0722367	0.127384	0.0839429	0.166316	0.13215	0.193347	0.0848317	0.150933	0.182645	0.681299
Acsl1	0.328512	0.278085	0.242659	0.305467	0.423166	0.464782	0.376427	0.802853	0.262645	0.402507	0.169192	0
Acsl3	0.595033	0.463488	0.60899	0.69257	0.393444	0.360052	0.560964	0.69447	0.767526	0.452192	0.324599	0.22245
Acsl4	0.0547535	0.0685184	0.0287611	0.0678949	0.0114373	0.114133	0.0629225	0.211119	0.0443222	0.0384517	0.0311267	0
Acsl5	0.656821	1.03501	1.22399	0.600778	4.44938	0.607595	0.882054	0.343238	1.07375	0.56546	0.261121	0.807743
Acsl6	0	0	0	0	0	0	0	0.106355	0	0	0.0121598	0
Acsm3	0	0	0	0.00233432	0	0	0.00313945	0	0	0.0044338	0	0
Acsm5	0	0	0.00207291	0	0.0185297	0	0	0	0	0	0	0
Acss1	0.12628	0.0941822	0.029291	0.127541	0.0220192	0.0996995	0.116226	0.0772322	0.115676	0.0877286	0.00679517	0
Acss2	0.467182	0.120097	0.397044	0.551035	0.68117	0.345596	0.488933	0.432841	0.318702	0.485326	0.0695314	0.286566
Acss3	0.0995446	0.0626589	0.0616017	0.083157	0.00153723	0.0737033	0.0397025	0.262213	0.0639028	0.155752	0.257652	0.0937981
Acta1	0.0900106	0.0978259	0.0804313	0.0659622	0.57734	0.093924	0.0647199	0.0948419	0.0432874	0.0340024	0.0301172	0.270885
Actb	17.3355	21.7388	19.5957	18.297	34.4473	17.7019	20.3255	26.4816	20.4951	18.4276	18.227	35.3407
Actg1	14.1122	13.8729	17.0948	15.7049	20.4532	8.92818	18.4907	12.4858	18.7343	13.996	7.67989	17.1968
Actl10	0	0	0	0	0	0	0	0	0	0	0	0
Actl6a	0.78087	0.723999	0.519277	0.891807	0.262489	0.485578	1.00299	0.384597	0.949693	0.83712	0.761042	2.41992
Actl6b	0	0	0	0	0	0	0	0.0189736	0	0	0	0
Actl7b	0	0	0.00207438	0.00178848	0	0.00234383	0	0	0	0.00424571	0	0
Actn1	0.697335	0.333999	0.508294	0.75434	0.0693395	0.986328	0.810225	0.914599	0.664609	0.866749	0.455482	0.299437
Actn3	0.000809322	0	0	0	0	0	0	0.0104215	0	0	0.0534093	0
Actn4	0.765191	0.737028	0.90359	0.991308	1.10979	0.60597	0.880662	0.608198	0.64999	0.773249	0.392717	0.489759
Actr10	0.617711	0.731289	0.505269	0.581461	0.507288	0.632592	0.757289	0.997144	0.762792	0.725007	0.731036	0.295754
Actr1a	0.137198	0.195649	0.144001	0.14591	0.209512	0.178324	0.296211	0.291477	0.177197	0.167518	0.230938	0.00517211
Actr1b	0.20586	0.185233	0.277576	0.277601	0.259188	0.267342	0.235368	0.504994	0.222871	0.227701	0.189927	0.259108
Actr2	0.730595	1.2033	0.945536	0.658967	1.40687	1.0619	0.803817	1.15931	0.85771	0.833731	0.570162	1.35257
Actr3	1.55359	1.20335	2.01619	1.47169	2.68619	1.57608	1.6916	1.65785	1.81714	1.66052	1.03209	0.901217
Actr3b	0.00104118	0	0	0	0	0.00208656	0	0	0.00440015	0.00476438	0	0
Actr5	0.068025	0.0894217	0.0365512	0.0561618	0.0519761	0.0670255	0.0798083	0.157524	0.134071	0.0957359	0.0733817	0.00517211
Actr6	0.120808	0.0479425	0.0846654	0.127104	0.0462299	0.0946501	0.142146	0.103538	0.190672	0.109787	0.0855868	0
Actr8	0.161413	0.164045	0.192337	0.1663	0.102092	0.155387	0.185767	0.15883	0.174544	0.129125	0.165358	0.00517211
Actrt3	0	0	0	0	0	0	0.00391119	0.00240665	0	0	0.0459019	0
Acvr1	0.0459381	0.0440948	0.0574753	0.059584	0.0312081	0.0506025	0.0469762	0.0680937	0.0303082	0.0791452	0.061695	0
Acvr1b	0.130241	0.257587	0.158043	0.115681	0.177107	0.136472	0.146376	0.244903	0.150283	0.115474	0.141984	0
Acvr1c	0.0659728	0.0563536	0.115091	0.075301	0.0768998	0.332297	0.0716618	0.052231	0.0814256	0.0337882	0	0
Acvr2a	0.0669845	0.0931023	0.185595	0.124635	0.130605	0.0763326	0.0843436	0.221009	0.0712747	0.127845	0.136212	0
Acvr2b	0.0956065	0.0424414	0.0401575	0.0806808	0.0161414	0.0306458	0.0595722	0.1105	0.08303	0.069612	0.143929	0
Acvrl1	0	0	0	0	0	0	0	0.0322801	0	0	0	0.125634
Acy1	0.116536	0.098754	0.0883975	0.187904	0.324533	0.15428	0.136254	0.111688	0.236869	0.148875	0.0723126	0.00517211
Acy3	0.049443	0.0460024	0.0685638	0.0571249	0.246538	0.115507	0.0554884	0.194915	0.0758773	0.0585886	0.0649629	0
Acyp1	0.380775	0.468994	0.305318	0.443235	0.133561	0.504545	0.655683	0.431602	0.602113	0.60523	0.524974	1.01362
Acyp2	0.00190048	0	0.0193554	0.00393049	0	0.00171784	0	0	0.00391225	0.00354799	0	0
Ada	0.137484	0.175695	0.0263196	0.165923	0.143544	0.0389603	0.142558	0.019969	0.13713	0.0948646	0.0472211	0.288784
Adal	0.0391643	0	0.0283819	0.0304991	0.0167054	0.0368896	0.0416487	0.0283957	0.0335765	0.0346492	0.0501903	0.00517211
Adam10	0.389431	0.419401	0.502023	0.373021	0.459936	0.434352	0.338574	0.422356	0.318341	0.370577	0.177006	0.559669
Adam11	0.00272522	0	0	0	0	0	0	0	0	0	0	0
Adam15	0.0319861	0.122275	0.0463466	0.0397295	0.147003	0.105106	0.0473432	0.123921	0.0357847	0.063517	0.0672363	0
Adam17	0.107854	0.0381607	0.101349	0.102766	0.087965	0.102369	0.120074	0.132012	0.129104	0.0932904	0.0986247	0
Adam19	0	0	0	0	0	0	0	0.0426237	0	0	0	0
Adam1a	0	0	0	0	0	0	0	0.00486422	0	0	0	0
Adam21	0	0	0	0	0	0	0	0	0	0	0	0
Adam22	0.00193544	0	0	0	0	0.00234383	0	0	0.00819302	0	0	0
Adam28	0	0	0.00146139	0	0	0	0	0	0.00361375	0	0	0
Adam30	0	0	0	0	0	0	0.00155505	0	0	0.00480971	0	0
Adam4	0.0043192	0	0.000881668	0.00167014	0.00169512	0.00406128	0.00326671	0.00550632	0	0.0034724	0.0494329	0
Adam8	0.00101086	0	0.00232166	0.00377296	0	0.00179977	0	0	0.01106	0	0	0
Adam9	0.0617538	0.0374463	0.120839	0.0903925	0.0891139	0.211775	0.0807801	0.0841474	0.0979128	0.0667987	0.0251542	0.00517211
Adamts1	0	0	0.00499163	0	0	0	0	0	0.00386455	0	0	0
Adamts10	0	0	0	0	0	0.00293108	0	0.0129117	0.00510864	0.00509796	0.0327598	0
Adamts15	0.00701455	0	0.0279257	0.00754403	0.00193302	0	0.00546057	0	0	0	0	0
Adamts16	0.00108275	0	0	0	0.0014124	0.00237831	0	0	0	0	0	0
Adamts17	0.00301902	0	0.00127178	0.00171432	0	0.010952	0	0.0321478	0	0	0	0
Adamts4	0	0	0	0	0	0	0	0	0	0.0054761	0	0
Adamts7	0.00296816	0	0	0	0	0	0	0	0	0.00403278	0.0117858	0
Adamtsl4	0	0	0	0	0	0	0.00153071	0	0	0	0	0
Adamtsl5	0.0677874	0.0524032	0.135001	0.0456937	0.235204	0.0535812	0.0117337	0.0721479	0.0396559	0.049523	0.0264289	0
Adap1	0.0371314	0.0295578	0.0565382	0.0316788	0.230179	0.043468	0.0288213	0.0848289	0.017228	0.0347591	0.0251516	0.274816
Adap2	0.021489	0	0.036198	0.0193912	0.0236978	0.0090296	0.0101224	0.123114	0.00204626	0.0280202	0.0226155	0
Adap2os	0.00265097	0	0.0015683	0	0.00378466	0	0.00203951	0.0111517	0.0133189	0.00823688	0	0
Adar	0.0729923	0.0125096	0.0691562	0.0584122	0.0296617	0.0716838	0.0588623	0.122173	0.0641977	0.0505287	0.0325779	0
Adarb1	0.0011522	0.0169476	0	0.00444948	0	0.00288583	0.00199762	0.00763155	0	0	0	0
Adat1	0.0407757	0.0137296	0.0139913	0.0234301	0.0086551	0.0374352	0.0268855	0.0367369	0.027519	0.0348222	0.0435689	0
Adat2	0.0705645	0.0534338	0.0502517	0.0558234	0.0215096	0.0623534	0.0510299	0.0346684	0.0337335	0.0914243	0.0338227	0
Adck1	0.122839	0.0409994	0.051109	0.0357379	0.0235788	0.0635897	0.0594495	0.0512555	0.0344896	0.0465629	0	0.00517211
Adck2	0.0324318	0	0.0308679	0.0489074	0.0350398	0.059696	0.0261524	0.0442686	0.0469809	0.0433216	0.121222	0
Adck5	0.222139	0.247085	0.306336	0.244024	0.221126	0.16044	0.234551	0.348027	0.327582	0.435485	0.593231	0.522572
Adcy1	0	0	0	0	0	0	0	0.132751	0.00403831	0	0	0
Adcy2	0.00102933	0	0	0	0	0.0026672	0	0.0859041	0	0	0	0
Adcy3	0.00696886	0	0	0.00508292	0	0	0.0079381	0	0.00635999	0.0135445	0	0
Adcy4	0.00186417	0	0	0	0.00425359	0	0	0	0.00855575	0	0	0
Adcy6	0.233083	0.242532	0.309396	0.278072	0.11469	0.403539	0.329325	0.289081	0.220275	0.385167	0.18182	0.253936
Adcy7	0.00111395	0	0	0.00154244	0	0	0.00184614	0	0	0	0	0
Adcy8	0.00910932	0.0169476	0.0949145	0.0119872	0.0017997	0.0364119	0.0094211	0.144827	0	0.0552392	0.0433092	0
Adcy9	0.0286928	0.0218604	0.0303609	0.0367378	0.0225791	0.0639292	0.0154854	0.118797	0.02148	0	0.0558451	0.187596
Adcyap1	0	0	0	0.00173257	0	0	0.00170592	0	0	0	0	0
Adcyap1r1	0	0	0	0	0	0	0	0.00817906	0	0	0	0
Add1	0.270989	0.216592	0.400021	0.210675	0.224342	0.202171	0.258388	0.51411	0.30987	0.233871	0.2327	0.231911
Add3	0.82744	0.595455	0.572284	0.797503	0.222314	0.280898	1.09549	0.777721	0.987148	0.988634	0.453272	0.342372
Adgb	0	0	0	0	0	0	0	0.0212811	0	0	0	0
Adgra3	0.104529	0.0422008	0.0594269	0.124982	0.041272	0.0930095	0.0823033	0.166966	0.0867085	0.115733	0.0734626	0.299437
Adgrb3	0.00732383	0.0406329	0.00147024	0.00822847	0	0.00742357	0.0108865	0.0242584	0	0	0	0
Adgrd1	0	0	0	0	0	0.00553207	0	0.0743994	0	0	0	0
Adgre5	0.0296886	0	0.0219701	0.04906	0.0014124	0.227186	0.0416025	0.200535	0.0266324	0.092206	0.266059	0
Adgrf3	0.00159779	0	0.0040226	0	0	0	0	0	0	0.00331614	0	0
Adgrf5	0	0	0	0	0	0	0	0.0836468	0	0	0	0
Adgrg1	0.110081	0.183203	0.14746	0.0875605	0.0915156	0.190754	0.0842747	0.370843	0.128759	0.241292	0.357192	0.589426
Adgrg3	0	0	0.000986254	0	0	0	0	0	0	0	0	0
Adgrg4	0	0	0	0	0	0.00587884	0	0.240512	0	0	0	0
Adgrg7	0.126723	0.216412	0.247625	0.0822828	0.338114	0.0676681	0.052056	0.00469303	0.0658915	0.0734632	0.0309135	0.533254
Adgrl1	0.0144721	0.0121854	0.0153062	0.0357617	0	0.00724351	0.00881569	0.193277	0.0136315	0.0225936	0.00679517	0
Adgrl2	0.271276	0.149078	0.253282	0.278604	0.0355472	0.252481	0.215137	0.379861	0.21473	0.493237	0.121516	0.510265
Adgrl3	0.00551957	0	0.00185966	0.00930957	0	0	0.00527952	0.00630808	0	0.0201702	0	0
Adgrv1	0.00405411	0	0.0037219	0.00356439	0.00148046	0	0	0	0	0	0	0
Adh1	0.0100835	0.0222783	0.0965833	0	1.94787	0.0441086	0.00384359	1.47744	0.0066877	0.0810082	0.142381	0
Adh4	0	0	0.00228562	0	0.0251662	0	0	0	0	0	0	0
Adh5	1.83193	2.30958	1.5755	1.87699	1.72513	0.908443	1.59948	1.52699	1.63819	1.62581	1.1041	1.14862
Adh6a	0.000900545	0.0217414	0	0	0.0180341	0	0	0	0.00321717	0	0	0
Adh6b	0	0	0	0	0	0	0	0.0215423	0	0	0	0
Adh7	0.00167058	0	0	0	0	0	0	0.014219	0	0.00400066	0	0
Adhfe1	0.00412415	0	0	0	0.00795428	0.00211553	0	0	0	0	0	0
Adi1	0.285395	0.345124	0.372967	0.309658	0.139095	0.518858	0.447158	0.740375	0.382715	0.293114	0.368465	0
Adipor1	0.581532	0.326668	0.726784	0.585079	0.686961	0.579793	0.578709	0.859055	0.497884	0.550915	0.468402	0.641288
Adipor2	0.521689	0.462571	0.984628	0.502355	2.10961	0.831506	0.489337	0.807115	0.529069	0.509787	0.38107	0.661245
Adk	0.820879	0.670259	0.616656	1.06087	0.711701	0.542513	0.791736	0.430794	0.732669	0.923311	0.355819	0.542069
Adm	0.0755942	0.207139	0.25564	0.101297	0.276554	0.177439	0.114657	0.156433	0.142425	0.0474482	0.0632691	0
Adm2	0.0343556	0.176343	0.200057	0.0415081	0.179118	0.108171	0.117419	0.0443637	0.093806	0.0692716	0.0129918	0.280238
Adnp	0.0458228	0.0874089	0.0300001	0.0563699	0.0129981	0.0390457	0.0377957	0.0584358	0.028934	0.0591151	0.0997309	0
Adnp2	0.0440451	0.0192119	0.0379635	0.10402	0.0271496	0.0819567	0.0852445	0.0907709	0.035377	0.0390406	0.106107	0
Ado	0.248535	0.16006	0.189074	0.295461	0.124257	0.158536	0.237811	0.202386	0.228165	0.23835	0.14764	0.383606
Adora1	0.101477	0.101077	0.119385	0.0927772	0.0515799	0.0908463	0.0735042	0.0159031	0.116023	0.0961586	0.116987	0
Adora2a	0.00107322	0.0250322	0.00271465	0.00197248	0.006836	0.00644007	0	0.0618679	0	0	0.0233023	0
Adora2b	0	0	0.00196381	0	0.00520045	0	0	0	0	0	0	0
Adora3	0	0	0	0	0	0	0	0.0184407	0	0	0	0
Adpgk	0.123871	0.0981213	0.117335	0.158959	0.0418479	0.0923855	0.112602	0.112453	0.107054	0.105268	0.113691	0.322149
Adprh	0.218549	0.115489	0.216438	0.18294	0.192087	0.191202	0.245203	0.295699	0.210351	0.114418	0.315989	0.263714
Adprhl1	0.00760979	0	0.00344855	0.00508814	0.00401916	0.00782952	0.00386933	0.00593991	0.00610853	0	0	0
Adprhl2	0.253691	0.256025	0.156757	0.251379	0.147441	0.233349	0.261959	0.328888	0.225217	0.221642	0.155965	0.342372
Adprm	0.0713426	0.0842177	0.0444254	0.0545342	0.100547	0.0641299	0.0634426	0.305947	0.0648316	0.060616	0.113635	0.125634
Adra2a	0.015642	0.00518841	0.0103501	0.022431	0	0.028355	0.0167126	0.0137546	0.0384064	0.019541	0.0136717	0
Adrb2	0.035973	0	0.02819	0.0242	0.0014213	0.0196625	0.0341808	0	0.0296547	0.0319533	0.0137305	0
Adrm1	0.451498	0.190713	0.336686	0.430725	0.316107	0.32372	0.447325	0.262358	0.468697	0.512897	0.540715	0.243403
Adsl	0.358613	0.271363	0.273825	0.571399	0.098559	0.244593	0.347824	0.25649	0.441803	0.461825	0.180362	0.417432
Adss	0.593844	0.536011	0.541914	0.553849	1.10946	0.443622	0.574489	0.579323	0.820051	0.711804	0.498871	0.564304
Adssl1	0.0118343	0.016487	0.0185307	0.0196485	0.00189561	0.00488677	0.0129223	0	0.00401241	0.00859484	0.0171471	0
Adtrp	0.137308	0.213654	0.276822	0.124795	0.599087	0.0533677	0.153672	0.0661282	0.0992529	0.164701	0.0239423	0.0103442
Aebp1	0.0010237	0	0	0.00170541	0	0	0.00202325	0.0151713	0	0	0	0
Aebp2	0.235397	0.212791	0.270118	0.280349	0.203894	0.183392	0.285846	0.334568	0.211278	0.297766	0.396708	0
Aen	0.338048	0.346358	0.324179	0.458339	0.0727547	0.246329	0.40959	0.234165	0.36369	0.300247	0.171646	0.25892
Aes	2.34881	2.3137	2.75927	2.4989	4.94953	2.04789	2.47424	3.96284	2.35023	2.22707	1.94374	4.0547
Afap1	0.0497197	0.0486003	0.0774288	0.0345263	0.0115374	0.0772737	0.0428396	0.09866	0.0464165	0.0869241	0.208101	0.00517211
Afap1l1	0.114208	0.0537729	0.0892403	0.0669835	0.0133302	0.0375298	0.0565213	0.0325695	0.0702401	0.127771	0.0212388	0.00517211
Afdn	0.71472	0.540706	0.749815	0.712233	0.626672	0.462853	0.635909	0.634874	0.583254	0.630304	0.545187	0
Aff1	0.0743593	0.0948163	0.0835429	0.0776849	0.157432	0.158671	0.101819	0.09055	0.0852618	0.152913	0.0640858	0
Aff4	0.354012	0.299605	0.512695	0.336421	0.670585	0.669	0.320365	1.0937	0.362567	0.604586	0.825166	0.513543
Afg1l	0.0311103	0.0152308	0.0401768	0.0289948	0.0358386	0.0531214	0.059592	0.0478477	0.0498081	0.0160757	0.0634263	0
Afg3l1	0.188871	0.180708	0.228094	0.250578	0.218838	0.197688	0.185142	0.279578	0.169852	0.231172	0.132178	0
Afg3l2	0.309673	0.261037	0.428271	0.304392	0.382338	0.338583	0.285928	0.658918	0.283613	0.37333	0.561925	0.887142
Afm	0.00100451	0	0.00176431	0.00156361	0	0	0	0	0	0	0	0
Afmid	0.00946104	0.000829757	0.00949483	0.00482878	0.00680086	0.0083781	0.0163451	0	0.0150464	0	0.0134656	0
Afp	0.00315142	0.00539865	0.00188872	0.00549873	0.00188496	0.0109612	0	0.0341693	0.0230511	0.00279219	0	0
Aftph	0.254332	0.298578	0.301607	0.239439	0.269647	0.341903	0.258361	0.439926	0.314048	0.35339	0.309783	0.535104
Aga	0.449883	0.466178	0.648791	0.454954	0.399073	0.708825	0.45956	0.716591	0.522239	0.628569	0.647759	0.257971
Agap1	0.245696	0.248071	0.200105	0.327047	0.203807	0.310979	0.303471	0.531535	0.131075	0.324462	0.409481	0.210828
Agap3	0.117169	0.0732004	0.106433	0.11863	0.0368152	0.168647	0.0837744	0.254218	0.132807	0.120281	0.314298	0.316977
Agbl2	0	0	0	0	0	0	0	0	0	0	0	0
Agbl3	0.00549589	0	0	0.00791258	0.00281415	0.00656727	0.00469656	0.096359	0.0152602	0.0136787	0	0
Agbl5	0.045325	0.0358602	0.0302675	0.0394124	0.00897887	0.0213538	0.0792467	0.073832	0.0650945	0.00738168	0.0749389	0.00517211
Ager	0.00663218	0	0	0.00472933	0.0086393	0.00491633	0.00280233	0.0189285	0.0187626	0	0.0141497	0
Agfg1	0.237077	0.189647	0.283708	0.244685	0.336129	0.204956	0.27954	0.764956	0.262935	0.265042	0.260451	0.316977
Agfg2	0.104361	0.096259	0.104181	0.108449	0.0800929	0.130681	0.121963	0.255846	0.0546806	0.0879919	0.0964912	0.00517211
Aggf1	0.301247	0.329919	0.261998	0.284832	0.203284	0.272901	0.311053	0.354617	0.306642	0.321471	0.307821	0.265196
Agk	0.0707709	0.0191082	0.0350562	0.0768963	0.0269317	0.0307833	0.0634011	0.124256	0.0448535	0.0870948	0.111317	0
Agl	0.099106	0.0438889	0.129284	0.0736184	0.138189	0.0904747	0.110878	0.219518	0.110663	0.0645135	0.116514	0
Agmat	0.466371	0.333733	0.286869	0.460438	0.31234	0.146529	0.3882	0.0614378	0.329726	0.258552	0.148245	0.276057
Agmo	0.0485374	0.10177	0.070909	0.0483113	0.182612	0.00597958	0.0310928	0	0.0321234	0.0387632	0.0415513	0
Ago1	0.149072	0.0557113	0.0868422	0.0963786	0.0405131	0.17247	0.124701	0.285123	0.0754132	0.146565	0.275159	0.446833
Ago2	0.405087	0.294925	0.421817	0.439942	0.477952	0.518934	0.470323	0.725591	0.38967	0.419768	0.476756	0
Ago3	0.0613969	0.0962994	0.0649648	0.0598611	0.0415437	0.097185	0.0662462	0.105601	0.0416909	0.110967	0.0942704	0
Ago4	0.0135755	0.00141588	0.000974736	0.00812802	0.00681767	0.0209519	0.00937689	0.0691365	0.00954899	0.00265293	0.0797075	0
Agpat1	0.126981	0.154987	0.117139	0.119875	0.147117	0.109794	0.104632	0.167871	0.149098	0.149619	0.119065	0
Agpat2	0.165986	0.209481	0.303643	0.145983	1.03141	0.275638	0.147246	0.170707	0.213027	0.260436	0.0882099	0.257971
Agpat3	0.717192	0.618563	0.567157	0.68081	0.814013	0.480291	0.805602	1.31055	0.745012	0.849972	2.92866	0.610684
Agpat4	0.0974369	0.18405	0.0831143	0.152178	0.0281104	0.113524	0.0771581	0.101141	0.121058	0.208936	0.469502	0.121927
Agpat5	0.843104	1.06972	0.584864	0.919482	0.417325	0.710121	0.834238	0.767706	0.86006	0.760894	0.603031	0.555873
Agps	0.0704912	0.0928571	0.0751419	0.0859733	0.0773739	0.0877132	0.152484	0.179079	0.0889065	0.0762295	0.0874418	0.0937981
Agr2	0.361337	2.56707	0.453057	0.957473	0.136072	22.1881	0.986407	0.385247	0.772913	0.736068	0.194667	2.92869
Agr3	0.0855522	0.165255	0.0191291	0.0634931	0.0244853	0.240645	0.0383821	0.158545	0.026729	0.116894	0.0243196	0
Agrn	0.137023	0.183744	0.163659	0.120002	0.226837	0.224911	0.0848677	0.351065	0.113794	0.203389	0.0903308	0
Agrp	0.00639391	0	0.00369411	0	0.00175676	0.0109866	0.00346261	0.0518076	0.01646	0	0.0104557	0
Agt	0.0110541	0.0257581	0.00542005	0.0517	0	0.167997	0.0118026	0.0764735	0	0.220305	0.0923792	0.282678
Agtpbp1	0.00441031	0	0.0139507	0.00948269	0.0147021	0.0192906	0.0101041	0.108162	0.0211446	0.00818025	0	0
Agtrap	0.0987426	0.0784212	0.133643	0.115142	0.0713769	0.116804	0.142804	0.785206	0.158351	0.118674	0.175603	0.281627
Agxt	0.00512082	0	0.00472036	0.0037184	0	0.0123285	0.011475	0.0674615	0.00717637	0.026053	0	0
Agxt2	0	0	0	0.00153773	0	0	0	0	0	0	0	0
Ahctf1	0.255351	0.221034	0.15416	0.329283	0.104521	0.206331	0.338506	0.416173	0.215798	0.212779	0.239703	0.22245
Ahcy	0.211237	0.166632	0.144023	0.193366	0.0834592	0.176827	0.245827	0.0821789	0.187153	0.198761	0.179427	0.00517211
Ahcyl1	0.728162	0.816463	0.868544	0.765551	0.812099	0.74162	0.910557	1.48296	0.832935	0.873655	0.756669	1.1044
Ahcyl2	0.256657	0.213954	0.332152	0.276388	0.535826	0.286907	0.228449	0.428523	0.281287	0.288043	0.163033	0.281627
Ahdc1	0.0804703	0.00260158	0.0743049	0.0343008	0.061032	0.0285589	0.0457938	0.199164	0.0743755	0.0914103	0.0722096	0.217278
Ahi1	0.00362613	0	0.00192477	0.00521072	0	0.00343678	0.00693509	0.0865193	0	0.00857349	0.0265624	0
Ahnak	0.0836595	0.317088	0.744107	0.076662	1.21941	0.311996	0.0812728	0.0386445	0.0614743	0.0835659	0	0
Ahnak2	0.00861112	0	0.0236708	0.00359494	0.0125371	0.061649	0.00470112	0.0117484	0.00710332	0.0312875	0	0
Ahr	0.0669125	0.0740653	0.0656404	0.0457016	0.0563609	0.0826075	0.0510281	0.0605265	0.0425733	0.0619553	0.051545	0
Ahrr	0.0012251	0	0.00133837	0	0	0	0	0	0	0.00405586	0	0
Ahsa1	0.556775	0.407014	0.279456	0.754102	0.182915	0.360948	0.572695	0.363675	0.459181	0.494647	0.372946	0.453967
Ahsa2	0.376125	0.286672	0.22926	0.33053	0.196596	0.314169	0.256987	0.475762	0.312451	0.436094	1.02533	0.241078
AI182371	0	0	0	0.00202527	0	0	0	0	0	0.00462285	0	0
AI314180	0.418704	0.291497	0.477154	0.461844	0.452176	0.452163	0.381471	0.840771	0.389904	0.428476	0.341409	0.0103442
AI413582	0.118164	0.152339	0.16264	0.137897	0.205864	0.248011	0.144357	0.708988	0.0885547	0.0625609	0.360368	0.349547
AI427809	0.0240883	0	0.0158743	0.020542	0.101744	0.0208551	0.00926346	0	0.00711121	0.0563952	0.0116788	0
AI429214	0.00096196	0.0234646	0.00170196	0.00161874	0	0.0024804	0.00206692	0	0.00765394	0	0	0
AI463170	0.0234829	0.0241256	0.00719769	0.0108161	0	0.0283461	0.0088704	0.0197946	0.0258365	0.0844846	0.0753447	0.308794
AI463229	0.0911121	0.0532051	0.122549	0.086042	0.0669422	0.1239	0.0567974	0.00701702	0.0897535	0.110663	0.0448022	0
AI464131	0.114817	0.128696	0.0762289	0.138593	0.0582787	0.11856	0.108683	0.0604695	0.0748072	0.213385	0.0123228	0
AI467606	0	0	0	0	0	0	0	0.0277676	0	0	0	0
AI480526	0.0256831	0.0133227	0.0498658	0.0243249	0.0391455	0.0953914	0.0188263	0.141308	0.104337	0.0455688	0.0749063	0
AI597479	0.0441756	0.0183215	0.045205	0.0445641	0.0190281	0.0724203	0.0393344	0.0562617	0.0429061	0.0723496	0.0479079	0.253936
AI606181	0.0457912	0.0376003	0.0408002	0.0472445	0.0171338	0.0173588	0.0551892	0.0803243	0.0470353	0.0389237	0.0279374	0
AI661453	0.0672734	0.0773736	0.149707	0.0749298	0.297149	0.123345	0.0662177	0.108018	0.0777166	0.0648847	0.0412661	0
AI837181	0.0997534	0.11301	0.0960848	0.108191	0.0650103	0.128167	0.155561	0.204557	0.116896	0.154119	0.216376	0.00517211
AI839979	0.005566	0	0.0110511	0.00135731	0.00144686	0.00859398	0.0102355	0.00292656	0.00400794	0.00414677	0	0
AI854703	0.00117954	0	0	0.0040281	0	0	0	0	0	0.00733707	0	0
AI987944	0.112274	0.120766	0.0494262	0.0978974	0.0676237	0.101113	0.101335	0.0778264	0.079012	0.105529	0.188214	0.121927
Aida	0.11354	0.130447	0.104366	0.130769	0.0328626	0.140866	0.110503	0.240597	0.157852	0.101239	0.179717	0
Aif1l	0.00208962	0	0.00146641	0.00843763	0.00175427	0	0.0063977	0.0120502	0	0.0108887	0.0243378	0
Aifm1	0.478695	0.700037	0.368925	0.632189	0.341519	0.310341	0.451304	0.301383	0.48917	0.463147	0.189421	0.508545
Aifm2	0.0398814	0.0898554	0.0388332	0.0293778	0.0385642	0.0162287	0.0131427	0.0163268	0.0340187	0.0308071	0.0121598	0
Aifm3	0.00847229	0.00539865	0.0108998	0.0129207	0	0	0.00509675	0.0216375	0.0115595	0.0047816	0	0
Aig1	1.02444	0.853395	0.887621	0.864694	0.779608	0.833116	0.86707	1.02757	1.02646	0.903819	0.433783	0.314999
Aim2	0.019211	0.0938435	0.0665703	0.0293855	0.00768768	0.0788099	0.0210533	0	0.0589663	0.192877	0.0325111	0
Aimp1	2.17268	2.1944	2.00502	2.05729	1.45332	1.52349	1.82869	1.61229	2.27775	2.25328	2.04116	1.33333
Aimp2	0.450533	0.256126	0.328178	0.517471	0.27098	0.243198	0.512694	0.229055	0.541329	0.431673	0.0851376	0.304655
Aip	0.180199	0.27877	0.196007	0.199636	0.197041	0.216111	0.245103	0.265459	0.198464	0.190736	0.221328	0.325275
Aipl1	0	0	0.00446254	0	0	0	0.00217487	0	0.00255432	0	0	0
Aire	0	0	0	0.00179993	0	0	0	0	0	0	0	0
Airn	0.126937	0.0540983	0.19713	0.14604	0.0687224	0.301391	0.125387	0.505091	0.129536	0.117691	0.287407	0
Ajuba	0.0261334	0.00250448	0.0327766	0.0135436	0.00550732	0.0221496	0.0153426	0.00548999	0.0166482	0.0313141	0	0
Ak1	0.00333778	0	0	0.00188209	0.0018834	0	0.00157973	0.0684393	0	0	0.0103452	0
AK157302	0.00188849	0	0.00381469	0.00147965	0.00329193	0	0	0	0.00446931	0	0	0
Ak2	2.18076	1.74341	2.64152	2.4302	2.73044	1.81546	2.11425	2.55906	2.02622	1.91527	1.73778	1.18963
Ak3	0.580568	0.543121	0.563406	0.554505	1.20124	0.807888	0.421635	0.403697	0.519096	0.683995	0.54054	0.263714
Ak4	0.191203	0.401503	0.460434	0.17365	0.369517	0.242962	0.202059	0.610778	0.231474	0.140976	0.207101	0
Ak5	0	0	0	0	0	0	0	0	0	0	0	0
Ak6	0.409604	0.525493	0.376282	0.605572	0.440564	0.393502	0.70421	0.281853	0.615957	0.39985	0.390696	0.360841
Ak7	0.00258979	0	0	0	0	0.00191594	0	0.0125629	0	0	0.0122167	0
Akain1	0	0	0	0	0	0	0	0.0390611	0	0	0	0
Akap1	0.190518	0.0457249	0.138539	0.16041	0.0573309	0.132283	0.219941	0.102422	0.179115	0.198662	0.086439	0.00517211
Akap10	0.056891	0.0789849	0.0686624	0.0591584	0.0305428	0.0859203	0.0811089	0.0904225	0.078281	0.118045	0.0619345	0.0103442
Akap11	0.248925	0.0862311	0.159868	0.278141	0.132453	0.165789	0.255209	0.62916	0.1433	0.232948	0.376603	0.824641
Akap13	0.253519	0.137827	0.309497	0.192102	0.327843	0.215073	0.200332	0.423043	0.0724004	0.203099	0.291521	0.227728
Akap17b	0.0219137	0.0347045	0.011165	0.0299976	0.0320353	0.0335181	0.0146498	0.135069	0.0171562	0.0448753	0.0121598	0
Akap2	0	0	0	0	0	0.00164632	0.00393889	0	0	0	0	0
Akap5	0.0075285	0	0.0400641	0.00672545	0	0.00786367	0.00382941	0.00666081	0.00419808	0.00416702	0	0
Akap6	0	0	0	0	0	0	0	0.0137786	0	0	0	0
Akap7	0.249631	0.14137	0.22722	0.177843	0.310773	0.179249	0.229425	0.217085	0.224483	0.213628	0.131108	0
Akap8	0.285641	0.224961	0.221738	0.384539	0.132346	0.254209	0.339172	0.243252	0.249498	0.327798	0.209883	0
Akap8l	0.0994683	0.159395	0.139401	0.0838256	0.0764216	0.159287	0.112046	0.423106	0.139506	0.107938	0.240235	0.481098
Akap9	1.08396	0.579626	0.954678	1.019	0.774126	1.37827	0.978121	2.40538	0.851364	1.43102	3.05454	1.08735
Akip1	0.244218	0.189698	0.113355	0.319691	0.158269	0.112256	0.203435	0.110904	0.233263	0.219676	0.0298229	0.0206884
Akirin1	0.273795	0.148946	0.208979	0.245646	0.265685	0.206357	0.231581	0.472867	0.335357	0.220679	0.46427	0.224759
Akirin2	0.365903	0.522573	0.383783	0.27747	0.434073	0.262977	0.672255	0.342312	0.560721	0.483223	0.564696	1.09327
Akna	0.00215627	0	0.00670491	0.00361751	0.0015251	0.00259094	0.00155505	0.0340577	0	0.00561956	0.0242754	0.0937981
Akr1a1	3.496	3.0528	3.38056	2.984	4.30577	2.73117	3.09108	2.97545	3.31599	4.11959	3.95887	2.3357
Akr1b10	0.00533457	0	0.0119509	0.0159199	0	0.108955	0.0095868	0	0.00375679	0.0299505	0	0
Akr1b3	0.10654	0.0967731	0.0498847	0.0889335	0.0402561	0.104694	0.14319	0.0998514	0.13103	0.198303	0.123103	0.00517211
Akr1b7	0.00117539	0	0	0	0.205394	0.0107116	0.00158888	0.0125629	0	0.00279219	0	0
Akr1b8	0.00167273	0.0202021	0.0216561	0.0649642	0.0808042	0.00690822	0.0093432	0	0.0102476	0.0255045	0.108515	0
Akr1c12	0.928366	0.864707	0.766105	0.868328	1.59251	0.536557	0.638741	1.09678	1.15172	1.11231	1.47558	2.0368
Akr1c13	0.931375	1.1687	0.810666	0.684601	1.83304	0.408626	0.785818	1.68301	1.05167	1.10994	1.85636	1.04306
Akr1c14	0.0536334	0.060716	0.122087	0.0363043	0.781606	0.0845011	0.0290919	0.234466	0.023162	0.030107	0.15547	0.187596
Akr1c19	0.133643	0.355162	0.180411	0.105699	1.82945	0.0457148	0.0927283	0.944687	0.135985	0.279382	0.269732	0.304609
Akr1d1	0.00183062	0	0	0	0	0	0	0	0.00359676	0	0	0
Akr1e1	0.216735	0.16274	0.169955	0.158372	0.320806	0.141687	0.131262	0.188876	0.173363	0.107539	0.158675	0
Akr7a5	2.13952	1.56306	1.9997	1.66461	2.64537	1.12064	1.7714	1.06096	2.10118	2.1121	1.91006	1.35462
Akt1	0.38291	0.342194	0.307804	0.506519	0.199173	0.37245	0.493864	0.509551	0.368914	0.425099	0.384141	0.315219
Akt1s1	0.392692	0.381901	0.372748	0.332716	0.266201	0.307063	0.353811	0.394836	0.378442	0.35625	0.365627	0.248576
Akt2	0.0860747	0.0611307	0.0893283	0.0881954	0.0762785	0.131117	0.100375	0.181992	0.0713681	0.0518032	0.105024	0
Akt3	0	0	0	0	0	0	0	0.00758843	0	0	0	0
Aktip	0.170317	0.0456176	0.243599	0.150883	0.212806	0.130496	0.160459	0.256025	0.199885	0.25839	0.241399	0.227728
AL589670.1	0.0154974	0	0.000980972	0.0131928	0.0310445	0.00740441	0.00793637	0.0323382	0.00751416	0.0201408	0	0
AL589670.3	0.00328283	0	0.0082394	0	0.00685855	0	0	0.0134964	0	0	0	0
AL589670.4	0.00364172	0	0.00492552	0.00147965	0.00571113	0.0070466	0	0.0664956	0	0.00471261	0	0
AL589692.1	0.00105019	0.0343565	0	0.00173049	0	0.00296909	0	0.00672029	0.00568361	0.00415589	0	0
AL590144.2	0.30606	0.343724	0.436005	0.173752	0.392358	0.435823	0.215135	0.647132	0.279978	0.260339	0.226721	0.253748
AL591952.3	0.0168343	0.0266382	0.023839	0.00921371	0.0231275	0.010803	0.0244791	0.0453886	0.0223184	0.0215604	0.0236763	0
AL732506.1	0.0140865	0	0.12219	0.0153524	0.00676072	0.0377283	0.0152743	0.0558	0.0346552	0.0337517	0.0132595	0
Alad	1.42993	1.55786	1.37417	1.64004	2.40652	0.987315	1.30074	1.07105	1.21853	1.40756	0.794944	2.62348
Alas1	0.233717	0.0964806	0.284252	0.267252	0.563936	0.234538	0.21153	0.405448	0.251888	0.343485	0.331671	0
Alb	0	0.0147665	0.00294589	0.00197248	0	0.0251771	0.00198256	0.127185	0	0.00480971	0.155862	0.236005
Alcam	0.32488	0.234371	0.418232	0.321038	0.0838253	0.456991	0.370323	0.270799	0.310644	0.354878	0.201814	0
Aldh16a1	0.236961	0.144509	0.284365	0.222162	0.309166	0.138487	0.338738	0.117699	0.296905	0.160076	0.124754	0
Aldh18a1	0.374482	0.38186	0.529032	0.430722	0.436233	0.358342	0.442414	0.261047	0.415956	0.512892	0.590166	1.44325
Aldh1a1	0.0442707	0.11821	0.0601293	0.0467324	1.71322	0.0330877	0.0402605	0.0358664	0.00659427	0.0527109	0.0163099	0.727688
Aldh1a3	0	0	0	0.00289602	0	0	0.00148586	0	0	0	0	0
Aldh1a7	0.100298	0.298928	0.087925	0.144237	0.895885	0.0319464	0.0984995	0.0164268	0.102726	0.170527	0.0230439	0
Aldh1b1	3.45507	3.43014	2.08719	3.11737	1.04208	2.27366	3.48549	0.904175	3.19837	3.06406	2.2176	2.68053
Aldh1l1	0.177214	0.0390148	0.275929	0.113408	0.252238	0.128752	0.138076	0.0886107	0.177681	0.157303	0.135243	0.282678
Aldh1l2	0.0321096	0.0569575	0.156482	0.0394394	0.169904	0.0390873	0.0620169	0.0086417	0.032713	0.0396743	0.00642688	0
Aldh2	1.48525	1.36852	1.71995	1.28535	2.57937	1.51519	1.25511	0.546963	1.2945	1.39184	0.698547	0.774898
Aldh3a2	0.0897305	0.209022	0.141809	0.110268	0.58854	0.157897	0.11393	0.122858	0.133095	0.140396	0.110559	0.00517211
Aldh3b1	0.00105784	0.0492803	0.00415933	0.00214488	0.0600869	0.00294062	0.00165287	0.103307	0	0	0	0
Aldh3b2	0.00107883	0	0	0	0	0.0314776	0.0020405	0.00789664	0	0	0	0
Aldh4a1	0.006324	0	0.0176323	0.0115355	0.00359704	0.0184983	0.0102015	0.0218766	0.00756553	0.0218025	0	0
Aldh5a1	0.24978	0.200896	0.155806	0.255582	0.174657	0.138955	0.284149	0.269478	0.227682	0.371592	0.285393	0.307799
Aldh6a1	0.0797292	0.16987	0.113955	0.0398051	0.0843619	0.138762	0.0567822	0.0449197	0.0892047	0.0661279	0.0165433	0
Aldh7a1	0.0604109	0.0257217	0.0407608	0.0892522	0.01127	0.0486193	0.0692157	0.161946	0.0587371	0.10308	0.0765309	0
Aldh8a1	0	0	0	0	0.00185261	0	0	0	0	0.00646295	0	0
Aldh9a1	0.738137	0.501951	0.713256	0.8559	0.93009	0.571137	0.69605	0.443806	0.518037	0.628659	0.295905	0.256858
Aldoa	17.7662	16.6859	28.7876	13.7782	35.6398	15.7823	14.9228	23.0212	17.8001	14.5652	16.155	19.429
Aldoart1	0	0	0.00305774	0	0.00379122	0	0	0	0	0	0	0
Aldob	1.66738	3.33013	2.01838	1.91243	27.1231	2.20998	2.38153	16.9694	3.0523	2.19263	7.88141	9.12845
Aldoc	0.683727	0.758891	1.14567	0.531336	1.4574	0.822706	0.499465	2.23424	0.531545	0.480239	0.31989	0.38995
Alg1	0.0784181	0.0481587	0.0596456	0.121677	0.104731	0.0926111	0.0940982	0.0801101	0.0840931	0.123303	0.0875176	0
Alg10b	0.194754	0.283694	0.214426	0.284289	0.124012	0.177592	0.26176	0.287946	0.324034	0.297873	0.225999	0.245164
Alg11	0.159593	0.150613	0.13625	0.14577	0.150731	0.169252	0.121855	0.344973	0.102758	0.18399	0.167971	0
Alg12	0.0181469	0	0.00924526	0.013175	0.0164911	0.0274422	0.0133515	0.0198344	0.0194623	0.00735622	0	0
Alg13	0.0690975	0.176947	0.0368752	0.123184	0.0280613	0.0927622	0.101868	0.0341157	0.0688084	0.0722839	0.0865566	0
Alg14	0.147104	0.259296	0.0888265	0.146639	0.0636791	0.137158	0.271395	0.102623	0.297639	0.182587	0.273687	0.283527
Alg2	0.0533341	0.0757203	0.0449781	0.0514336	0.044083	0.128077	0.0538158	0.291123	0.0363017	0.0787706	0.243563	0.125634
Alg3	0.11872	0.0909943	0.0530763	0.16746	0.0551469	0.0838344	0.133722	0.0928611	0.0857496	0.128524	0.051717	0
Alg5	0.627973	0.532616	0.499836	0.563558	0.402575	0.745616	0.651748	0.444641	0.565163	0.692561	0.58283	0.50726
Alg6	0.24846	0.350333	0.241698	0.312963	0.126826	0.192679	0.327422	0.3221	0.273358	0.180437	0.0768443	0.00517211
Alg8	0.158845	0.247095	0.0848594	0.212304	0.0415871	0.0948977	0.256331	0.0615836	0.19146	0.176328	0.0139912	0.268644
Alg9	0.0947379	0.0405279	0.116458	0.127155	0.133279	0.113273	0.107833	0.136771	0.109612	0.102733	0.13884	0
Alkal2	0	0	0	0	0.00273918	0	0	0	0	0	0	0
Alkbh1	0.273716	0.183861	0.202071	0.357159	0.0944295	0.281926	0.236547	0.297138	0.294137	0.352786	0.298484	0.231911
Alkbh2	0.119085	0.0675562	0.0895991	0.0822082	0.0256312	0.0607894	0.0228241	0.0459404	0.064306	0.105394	0.0532044	0.00517211
Alkbh3	0.19964	0.177194	0.184105	0.192588	0.200927	0.187294	0.135576	0.224408	0.162065	0.247943	0.142604	0.0103442
Alkbh4	0.0396124	0	0.0425666	0.0240793	0.0493093	0.0531881	0.0300496	0.0740381	0.035838	0.0556335	0.00679517	0
Alkbh5	0.764388	0.876547	1.18288	0.871047	0.953656	0.973565	1.08546	1.47999	0.961699	0.663541	0.850192	1.16671
Alkbh6	0.20218	0.114336	0.124234	0.227655	0.200821	0.133377	0.214972	0.379584	0.19694	0.180788	0.300033	0.70419
Alkbh7	0.182577	0.2205	0.206602	0.135225	0.315677	0.106427	0.145289	0.140057	0.177217	0.121774	0.0920272	0.288784
Alkbh8	0.18984	0.0755957	0.119502	0.121793	0.042766	0.136934	0.151724	0.3075	0.133382	0.18073	0.197412	0
Alms1	0.107099	0.0378246	0.0155451	0.1309	0.00486929	0.0731942	0.0815382	0.0801037	0.0368496	0.0673961	0.0179471	0
Alox12b	0.00452784	0	0.151637	0.014381	0.0856763	0.040859	0.0234893	0.00481329	0.0266536	0.0391688	0	0.257679
Alox15	0	0	0	0.00154984	0	0	0	0.00771235	0	0	0	0
Alox5ap	0.00322404	0	0.00265545	0.00195812	0	0	0	0	0	0	0.0101641	0
Alox8	0.000936495	0	0.000988993	0	0.00175676	0	0.00659136	0.00910977	0	0.00405586	0	0
Alpi	0	0.0451616	0.00195066	0.00164276	0.266448	0	0.00193039	0	0	0	0	0
Alpk1	0.00991516	0.040739	0.00156607	0.0139145	0.00273918	0.00429197	0.00969785	0.0300456	0.0066519	0.00645143	0	0
Alpk2	0	0	0	0.00639138	0	0	0.00180935	0.00701702	0	0	0	0
Als2	0.0154654	0	0.133531	0.0439877	0.0428817	0.0359707	0.0262376	0.140061	0.0166603	0.0181117	0.0370842	0.0989702
Als2cl	0.0447944	0.0152744	0.0632394	0.0249414	0.0571595	0.0115175	0.0291949	0.120288	0.0122145	0.0347559	0.0332	0.00517211
Als2cr12	0.0125351	0	0.0250782	0.0162256	0.259285	0.00149042	0.0102672	0.0113457	0.0311391	0.0110327	0.00616138	0
Alyref	1.15111	0.645674	0.592789	1.94342	0.296684	0.609973	1.73887	0.60351	1.23269	1.15657	0.756603	0.635056
Alyref2	0.0539496	0.115547	0.0359299	0.0506875	0.0457349	0.0835554	0.0730264	0.134437	0.0840783	0.0643787	0.0660808	0.00517211
Amacr	0.143384	0.206091	0.163223	0.152023	0.218709	0.134086	0.139851	0.142321	0.155098	0.224738	0.0704598	0.35901
Ambp	0.00374543	0.00994229	0.00113056	0.00380133	0	0	0.00505723	0.121594	0	0.0149639	0.0139302	0
Ambra1	0.0471778	0.133618	0.0579071	0.0519706	0.0797846	0.0848793	0.0404736	0.160581	0.0566413	0.0767702	0.0786356	0
Amd1	0.232029	0.203671	0.134416	0.281679	0.0954133	0.130282	0.228506	0.162655	0.264845	0.314414	0.147552	0.405844
Amd2	0.0206637	0.00786715	0.0159934	0.0135142	0.00764826	0.0178783	0.0241859	0.00240665	0.00813099	0.0126125	0.0160652	0
Amdhd1	0.00132647	0	0	0	0	0.0013913	0	0.00786374	0.00833948	0.00802044	0.0126385	0
Amdhd2	0.18302	0.292474	0.249634	0.168347	0.744817	0.095385	0.215708	0.376833	0.191262	0.186032	0.145704	0.00517211
Amer1	0.1434	0.0273449	0.0772537	0.154827	0.0231337	0.11248	0.161145	0.207323	0.122755	0.159421	0.349039	0.00517211
Amer2	0.000986418	0.00628694	0.00464288	0.00213894	0	0.0026229	0	0.0979552	0	0.00350336	0.0730265	0
Amfr	0.210067	0.28983	0.231138	0.278882	0.400351	0.242006	0.225801	0.391525	0.251172	0.211151	0.340502	0.679951
Amh	0	0.0128998	0	0	0	0.00403703	0	0.00897565	0	0	0	0
Amhr2	0	0	0	0	0	0	0	0	0	0	0	0
Amigo1	0.0293493	0.0011857	0.0330641	0.0316082	0	0.0230516	0.00737053	0.0644014	0.0178966	0.0251247	0.0990187	0
Amigo2	0	0	0	0	0	0	0	0.396744	0	0	0	0.219587
Amigo3	0.00595165	0.0119545	0	0.00923495	0.00318268	0.00824336	0.0105108	0.0321386	0.00562754	0.00879842	0	0
Ammecr1	0.129012	0.153843	0.11589	0.135382	0.00790076	0.154781	0.134479	0.146618	0.116765	0.11666	0.0494937	0
Ammecr1l	0.150306	0.167664	0.221255	0.0954149	0.194706	0.195983	0.2483	0.317801	0.148695	0.191648	0.185489	0
Amn	0.410021	0.536568	0.582555	0.437454	0.810343	0.100458	0.417247	0.537797	0.405147	0.323503	0.564544	0.488473
Amn1	0.21552	0.162459	0.290465	0.174876	0.317027	0.267348	0.271675	0.273882	0.186795	0.247096	0.464173	0
Amot	0.17894	0.26657	0.16793	0.211751	0.0342095	0.0767506	0.246924	0.125653	0.200887	0.148654	0.0646072	0
Amotl1	0.00124324	0	0	0.00226483	0	0	0	0.0115877	0	0	0.0354439	0
Amotl2	0.0464671	0.011986	0.0769884	0.0306115	0.0257246	0.0989883	0.0416173	0.138563	0.0700304	0.112507	0.561911	0
Ampd1	0	0	0.00217017	0.0017594	0	0	0.00175064	0	0	0.00521795	0	0
Ampd2	0.102052	0.100687	0.0731155	0.0978766	0.02885	0.114419	0.0585171	0.283463	0.06917	0.126374	0.134343	0.217278
Ampd3	0.073356	0.12367	0.0981485	0.100965	0.0546835	0.352871	0.104417	0.232255	0.104854	0.139821	0.0587617	0.0103442
Amph	0.00593391	0	0	0.00175434	0	0	0.00166256	0	0.00783369	0	0	0
Amt	0.00300001	0	0	0.00566592	0.00153723	0.0140614	0.00380907	0.0418533	0.00727202	0.00279219	0.0115165	0.125634
Amz1	0.0138573	0.020048	0.0185656	0.0181756	0.0183092	0.0207948	0.0158151	0.0469094	0.0161152	0.0148193	0	0
Amz2	0.217739	0.246406	0.200406	0.201048	0.170175	0.171359	0.245992	0.327604	0.232208	0.213825	0.192149	0.584597
Anapc1	0.240943	0.271977	0.253994	0.300432	0.161461	0.21615	0.351458	0.349466	0.276282	0.283423	0.155521	0.0937981
Anapc10	0.190019	0.222524	0.170035	0.220104	0.138326	0.151145	0.170601	0.144834	0.217839	0.177205	0.15678	0.253936
Anapc11	0.440292	0.460276	0.394319	0.779111	0.632675	0.361077	0.696908	0.406831	0.532004	0.344684	0.169893	0.764145
Anapc13	1.14516	1.34648	0.917135	0.958364	0.88139	1.01997	1.10049	0.83881	1.51726	1.28461	0.790938	0.61633
Anapc15	0.199534	0.343489	0.109178	0.352217	0.143929	0.153537	0.413849	0.149747	0.305529	0.154242	0.14932	0.263714
Anapc16	0.623495	0.455028	0.706356	0.481395	0.674564	0.599327	0.723924	0.617754	0.875283	0.777294	1.2581	0.241177
Anapc2	0.126121	0.115268	0.160956	0.164343	0.252941	0.215612	0.182004	0.205156	0.154906	0.145201	0.127123	0.0103442
Anapc4	0.172097	0.096046	0.104728	0.162704	0.126015	0.118142	0.31372	0.189917	0.147822	0.224648	0.193762	0
Anapc5	0.852779	0.643167	0.539746	1.28754	0.33965	0.512534	1.29509	0.752353	0.94766	0.798222	0.915952	0.659367
Anapc7	0.177554	0.0867855	0.155481	0.139107	0.113268	0.249701	0.232195	0.215345	0.16245	0.164934	0.070787	0
Ang	0.311368	1.00185	0.473017	0.370164	0.557806	3.38941	0.37902	1.82592	0.362401	0.70738	2.06205	1.27629
Ang4	0.0800092	1.91377	0.244079	0.529643	0.162372	15.593	0.647667	0.33857	0.184943	0.138541	2.51152	1.10205
Angel1	0.0105859	0	0.0052098	0.0165585	0.00616452	0	0.0205993	0.0335187	0.0112467	0.0106249	0.0179973	0
Angel2	0.173476	0.0411081	0.235685	0.213968	0.173931	0.215448	0.232689	0.227393	0.13431	0.189163	0.0991746	0
Angpt2	0.108393	0.0767034	0.0552043	0.0638776	0.00216472	0.0196073	0.0631796	0.0310119	0.154422	0.156092	0.0506156	0
Angptl1	0.00120648	0	0	0	0	0	0	0	0.00597578	0.00390403	0	0
Angptl3	0	0	0.00339311	0	0.00185261	0	0	0	0	0	0	0
Angptl4	0.0633251	0.0513431	0.072714	0.045436	0.0603438	0.0589287	0.0380295	0.00486422	0.0327015	0.0351702	0.011227	0
Angptl6	0.0337303	0.0469389	0.0615885	0.052564	0.0752234	0.0310823	0.0457584	0.114035	0.030485	0.0373734	0.0412404	0.0103442
Angptl7	0	0.000829757	0	0	0	0.00218459	0	0	0	0	0	0
Angptl8	0.0631673	0.0883976	0.281987	0.0418359	0.295349	0.0648038	0.0897617	0.037183	0.0550888	0.045254	0.0321382	0
Ank	0.0293817	0.0124058	0.113853	0.0581545	0.347567	0.0292294	0.0236971	0.24102	0.00833176	0.0588834	0.139872	0.405844
Ank1	0.00441546	0	0.00112268	0	0	0.00287645	0	0	0	0	0	0
Ank3	0.182216	0.155233	0.192395	0.0809917	0.306003	0.447445	0.122135	0.455295	0.139927	0.265012	0.0763372	0.485699
Ankdd1b	0	0	0.0400641	0	0	0	0	0	0	0	0	0
Ankfy1	0.113109	0.340716	0.139893	0.125243	0.0942447	0.193157	0.12655	0.204076	0.158346	0.105241	0.103228	0
Ankhd1	0.321012	0.142314	0.309372	0.364701	0.238114	0.405375	0.376078	0.618238	0.204859	0.415588	0.27349	0
Ankib1	0.135177	0.00141588	0.115319	0.150764	0.0792913	0.137622	0.128893	0.348126	0.129923	0.0886153	0.155088	0.405844
Ankle1	0.00814397	0.0385233	0.00740146	0.0595212	0	0	0.130384	0.00300976	0.0421669	0.00423574	0	0.00517211
Ankle2	0.111243	0.0665224	0.108061	0.119636	0.0792939	0.0959018	0.176003	0.127467	0.16743	0.117269	0.0791408	0.00517211
Ankmy1	0	0	0	0	0	0.0033518	0.00202108	0	0	0	0	0.251686
Ankmy2	0.194299	0.179604	0.21185	0.176518	0.172733	0.158158	0.187984	0.199085	0.128879	0.173807	0.118116	0.313967
Ankra2	0.250208	0.157263	0.160664	0.25482	0.102345	0.225422	0.243603	0.282232	0.252935	0.266251	0.349394	0.322149
Ankrd10	0.452281	0.490678	0.414723	0.447578	0.216177	0.206795	0.395851	0.533465	0.279873	0.539873	0.580745	0.31147
Ankrd11	1.35192	0.797167	1.94714	1.40236	1.22449	1.74995	1.51897	2.94032	1.4137	1.1784	1.17001	1.67541
Ankrd12	0.426082	0.420913	0.701705	0.28941	0.448383	0.709164	0.414945	1.43584	0.524836	0.651566	0.824483	0.511403
Ankrd13a	0.0983664	0.0364921	0.134558	0.13386	0.208637	0.115392	0.167417	0.343802	0.122909	0.0949745	0.137728	0.251686
Ankrd13b	0.0603139	0.0944342	0.0795524	0.0450375	0.0105762	0.0546609	0.0404634	0.10068	0.0458099	0.0505912	0.0598439	0.282678
Ankrd13c	0.178217	0.234095	0.220465	0.20329	0.196634	0.206781	0.211799	0.413511	0.227735	0.227443	0.10557	0.281627
Ankrd13d	0.00122476	0	0	0.00398737	0	0	0	0.018543	0	0	0.022505	0
Ankrd16	0.121871	0.137373	0.128307	0.0671907	0.0725828	0.143189	0.077281	0.100209	0.0802942	0.100134	0.130154	0
Ankrd17	0.728922	0.696592	0.726915	0.770562	0.382272	1.00706	0.734826	1.64102	0.656353	0.717221	0.670368	0.468826
Ankrd2	0	0	0	0	0	0	0	0.00497336	0	0	0	0
Ankrd22	0.0368443	0.0280668	0.0541496	0.0423154	0.0654697	0.134239	0.0241053	0.0610798	0.0404494	0.0793713	0.0281153	0
Ankrd23	0.00248726	0	0	0	0	0	0.00194622	0	0	0	0	0
Ankrd24	0.0798426	0.048054	0.0913976	0.055061	0.0970382	0.0644484	0.0638014	0.210064	0.10158	0.049436	0.0816146	0
Ankrd26	0.178193	0.0690928	0.0665454	0.250479	0.0221487	0.0544412	0.147469	0.123253	0.0946719	0.187566	0.0465022	0
Ankrd27	0.083122	0.0181623	0.090105	0.0951667	0.0650209	0.0395946	0.0695202	0.0754694	0.0711284	0.0879075	0.104768	0.265196
Ankrd28	0.106646	0.14603	0.113902	0.0984887	0.0611095	0.130167	0.0759645	0.199654	0.0659016	0.0870474	0.0165066	0.320171
Ankrd34b	0.00118747	0	0	0.00327835	0	0	0	0.0102198	0.00389489	0	0	0
Ankrd35	0	0	0	0	0	0.00293108	0	0.00758423	0	0.00375089	0	0
Ankrd37	0.613672	0.853852	1.44018	0.623489	2.51011	0.945129	0.594192	1.27921	0.824413	0.620132	0.486557	1.10162
Ankrd39	0.125454	0.0618737	0.113527	0.134051	0.0684334	0.102419	0.136622	0.0861592	0.133476	0.170188	0.107655	0.0155163
Ankrd40	0.216604	0.364546	0.251249	0.182616	0.537655	0.170527	0.220962	0.336214	0.203835	0.205386	0.165159	0.304655
Ankrd42	0.00689043	0	0	0.00629702	0.00172326	0.00613726	0.00155963	0.00324335	0.0101556	0.0082103	0	0
Ankrd44	0.00987864	0.0250322	0.00307579	0.0257449	0.0237638	0.00653909	0.0121544	0.405823	0.00526667	0.00751977	0.0179973	0
Ankrd46	0.0767506	0.112988	0.105835	0.0794968	0.125855	0.0714329	0.0650014	0.115025	0.0703622	0.0734744	0.0224291	0
Ankrd49	0.275932	0.304561	0.191903	0.356878	0.0663329	0.198603	0.222351	0.176084	0.242853	0.262855	0.170957	0.882613
Ankrd50	0.0608029	0.106764	0.0731259	0.0415106	0.0480214	0.0603096	0.0625366	0.188204	0.0849771	0.0828127	0.114518	0
Ankrd52	0.0323056	0.0371241	0.0263003	0.0302017	0.0175585	0.0356538	0.0480148	0.103221	0.0217837	0.0209383	0.0452733	0
Ankrd54	0.113744	0.124859	0.0853426	0.140807	0.105801	0.201419	0.233947	0.535619	0.142345	0.232125	0.164646	0
Ankrd55	0	0	0	0	0	0	0	0.0044292	0	0	0	0.282678
Ankrd6	0.00318913	0	0.0025853	0.00341375	0.00191736	0	0	0.0668527	0.00564122	0	0	0
Ankrd61	0.00447329	0.000837992	0.00301112	0.00407877	0.00538246	0.00275314	0.00446677	0	0	0	0	0
Ankrd9	0.098271	0.0949906	0.111952	0.120646	0.420046	0.0308078	0.0883885	0.0405861	0.0760452	0.0661508	0.032119	0.00517211
Anks1	0.0491013	0.0918744	0.0404925	0.0523208	0.0411988	0.0880819	0.0576367	0.091206	0.077697	0.0576916	0.121182	0
Anks1b	0	0	0	0	0	0	0.00159582	0.00703504	0	0	0	0
Anks3	0.0592112	0.062807	0.0732898	0.0392238	0.0387814	0.0800976	0.0544344	0.105931	0.0570996	0.0652385	0.0385893	0
Anks4b	0.303189	0.282579	0.495796	0.294153	0.821172	0.248084	0.336398	0.838163	0.311362	0.379274	0.57123	0
Anks6	0.00114148	0	0	0.00197248	0	0.0240277	0.00551222	0.0827298	0	0	0.084728	0
Ankzf1	0.122191	0.0596277	0.109046	0.136956	0.16902	0.116779	0.16386	0.149126	0.182002	0.118021	0.201412	0.276057
Anln	0.0268163	0.133217	0.0234005	0.26806	0.00487769	0.0304699	0.676404	0.0238999	0.258375	0.0261794	0	0.00517211
Ano1	0.000907953	0	0.00193418	0	0	0.00518658	0	0	0	0.00888931	0	0
Ano10	0.0992131	0.116888	0.0855076	0.0686424	0.132624	0.139343	0.0664535	0.186102	0.0902975	0.104798	0.174262	0.383313
Ano6	0.101992	0.31267	0.173218	0.111894	0.515942	0.0172687	0.108196	0.00461016	0.0801072	0.122436	0.0577146	0
Ano7	0.00092287	0.0966533	0.00405789	0.0131985	0	0.265985	0.00923535	0	0	0.0244414	0.0142691	0
Ano8	0.0183864	0.00166649	0.00998508	0.00849211	0.0256632	0.0104522	0.0149657	0.0820291	0.00786662	0.00993056	0.142191	0
Ano9	0.180443	0.269351	0.301924	0.351626	0.300802	0.148609	0.197768	0.145792	0.100124	0.136613	0.0512962	0.364166
Anp32a	2.09354	1.7938	1.60906	1.97857	1.2819	1.27572	2.0026	1.29316	2.37487	2.07147	1.66497	1.02585
Anp32b	4.26932	3.50894	3.15227	5.4296	1.47685	2.47765	5.1752	2.13984	5.02818	3.87903	2.2868	2.3583
Anp32e	0.791471	1.15817	0.679579	1.37428	0.375301	0.543397	1.96069	0.799458	1.54043	0.775293	0.701026	1.02426
Anpep	0.0187028	0.0309785	0.0581921	0.0586699	0.240554	0.315284	0.0235257	0.0657449	0.0210715	0.0608427	0.24504	0
Antxr2	0.0274862	0.109699	0.066298	0.0233332	0.0909436	0.0449262	0.0263599	0.0177025	0.0379604	0.0244511	0.0187496	0
Anxa1	0.012737	0.0879952	0.137558	0.0263494	0.0645302	0.189581	0.0426732	0.00781796	0.070967	0.195307	0.0126385	0
Anxa10	0.000979764	0	0.00690909	0	0	0.118513	0	0	0.00204626	0	0	0
Anxa11	0.64067	0.546836	0.368126	0.500166	0.275953	0.394919	0.608354	0.234536	0.597031	0.557068	0.132918	0.48752
Anxa11os	0.00139495	0.0188974	0	0	0	0.00229669	0	0	0	0	0	0
Anxa2	1.70919	2.30421	4.35468	1.61225	9.50909	3.70432	1.59774	1.23633	1.75113	1.18845	0.273745	0.796863
Anxa3	0.00474742	0.0655382	0.119516	0.0146971	0.00641112	0.140056	0.00770412	0.00356679	0.00700579	0.0138657	0	0
Anxa4	6.36057	5.7506	7.61226	6.42583	7.21196	6.78635	6.77012	5.61538	5.34687	5.51615	2.9018	6.55013
Anxa5	0.103637	0.128105	0.116273	0.0885244	0.058192	0.368602	0.0950322	1.30056	0.162479	0.131932	0.0597607	0.809901
Anxa6	0.0163508	0	0.0138192	0.00906659	0	0.0349961	0.0157253	0.754597	0.00848908	0.0350789	0	0.219433
Anxa7	0.46599	0.585663	0.543732	0.303012	0.612378	0.721949	0.424838	0.4786	0.601485	0.528301	0.373828	0.337202
Anxa8	0	0	0	0	0	0.00917561	0	0	0	0	0	0
Anxa9	0.00239598	0	0.00314883	0.00207786	0	0.00355924	0.00165573	0	0	0	0	0
Aoc1	0.0302275	0.0198675	0.0890328	0.0298084	0.703821	0.0800028	0.0215377	0.0368184	0.0398789	0.0137394	0.158181	0
Aoc2	0.013824	0.000863738	0.00740971	0.00648803	0.00445671	0.0254362	0.00803569	0.00228638	0.0195155	0.0166561	0	0
Aoc3	0.00205029	0	0	0.00166616	0	0	0	0	0	0	0	0
Aox2	0.00105947	0	0	0	0.00158933	0	0	0	0	0.00390403	0	0
Ap1ar	0.446887	0.573012	0.525622	0.458012	0.476985	0.229878	0.439384	0.467559	0.488434	0.311589	0.231979	0.263143
Ap1b1	0.120408	0.189334	0.181291	0.102451	0.106253	0.230739	0.0757007	0.235879	0.139952	0.107016	0.163062	0.274816
Ap1g1	0.200286	0.156497	0.220165	0.242423	0.233616	0.235604	0.234445	0.338197	0.164524	0.221327	0.242674	0
Ap1g2	0.243329	0.223389	0.283075	0.215177	0.310875	0.260043	0.162655	0.223838	0.133053	0.179243	0.163759	0.441306
Ap1m1	0.0524143	0.00631268	0.0378129	0.0646362	0.118132	0.0320084	0.069743	0.048215	0.0186158	0.0231334	0.0529024	0.358535
Ap1m2	0.508047	0.593494	0.5946	0.602229	0.882621	0.654591	0.681042	0.580243	0.555707	0.504482	0.486109	0.1271
Ap1s1	0.892724	1.07838	0.815986	0.979601	1.21152	0.7064	0.813527	1.00783	0.816525	0.914601	0.591941	1.15689
Ap1s2	0.00770768	0.0159522	0.0144376	0.0307182	0.00178258	0.00148607	0.0198036	0.0422914	0.018096	0.037108	0.00927006	0
Ap1s3	0.0565672	0.0289491	0.0641773	0.068056	0.0360942	0.0330149	0.0531217	0.0573987	0.032857	0.0552104	0.0256316	0
Ap2a1	0.101368	0.0762403	0.100139	0.163518	0.0816616	0.134598	0.158326	0.122978	0.139936	0.132682	0.176908	0.00517211
Ap2a2	0.209517	0.29528	0.279682	0.209081	0.858363	0.339944	0.230539	0.595583	0.201607	0.150913	0.213737	0.521664
Ap2b1	0.294818	0.325274	0.383772	0.300825	0.376486	0.497582	0.314654	0.707044	0.280998	0.387519	0.496705	0.251686
Ap2m1	0.783793	0.724982	0.914677	0.882919	1.49401	0.916513	0.927008	1.39656	1.03318	0.813961	0.706963	0.748774
Ap2s1	0.901196	0.765225	1.01282	1.06211	1.49769	0.977533	1.138	1.59277	0.998524	1.02361	1.14025	0.644358
Ap3b1	0.407514	0.405091	0.556096	0.397874	0.373316	0.503035	0.444559	0.668091	0.534175	0.465773	0.432407	0.409017
Ap3b2	0	0	0	0	0	0	0	0.178577	0	0	0	0
Ap3d1	0.138912	0.149755	0.21125	0.139744	0.150105	0.299702	0.144578	0.482706	0.15037	0.236371	0.184307	0
Ap3m1	0.179837	0.178857	0.206208	0.185174	0.270453	0.293925	0.230032	0.365966	0.161113	0.183655	0.121529	0.381036
Ap3m2	0.00855811	0.0133153	0.002669	0.00369442	0.00729892	0.00506602	0.00529932	0.0413352	0.00245688	0.0103708	0.00927006	0
Ap3s1	0.574348	0.696896	0.654801	0.496386	0.890219	1.16995	0.677653	1.49509	0.684355	0.864505	1.4931	0.554992
Ap3s2	0.117973	0.120561	0.131107	0.135662	0.0884753	0.119049	0.120393	0.104102	0.0991529	0.109813	0.133137	0
Ap4b1	0.0320013	0.0121248	0.0436088	0.0341756	0.0609791	0.0570113	0.0487263	0.105299	0.0514622	0.0423414	0.0219343	0.281627
Ap4e1	0.0236996	0.0345545	0.0238746	0.0169705	0.0236966	0.0241009	0.0344336	0.0390722	0.0427695	0.0257111	0.106263	0
Ap4m1	0.168611	0.145809	0.073375	0.268734	0.0563529	0.0944775	0.128786	0.254949	0.0977388	0.181847	0.265185	0
Ap4s1	0.132283	0.0349758	0.0888025	0.138043	0.096756	0.105936	0.100725	0.176744	0.0960771	0.132798	0.123982	0
Ap5b1	0.0142415	0.024112	0.0372113	0.0289061	0.0640998	0.00279594	0.0203209	0.0370615	0.00783186	0.0161972	0.0127478	0
Ap5m1	0.151563	0.0902082	0.164401	0.142815	0.0886753	0.204715	0.160722	0.337632	0.125135	0.217738	0.21196	0.00517211
Ap5s1	0.0829258	0.107776	0.11334	0.0653746	0.111724	0.0827224	0.114449	0.07975	0.168285	0.0987738	0.121757	0.28785
Ap5z1	0.0285265	0.0322154	0.0184134	0.0262759	0.0369455	0.0262071	0.0163426	0.142437	0.0233078	0.034449	0.0623572	0
Apaf1	0.0899184	0.145296	0.107373	0.108913	0.132731	0.100649	0.0937336	0.120985	0.0575436	0.149524	0.0803019	0.435587
Apba1	0	0	0	0	0	0.00234383	0	0.0598141	0	0.0150664	0	0
Apba3	0.0732706	0.217983	0.123763	0.111629	0.145811	0.163763	0.085636	0.17356	0.100257	0.0702387	0.0977832	0
Apbb1	0.00105739	0	0	0	0	0.037527	0	0.122578	0	0	0.0179973	0.0937981
Apbb1ip	0.00496307	0	0	0.00163971	0	0	0	0	0	0	0	0
Apbb2	0.172298	0.0708699	0.190296	0.144445	0.114771	0.12329	0.155819	0.292516	0.140697	0.143327	0.0653341	0
Apc	0.367918	0.319772	0.409734	0.427702	0.302489	0.346312	0.443912	0.591423	0.324361	0.553414	0.25696	0
Apc2	0	0	0	0	0	0	0	0	0	0	0	0
Apcdd1	0.00323604	0	0	0.00886193	0.0152376	0.00388336	0.00846799	0	0.00711399	0.0107258	0	0
Apeh	0.162984	0.183863	0.123769	0.189296	0.275221	0.182242	0.189646	0.276109	0.116849	0.162139	0.127839	0
Apela	0	0	0	0	0	0	0	0	0.00931556	0	0	0
Apex1	1.09296	0.661674	0.30389	1.32663	0.105979	0.353032	0.880942	0.310409	0.685137	1.00632	0.463767	0.321365
Apex2	0.0388835	0.00244492	0.0143154	0.0250523	0.00855929	0.0149441	0.0397961	0.0493084	0.0379293	0.0584117	0.0416719	0
Aph1a	0.56423	0.601307	0.579031	0.482919	0.571725	0.453589	0.499415	0.504015	0.465632	0.60991	0.309104	0.268886
Aph1b	0.0316567	0	0.0270053	0.0271269	0.0420973	0.0603564	0.0204549	0.0636914	0.0175451	0.0394205	0.0280534	0
Aph1c	0.00484319	0	0.00324478	0.00344102	0.028149	0.00952829	0.00168676	0.00301122	0.00348592	0.00545652	0	0
Api5	0.323782	0.341111	0.235743	0.353175	0.320267	0.278537	0.315557	0.370153	0.29885	0.312716	0.217545	0.00517211
Apip	0.0803712	0.0681251	0.018483	0.131036	0.00963873	0.041495	0.118444	0.0984173	0.0743142	0.107056	0.0754298	0.0103442
Aplf	0.0664011	0.0525492	0.0368442	0.078105	0.0201562	0.0874657	0.0750429	0.0519058	0.0516868	0.0771422	0.0311686	0.0103442
Apln	0.00704783	0	0.00458101	0.00345076	0.00558461	0.00286504	0.00147558	0.0641453	0	0.00485562	0	0
Aplp1	0.0101828	0.122099	0.0137947	0.0169241	0.101855	0.0273729	0.0155552	2.67791	0.0271653	0.0182357	1.32033	1.72689
Aplp2	0.906012	0.81203	1.54248	0.801854	2.13202	1.09618	0.917639	1.56604	0.93745	1.08869	1.84782	0.241078
Apmap	0.0687749	0.164534	0.0653384	0.0911892	0.0345501	0.119098	0.117129	0.155277	0.0892559	0.0609136	0.0608967	0
Apoa1	0.104173	1.74559	0.242475	0.0659916	16.9098	0.233394	0.0309182	0.36563	0.0991528	0.0467141	0.103905	0.817803
Apoa2	0.0172235	0.0390567	0.0374109	0.00923439	0.0251961	0.0172336	0.01562	0.0637107	0.0278888	0.0371027	0.0258285	0.299437
Apoa4	0.330474	2.01292	1.36004	0.285171	20.243	0.560062	0.21675	0.22671	0.159387	0.097838	0.144088	0.494925
Apob	0.174633	0.34653	0.192564	0.182552	1.397	0.0532639	0.152789	0.722406	0.162566	0.301974	0.1732	0.299437
Apobec1	0.00683119	0.0166997	0.00492045	0.00764069	0.049168	0	0.00973964	0	0.0224172	0.00855836	0	0
Apobec2	0	0.0214497	0	0	0.00411151	0	0	0.0144326	0	0	0	0
Apobec3	0.0460226	0.039233	0.0458619	0.053573	0	0.211204	0.148652	0.110924	0.103753	0.256081	0.101333	0
Apoc2	0.000890806	0	0	0	0.0274624	0	0	0	0	0	0	0
Apoc3	0.0637838	2.38704	0.246792	0.143327	26.319	0.126817	0.0654892	0.463051	0.0998929	0.0779289	0.0803614	1.11139
Apoc4	0.000975693	0	0.00697196	0	0.0911887	0.00673317	0.00244233	0	0	0	0	0
Apoe	0.0237237	0.00814289	0.00987956	0.0273187	0.0132199	0.0234993	0.0205869	0	0.0143728	0.0999556	0.0148594	0
Apoh	0.00147561	0.0174026	0.00161078	0.00173507	0.0120624	0	0	0	0	0	0	0
Apol10a	0	0	0.0023295	0	0.00348278	0	0	0	0	0	0	0
Apol7a	0.00371007	0	0.00994541	0.00617269	0.0351632	0.0542353	0	0.0341393	0	0.0249372	0	0
Apol8	0	0	0	0.00173049	0	0.00867423	0.00177805	0	0	0	0	0
Apol9a	0.00102157	0	0	0	0.0161157	0	0	0.00240665	0	0	0	0
Apold1	0.00236236	0	0	0	0.00147476	0	0.0116335	0	0	0	0	0
Apom	0.00120477	0	0	0	0	0	0	0	0.00225829	0	0	0
Apoo	0.406591	0.291558	0.404389	0.532313	0.486119	0.320861	0.41185	0.293961	0.363843	0.396477	0.290366	0.441306
Apool	0.453114	0.40921	0.40363	0.426547	0.461608	0.260099	0.472412	0.174995	0.517165	0.414	0.365531	0.132272
Apopt1	0.655811	0.621037	0.562462	0.817442	0.619708	0.45606	0.668103	0.514428	0.630756	0.672926	0.666746	0.311021
App	0.885193	0.575624	1.12357	0.794693	1.80084	0.970229	0.802398	1.93921	0.796754	0.97473	0.866977	0.355829
Appbp2	0.377517	0.380134	0.365822	0.405488	0.217565	0.34108	0.384086	0.690796	0.360441	0.369329	0.488699	0
Appbp2os	0.00296575	0	0	0.00629436	0.0178264	0	0.00177147	0.0198186	0.00369163	0	0	0
Appl1	0.241574	0.12398	0.299509	0.278913	0.339348	0.205132	0.240411	0.505157	0.287674	0.28001	0.236388	0.533361
Appl2	0.0419698	0.1035	0.07958	0.0821198	0.0612438	0.291947	0.0462678	0.597171	0.043006	0.0755927	0.0633664	0.0937981
Aprt	2.57769	2.61884	2.0881	2.68974	4.32162	1.85224	1.84296	1.3973	2.22953	2.56007	0.979136	1.71559
Aptx	0.0354692	0.129511	0.0509459	0.0354238	0.056755	0.0239682	0.0565327	0.0661892	0.065412	0.0572344	0.0472436	0.0937981
Aqp1	0.671876	0.536193	0.934721	0.492034	0.11369	0.331792	0.647107	0.0809889	0.551566	0.632653	0.0631124	0.273488
Aqp11	0.208336	0.150431	0.275356	0.154125	0.577277	0.175362	0.204445	0.231803	0.232834	0.197665	0.117297	0.330447
Aqp12	0	0	0.000974736	0.00266564	0	0	0	0.00670056	0.00441175	0	0	0
Aqp3	0	0	0.00438996	0.00153876	0.0058806	0	0	0	0.00575908	0.00308226	0	0
Aqp4	1.24621	0.624667	0.871905	1.07057	0.0259554	0.165189	0.64051	0.326957	1.09789	0.874743	0.496458	0
Aqp7	0.000946331	0.0200844	0.00216066	0	0.0574681	0	0	0.0388189	0	0.00849479	0.111672	0.25337
Aqr	0.276864	0.265611	0.273438	0.311978	0.128991	0.2773	0.282081	0.409668	0.298459	0.300729	0.157991	0
Araf	0.240385	0.12221	0.281014	0.210654	0.310921	0.265251	0.210609	0.442727	0.220258	0.223813	0.256654	0.282678
Arap1	0.0430042	0.0514212	0.0334587	0.0610718	0.0618587	0.036958	0.0329368	0.171546	0.0272671	0.0425867	0.150401	0.0989702
Arap2	0.211124	0.125741	0.25156	0.298991	0.415554	0.293788	0.289349	0.29727	0.219466	0.18178	0.128165	0
Arc	0.0207668	0.0162033	0.0360988	0.0732512	0.0028147	0.0527575	0.0302064	0.114358	0.00610131	0.0236422	0.0330865	0
Arcn1	0.493507	0.393771	0.70357	0.419777	0.594176	1.02106	0.523803	1.09213	0.652076	0.517835	0.609767	0.528339
Areg	0.31087	1.38366	3.78824	0.413562	6.20057	1.48703	0.475076	0.158294	0.709874	0.186764	0.0546311	0.0155163
Arel1	0.0309458	0.0305509	0.0278089	0.0459965	0.0299686	0.0206839	0.0274669	0.160893	0.020104	0.0453806	0.0284602	0
Arf1	2.67861	2.65652	2.98538	2.68015	3.27081	3.36379	3.10358	2.95696	3.21492	2.61042	2.23381	4.35146
Arf2	0.0457751	0.117911	0.0104797	0.0656961	0.00696599	0.0678426	0.0603375	0.131448	0.0624011	0.120473	0.149382	0
Arf3	0.281767	0.628942	0.405246	0.341177	0.390622	0.47069	0.316556	1.24022	0.179613	0.503263	0.340722	0
Arf4	1.46211	1.32703	1.37391	1.22164	1.69384	2.64089	1.2968	1.3346	1.5706	1.40214	1.27343	2.22086
Arf4os	0	0	0	0	0	0	0	0.00897565	0.00270257	0	0	0
Arf5	2.3318	2.68382	2.28118	2.13789	3.52259	2.75007	2.33301	4.24691	2.45519	2.54993	3.80761	4.52984
Arf6	0.299227	0.313369	0.326338	0.379963	0.702802	0.369015	0.354911	0.30073	0.292128	0.314852	0.167845	0.0103442
Arfgap1	0.102425	0.0924366	0.0967428	0.107786	0.0780793	0.0904502	0.0982012	0.203844	0.0865366	0.0594346	0.120646	0
Arfgap2	0.193721	0.0778173	0.231092	0.231855	0.159622	0.15596	0.221225	0.481655	0.178127	0.248397	0.246961	0.00517211
Arfgap3	0.233118	0.337018	0.291669	0.137125	0.501415	0.580522	0.25102	0.564045	0.180325	0.371648	0.468776	0.237083
Arfgef1	0.512438	0.479514	0.855568	0.651466	0.845035	0.986328	0.615936	1.20267	0.653543	0.58817	0.729853	0.53971
Arfgef2	0.0814248	0.184125	0.112093	0.0873087	0.138446	0.110926	0.0779366	0.194962	0.0988954	0.125469	0.0303059	0
Arfgef3	0.368988	0.212057	0.463775	0.332923	0.116702	0.731457	0.377497	1.34906	0.376899	0.3526	0.397531	0.536566
Arfip1	0.16784	0.173792	0.227331	0.131255	0.327448	0.230367	0.197096	0.228229	0.151276	0.286698	0.151048	0.281627
Arfip2	0.306873	0.357578	0.315396	0.281167	0.260267	0.631423	0.332499	0.349208	0.343021	0.322059	0.293752	0.342372
Arfrp1	0.34217	0.461849	0.254184	0.425101	0.332077	0.259723	0.428253	0.201848	0.294029	0.360181	0.232891	0.487526
Arg1	0.00386648	0	0	0.0105927	0	0.00728433	0.00338464	0.022152	0	0.0209017	0.153219	0.210828
Arg2	0.00683017	0.0499917	0.00448845	0	0.619491	0.00543705	0.00383502	0	0.00783431	0.0128929	0	0
Arglu1	0.826978	0.524625	0.74784	0.794616	0.276154	0.913796	0.684264	1.4259	0.569154	0.901723	0.66592	1.46418
Arhgap1	0.262507	0.260903	0.208559	0.233536	0.130996	0.362653	0.132293	0.385015	0.120875	0.277173	0.133119	0.286566
Arhgap10	0.0233612	0.0643408	0.0201292	0.0572886	0.00715005	0.0165251	0.0313029	0.0633827	0.00322453	0.0214223	0	0
Arhgap11a	0.0825184	0.0689822	0.0549161	0.257879	0.0334086	0.103586	0.426174	0.153151	0.177758	0.0264833	0.132913	0.253936
Arhgap12	0.275576	0.304874	0.420761	0.269963	0.350607	0.316844	0.223881	0.512426	0.202389	0.193855	0.179745	0
Arhgap17	0.167393	0.162171	0.232593	0.160037	0.12829	0.207823	0.199389	0.39827	0.184561	0.259095	0.36931	0
Arhgap18	0.282773	0.159716	0.329703	0.191579	0.359366	0.150905	0.235844	0.217613	0.257376	0.28159	0.246404	0
Arhgap19	0.00791458	0.0362713	0.00998476	0.0365564	0.00554266	0.006238	0.186866	0.0332609	0.0561758	0.00434996	0	0
Arhgap20	0.00168932	0.0200385	0.0078274	0	0	0.00504131	0.0120079	0	0.0146894	0	0	0
Arhgap21	0.196633	0.364137	0.247877	0.217903	0.147589	0.198094	0.251623	0.378157	0.175074	0.317532	0.249728	0.91356
Arhgap22	0	0	0.00201163	0.00188431	0.00878225	0	0.00189331	0.0265678	0	0.00485562	0	0
Arhgap23	0.00121686	0	0.00471509	0.00200686	0.00193302	0.0299257	0	0.0344829	0	0.00878571	0	0
Arhgap24	0.000908401	0	0	0.00616951	0	0.0208204	0	0.0125629	0	0.00394165	0.0122167	0
Arhgap26	0.0156529	0.0705009	0.022127	0.00840107	0.0631878	0.0293929	0.0123095	0.142072	0.00842975	0.0044033	0	0
Arhgap27	0.0767561	0.0911856	0.243331	0.155326	0.454883	0.178731	0.0742403	0.112322	0.0819302	0.0609078	0.113729	0.282678
Arhgap27os1	0.00112421	0.0251196	0.00495118	0	0.0112512	0	0	0	0	0	0	0
Arhgap27os2	0.182621	0.0938349	0.204764	0.134037	0.316696	0.140781	0.168784	0.166101	0.0948149	0.0939847	0.12569	0.00517211
Arhgap27os3	0	0	0.00154479	0.00199108	0.00151242	0	0	0	0	0	0	0
Arhgap28	0.00274377	0	0	0.00301674	0.00384527	0	0.0017559	0.0118246	0	0.00952562	0.0134656	0
Arhgap29	0.0313584	0.0614921	0.215668	0.0668037	0.0242044	0.0407078	0.0354736	0.00584762	0.0521586	0.0614909	0.0699741	0.0937981
Arhgap31	0.0122932	0.0221164	0.00584183	0.0151974	0.037664	0.0051984	0.00754909	0.177493	0.00596373	0.0105021	0	0
Arhgap32	0.259206	0.146739	0.30939	0.247454	0.275449	0.258689	0.314998	0.269988	0.203156	0.197701	0.230748	0
Arhgap33	0.000646869	0.0130048	0.00121849	0.00807198	0.00174648	0.00292016	0.0279536	0.0564119	0	0.00632469	0.0317278	0
Arhgap35	0.121127	0.0562307	0.119727	0.149292	0.0485719	0.124418	0.167241	0.198182	0.143112	0.112016	0.148608	0
Arhgap39	0.113477	0.0499454	0.0648364	0.120787	0.0307255	0.0992027	0.0797063	0.210069	0.142432	0.122329	0.117367	0
Arhgap4	0.00238419	0	0.00118353	0.00324282	0	0	0.00179154	0	0	0	0	0
Arhgap40	0	0	0	0	0.00214307	0.0127374	0	0	0	0	0	0
Arhgap42	0.136118	0.0682229	0.18911	0.127656	0.220855	0.0544964	0.060484	0.0652571	0.0827861	0.145818	0.172482	0
Arhgap44	0.0010868	0.0172897	0.00181758	0	0.00504277	0	0	0.00292656	0	0	0.00927006	0
Arhgap45	0	0	0.00135943	0	0	0.00379606	0	0	0	0	0	0
Arhgap5	1.13609	1.03853	1.73599	1.20454	1.34128	1.32023	1.30747	2.13788	1.2288	1.14306	1.48133	1.0929
Arhgap6	0.017607	0.0156737	0.0141175	0.0176871	0	0.0111601	0.0100288	0.01098	0.00470291	0.0280184	0	0
Arhgap8	0.163435	0.137575	0.183543	0.143625	0.0121997	0.113094	0.126629	0.112134	0.128283	0.311294	0.0841683	0.1271
Arhgap9	0.0812777	0.0445222	0.0751393	0.0802558	0.0200422	0.0350782	0.063672	0.0160615	0.0433706	0.0508401	0.0366371	0
Arhgdia	0.899132	1.15906	1.13703	1.13447	1.15319	1.00149	1.05413	1.51982	1.03006	0.838817	0.627805	1.38795
Arhgdig	0.262979	0.27976	0.220997	0.426582	0.0839784	0.215412	0.140037	0.173562	0.196855	0.334253	0.0572664	0.00517211
Arhgef1	0.108048	0.0733204	0.0728195	0.104932	0.0518055	0.113949	0.0904296	0.291932	0.119063	0.145316	0.219382	0
Arhgef10	0.00493342	0	0.0050557	0.0111706	0.00704371	0.00786598	0.00767415	0	0.00335584	0.00932908	0	0
Arhgef10l	0.0631475	0.0794131	0.0770315	0.0608654	0.023889	0.116961	0.0760656	0.0969463	0.0439084	0.0585718	0.0412447	0
Arhgef11	0.0917645	0.0166053	0.151347	0.0625801	0.128931	0.110036	0.104303	0.268644	0.0531737	0.0814502	0.25445	0
Arhgef12	0.323401	0.242147	0.398952	0.216797	0.138213	0.424493	0.351534	0.528446	0.255202	0.343281	0.35146	0.00517211
Arhgef15	0.00156638	0	0	0	0	0	0	0.0106191	0	0	0	0
Arhgef16	0.261006	0.340641	0.394578	0.336447	0.561268	0.275881	0.253698	0.386622	0.242936	0.249235	0.2538	0.368614
Arhgef17	0.0270552	0.0437207	0.0303376	0.0483028	0	0.0195578	0.0200065	0.00744653	0.0247751	0.0233195	0.0238608	0
Arhgef18	0.0521222	0.0648691	0.0811018	0.0351151	0.0407228	0.0815576	0.0490842	0.100212	0.0481753	0.0665421	0.0776844	0.00517211
Arhgef19	0.0362642	0.0082098	0.0410639	0.0311772	0.074542	0.0506078	0.0485127	0.0870006	0.0124163	0.0908467	0.121069	0
Arhgef2	0.011931	0.0369801	0.010991	0.00549777	0.0440678	0.0126391	0.00860249	0.186631	0.00215274	0.0240671	0.0578134	0
Arhgef25	0	0	0.00364869	0.00154851	0	0.00668731	0.00604868	0.0137481	0	0	0.0132595	0
Arhgef26	0.44109	0.35215	0.219173	0.33893	0.164873	0.279926	0.452675	0.324416	0.367731	0.644964	0.148763	0.304655
Arhgef28	0.00605851	0.000863738	0.0180818	0.0196492	0	0.0628817	0.0180659	0.124085	0.014357	0.123199	0	0
Arhgef3	0.0297148	0.0523645	0.039389	0.0373083	0.0352656	0.057105	0.0170293	0.150751	0.0294764	0.0296209	0.0293128	0.125634
Arhgef33	0	0	0.00191993	0	0.00297539	0	0	0	0	0.00532116	0	0
Arhgef37	0.00206185	0.018779	0	0	0.00543783	0.00691391	0.0051599	0.00703504	0.00761253	0.0107794	0.0101486	0
Arhgef38	0.189505	0.130395	0.232537	0.177294	0.0428911	0.576877	0.201918	0.894105	0.199952	0.363844	0.118957	0.306297
Arhgef39	0.0236418	0.158104	0.104822	0.0641924	0.0336209	0.0117002	0.233827	0.0832221	0.172414	0.019585	0.051508	0.00517211
Arhgef4	0	0	0.00155664	0	0	0.0073652	0	0.0640845	0	0.0052362	0.0114424	0
Arhgef40	0.0250534	0.0282792	0.00990316	0.0462187	0.00285721	0.0257415	0.0212237	0.0723324	0.00671362	0.038319	0.0101486	0
Arhgef5	0.228189	0.318832	0.320641	0.206033	0.39937	0.287525	0.212744	0.203087	0.313008	0.203727	0.0616132	0
Arhgef6	0	0	0.00156531	0.00167492	0	0	0.00166464	0.0136653	0.00496463	0	0.0219356	0
Arhgef7	0.0864002	0.0611825	0.0463415	0.0914619	0.0359983	0.0641512	0.0952178	0.382942	0.0552014	0.0828886	0.196999	0.299437
Arhgef9	0.00142862	0	0.0035325	0	0	0	0	0	0.00433597	0	0	0
Arid1a	0.473252	0.400429	0.299204	0.531223	0.272178	0.355523	0.639804	0.817011	0.418455	0.49482	0.726588	0.00517211
Arid1b	0.174392	0.215157	0.267204	0.185277	0.120198	0.222425	0.195106	0.407	0.139663	0.214163	0.275652	0
Arid2	0.237375	0.339189	0.267913	0.281671	0.124555	0.25724	0.353756	0.516073	0.289718	0.462356	0.726963	0.550013
Arid3a	0.0464059	0.047581	0.041922	0.041064	0.0110367	0.0366336	0.0197414	0.272967	0.0447479	0.0350011	0.0549098	0
Arid3b	0.0120085	0.0537487	0.0187471	0.0124152	0.0320091	0.036991	0.0136324	0.090271	0.0204826	0.0216486	0.0116119	0
Arid3c	0	0	0	0	0	0	0	0	0	0	0	0
Arid4a	0.261159	0.252981	0.253765	0.315699	0.154071	0.317128	0.360411	0.380148	0.358762	0.381279	0.257296	0.121927
Arid4b	0.535114	0.309306	0.425374	0.534358	0.343006	0.510304	0.4737	1.03639	0.544024	0.754038	1.4111	0.0937981
Arid5a	0.00562232	0.0352978	0.0472334	0.0129866	0.00628198	0.0120883	0.00739731	0.0156316	0	0.00394165	0.0142691	0
Arid5b	1.15434	0.512613	1.15564	0.899526	0.186596	0.685663	0.835365	0.978185	0.692538	1.06584	0.479154	0.0103442
Arih1	0.285134	0.33279	0.332057	0.249863	0.253873	0.344887	0.309266	0.480803	0.277907	0.341721	0.419086	0.725244
Arih2	0.113928	0.149674	0.176765	0.142086	0.170671	0.127974	0.124661	0.336916	0.106971	0.126008	0.111899	0.381648
Arl1	0.923872	0.986962	0.912912	0.936152	0.819235	1.38148	0.866202	1.15618	1.00575	0.921554	0.793775	2.05875
Arl10	0.0378559	0.0410897	0.0427103	0.0258238	0.0281052	0.0199913	0.0386337	0	0.0299048	0.0497845	0.0315744	0
Arl13b	0.0476915	0.0576047	0.0413415	0.074441	0.0287132	0.0379192	0.0512875	0.182818	0.0621012	0.0379714	0.0765467	0
Arl14	0.170143	0.208207	0.341446	0.117092	0.267157	0.0916727	0.0767478	0.0521722	0.0823423	0.253136	0.0101486	0.316977
Arl14ep	0.0824321	0.0334191	0.100003	0.10341	0.0355421	0.0476319	0.0536059	0.105105	0.161084	0.0890344	0.0359269	0.00517211
Arl15	0.0425066	0.000863738	0.0530679	0.0394222	0.0219648	0.0161704	0.0410087	0.0747405	0.0229293	0.05914	0.0716013	0
Arl16	0.0959366	0.0503003	0.080315	0.102382	0.055813	0.102089	0.123952	0.138684	0.0782904	0.0802025	0.102226	0
Arl2	0.345666	0.496075	0.265019	0.440947	0.377485	0.219421	0.442721	0.624231	0.439106	0.362863	0.374643	0.371984
Arl2bp	0.305192	0.28245	0.310364	0.307484	0.164303	0.314617	0.254099	0.405146	0.290453	0.383219	0.27893	0
Arl3	0.281516	0.379331	0.199075	0.23377	0.137681	0.21717	0.203519	0.942891	0.268645	0.337667	0.443024	1.35535
Arl4a	0.454251	0.289865	1.00227	0.468671	1.21781	0.484668	0.397222	0.757324	0.652605	0.523577	0.440134	1.02392
Arl4aos	0.00105759	0	0	0	0	0.00680417	0.00200029	0.00571968	0	0.00418636	0	0
Arl4c	0.0144326	0.0207267	0.00823527	0.00870664	0.00135901	0.00529303	0.0345436	0.0196268	0.00860129	0.0189732	0	0
Arl4d	0.00540714	0	0.0117336	0.00135731	0	0.0131351	0.00598534	0.0468954	0	0	0.0114424	0
Arl5a	0.18202	0.176127	0.195311	0.147337	0.183289	0.200132	0.144142	0.328777	0.260918	0.237885	0.218704	0.256858
Arl5b	0.0804458	0.0698507	0.130041	0.0632323	0.0662418	0.161935	0.0684967	0.29871	0.0968863	0.139589	0.142187	0
Arl6	0.0130184	0.031023	0.00210893	0.0218668	0	0.00426023	0.0192698	0.076776	0.0177145	0.00888142	0.0831346	0
Arl6ip1	0.948966	1.71734	1.32249	1.2908	2.27062	0.923075	5.75542	1.81951	2.14362	0.873828	1.03063	1.27256
Arl6ip4	0.570539	0.825414	0.425103	0.785091	0.316226	0.52536	0.696208	0.746343	0.58128	0.816117	0.657025	0.243403
Arl6ip5	0.29148	0.281134	0.325039	0.303117	0.541612	0.355942	0.259892	0.463668	0.274785	0.332316	0.181537	1.30408
Arl6ip6	0.486157	0.249862	0.316545	0.654125	0.219201	0.219845	0.336303	0.370453	0.27367	0.406966	0.30216	0.258542
Arl8a	0.101192	0.146148	0.156434	0.0870004	0.346709	0.226438	0.11435	0.371538	0.125048	0.0888654	0.116106	0.620747
Arl8b	0.390295	0.586069	0.489896	0.351031	0.430452	0.475929	0.42165	0.533791	0.365828	0.394129	0.440626	0.268644
Armc1	0.427601	0.368264	0.328886	0.455067	0.259802	0.294708	0.497275	0.337517	0.404454	0.318424	0.202696	0.0103442
Armc10	0.246433	0.149029	0.172951	0.200361	0.100341	0.167651	0.207351	0.310688	0.217635	0.303174	0.366846	0
Armc3	0	0	0	0	0	0	0	0.0127	0	0	0	0
Armc5	0.0681911	0.0453289	0.0297885	0.0779076	0.0333695	0.0981801	0.102404	0.115331	0.0815165	0.0734934	0.0780946	0
Armc6	0.0351802	0.0571692	0.0189491	0.0418162	0.00937405	0.0336656	0.0495168	0.0411181	0.0338042	0.016205	0.0125883	0
Armc7	0.0114722	0	0.0106739	0.0028141	0.0208285	0.0249926	0.0128932	0.0377706	0.00724667	0.0227227	0	0
Armc8	0.116071	0.123939	0.0843716	0.100859	0.0790344	0.129489	0.182713	0.243612	0.203678	0.126023	0.0979821	0.0103442
Armc9	0.0169141	0.056346	0.0206208	0.0313106	0	0.0151797	0.0279721	0.0921756	0.0151943	0.042023	0.0494338	0
Armcx1	0.0725644	0.0612008	0.0202441	0.0625114	0.00734808	0.0388688	0.0656571	0.181695	0.0444525	0.0753489	0.104393	0
Armcx3	0.0578201	0.0640054	0.050593	0.072858	0.0166949	0.277801	0.0713712	0.244424	0.0698768	0.134318	0.340423	0
Armcx5	0.0773554	0.0304938	0.111576	0.0687892	0.0199181	0.0498363	0.0836563	0.0720876	0.0526645	0.0615474	0.10234	0
Armcx6	0.00101499	0	0.00372135	0.00209637	0	0	0	0.00744006	0	0	0	0
Armh1	0	0	0	0	0.00360345	0	0	0.00486422	0	0	0	0
Armt1	0.118703	0.0545372	0.104139	0.127048	0.0669396	0.0977516	0.14847	0.0902578	0.139937	0.203897	0.0516322	0
Arnt	0.11703	0.132261	0.168147	0.101034	0.0817837	0.180571	0.151908	0.192393	0.134094	0.168665	0.227789	0.00517211
Arnt2	0.0379717	0.0931642	0.0449938	0.0241975	0.0560161	0.00282821	0.0370088	0.054809	0.0550976	0.0491337	0.0165754	0
Arntl	0.0611976	0.000639659	0.0614287	0.0528416	0.0267885	0.0534839	0.054375	0.0415954	0.105988	0.0714088	0.037892	0
Arntl2	0.0280768	0.0159235	0.05886	0.0229537	0	0.0165302	0.0161731	0.0389513	0.0263781	0.0247261	0	0
Arpc1a	1.29135	1.35978	1.13712	1.12728	1.43545	1.16551	1.1839	2.12274	1.22671	1.26882	2.06521	2.83218
Arpc1b	3.63742	2.39758	3.29959	3.45787	5.41242	2.5702	2.78636	3.3737	3.22155	2.63803	1.15558	3.45038
Arpc2	3.59881	2.99985	4.00372	3.0632	6.21225	3.09911	3.24932	3.94392	3.48855	2.70856	2.88057	1.57683
Arpc3	2.54292	2.8832	2.36253	2.29225	3.4537	2.56892	2.5029	3.35665	2.76621	2.68405	2.54163	2.00659
Arpc4	0.594231	0.640747	0.608	0.681014	0.633907	0.528446	0.655844	0.755573	0.565492	0.618482	0.370846	1.48341
Arpc5	1.46754	0.936548	1.53303	1.21775	2.23574	1.41951	1.27142	2.72052	1.60013	1.34212	1.59168	1.86475
Arpc5l	0.994954	0.92516	0.795265	1.36582	0.823206	0.887753	0.877856	0.883857	1.03119	1.11425	0.733198	0.687103
Arpin	0.116597	0.105822	0.0708668	0.199691	0.0975517	0.13163	0.0887807	0.0917239	0.101396	0.109648	0.191681	0.0103442
Arpp19	1.53388	1.80833	1.40016	2.05936	1.55847	1.09952	1.63631	1.42079	1.73797	1.54187	1.24902	1.75956
Arpp21	0	0	0	0.00329759	0	0	0	0	0	0	0.0101486	0
Arrb1	0.0978412	0.269677	0.248436	0.082732	0.38452	0.0966528	0.0962013	0.118394	0.0570447	0.0635223	0.0333099	0.0937981
Arrb2	0.0390025	0.0278868	0.0331472	0.0590742	0.0171767	0.0437815	0.0300517	0.0371508	0.0311755	0.0359591	0	0.274816
Arrdc1	0.272049	0.201923	0.304102	0.401232	0.161624	0.28861	0.263745	0.508569	0.215412	0.265823	0.105055	0.00517211
Arrdc2	0.0462655	0.0239099	0.0632359	0.0581757	0.0411303	0.0311401	0.0602818	0.0657739	0.0281925	0.0264356	0.0237646	0.00517211
Arrdc3	0.0322726	0.125754	0.0522656	0.0344536	0.133752	0.112846	0.0645712	0.15698	0.10889	0.105293	0.192278	0
Arrdc4	0.291566	0.424786	0.293755	0.227329	0.714077	0.25118	0.292756	0.635429	0.284519	0.349436	0.290159	0.293022
Arsa	0.0832774	0.0299747	0.0821136	0.0348295	0.122561	0.0801626	0.0529784	0.38966	0.0331908	0.030084	0.0667646	0.121927
Arsb	0.049744	0.0433977	0.0564601	0.080982	0.0128503	0.0612848	0.0790928	0.447969	0.0322836	0.0811034	0	0.239992
Arsg	0.0259883	0.0377771	0.0263315	0.0228288	0.00601976	0.0345432	0.0237316	0.00300976	0.00919454	0.0319081	0	0
Arsk	0.0351304	0.0407623	0.0114908	0.0241832	0.0280933	0.0120243	0.0315413	0.0082373	0.00787696	0.0240689	0.0231845	0
Art5	0	0	0	0	0	0.00143314	0	0	0	0	0	0
Artn	0	0	0.00242978	0	0	0.00332409	0	0	0	0	0	0
Arv1	0.0439655	0.0215212	0.0219875	0.0539612	0.0279301	0.0165639	0.0521118	0.0400995	0.0331866	0.0601046	0.0351359	0.235906
Arvcf	0.0560974	0.03505	0.0260136	0.0751451	0.0427341	0.0246286	0.0768883	0.0951894	0.0486228	0.076012	0.150913	0
Arx	0.00116553	0.0173022	0.00194392	0	0.00373273	0	0.0132531	1.28605	0	0.00414482	0	0.649989
Arxes1	0.000950978	0	0	0	0	0	0	0	0	0	0	0
Arxes2	0.00185283	0	0	0	0	0	0.00526821	0	0	0	0	0
As3mt	0.0886659	0.0966681	0.0535787	0.0735887	0.0145799	0.070073	0.0851375	0.134211	0.0605327	0.120209	0.0190127	0.274816
Asah1	0.505664	0.515508	0.488893	0.415033	0.506239	0.62289	0.441715	1.2596	0.439354	0.581713	0.809589	2.34431
Asah2	0.0402411	0.119723	0.0554971	0.0373437	1.70907	0.0920631	0.0494551	0.074462	0.0427874	0.0355724	0.0676861	0
Asap1	0.0543726	0.0476983	0.031295	0.0445052	0.12083	0.0469927	0.0664061	0.568306	0.0378225	0.0435843	0.0767631	0
Asap2	0.177551	0.0795764	0.172169	0.169031	0.129536	0.112725	0.193915	0.281398	0.0767541	0.154922	0.143804	0.280238
Asap3	0.00238133	0	0	0.0274161	0	0.00315444	0	0.0146439	0.0140315	0.0173341	0.0270849	0
Asb1	0.00744118	0.000837992	0.0111041	0	0.00794139	0.0237931	0.00153071	0.0434467	0.00329845	0.00697	0.0136717	0
Asb11	0.000730309	0.0125096	0.00130939	0	0.0119704	0.00231424	0.00229171	0	0	0.00408467	0.0165433	0.299437
Asb13	0.146562	0.144752	0.106902	0.111777	0.135993	0.155322	0.126739	0.286366	0.0852137	0.198081	0.150299	0.192768
Asb16	0.0048349	0.0143942	0.00121762	0.00624984	0	0	0	0	0	0	0.0141893	0
Asb3	0.0464795	0.00418317	0.0411202	0.0533608	0.0102367	0.0425322	0.0423216	0.0169049	0.0319178	0.0456277	0.0101486	0
Asb5	0	0	0	0.0018344	0	0	0	0	0	0	0	0
Asb6	0.0449967	0	0.0394739	0.0427501	0.0215682	0.0887179	0.0612396	0.104909	0.0817566	0.069218	0.117243	0
Asb7	0.115632	0.122946	0.0899846	0.102727	0.0626175	0.102741	0.12082	0.292618	0.113958	0.113529	0.196555	0.121927
Asb8	0.207044	0.0594851	0.13045	0.136345	0.180911	0.237887	0.168583	0.248904	0.145672	0.238421	0.163898	0.0103442
Ascc1	0.372399	0.253154	0.380082	0.401322	0.28909	0.265131	0.436466	0.402954	0.378235	0.679529	0.497231	0.229931
Ascc2	0.13158	0.144165	0.124402	0.150608	0.0853594	0.12048	0.140659	0.0918139	0.109814	0.163596	0.151282	0.00517211
Ascc3	0.263183	0.3735	0.344862	0.258667	0.198711	0.39312	0.229101	0.460364	0.224718	0.337853	0.314766	0
Ascl1	0	0	0	0	0	0	0	0.051796	0	0	0	0
Ascl2	0.602108	0.23508	0.227606	0.962995	0.0207286	0.20556	0.601443	0.153284	0.585328	0.978329	0.313111	0.00517211
Ascl4	0.000991647	0	0.0020721	0	0	0	0	0	0	0	0	0
Asf1a	0.403534	0.345099	0.20832	0.476701	0.124049	0.301171	0.399978	0.248354	0.550387	0.409864	0.442289	0.574285
Asf1b	0.0906989	0.215718	0.0125854	0.448949	0.0371331	0.0187279	0.47458	0.00329643	0.15621	0.0269393	0.0134656	0.00517211
Asgr1	0.00118447	0	0	0	0.00179277	0	0	0	0	0	0.0121598	0
Ash1l	0.866752	0.341573	0.921718	0.726799	0.39059	0.886779	0.878553	1.53375	0.731734	0.914482	0.908386	0.802216
Ash2l	0.615033	0.596866	0.404025	0.554771	0.195928	0.394115	0.580991	0.825171	0.463827	0.80737	0.618851	0.859455
Asic1	0	0	0.000980972	0	0.0104194	0	0	0.0183591	0	0.0050139	0	0
Asic3	0.00332532	0.00141588	0	0.00154923	0.00847285	0.0023655	0	0.0119222	0	0	0	0
Asl	0.521154	0.558175	0.535411	0.484624	0.513283	0.754973	0.494717	0.524654	0.462169	0.53421	0.39842	0.473972
Asna1	0.282775	0.411808	0.193321	0.235007	0.196399	0.271173	0.250709	0.372999	0.289538	0.212139	0.178259	0.499575
Asns	1.08542	0.999658	1.69273	1.2301	1.42681	1.56826	1.55768	1.28096	1.49625	0.859027	0.714425	1.42741
Asnsd1	0.343717	0.329989	0.328711	0.340789	0.316925	0.300466	0.38888	0.222958	0.291657	0.292146	0.323338	0.586195
Aspa	0	0	0.00161965	0	0.0900193	0	0	0.0428252	0	0	0	0
Aspdh	0	0	0.00163369	0	0.00895113	0	0	0.0337261	0	0	0	0
Aspg	0.0304874	0.118887	0.042702	0.0392723	0.0442874	0.0794415	0.0473038	0.00300976	0.0518367	0.00904292	0	0
Asph	0.404879	0.405074	0.49501	0.342713	0.306839	1.23685	0.462501	2.64007	0.589586	0.35779	0.421985	0.496203
Asphd1	0.00084089	0	0.000912492	0	0	0	0	0.0170335	0	0	0	0
Aspm	0.00509741	0.179867	0.0434803	0.0757424	0.00216515	0.0187007	0.549594	0.0428082	0.350207	0.00714416	0.0421951	0
Aspn	0.000965621	0	0	0.00193423	0	0	0.0466129	0	0	0	0	0
Asprv1	0.0037271	0	0.00319365	0	0.020631	0.00735681	0	0	0.00439424	0.0103188	0	0
Aspscr1	0.239206	0.226421	0.179633	0.228318	0.311536	0.187947	0.233335	0.2634	0.289823	0.225787	0.158876	0.56258
Asrgl1	0.0462591	0.0409333	0.0136128	0.0444305	0.00186861	0.0165447	0.132253	0.0298165	0.0872876	0.113173	0.0345677	0.0937981
Ass1	0.0619044	0.070203	0.0863881	0.160111	0.00817576	0.0561465	0.0723372	0.233436	0.0409932	0.105511	0.0251571	0
Aste1	0.0410482	0.0784004	0.0390525	0.0424837	0.0194221	0.103567	0.0355961	0.0693627	0.0266321	0.0409591	0.0477264	0
Asxl1	0.107041	0.0718517	0.0843491	0.164701	0.0665973	0.0879885	0.202785	0.0538873	0.140644	0.146735	0.0272269	0
Asxl2	0.420795	0.215696	0.440123	0.430366	0.295439	0.512052	0.428646	0.933893	0.321038	0.589232	0.662769	0.409017
Asxl3	0.00104118	0	0	0	0	0	0	0.150167	0	0.00400066	0.0148594	0.0937981
Asz1	0	0.00644299	0.00412627	0	0.0153169	0	0	0	0	0	0	0
Atad1	0.4925	0.475507	0.526654	0.451027	0.6941	0.40964	0.431154	0.559784	0.521138	0.476841	0.476559	0.483597
Atad2	0.426892	0.447729	0.11663	1.78938	0.0324276	0.141725	0.745143	0.129955	0.0906402	0.261904	0.0952098	0.244117
Atad2b	0.224189	0.17185	0.306341	0.216741	0.216917	0.184379	0.260278	0.433001	0.341422	0.317292	0.461462	0.00517211
Atad3a	0.734458	0.498559	0.597394	0.837311	0.280174	0.313677	0.612374	0.228509	0.538441	0.74686	0.186715	0.0155163
Atad3aos	0.00760267	0.0568159	0.00858738	0.00642569	0.00105316	0.0116422	0.0152056	0.0506257	0.0152029	0.0120147	0	0
Atad5	0.125279	0.0581145	0.0485821	0.360049	0.0105868	0.0463963	0.135495	0.0513021	0.0438403	0.0919001	0.0876828	0
Atat1	0.0787667	0.0442768	0.0774943	0.0690605	0.0602761	0.0829137	0.117551	0.230839	0.130721	0.213611	0.373303	0.00517211
Atcayos	0.00466649	0	0.00244	0.00182059	0	0.00464962	0.00802584	0.027394	0.00582341	0	0	0
Ate1	0.148845	0.0457313	0.156935	0.172657	0.141265	0.15019	0.186484	0.328514	0.110465	0.157204	0.150219	0.0937981
Atf1	0.297668	0.264155	0.305776	0.396192	0.184334	0.275199	0.438037	0.315296	0.409952	0.353872	0.237651	0.0155163
Atf2	0.201633	0.16407	0.153236	0.195478	0.0903696	0.182396	0.262582	0.812459	0.282	0.166215	0.330247	0.257971
Atf3	0.0219666	0.0399774	0.249478	0.0831336	0.392389	0.0907668	0.0381201	0.0832406	0.0434471	0.062543	0	0
Atf4	1.01997	1.90444	1.85229	1.44936	1.95112	2.14245	1.6967	1.9392	1.49852	1.28919	1.13471	1.4498
Atf5	0.435026	0.497476	1.1421	0.35209	0.728684	0.384806	0.621907	0.180773	0.804975	0.221065	0.264097	0.653941
Atf6	0.118273	0.0914665	0.143056	0.0826518	0.215653	0.23075	0.0678377	0.635745	0.0645893	0.108156	0.22411	0.496372
Atf6b	0.149037	0.117648	0.0889268	0.144495	0.0453308	0.311133	0.234152	0.13867	0.208237	0.197817	0.109737	0
Atf7	0.148829	0.099368	0.147229	0.117978	0.0573921	0.171615	0.127336	0.393527	0.0910394	0.187787	0.248728	0
Atf7ip	0.225706	0.176195	0.132711	0.227896	0.171971	0.196553	0.383311	0.565907	0.213083	0.444224	0.487205	0
Atf7ip2	0.00748896	0.0257459	0.00297863	0.014037	0.00179277	0.00142563	0.0148302	0	0	0.00369106	0.0133056	0
Atg10	0.142217	0.0841127	0.118536	0.106266	0.0626186	0.0952114	0.108562	0.0959657	0.157451	0.115492	0.181701	0
Atg101	0.193133	0.219027	0.216809	0.286871	0.164077	0.267071	0.254157	0.270277	0.402421	0.380206	0.236328	0.249289
Atg12	0.17636	0.337439	0.273879	0.188823	0.335725	0.262664	0.27272	0.208557	0.343806	0.226636	0.309182	0.61068
Atg13	0.016988	0.0795119	0.0239597	0.0403624	0.0232868	0.0939209	0.0272516	0.0730214	0.0483079	0.0434563	0.051559	0
Atg14	0.0371822	0.0450768	0.0269298	0.0283121	0.0313605	0.0348577	0.032181	0.0802665	0.0375612	0.0429462	0.0987133	0
Atg16l1	0.163079	0.158971	0.13688	0.0940605	0.0910034	0.163876	0.0683796	0.336344	0.0903398	0.080737	0.0873983	0.210828
Atg16l2	0.08374	0.0389979	0.0336668	0.033111	0.0280159	0.035988	0.0272008	0.0887716	0.0385788	0.0588443	0.107124	0.60931
Atg2a	0.0229251	0.0436579	0.0142089	0.0222377	0.0204335	0.0623302	0.0231981	0.116685	0.0231806	0.0276051	0.0476832	0
Atg2b	0.116671	0.227416	0.124709	0.0823686	0.123273	0.129732	0.0794574	0.334681	0.12041	0.0982902	0.148201	0
Atg3	0.399359	0.530478	0.519342	0.40292	0.796726	0.620381	0.507517	0.689259	0.620841	0.401455	0.80168	0.215726
Atg4a	0.0127524	0.0736395	0.0253637	0.0200727	0.0541875	0.0375762	0.0269923	0.206385	0.0304899	0.103188	0.309438	0
Atg4b	0.204162	0.154394	0.180103	0.205313	0.312509	0.155935	0.220949	0.284255	0.21157	0.286095	0.285903	0.135979
Atg4c	0.0605004	0.0442388	0.0509544	0.0361817	0.0289179	0.0381471	0.0584043	0.116141	0.0404231	0.0503635	0.152886	0
Atg4d	0.221823	0.207834	0.359917	0.273077	0.474563	0.327722	0.309184	0.426769	0.229278	0.284922	0.245714	0.0103442
Atg5	0.412952	0.236963	0.321663	0.296532	0.455817	0.367508	0.36785	0.408574	0.376995	0.4127	0.35656	0.458455
Atg7	0.0859897	0.230244	0.0921199	0.0987114	0.041631	0.212397	0.0982301	0.122946	0.04416	0.0922261	0.0702061	0.288784
Atg9a	0.0640487	0.0561988	0.101792	0.0596597	0.206863	0.132873	0.0732862	0.334629	0.0845188	0.0595705	0.120158	0.238231
Atg9b	0.0560075	0.152372	0.28608	0.114162	0.0931882	0.109482	0.130708	0.00882199	0.110933	0.0893339	0.0753135	0.00517211
Atic	0.720582	0.3647	0.361969	0.767034	0.131013	0.366676	0.472653	0.253073	0.575257	0.693401	0.134413	0
Atl1	0.00404027	0.0187204	0.00322187	0.00301939	0	0.0284828	0.00623313	0	0	0.00687694	0	0
Atl2	0.184625	0.278089	0.234415	0.246985	0.311253	0.228382	0.291807	0.273053	0.286704	0.236063	0.234349	0.475249
Atl3	0.126861	0.102794	0.174464	0.152226	0.152831	0.0798714	0.0826576	0.141013	0.0880225	0.181141	0.0512757	0.253936
Atm	0.0988616	0.105814	0.0481932	0.161674	0.0131958	0.122931	0.0897012	0.112217	0.0359462	0.128219	0.113161	0.00517211
Atmin	0.12135	0.0801471	0.0563659	0.0568273	0.0514812	0.0561282	0.0734738	0.137409	0.0567808	0.0902773	0.1207	0
Atn1	0.103065	0.153801	0.123698	0.116948	0.0822105	0.0795004	0.127256	0.214912	0.141987	0.131825	0.154376	0
Atoh1	0.0405332	0.154526	0.0581198	0.0618115	0.00376518	0.644151	0.0670152	0.027061	0.0432604	0.120286	0	0
Atoh7	0.00124192	0	0.00127178	0	0.00169592	0.00349681	0.00377697	0	0	0	0	0
Atoh8	0.00142245	0.0136332	0.001548	0.00180767	0	0.0214118	0.00213373	0.00356679	0.00498527	0.0254177	0.0355114	0
Atox1	1.77718	2.26244	1.63794	1.5814	3.34894	1.905	1.58265	2.91419	1.98203	2.4865	1.94629	2.49624
Atp10b	0.231737	0.218482	0.389037	0.138428	0.343274	0.567882	0.191961	0.706201	0.21083	0.288005	0.188685	0.274816
Atp11a	0.0118859	0.0731682	0.0196806	0.0493033	0.0077048	0.0224193	0.0174169	0.105311	0.0104122	0.0115693	0.0921227	0.0937981
Atp11b	0.453626	0.373433	0.685568	0.499871	0.584007	0.779419	0.580085	1.06388	0.483335	0.554492	0.601617	0.708898
Atp11c	0.0516916	0.0935573	0.0446224	0.0750149	0.0228313	0.0438555	0.0593267	0.0498774	0.0372594	0.0873498	0.11737	0
Atp13a1	0.189986	0.194658	0.127689	0.174275	0.125721	0.260527	0.154793	0.344368	0.135143	0.236437	0.215705	0.257971
Atp13a2	0.0883352	0.186701	0.0628579	0.0947249	0.0338954	0.134841	0.168186	0.232049	0.100066	0.104938	0.061383	0.322149
Atp13a3	1.32013	1.52881	1.60134	1.11556	0.368456	1.25724	1.10957	0.66126	1.03415	1.18436	0.688478	0
Atp1a1	3.28339	3.08228	4.54304	2.9396	9.54403	2.45435	3.0274	3.51259	2.76417	3.27666	2.42093	4.00136
Atp1b1	6.35621	4.31704	7.01139	4.85324	13.0003	9.98597	6.95794	4.03046	4.90396	7.39403	1.7002	4.07211
Atp1b2	0.00100542	0	0	0	0	0	0	0	0	0.00354799	0	0
Atp1b3	0.3956	0.241712	0.260512	0.460877	0.180631	0.320633	0.468295	0.468872	0.442482	0.412832	0.35081	0.68621
Atp23	0.241811	0.145117	0.136045	0.343341	0.0524564	0.0567969	0.173386	0.134242	0.253082	0.184253	0.0341076	0.121927
Atp2a1	0.00296495	0	0	0	0.00182689	0.00197494	0	0	0	0	0	0
Atp2a2	0.5567	0.520663	0.60088	0.677951	0.521441	1.10643	0.51556	1.13172	0.491536	0.482716	0.671161	1.24607
Atp2a3	0.0164046	0.0143426	0.00816197	0.0236167	0.00438144	0.443549	0.0267647	0.209999	0.00313762	0.159621	0.0898241	0
Atp2b1	0.966022	0.611457	1.24069	0.908228	1.54765	0.592786	0.895523	2.10243	0.974057	0.996466	1.16349	0.977113
Atp2b3	0	0	0	0	0	0	0	0.0128971	0	0	0.0153996	0
Atp2b4	0.00117539	0.0107973	0.00911322	0.00146245	0.01337	0	0.00388766	0.205621	0	0.00957825	0	0
Atp2c1	0.259877	0.101761	0.289448	0.231737	0.0963819	0.400389	0.242543	0.517254	0.229893	0.434241	0.500625	0.316977
Atp2c2	0.0358267	0.0828022	0.0060194	0.0304627	0.0156223	0.238129	0.0262434	0.2338	0.0721588	0.126167	0.16222	0
Atp4a	0.0138556	0.00539865	0.00780558	0.00545469	0.0157048	0.0062935	0.00333606	0.0122929	0.00916241	0.00799704	0.0663106	0
Atp5a1	8.1486	6.89315	8.68335	7.91839	10.0298	5.75959	8.38044	5.92603	8.73438	7.60046	4.89419	9.81589
Atp5b	12.6513	12.8475	13.9614	12.3744	15.3268	9.33674	13.9131	8.32082	14.5953	12.7613	8.67443	11.8863
Atp5c1	6.83492	6.94919	6.82902	6.55163	9.09029	4.88348	6.59135	5.15917	7.09156	6.36825	5.32943	6.66584
Atp5d	8.58437	10.2479	9.38861	8.62402	12.9881	6.74455	9.1648	6.605	9.07111	7.31888	5.92107	9.08377
Atp5e	6.52242	7.48037	6.50624	6.24428	9.30994	5.55787	5.86836	5.82969	6.74062	6.14506	4.64436	7.03616
Atp5f1	7.17155	7.16412	6.83526	6.69425	8.57572	4.92048	7.31045	4.94471	7.57085	6.86523	5.08996	7.93769
Atp5g1	8.62844	9.12797	8.2932	9.51126	12.918	6.66275	8.92711	6.66576	9.33833	7.85518	3.71158	7.77047
Atp5g2	8.03329	8.2003	7.27011	7.3066	6.64397	6.71446	9.94958	4.90396	9.36197	11.0146	6.9811	6.56801
Atp5g3	5.64001	6.43015	5.36957	6.05196	7.0786	4.14805	5.75072	6.81147	6.40912	5.28941	3.45562	6.9348
Atp5h	8.57421	11.0955	9.06601	9.13752	13.8725	6.58965	9.3133	6.91477	8.7448	7.98537	5.80727	7.50604
Atp5j	7.96029	7.64504	7.28298	9.07082	10.0245	5.55555	8.49998	5.30194	8.79069	7.99995	4.50126	11.0848
Atp5j2	7.14925	8.79063	7.14258	7.6479	10.6744	5.4192	7.16744	5.26955	7.24177	6.66606	4.59868	7.1024
Atp5k	2.52207	3.77072	2.74641	2.90258	3.73912	1.757	2.88358	1.84646	3.3058	2.6812	1.37333	3.85448
Atp5l	7.59051	9.12297	7.48972	7.36478	9.07239	5.9965	7.36089	7.88096	7.9267	7.61371	6.34782	11.109
Atp5o.1	6.51684	7.73951	6.41117	6.68665	8.99016	4.52912	7.16688	4.04038	7.06534	5.83328	4.5214	8.52929
Atp5s	0.139582	0.250883	0.147277	0.159013	0.156742	0.12323	0.186793	0.17968	0.102698	0.135693	0.0612201	0.41397
Atp6ap1	0.265009	0.427643	0.474931	0.285486	0.456325	0.523338	0.283257	0.905361	0.319077	0.275146	0.538974	0.572971
Atp6ap2	0.773275	1.35453	0.925496	0.711317	0.970897	1.534	1.13473	1.63871	1.24502	0.926959	1.44107	2.50414
Atp6v0a1	0.0537352	0.0811401	0.199433	0.0955023	0.240921	0.183125	0.0564891	0.327703	0.0647912	0.0528066	0.150125	0
Atp6v0a2	0.107211	0.152955	0.183257	0.113864	0.385595	0.242814	0.0709644	0.271989	0.0877772	0.108368	0.0912485	0
Atp6v0b	1.09948	1.22885	1.64538	0.956569	2.25412	1.8632	1.16022	3.58867	1.19924	1.29355	2.39732	2.28105
Atp6v0c	0.00730863	0	0.00508959	0.00159407	0.0162908	0.007805	0.00772116	0.0137676	0.00765368	0.00810975	0.0443732	0
Atp6v0d1	0.26089	0.161782	0.395283	0.23014	0.89583	0.559081	0.195895	1.20537	0.243563	0.312273	0.392157	0.562519
Atp6v0e	1.46176	1.0064	1.2492	1.11506	2.22244	1.53099	1.02956	2.12439	0.942688	1.2745	1.95651	3.16542
Atp6v0e2	0.0012232	0	0.0115127	0.00187063	0	0	0	0.0944495	0	0	0	0.217278
Atp6v1a	0.435874	0.335742	0.538905	0.453129	0.742077	0.673396	0.44267	1.25186	0.370142	0.436384	0.814612	0.280238
Atp6v1b2	0.320706	0.473121	0.462778	0.325784	0.384177	0.840066	0.36126	2.46643	0.32143	0.376222	0.80233	0.629364
Atp6v1c1	0.243542	0.237569	0.256026	0.240518	0.317171	0.273262	0.21426	0.529012	0.218411	0.259974	0.300629	0.405268
Atp6v1d	0.425447	0.432558	0.458238	0.338152	0.757681	0.510407	0.460312	0.824691	0.381024	0.441734	0.82803	0.37957
Atp6v1e1	0.86107	0.898339	1.05928	0.744138	1.95074	1.24243	0.782469	2.11397	0.700392	0.949744	1.22776	1.55983
Atp6v1f	2.45384	2.34669	2.29709	2.58717	2.60075	2.67394	2.12394	3.8425	2.30377	2.39414	2.70875	4.20426
Atp6v1g1	3.37921	4.07582	4.20097	3.34552	5.30132	3.38866	3.60601	5.46303	2.96502	3.29159	3.9811	5.33786
Atp6v1g2	0.0135151	0.000975504	0.0174661	0.00578244	0.0250193	0.0208497	0.00555705	0.0301293	0.0168301	0.0100298	0.0255223	0
Atp6v1h	0.30929	0.302999	0.348998	0.246473	0.371386	0.289446	0.218361	0.562222	0.328606	0.363949	0.451223	0.210828
Atp7a	0.0550417	0.0212785	0.114996	0.0534461	0.0812507	0.0803552	0.0477692	0.221458	0.0705996	0.0743231	0.160776	0
Atp7b	0.0383248	0.0398444	0.0334275	0.0513242	0.0459564	0.0466804	0.0268924	0.0284774	0.0201229	0.0728426	0.00642688	0
Atp8a1	0.136246	0.105862	0.173868	0.106733	0.0578864	0.182307	0.112575	0.230159	0.109264	0.0827946	0.139684	0.00517211
Atp8a2	0.0608663	0.0200468	0.0661437	0.0609568	0.0278028	0.0986058	0.124663	0.0613478	0.0643552	0.0758356	0.0202823	0
Atp8b1	1.05252	0.803542	0.954991	0.884434	0.697883	0.938347	1.06167	1.67622	0.970934	1.20367	1.86454	0.716491
Atp8b2	0.0021639	0	0.000912492	0	0	0.00708334	0	0.105269	0	0.00869993	0	0.306297
Atp8b3	0	0	0	0	0	0	0	0.0147772	0	0	0	0
Atp8b5	0.0106702	0.012279	0.0139124	0.0172917	0.00530063	0.00871247	0.0196258	0.0619027	0.00700579	0.0157597	0.00642688	0
Atp9a	0.22482	0.207084	0.184368	0.240908	0.299563	0.351524	0.221257	0.682133	0.211591	0.342876	0.237742	0
Atp9b	0.0694261	0.0439658	0.12514	0.0853448	0.0414645	0.105646	0.0562318	0.147223	0.0964151	0.135291	0.106114	0.376476
Atpaf1	0.235073	0.101109	0.177332	0.147851	0.213538	0.13853	0.23593	0.174777	0.177371	0.18089	0.123926	0
Atpaf2	0.130541	0.0833001	0.143499	0.181526	0.150064	0.0942183	0.145039	0.123084	0.13839	0.109076	0.0648522	0.262031
Atpif1	11.0891	12.7726	10.867	11.0036	14.2349	8.41501	10.9636	8.90897	12.2189	10.3054	7.78792	12.1862
Atr	0.154319	0.159993	0.206479	0.17	0.0729134	0.072259	0.243033	0.113632	0.14683	0.188297	0.0747563	0.00517211
Atraid	0.714005	0.66563	0.664812	0.613231	0.702364	0.763408	0.691851	1.05655	0.753609	0.884382	0.807796	0.660417
Atrip	0.0585422	0.0263142	0.0588393	0.112967	0.0233973	0.058485	0.117434	0.120199	0.0472347	0.0779963	0.0638064	0
Atrn	0.052669	0.0148189	0.0965581	0.0499354	0.299313	0.0325459	0.0579613	0.13948	0.00492576	0.0872723	0.0410828	0.244117
Atrnl1	0.0571347	0.040328	0.0196041	0.041003	0.0671327	0.0603072	0.0616785	0.0972017	0.0257083	0.0474836	0.0974056	0
Atrx	1.57254	0.756517	1.05755	1.76673	0.317046	1.04631	1.76079	2.74323	1.27165	1.91711	1.8903	0.875839
Atxn1	0.128451	0.18492	0.211217	0.0869561	0.222174	0.289581	0.0735064	0.499314	0.0814229	0.170271	0.250621	0.253936
Atxn10	0.288973	0.479417	0.238456	0.313846	0.130546	0.379661	0.311666	0.971276	0.247085	0.466039	0.770612	1.25695
Atxn1l	0.0492155	0.0279479	0.0694334	0.0414158	0.0271237	0.0579384	0.045492	0.0962351	0.0467623	0.0447567	0.0192042	0.00517211
Atxn2	0.402679	0.321	0.482887	0.406602	0.35057	0.356469	0.419069	0.425282	0.412071	0.354128	0.385022	0.125634
Atxn2l	0.327659	0.196844	0.387387	0.351003	0.183947	0.385139	0.364737	0.502791	0.321467	0.396926	0.350003	0
Atxn3	0.154289	0.104384	0.165535	0.114228	0.0980202	0.125252	0.167715	0.201446	0.195318	0.154697	0.124911	0.313967
Atxn7	0.0803979	0.0686166	0.119855	0.121996	0.0945568	0.127487	0.111959	0.210487	0.0622716	0.139136	0.0923555	0.355669
Atxn7l1	0.0580464	0.11674	0.0864354	0.0750953	0.0410227	0.074688	0.0773318	0.166072	0.0624183	0.0939079	0.121251	0
Atxn7l1os1	0.00136031	0.0253229	0	0	0	0	0	0	0	0	0	0
Atxn7l2	0.015214	0.000975504	0.00455022	0.00763165	0.008876	0.0123721	0.0196696	0.0366823	0.00733025	0.0195358	0.051879	0
Atxn7l3	0.150865	0.117428	0.1989	0.199483	0.161674	0.106466	0.164593	0.184207	0.166602	0.16524	0.19031	0
Atxn7l3b	1.73715	0.75736	1.57873	1.47354	1.58668	1.34096	1.4289	2.03373	1.34325	1.87585	2.39349	1.20719
AU015791	0	0	0.00152734	0	0	0.00292123	0	0	0	0	0	0
AU019823	0.243487	0.272749	0.175644	0.24103	0.149949	0.272402	0.204535	0.254326	0.267671	0.278733	0.149962	0.299437
AU020206	0.0115566	0.000863738	0	0.0303196	0	0.00469914	0.0154688	0	0	0.00265293	0	0
AU022252	0.120233	0.0190861	0.101367	0.0982602	0.0494831	0.101858	0.11537	0.211768	0.119901	0.1277	0.165588	0.00517211
AU040320	0.159705	0.308284	0.301828	0.153864	0.31426	0.315612	0.234461	0.137721	0.109502	0.171847	0.103656	0
AU041133	0.113486	0.0799125	0.17516	0.0960679	0.0429121	0.0768707	0.101765	0.100722	0.106915	0.114796	0.100343	0
Auh	0.164999	0.190842	0.128053	0.177091	0.161116	0.224972	0.194379	0.262864	0.182553	0.165148	0.153919	0
Aunip	0.0602721	0.137855	0.0169811	0.339723	0.0174941	0.0140993	0.260049	0	0.052494	0.0182467	0	0
Aup1	0.504375	0.528448	0.580133	0.502568	0.618036	0.716052	0.586481	0.590556	0.564589	0.554051	0.376902	0.639406
Aurka	0.025828	0.35386	0.0302741	0.198621	0.00875989	0.03296	1.10487	0.0573151	0.532611	0.0246209	0.0348255	0.00517211
Aurkaip1	1.23977	1.35272	1.04424	1.23834	1.34724	1.0201	1.42511	1.04682	1.30267	1.23982	0.750715	0.373405
Aurkb	0.0496157	0.295406	0.0361082	0.747866	0.0418529	0.0474379	1.53141	0.0366106	0.22432	0.0385965	0.0352361	0.0155163
Auts2	0.316983	0.106775	0.319545	0.351457	0.0415297	0.188209	0.243584	0.44846	0.247008	0.41103	0.447306	0.224605
AV099323	0.028638	0.0320599	0.0176386	0.0251018	0.0114199	0.0228926	0.0217235	0.0053332	0.0332038	0.018934	0.0224369	0
Aven	0.1907	0.183844	0.102959	0.172957	0.0430821	0.122893	0.122794	0.190755	0.134513	0.198528	0.118373	0.00517211
Avil	0.00640076	0.0160729	0	0	0	0	0.00198256	0.00320466	0	0.0524404	0.0139302	0
Avl9	0.335866	0.314471	0.265207	0.304842	0.270138	0.321447	0.257118	0.611269	0.200539	0.276264	0.612042	0.231911
Avpi1	0.806814	1.15676	1.03078	0.839918	0.928818	0.801343	0.719317	0.487318	0.83646	0.975887	0.221246	0.738002
Avpr1b	0.00116553	0.0207626	0	0	0	0	0	0.204145	0	0	0	0.324532
AW011738	0.00873472	0	0.00594585	0.00553249	0	0.0380738	0.0075514	0	0.00848478	0	0	0
AW112010	0.00492911	0.0192	0.00512076	0.00322006	0.0261975	0.0765024	0.00205404	0.0215922	0.00391225	0.0078037	0	0
AW146154	0.0648272	0.043576	0.0483406	0.0672941	0.0314492	0.106206	0.0500083	0.0929875	0.050966	0.0556365	0.160534	0
AW209491	0.171484	0.103633	0.120709	0.18122	0.0177887	0.148329	0.14557	0.126195	0.181966	0.16777	0.170937	0.00517211
AW549877	0.10587	0.137183	0.147596	0.121328	0.141092	0.222702	0.100447	0.43176	0.112384	0.200802	0.159148	0
AW551984	0	0	0	0	0	0	0	0.0826941	0	0	0	0
AW554918	0.0360682	0	0.0318871	0.05615	0.0244434	0.0328937	0.0644042	0.041925	0.0595932	0.0288265	0.0401114	0
Awat2	0.00477569	0.0139019	0.00145489	0.00417423	0	0.00569986	0.00164484	0.00653978	0.00348592	0.00431379	0	0
Axdnd1	0.00341169	0	0.00622215	0.00348675	0	0.00399924	0.00515033	0.00960229	0.00313762	0.00519507	0	0
Axin1	0.137874	0.24045	0.100905	0.263259	0.151716	0.103432	0.152494	0.22365	0.142073	0.1225	0.150075	0.276057
Axin2	0.960404	0.749492	0.586021	0.795014	0.128992	0.576837	0.942049	0.467653	0.869054	1.30958	0.485855	0.60034
Axl	0	0	0	0	0	0	0	0	0	0	0	0
AY036118	0.792885	8.99399	1.60651	0.985883	1.65692	1.25872	0.848908	2.65546	0.854878	1.22812	1.02685	8.89847
AY074887	0.00798468	0	0.00186942	0	0	0.00685812	0.00182261	0.00859981	0	0	0	0
AY512931	0	0	0.00265655	0	0.00318987	0.00140967	0	0	0.00370608	0	0	0
AY761184	0	0	0	0	0	0.0208534	0	0	0	0	0	0
Azgp1	0	0	0.00227873	0	0.0021501	0	0	0	0	0.00308226	0	0
Azi2	0.308063	0.299858	0.364741	0.339239	0.306421	0.317034	0.292176	0.611179	0.357944	0.337482	0.206397	0.132272
Azin1	0.309555	0.537555	0.382125	0.5551	0.943373	0.411454	0.290642	1.01489	0.356232	0.409052	0.370679	0.104142
Azin2	0.0390982	0	0.008898	0.011385	0.00863928	0.00538109	0.00715597	0.0932292	0.0128024	0	0.0165433	0
B130006D01Rik	0.0108084	0.000829757	0.0101634	0.0198876	0.0156621	0.0435384	0.0138778	0.0950707	0.024465	0.0088371	0.0205766	0
B130046B21Rik	0.002793	0	0	0.00678046	0	0	0	0	0	0.00369106	0	0
B230118H07Rik	0.17921	0.20096	0.117414	0.142092	0.15157	0.165251	0.242032	0.239699	0.16043	0.186352	0.190376	0.533313
B230208H11Rik	0.00247768	0	0	0.0041226	0	0	0.00700538	0	0.0125547	0.0142592	0	0
B230217C12Rik	0.00717189	0	0.0101585	0.00697965	0.00357334	0.0141639	0.00392601	0.0455123	0.0098106	0.00914023	0.0101486	0
B230217O12Rik	0.000646869	0	0.00291924	0	0.00202271	0	0	0.0120502	0	0.00561956	0	0
B230219D22Rik	0.631162	0.358054	0.492876	0.740759	0.318321	0.453717	0.670072	0.75444	0.602934	0.658849	0.777713	0.00517211
B230303O12Rik	0.00733954	0.0363867	0.00225697	0.00586946	0	0.0219004	0.00958941	0.00703504	0.0156593	0	0	0
B230307C23Rik	0.169653	0.207986	0.204446	0.10852	0.102461	0.18029	0.126844	0.136185	0.16033	0.132061	0.0544446	0.632954
B230317F23Rik	0.0187165	0.0152744	0.0634009	0.0179685	0.0120272	0.0482255	0.00926802	0.0097157	0.00546765	0.0219282	0.0299565	0.288784
B230322F03Rik	0.0261902	0.000837992	0.0793972	0	0.0204032	0.0259668	0.0121762	0.0541787	0.0206086	0.0195664	0.0138429	0.0937981
B230334C09Rik	0.000957288	0	0	0	0	0	0.00421038	0	0	0	0	0
B230344G16Rik	0.00169926	0	0.00163369	0.00179664	0.00485921	0.0026229	0	0.0106191	0	0.0054761	0	0
B230354K17Rik	0.0471316	0.0335825	0.0321473	0.0347246	0.0156993	0.0571075	0.0449702	0.0876936	0.0383094	0.0874263	0.0341438	0
B230369F24Rik	0.0359792	0	0.0228664	0.0423083	0.00337356	0.0257708	0.0348672	0.0301041	0.0415316	0.0518763	0.0101486	0.0937981
B230398E01Rik	0	0.0197862	0.0022045	0.00173507	0	0.0237808	0.00163173	0	0	0.0238991	0.0101486	0
B2m	2.76109	3.88192	2.72969	2.23058	5.89379	3.82484	2.25029	3.78445	2.69901	3.19218	2.84132	3.44334
B3galnt2	0.168848	0.0564371	0.0988218	0.14046	0.0313129	0.158319	0.128687	0.136735	0.132142	0.214716	0.0832581	0.00517211
B3galt1	0	0.0158708	0	0	0	0	0	0.0146666	0	0	0	0
B3galt2	0.00213627	0.00782919	0	0	0	0.00218459	0	0	0.0027392	0	0	0
B3galt4	0.0372788	0.103046	0.0271075	0.0220339	0.0808983	0.0558578	0.0290964	0.0370229	0.0213619	0.0364	0.0249435	0.55345
B3galt5	0	0	0	0	0	0	0.00567992	0.116863	0	0	0.0656053	0
B3galt6	0.168538	0.112675	0.0761305	0.145308	0.0188313	0.0538119	0.130088	0.0730583	0.139946	0.102857	0.0577643	0
B3gat2	0.00233482	0.0539283	0.00217179	0.0132517	0.00939291	0.00870942	0.011228	0.00470259	0	0.0885481	0	0
B3gat3	0.216869	0.152819	0.19061	0.191939	0.173089	0.280681	0.19159	0.230476	0.158378	0.204758	0.162784	0
B3glct	0.176411	0.345047	0.158904	0.227584	0.073824	0.0989596	0.243613	0.120123	0.299031	0.196141	0.122186	0.22245
B3gnt2	0.0023529	0	0.00717578	0.00708395	0.0268463	0	0.00379853	0.0241485	0.00422992	0.00481701	0	0
B3gnt3	0.0756754	0.143965	0.132293	0.111282	0.162524	0.200358	0.0873876	0.181518	0.183596	0.0558493	0.0308132	0.257971
B3gnt4	0	0	0	0	0	0.0041664	0	0	0	0	0	0
B3gnt5	0	0	0	0.00215857	0	0.0112535	0.00379837	0	0.00344965	0.0218856	0	0
B3gnt6	0	0	0	0.00407175	0	0	0.00184614	0	0	0	0	0
B3gnt7	0.00324573	0	0.00288724	0.00637939	0	0.0421621	0.00378845	0.00786374	0	0	0	0
B3gnt8	0	0	0	0.00554724	0	0	0	0.0413471	0	0	0	0
B3gnt9	0.00754515	0	0.0131559	0.0140073	0.0122942	0.00635245	0.00165287	0.0627981	0.00204312	0	0.0114424	0
B3gntl1	0.0224943	0	0.0195198	0.0268545	0.0066983	0.0266386	0.0230069	0.0516534	0.0227243	0.0318947	0.0332777	0
B430010I23Rik	0.0706258	0.0401495	0.0242381	0.0449085	0.0191834	0.0254628	0.0365408	0.0172289	0.0378429	0.0395272	0.0224306	0
B430218F22Rik	0	0	0.00156676	0.00235298	0	0	0	0	0.00347901	0	0	0
B430219N15Rik	0.00446384	0	0.00393205	0.00452967	0	0.00679219	0	0.0343708	0	0.00359102	0	0
B430305J03Rik	0	0	0.00294627	0.00354459	0.0109719	0	0.00178763	0	0	0.00427568	0	0
B4galnt1	0.432568	0.23473	0.346507	0.310052	0.306148	0.485017	0.402605	0.357516	0.4309	0.330833	0.192511	0
B4galnt2	0.11299	0.0928129	0.160375	0.13673	0.260505	0.247576	0.132198	0.0389958	0.149786	0.125898	0	0.268644
B4galnt3	0.00558171	0.000863738	0.0230548	0.00583017	0.0186557	0.00578535	0.00229171	0.0116406	0.0112797	0	0	0
B4galnt4	0.0864965	0.0827252	0.0507041	0.0781147	0.0285198	0.0652093	0.0623119	0.133689	0.0620133	0.0581001	0.0561855	0
B4galt1	0.157457	0.1678	0.204649	0.120262	0.231423	0.543833	0.132308	0.345756	0.0910941	0.148464	0.513322	0.219587
B4galt2	0	0	0	0.00184708	0.00190856	0	0	0.00617668	0.00389847	0	0	0
B4galt3	0.114761	0.0988014	0.123478	0.13892	0.197432	0.123268	0.139126	0.234732	0.140605	0.106448	0.18664	0.332029
B4galt4	0.0895077	0.143231	0.114445	0.133564	0.154372	0.0796266	0.055847	0.126014	0.07905	0.0955991	0.00679517	0.273182
B4galt5	0.0386674	0	0.0393769	0.0606071	0.121009	0.0391488	0.0747767	0.0994872	0.026048	0.0436688	0	0.217278
B4galt6	0.330192	0.285927	0.257556	0.302764	0.445239	0.206434	0.303442	0.911447	0.241125	0.265763	0.167529	0.523167
B4galt7	0.101252	0.16494	0.0798389	0.0863904	0.0573631	0.0742594	0.0433219	0.16294	0.130593	0.0847253	0.0638092	0
B4gat1	0.102708	0.0524436	0.110087	0.0979951	0.0629248	0.0877179	0.10873	0.109266	0.0508414	0.0542867	0.0864818	0.00517211
B630019K06Rik	0.00657586	0	0.00279797	0.00973868	0	0.00448803	0.00364689	0.120874	0.021912	0.0196774	0.0505259	0
B930036N10Rik	0.179199	0.0930257	0.379838	0.130625	0.153858	0.0907666	0.182138	0.180265	0.139306	0.352864	0.203657	0
B930082K07Rik	0	0	0	0.00181555	0	0	0	0	0	0	0	0
B930094E09Rik	0.00242219	0	0.00146139	0.00144469	0.0013718	0	0	0	0.00409905	0.00356569	0	0
B9d1	0.0464766	0.0621714	0.0317365	0.0660132	0.00868287	0.0630896	0.0493224	0.26627	0.0682514	0.0632052	0.0782689	0.00517211
B9d1os	0	0	0	0	0.00178258	0	0.00411702	0	0	0	0	0
B9d2	0.0443973	0.0485428	0.00705382	0.042357	0.00138139	0.0348988	0.0668153	0.176197	0.0454215	0.0973897	0.112828	0.244117
Baat	0.000818534	0	0.0104455	0	0.0203079	0	0.00223491	0	0.0065797	0	0	0
Babam1	0.43133	0.416802	0.337595	0.487505	0.562701	0.364191	0.640292	0.471682	0.498249	0.418269	0.475421	0.330447
Babam2	0.373242	0.245105	0.430973	0.413109	0.496605	0.208887	0.485915	0.488286	0.401685	0.308234	0.315487	0.00517211
Bace1	0.0709746	0.0334043	0.0496396	0.0440607	0.0185462	0.0559247	0.0392885	0.376578	0.0501429	0.149382	0.128667	0.341635
Bace2	0.0491349	0.10539	0.0458238	0.0505069	0.00382474	0.366577	0.031015	0.512967	0.0391589	0.155969	0.0157989	0.251686
Bach1	0.358846	0.270276	0.583503	0.335665	0.544501	0.383173	0.380346	0.716776	0.315354	0.383874	0.667336	0
Bach2	0.000873948	0	0	0	0	0	0	0.0152133	0.00719168	0	0	0
Bad	0.214975	0.123346	0.195201	0.237411	0.435789	0.324363	0.151392	0.664053	0.237603	0.224227	0.295943	0.315219
Bag1	2.00293	1.84765	2.1014	2.23623	1.82388	3.60557	2.0446	3.18585	1.86583	2.65548	2.40878	3.06994
Bag2	0.233704	0.131963	0.153195	0.229681	0.0318916	0.105219	0.114799	0.100638	0.141315	0.220447	0.120777	0.00517211
Bag3	0.126833	0.132459	0.0998786	0.110255	0.106683	0.127174	0.0983914	0.119182	0.158168	0.144346	0.0588985	0
Bag4	0.249908	0.254117	0.232219	0.326879	0.335935	0.128541	0.242575	0.340012	0.251725	0.288181	0.18208	0.274816
Bag5	0.293576	0.330221	0.20888	0.322553	0.181751	0.24638	0.19838	0.202534	0.30157	0.266401	0.269543	0.254461
Bag6	0.341126	0.394	0.443924	0.389387	0.391962	0.327472	0.367139	0.587962	0.319271	0.311673	0.316945	0.975764
Bahcc1	0.0198491	0.000837992	0.0314003	0.0397975	0.0188632	0.0143745	0.0256417	0.0748196	0.0110395	0.0272259	0.109253	0.253936
Bahd1	0.0444551	0.065059	0.0627156	0.0229032	0.0365375	0.0482499	0.0177014	0.220913	0.0215927	0.0597872	0	0
Baiap2	0.0982828	0.00692365	0.12388	0.0807106	0.0191269	0.0915676	0.063047	0.252778	0.0620847	0.0905156	0.159348	0
Baiap2l1	0.182563	0.197016	0.331306	0.164158	0.346715	0.234027	0.151876	0.216604	0.168743	0.237426	0.201343	0.358535
Baiap2l2	0.685823	0.443217	0.470312	0.521703	0.202758	0.906638	0.501482	2.21716	0.479259	1.04505	0.931413	1.29766
Baiap3	0	0.0236032	0	0	0	0	0	0.129425	0	0	0.00962507	0
Bak1	0.22491	0.214288	0.265262	0.214438	0.494932	0.227567	0.258479	0.270962	0.27244	0.258671	0.215777	0.485847
Bambi	0.0339168	0.122087	0.013141	0.0587142	0.119256	0.151789	0.0191905	1.07824	0.0347765	0.0397443	1.62104	0.619318
Banf1	2.21671	2.25259	1.66962	2.61025	1.52816	1.38694	3.20949	1.28898	2.97039	2.19736	1.38723	2.66033
Banf2	0.000801272	0	0	0	0	0	0	0	0	0	0	0
Banp	0.123732	0.0255287	0.133126	0.167262	0.077461	0.118891	0.145642	0.271343	0.158471	0.0873546	0.16914	0.0103442
Bap1	0.0739335	0.131837	0.0535839	0.0960936	0.0526185	0.0521418	0.108874	0.171192	0.128687	0.0807482	0.0936334	0
Bard1	0.0235351	0.0310416	0.0085371	0.18504	0.00186338	0.00939298	0.0742012	0	0.0351255	0.0228451	0.0103452	0
Barx1	0.00123483	0	0	0	0	0.00171784	0	0	0	0	0	0
Barx2	0.0270562	0.00183924	0.0275746	0.0219531	0.0242258	0.0337505	0.0255772	0.111254	0.0436809	0.0523268	0.230353	0
Bax	1.5177	1.82212	1.64909	1.80965	1.63485	1.47092	1.8916	2.91178	1.53421	1.41544	1.06185	2.94212
Baz1a	0.353667	0.249939	0.245092	0.425613	0.102094	0.239653	0.309761	0.260325	0.509809	0.430306	0.420286	0
Baz1b	0.528141	0.350084	0.434495	0.923813	0.170347	0.42268	0.677899	0.549248	0.367134	0.572342	0.568737	0.121927
Baz2a	0.311171	0.31023	0.342421	0.329306	0.293517	0.423708	0.335709	1.02555	0.292197	0.283795	0.439261	0.457819
Baz2b	0.445565	0.415554	0.345119	0.203534	0.327934	0.480417	0.25896	1.04037	0.232767	0.391162	0.719734	0.104142
BB365896	0.00115058	0	0.000980972	0.00179664	0	0.00493777	0.00202325	0	0	0.00470786	0	0
Bbc3	0.0509718	0.0937004	0.0857457	0.112425	0.036154	0.118701	0.107327	0.191701	0.0703464	0.0596478	0.0524489	0
Bbip1	0.494233	0.978397	0.528753	0.595762	0.492852	0.504652	0.767924	0.679446	0.61514	0.486258	0.53965	0.820688
Bbof1	0.0240881	0.0996616	0.0409758	0.0202875	0.0963731	0.0326255	0.0311458	0.0677236	0.0530275	0.0168518	0	0
Bbox1	0.0101096	0	0.00091091	0.0163633	0.0227912	0.00433193	0.0111058	0.0293944	0.00403831	0.00877874	0.0165433	0
Bbs1	0.000855622	0	0.00248807	0.00159565	0	0.00462191	0.00395082	0.0453123	0	0.00890302	0	0
Bbs10	0.00921269	0	0.0105132	0.00184897	0.00476305	0.00142563	0.0132937	0.0100019	0.0174094	0.0636959	0.0144436	0
Bbs12	0.0263618	0.0273807	0.00811196	0.0202869	0	0.00516201	0.0121242	0.0169354	0.0150102	0.0291129	0.0212291	0
Bbs2	0.0268546	0.0436554	0.0666511	0.0261648	0.0134635	0.0113016	0.0198861	0.0257374	0.0383972	0.0353509	0.0349287	0
Bbs4	0.0142503	0	0.00692881	0.0140698	0.00556373	0.0201655	0.0292053	0.0674964	0.0181961	0.0201709	0.0358361	0
Bbs5	0.0456075	0.0861537	0.0169142	0.0509735	0.0387757	0.0150657	0.0465519	0.0431912	0.046876	0.0281305	0.0234309	0.217278
Bbs7	0.0255587	0.000639659	0.0117531	0.0363662	0	0.0052995	0.0136224	0.0542605	0.0227902	0.0140279	0.02045	0
Bbs9	0.0112359	0	0.00383243	0.00544547	0	0.0058013	0.00842139	0.0494859	0.0104858	0.0183493	0.0487298	0
Bbx	0.189108	0.0884521	0.217271	0.231564	0.0925811	0.210993	0.20877	0.44724	0.167479	0.321137	0.285248	0.227728
BC001981	0.00937162	0	0.00401985	0.00495124	0	0.00214051	0.00178142	0.00571968	0.00657693	0.0079016	0	0
BC002059	0.0898106	0.0890229	0.0977757	0.0578777	0.0275572	0.057566	0.0476598	0.0772959	0.0523678	0.0694372	0.0582426	0.00517211
BC003331	0.259258	0.280013	0.282077	0.225074	0.349944	0.473342	0.285986	0.296217	0.334827	0.344388	0.361455	0.250576
BC003965	0.892459	0.757119	0.68753	0.996202	0.593461	0.666001	0.75365	0.454966	0.746692	0.756816	0.433568	0.824252
BC004004	0.298133	0.234014	0.221417	0.346955	0.462598	0.518435	0.343704	0.517287	0.277926	0.37935	0.471998	0.361808
BC005537	0.359555	0.188831	0.401638	0.442134	0.518581	0.485265	0.482183	1.04278	0.529756	0.467195	0.512454	0.132272
BC005561	0.618205	0.245831	0.567011	0.525607	0.204377	0.409274	0.437942	0.649359	0.524906	0.769017	0.601366	0.8772
BC005624	0.312121	0.423239	0.234969	0.299363	0.275232	0.312626	0.315636	0.349953	0.238759	0.270869	0.243998	1.01514
BC016579	0.03191	0.0478444	0.0966594	0.0207075	0.0754871	0.0794635	0.0278685	0.0423741	0.0372711	0.0217939	0	0.0103442
BC017158	0.0646296	0.0278568	0.0511009	0.0440328	0.0608726	0.0824612	0.0951527	0.0480241	0.0605903	0.0529544	0.0463874	0
BC017643	0.0719843	0.0545099	0.0643157	0.0667806	0.0329689	0.0568293	0.0917027	0.0748993	0.080804	0.0723866	0.0737302	0.251686
BC018473	0.00683104	0	0.00100705	0	0	0	0.00575654	0.00301122	0.00985225	0.00331614	0	0
BC022687	0.00953361	0	0.00693264	0.00916885	0.00323696	0.0258516	0.0126036	0.0187512	0	0.0196986	0.0142691	0
BC023719	0.125816	0.104742	0.179482	0.155064	0.306856	0.230883	0.15547	0.245767	0.181327	0.164091	0.0951399	0.273816
BC024063	0.00628593	0	0.00472969	0.00580009	0.00446468	0	0.0215448	0.0374075	0.00692789	0.0129907	0.0133056	0
BC024139	0.00295069	0	0.00517466	0.111324	0.010309	0.00743895	0.00246546	0	0.0132648	0.00831902	0	0
BC024978	0.0141942	0	0.0242176	0.0237715	0.0187902	0.0477829	0.0321657	0.0226771	0.00950796	0.0234551	0.00956208	0
BC025446	0.0379957	0.0706806	0.108548	0.0292197	0.152317	0.0971467	0.023935	0.0501816	0.0253889	0.030451	0.0157989	0
BC025920	0.0297528	0.000837992	0.0120456	0.0070689	0.0186202	0.0166693	0.0177407	0.0236197	0.0307437	0.0128112	0	0
BC028528	0.00248081	0	0.00381448	0	0.00409987	0	0.00332774	0	0.0131591	0	0	0
BC029722	0.105237	0.0979881	0.119537	0.0850043	0.167892	0.0826539	0.0783338	0.297142	0.0969048	0.0943973	0.120335	0.342372
BC030343	0.000966424	0	0.00687188	0.00238789	0	0.00246659	0.00186788	0.0116406	0.0152196	0	0.0128908	0
BC030499	0.00455806	0.0112692	0.00595739	0.00995371	0.013919	0.0102605	0.00417115	0	0.00312929	0.00974581	0	0
BC030867	0.0118016	0.0531932	0.00992835	0.0563418	0.0329928	0.00411087	0.0669543	0	0.0387674	0	0	0
BC030870	0.133318	0.148373	0.13334	0.126218	0.395118	0.424437	0.0700454	0.0374267	0.0914148	0.137402	0.00679517	0
BC031181	0.914769	0.993163	0.937122	0.809726	1.67749	0.996555	0.818374	1.23142	0.77689	1.01599	1.10548	1.34996
BC035044	0.00481365	0	0.00145694	0.00161905	0	0	0	0.00539529	0.0047559	0.0100548	0	0
BC037034	0.0449952	0.0354923	0.0215023	0.0615062	0.0323375	0.0466349	0.049223	0.0501749	0.0362161	0.0288949	0.0516112	0.00517211
BC037039	0.00783693	0.00349881	0	0.00621019	0	0.00868956	0.0106247	0.00490077	0.0063321	0.0224163	0	0
BC039966	0.00484449	0.0347045	0.00795994	0.0217269	0.00279827	0.020156	0.0170914	0.035413	0.00482833	0.0164098	0.0101641	0
BC042761	0	0	0	0	0	0	0	0	0.00369675	0	0	0
BC048403	0.0365841	0.0504674	0.016323	0.0307823	0.00235183	0.0208064	0.0295313	0.0681465	0.0513865	0.0277427	0.0246643	0
BC048559	0.00104517	0	0	0.00295853	0	0	0	0	0	0	0	0
BC049352	0	0	0	0	0	0	0.00195899	0.0370523	0	0	0	0
BC049715	0.00506799	0	0.00340288	0.0047866	0	0.00350216	0.00662423	0.0100489	0.0158658	0	0	0
BC049739	0	0	0	0	0	0	0	0	0	0	0	0
BC049762	0	0	0	0	0	0	0.00730042	0	0.00342453	0	0	0
BC049987	0	0	0.00370926	0	0.0270056	0.00463462	0	0	0.00699455	0.00575819	0	0
BC051077	0.00642584	0	0.00248802	0.00175427	0.00189478	0	0.00370745	0.0124172	0	0.00826506	0	0
BC051142	0.0033152	0.0174026	0.0139172	0.00589251	0.00482597	0.00199196	0.00218498	0.0165642	0	0.00289908	0.0136565	0
BC051226	0.0388164	0.0326277	0.0225885	0.0480515	0.0314188	0.0461633	0.0570712	0.0266432	0.0565414	0.0565869	0	0
BC052040	0.0666402	0.0843373	0.0381062	0.127833	0.0166246	0.0391573	0.106471	0.0755343	0.0449113	0.048532	0.040947	0
BC055324	0.0222306	0.0279487	0.0266711	0.0788759	0.0015458	0.0109661	0.120098	0.00923088	0.0384457	0.0305741	0.00616138	0
BC065403	0	0	0	0.00154923	0	0	0	0	0	0	0	0
Bc1	0.00174231	0.000829757	0	0	0	0	0	0	0	0	0	0
Bcam	0.0445678	0.0734215	0.0509847	0.0780908	0.00737762	0.040932	0.0462563	0.742121	0.0251306	0.0711163	0.0231508	0.93754
Bcap29	0.253817	0.2107	0.11564	0.259807	0.0637299	0.134027	0.227325	0.180524	0.291807	0.259967	0.273992	0.357833
Bcap31	1.71049	1.73948	1.68061	1.91964	2.94168	1.73304	2.04321	1.54422	1.92806	1.96771	1.20515	1.23843
Bcar1	0.168118	0.247845	0.304613	0.288481	0.294659	0.306758	0.250548	0.300443	0.264542	0.156048	0.175197	0.262851
Bcar3	0.0658941	0.0750977	0.0716407	0.0476701	0.185263	0.131314	0.0569401	0.0985871	0.118678	0.0748439	0.0647391	0.00517211
Bcas1	0.0025704	0.0214306	0.00344707	0.0160691	0.00643488	0.209187	0.0104564	0	0.00823445	0.0392663	0	0
Bcas2	1.56197	1.7279	1.08759	1.61489	0.803191	1.04078	1.65559	1.14738	1.42938	1.72458	1.41077	1.00024
Bcas3	0.00915174	0	0.00122816	0.0173643	0.00492574	0.0296054	0.0133015	0.0589135	0.0322928	0.00566004	0.0578525	0
Bcas3os1	0	0	0	0	0	0	0.00204337	0	0	0	0	0
Bcat2	0.0092783	0.0354897	0.00906217	0.00174536	0.0289974	0.00453558	0.00589379	0.00414582	0.00237144	0.0188919	0	0
Bccip	0.720311	0.615711	0.428146	0.680897	0.193479	0.547786	0.55607	0.456909	0.548371	0.762819	0.324632	0.849955
Bcdin3d	0.112361	0.107464	0.11286	0.113322	0.0509942	0.109869	0.124653	0.132859	0.117862	0.130658	0.0873501	0.274816
Bche	0.025211	0.136258	0.0658692	0.0330587	0.541846	0.00988876	0.0238585	0.0183091	0.00978714	0.0397333	0.0104557	0
Bckdha	0.104482	0.045582	0.0887916	0.100281	0.0748274	0.0782839	0.0712607	0.132085	0.131144	0.120702	0.167566	0
Bckdhb	0.0726049	0.0447132	0.0624473	0.107999	0.0158399	0.0817811	0.0875123	0.0289053	0.108873	0.0857989	0.0121598	0.00517211
Bckdk	0.413412	0.515397	0.226439	0.559364	0.163609	0.439158	0.513565	0.334306	0.247396	0.477873	0.345425	0.0206884
Bcl10	0.343295	0.457711	0.33935	0.327072	0.248487	0.413335	0.43424	0.368821	0.449544	0.415502	0.394608	1.09972
Bcl11a	0.227463	0.0936744	0.304697	0.238858	0.135504	0.164993	0.151269	0.325184	0.21776	0.410619	0.345274	0.238231
Bcl11b	0.451413	0.281527	0.491296	0.501195	0.194951	0.19979	0.537362	0.428219	0.374398	0.498259	0.76596	0.379899
Bcl2	0.248676	0.0895171	0.137818	0.139796	0.028387	0.283377	0.128598	0.0784847	0.123825	0.483623	0.373303	0
Bcl2l1	0.108399	0.090126	0.0914023	0.0670458	0.136459	0.0461294	0.09256	0.20044	0.058873	0.0980544	0.243441	0
Bcl2l10	0.0012232	0	0	0	0	0	0	0	0	0	0	0
Bcl2l11	0.0645569	0.00610039	0.0392216	0.0789719	0.0264553	0.0257879	0.0470175	0.0546397	0.0436387	0.0805212	0.199875	0.405844
Bcl2l12	0.162405	0.232581	0.0921385	0.191091	0.0778503	0.0777573	0.251317	0.0143904	0.167655	0.193684	0.10483	0
[truncated: 14,062 more rows]
