# Supplementary material for: General transcription factor TAF4 antagonizes epigenetic silencing by Polycomb to maintain intestine stem cell functions
Source: Cell Death Differ. 2023 Jan 13;30(3):839–53. doi: 10.1038/s41418-022-01109-6 (PMC9984434; doi:10.1038/s41418-022-01109-6)
Supplement: Supplementary file 12 — Supp Table 5 [file 41418_2022_1109_MOESM12_ESM.xlsx]

## Sheet: organoid_ko_avg_expression
Gene name	C0	C1	C2	C3	C4	C5	C6	C7	C8	C9	C10
Xkr4	0	0	0	0	0	0	0.0025449	0	0	0	0
Mrpl15	1.92065	1.94726	1.91823	1.41675	1.05377	0.897631	2.08374	1.54376	1.34115	2.06792	1.08203
Lypla1	0.862	0.573024	0.685023	0.814818	1.02784	0.678269	0.718015	0.589921	0.708949	0.806642	1.04257
Gm37988	0	0.00300905	0	0	0	0	0	0	0	0	0
Tcea1	1.01161	0.581323	0.855388	0.621761	0.339257	0.437553	0.828355	0.50824	0.775234	0.57235	1.08685
Rgs20	0	0	0	0	0	0	0	0	0.0155389	0	0.0410851
Atp6v1h	0.580717	0.482814	0.304881	0.938183	0.547408	0.503653	0.577883	0.452176	0.797574	0.711593	1.13513
Rb1cc1	0.448379	0.282674	0.2675	0.2706	0.229986	0.427924	0.339267	0.35922	0.695858	0.171999	0.940985
4732440D04Rik	0.0319624	0.0412691	0.0146265	0.0607552	0.0232564	0.0217887	0.0752508	0.0531485	0.0444661	0	0.0621969
St18	0.0575895	0.00369903	0	0.0129338	0	0	0.102345	0.00237607	1.14308	0.149343	0.660472
Pcmtd1	0.271217	0.390828	0.41974	0.325319	0.336259	0.777022	0.386451	0.234733	0.953498	0.283643	0.593259
Gm26901	0.0328369	0.00851215	0.0142899	0.06417	0.00167403	0.00496041	0.015841	0	0	0	0.0390562
Gm30414	0	0.00221088	0	0.0263321	0	0	0.00829919	0.00445427	0	0	0
Sntg1	0.000536505	0.0256205	0.00153182	0	0.00152367	0	0	0.00211952	0	0	0
Rrs1	0.201664	0.379316	0.330381	0.415592	0.203987	0.266972	0.761376	0.199393	0.255646	0.19618	0.187153
Adhfe1	0	0.0109808	0.00222774	0.00291734	0.00976883	0.00914596	0.0101243	0.0085212	0.00343804	0	0
Mybl1	0.0867401	0.0170118	0.12771	0.222912	0	0.00371264	0.0400603	0.101331	0.00651467	0	0
Vcpip1	0.291725	0.223142	0.373794	0.548497	0.170345	0.351007	0.219272	0.296181	0.481988	0.829962	0.660018
1700034P13Rik	0.0314456	0.0132497	0.00999002	0.0339438	0.0805688	0.0161233	0.00507199	0.0589184	0	0	0
Sgk3	0.244845	0.130996	0.124356	0.322865	0.182081	0.0563011	0.163481	0.145437	0.143645	0.18743	0.125008
Mcmdc2	0.000536505	0.00423504	0	0.00220559	0	0.00256738	0	0.00232084	0	0	0
Snhg6	1.12853	1.31577	0.769367	0.783475	0.864418	0.734438	1.08611	1.46977	0.82407	0.354551	0.344508
Tcf24	0.075292	0.0226248	0.0369768	0.0232827	0.116276	0.00775863	0.00738232	0.0698483	0.0388374	0	0.0646744
Ppp1r42	0	0.00398492	0	0	0.00650286	0	0	0.0104537	0.00865934	0	0.0203727
Cops5	0.945854	1.41912	1.15889	1.08001	1.08945	0.681709	1.3033	0.746931	1.2571	1.14023	0.945128
Cspp1	0.402119	0.430126	0.391362	0.931041	0.186795	0.424781	0.466128	0.131982	0.863706	0.47228	1.10597
Arfgef1	1.12652	0.729792	0.474526	1.10846	0.914528	1.03764	0.68915	0.798491	1.10226	0.563581	1.48668
Slco5a1	0.0331301	0	0.0120655	0.00295152	0	0.023785	0.0278799	0	0.0961089	0	0
Ncoa2	0.281545	0.117504	0.117906	0.187786	0.0974044	0.15728	0.189917	0.202582	0.265166	0.171999	0.418494
Tram1	1.14688	0.64467	0.682456	0.800787	0.692969	2.44953	0.966307	1.02512	1.72066	1.67939	1.6757
Lactb2	0.473951	0.369967	0.331987	0.79086	0.560492	0.465872	0.327268	0.278365	0.379202	1.64669	0.252961
Xkr9	0.0319486	0.0136698	0.00508209	0.0240952	0.12675	0.11489	0.00896409	0.0657402	0.0407294	0	0.0214485
Trpa1	0	0	0	0	0	0	0	0	0.0264758	0.176554	0.265849
Kcnb2	0	0	0.00216028	0	0	0.0260164	0	0	0.663395	0.669607	1.67579
Terf1	0.229273	0.0528978	0.386897	0.158236	0.0904973	0.0737422	0.192918	0.0256369	0.167822	0.0363266	0.0306609
Rpl7	29.4665	37.5329	33.7743	23.7188	22.3243	31.4387	34.7505	28.0864	28.3564	30.4639	17.1093
Rdh10	0.147069	0.101812	0.0605897	0.211479	0.0780346	0.083755	0.0873309	0.0363274	0.101312	0.0956206	0.0615546
Stau2	0.164074	0.10468	0.225068	0.173962	0.0924529	0.266314	0.172954	0.220591	0.259833	0.108085	0.23418
Ube2w	0.164607	0.259579	0.396252	0.118511	0.135607	0.352994	0.277545	0.131176	0.603119	0.603298	0.722663
Eloc	2.2733	1.36742	1.94337	1.4658	1.16854	0.973719	2.09346	1.54475	1.72757	3.16125	1.54721
D030040B21Rik	0	0	0	0	0	0	0.00279417	0	0.00410481	0	0
Tmem70	0.817075	0.954284	0.841935	0.502857	0.239962	0.353307	1.00763	0.82211	0.516045	0.151103	0.579135
Ly96	0.0917095	0.0828909	0.212178	0.0772274	0.0798061	0.214913	0.105725	0.115499	0.0729721	0	0.0221911
Jph1	0	0.0125608	0.0337238	0.0310845	0.0162041	0.0284529	0.0281685	0.0119808	0.00436564	0	0
Gdap1	0	0	0	0	0	0	0	0	0	0	0.129187
Mcm3	0.344484	0.201017	0.6572	0.229505	0.00401725	0.0244901	0.959222	0.0103176	0.0167055	0	0.0153304
6720483E21Rik	0	0.00114256	0	0.00692065	0.0014756	0	0	0	0	0	0
Paqr8	0	0.048791	0.0403812	0.120456	0.121309	0.00165867	0.0192563	0.114942	0.0639576	0	0.172164
Efhc1	0	0.00120622	0	0	0.00435889	0	0	0.00235873	0	0	0
Tram2	0.0327789	0.00619255	0.0171273	0.00285889	0.0124764	0.0046397	0.0197897	0.0983784	0.00533025	0	0
Tmem14a	0.268604	0.270843	0.217631	0.32262	0.250076	0.198608	0.281413	0.323637	0.0777216	0.263814	0.045637
Gsta3	0.899438	1.07141	0.953092	1.33085	3.50285	0.251179	0.773231	1.20168	0.102162	1.52226	0.149262
Gm28836	0	0	0	0	0.00413935	0	0	0.00205166	0	0	0
Khdc1a	0.109197	0.00595671	0	0.00130807	0.00184815	0	0	0.130442	0.00572325	0	0
Gm29107	0	0.0045076	0	0.0304811	0	0.00228677	0.00304272	0.00187383	0.0135869	0	0
Ogfrl1	0.0229615	0.00543803	0.00686247	0.00138367	0.00360232	0.0223553	0.00803369	0.156145	0.0291792	0	0
B3gat2	0.000536505	0.0545015	0	0	0.00880143	0.00603961	0.014594	0	0.0109213	0	0
Smap1	1.13725	0.879001	0.986316	1.01594	1.17647	0.711376	1.04873	0.813719	1.31578	0.202634	0.851942
Sdhaf4	0.914196	0.60446	0.870828	0.378778	0.434501	0.251217	0.596573	0.650971	0.660061	1.21149	1.1618
Fam135a	0.359606	0.407245	0.258157	0.943	0.335436	0.597315	0.320948	0.249827	1.40995	0.384328	0.912251
Col9a1	0.0360951	0.00541447	0.00345309	0	0	0	0.0235672	0.00168756	0.0188237	0	0
Col19a1	0	0	0	0	0	0	0.00312404	0	0	0	0
Lmbrd1	0.333738	0.31765	0.380264	0.267311	0.547441	0.28855	0.266992	0.255221	0.470499	0.108507	0.423288
Adgrb3	0.00038718	0.00495966	0.0162385	0.0496781	0	0.00581791	0.0280023	0	0.0121347	0	0.194725
Phf3	0.702194	0.505289	0.576677	0.696159	0.292372	0.415231	0.751801	0.333993	0.97662	0.433969	0.959147
Ptp4a1	1.30728	1.10167	1.02314	1.12363	0.877345	0.898435	0.995458	0.632789	1.08094	0.935468	0.677778
Khdrbs2	0	0	0	0	0	0	0	0	0.00507108	0	0.0746887
Gm37724	0.0158166	0	0.00145555	0	0	0.00508876	0	0	0	0	0
Prim2	0.115612	0.0272763	0.205804	0.116156	0.0102056	0.012353	0.221257	0.00571891	0.0430386	0	0.0235892
Rab23	0.000476803	0.0275066	0.0553342	0.0751541	0	0.0120511	0.0456535	0.00447102	0.086869	0	0.396314
Bag2	0.0635078	0.152349	0.0882458	0.142259	0.0468827	0.045323	0.279883	0.027421	0.0735758	0	0.0506258
Zfp451	0.1476	0.168338	0.287016	0.148027	0.0188269	0.272173	0.302312	0.182887	0.523533	0.546964	0.603774
Dst	0.17653	0.106046	0.0758667	0.190587	0.444236	0.312511	0.0389972	0.203985	1.28183	0.21165	1.46587
Gm37233	0	0.0028362	0.00151533	0.024976	0	0.0101111	0.0291459	0	0.00448323	0	0.150875
Ccdc115	0.428957	0.415801	0.261711	0.211344	0.321916	0.3398	0.494804	0.176159	0.675202	0.890325	0.767749
Imp4	0.326774	0.657558	0.952888	0.357613	0.202356	0.373387	0.708945	0.401081	0.584102	0.602261	0.295176
Ptpn18	0.327775	0.390133	0.344322	0.659426	0.104812	0.490887	0.502631	0.204515	0.636324	0.457393	0.707061
4930568A12Rik	0	0.00247274	0	0	0	0	0	0	0	0	0
Arhgef4	0	0.00118557	0.00153182	0.00172385	0	0	0	0	0.00345488	0	0
Gm38336	0	0.00346638	0.00393321	0	0.00145618	0.00124931	0.00490105	0	0.00230074	0	0
Fam168b	0.365135	0.237925	0.511965	0.414386	0.221954	0.206442	0.329965	0.154874	0.390822	0.461492	0.524057
Plekhb2	0.778408	0.507997	0.510513	0.659249	1.05992	0.856423	0.424033	0.571556	0.749217	0.693037	1.41862
Hs6st1	0.162014	0.20021	0.127431	0.143099	0.123757	0.145414	0.175677	0.375908	0.470473	0.067944	0.370039
Uggt1	0.312815	0.275684	0.332524	0.510248	0.0692909	0.4448	0.238723	0.154848	0.40181	0.712658	0.638076
Neurl3	0.316706	0.313885	0.445323	0.395595	0.516476	0.157764	0.305855	0.524247	0.296924	0.369012	0.723962
Arid5a	0	0.0133012	0.0445911	0.141553	0.0110071	0.0273394	0.0174669	0.00414409	0.0764574	0.484851	0.0640217
4930403P22Rik	0	0.000864772	0	0	0	0	0.00247975	0	0.00443938	0	0
Kansl3	0.0563529	0.188607	0.223379	0.383987	0.0933772	0.188337	0.241691	0.0855191	0.259136	0.310142	0.353893
Lman2l	0.187756	0.144487	0.0502661	0.0487864	0.0437238	0.21778	0.121102	0.146685	0.121793	0.170416	0.188071
Cnnm4	0.122047	0.157907	0.0994558	0.21966	0.135361	0.104572	0.0999425	0.0843603	0.0858396	0	0.0638707
Cnnm3	0.0174201	0.0678464	0.0335537	0.187099	0.01748	0.0491259	0.129531	0.0101252	0.154743	0	0.13969
Gm38033	0	0	0	0	0	0	0	0	0.00991497	0	0
Ankrd23	0	0.001408	0	0	0	0	0	0	0.00655561	0	0
Ankrd39	0.167364	0.0762574	0.154493	0.100818	0.0337435	0.0538441	0.129019	0.19864	0.160031	0.269687	0.287627
Sema4c	0	0.0403831	0.00987118	0.0255127	0	0.00522856	0.0307267	0	0.0879107	0	0.157149
Fam178b	0	0	0	0	0.00123697	0	0	0	0.00397548	0	0.0474806
Cox5b	7.75404	7.6449	7.57431	6.56069	9.64926	3.54332	7.9078	8.85113	5.80616	8.59804	4.06817
Actr1b	0.478628	0.263824	0.365494	0.292085	0.248447	0.213842	0.304485	0.138754	0.380448	0.535136	0.222349
4933424G06Rik	0	0.000945041	0	0	0	0	0	0	0	0	0
Tmem131	0.549484	0.386465	0.366095	0.764684	0.528	0.686395	0.320691	0.349231	0.511188	0.955618	0.602263
Cnga3	0	0	0	0	0	0	0	0	0	0	0.0153304
Inpp4a	0.054489	0.0297131	0.0750048	0.210481	0.0855175	0.0203239	0.0554402	0.0291901	0.239979	0	0.274542
Coa5	0.592707	0.382896	0.263664	0.497748	0.425262	0.285256	0.364534	0.373415	0.317625	0.3504	0.655254
Unc50	0.835104	0.598012	0.872305	0.543321	0.735814	0.632302	0.664004	1.08814	0.586122	0.744439	0.377339
Mgat4a	0.457073	0.205775	0.25935	0.46003	0.6646	0.0705063	0.279183	0.396825	0.244953	0	0.326085
2010300C02Rik	0.121956	0.0893042	0.106166	0.193419	0.0298895	0.0703081	0.0935927	0.167298	0.119553	0	0.0830004
Tsga10	0.000829652	0.00889671	0.0037099	0.00930932	0.00875276	0.0244075	0.0447041	0.00203903	0.145735	0	0.0221911
Gm26805	0	0.000941943	0	0	0	0	0	0	0	0	0
Lipt1	0.00038718	0.0454618	0.0275831	0.0470935	0.0176478	0.0196652	0.0608721	0.0181563	0.033218	0	0
Mitd1	0.201061	0.129934	0.105776	0.135903	0.103847	0.23243	0.189362	0.0485573	0.221788	0.160875	0.0916997
Mrpl30	2.75331	2.96361	2.25602	2.33366	3.32906	2.00868	2.68627	3.26193	1.94534	3.1178	2.15784
Txndc9	1.26163	1.32292	0.921002	0.798982	0.777503	0.567464	1.04961	0.86996	1.1454	1.03411	0.742588
Eif5b	1.28448	1.57468	1.37549	1.96857	0.929682	1.88069	2.34821	0.9723	2.46511	1.34419	2.45473
Rev1	0.164466	0.223423	0.117545	0.967654	0.0423413	0.136698	0.181898	0.139034	0.169739	0.0876732	0.12268
Chst10	0	0.00115832	0	0	0	0	0	0	0	0	0
Pdcl3	1.0859	0.625634	1.13438	0.429268	0.557957	0.268774	0.702691	0.579695	0.561261	0.350141	0.284665
Npas2	0.132601	0.140045	0.0248452	0.158905	0.0265673	0.158176	0.0479742	0.183469	0.0470952	0	0.0959676
Rpl31	13.5916	13.5644	13.7158	10.5228	8.26134	11.0306	13.2951	12.0344	9.837	11.4316	7.75534
Tbc1d8	0.157866	0.0498692	0.0715024	0.353421	0.0170748	0.0304506	0.0822817	0.00398791	0.207508	0.17618	0.0474668
Cnot11	0.0405841	0.118706	0.168639	0.0915618	0.0562906	0.0688421	0.239026	0.0420002	0.138747	0.220751	0.264149
Rnf149	0.195479	0.338697	0.328413	0.212478	0.124881	0.456046	0.592919	0.370598	0.777241	0.623657	1.18196
Creg2	0	0	0	0	0	0	0	0	0	0	0
Map4k4	0.089243	0.262702	0.263048	0.466915	0.149984	0.273815	0.394445	0.191334	1.12048	0.461321	0.432821
Il1rl1	0	0	0	0	0.00445158	0	0	0	0	0	0.074727
Il18r1	0	0	0	0	0.00314988	0	0	0.00357385	0.0117953	0.108085	0.826217
Il18rap	0	0	0	0	0	0	0	0	0	0	0.123089
Slc9a4	0.0143999	0.00236727	0	0	0.00463896	0	0	0.00377887	0	0	0
Slc9a2	0.000978977	0.0386151	0.00634686	0.203711	0.133139	0.0233084	0.0283183	0.24376	0.0828202	0	0.29892
Mfsd9	0.101725	0.0510537	0.0888266	0.170977	0.267598	0.120659	0.0460963	0.0568682	0.062008	0	0.194931
Tmem182	0	0.00359958	0.0151383	0	0	0.00256279	0.0079062	0	0.0218895	0	0.0677493
Mrps9	0.701659	0.64183	0.942358	0.541038	0.208607	0.231909	0.996696	0.843305	0.497287	0.243309	0.287815
Tgfbrap1	0.0850204	0.0569114	0.106826	0.0880931	0.0799341	0.0667262	0.267877	0.0360212	0.136959	0	0.210064
8430432A02Rik	0	0.00196895	0	0.0401019	0	0.00309681	0.0101336	0.00954321	0.00538174	0	0
AI597479	0.0842264	0.0485251	0.0558236	0.0784841	0.0668956	0.0334272	0.0508547	0.0206867	0.102538	0	0.274367
Fhl2	1.03581	1.41129	1.19066	1.17693	0.881229	0.623801	1.01222	0.904964	1.16889	0.469597	0.999249
Nck2	0.126585	0.291417	0.3084	0.458566	0.0459319	0.1385	0.404346	0.32792	0.29725	0	0.411497
Gm29156	0	0	0	0	0	0	0	0	0	0	0
Uxs1	0.195857	0.163201	0.202984	0.206709	0.0516752	0.134979	0.245739	0.0539662	0.0997161	0.1343	0.0900517
Tpp2	0.589892	0.363823	0.483687	0.705503	0.192627	0.450416	0.500095	0.129252	0.646773	1.21173	0.295753
Mettl21c	0	0.00101696	0	0	0	0.00766153	0.00458874	0.00179616	0.00314531	0	0
Gm8251	0.0122785	0.00758447	0.00421541	0	0	0.0155829	0.00287131	0	0.00505227	0	0
Tex30	0.357975	0.270339	0.491902	0.140143	0.144031	0.344606	0.45143	0.0376589	0.431471	0.0363266	0.131204
Kdelc1	0.0430705	0.0360069	0.0511448	0.141978	0.00278149	0.0745851	0.0757983	0.189647	0.0728446	0	0.112008
Bivm	0.0688223	0.149743	0.051562	0.114019	0.0172672	0.0893205	0.0689895	0.0397957	0.125324	0.1343	0.217444
Ercc5	0.340819	0.388971	0.122912	0.794265	0.0775094	0.177211	0.263006	0.194375	0.219315	0.0844309	0.0377845
Wdr75	0.245725	0.233662	0.463047	0.127815	0.0122939	0.305978	0.455353	0.0492472	0.238465	0	0
Slc40a1	0.0929967	0.00231098	0	0.0220972	0.139794	0	0	0.120046	0.00488122	0	0
Slc39a10	0.0229615	0.0118432	0.0660657	0.00321572	0.00741373	0.186993	0.0600269	0.00198272	0.0798701	0.242248	0.0477182
Gm28151	0	0.00117636	0.0020252	0	0.0018639	0.00582831	0.0156681	0	0.00988632	0	0.0284347
4933411E06Rik	0	0	0.00113703	0	0	0	0	0	0	0	0
Nabp1	0.325869	0.136028	0.236539	0.531897	0.291325	0.245888	0.213552	0.270721	0.173909	0.140528	0.155626
Gm17767	0	0.000795323	0	0	0	0.0017907	0	0	0	0	0
Myo1b	0.205639	0.107925	0.0788934	0.190893	0.0677987	0.142866	0.539173	0.15069	0.53733	0	0.399463
Gm31812	0	0.00186629	0	0	0.00526975	0	0.0067874	0.00587481	0.00526753	0	0
Stat1	0.126716	0.0892713	0.177957	0.163854	0.0800099	0.167133	0.102527	0.0647852	0.099365	0	0.0303065
Gls	2.92653	2.64434	1.01953	6.01434	7.79249	2.05202	1.10885	5.06351	1.70228	3.13034	1.61068
Nab1	0.258726	0.297713	0.12245	0.145201	0.100254	0.236905	0.257561	0.576462	0.195867	0.17618	0.0617934
Nemp2	0	0.00465082	0.0579481	0	0	0	0.016351	0.00183995	0.0059479	0	0
Mfsd6	0.13026	0.156611	0.174335	0.127695	0.0611167	0.339961	0.200659	0.173231	0.454409	0	1.4887
Inpp1	0.068911	0.0386232	0.0340808	0.0684446	0.0107342	0.0218404	0.0294172	0.010949	0.0886492	0	0.257511
Hibch	0.144559	0.361139	0.260874	0.269099	0.152064	0.35887	0.350322	0.311971	0.266775	0.517495	0.20555
1700019D03Rik	0.155675	0.18877	0.118148	0.121591	0.0254195	0.283407	0.369688	0.0471217	0.369887	0.242248	0.35886
Pms1	0.0640817	0.0681794	0.0952368	0.209637	0.0157339	0.0361661	0.170584	0.0105138	0.0537348	0	0.0237403
Ormdl1	0.213009	0.289605	0.21043	0.248368	0.2565	0.143727	0.342145	0.394741	0.206014	0.385242	0.257012
Osgepl1	0.172192	0.16439	0.121188	0.265902	0.140405	0.107123	0.225713	0.0765964	0.0908177	0.140647	0.0390562
Gm28551	0	0.00388789	0	0.0232355	0.00336179	0	0.00711587	0	0	0	0
Asnsd1	0.363795	0.31774	0.254102	0.103177	0.412696	0.306097	0.309221	0.285542	0.350851	0.381957	0.272803
Stk17b	0.445584	0.296783	0.273227	0.74294	0.825151	0.451263	0.225582	0.695235	0.135328	0	0.032894
Ccdc150	0.0261308	0.00211621	0	0	0	0	0.00299206	0	0	0	0
Gtf3c3	0.325127	0.18098	0.135253	0.283277	0.179816	0.0752734	0.165235	0.169005	0.181872	0.904294	0.21584
Pgap1	1.27874	1.00435	0.668383	1.30284	0.617593	1.39217	0.589096	1.10486	0.632532	0.720179	1.31866
Ankrd44	0	0.0814073	0.0054822	0.0467663	0.023423	0.00650812	0.0226086	0.00550428	0.19489	0	0.405242
Sf3b1	1.67681	1.87222	1.88685	3.13129	0.947977	1.39684	2.24049	1.32906	2.11237	1.58348	2.39679
Coq10b	0.239397	0.220744	0.211585	0.2544	0.146095	0.209301	0.215814	0.1944	0.194156	0	0.157266
Hspd1	4.08474	5.17065	6.08144	3.18664	1.38104	2.22265	7.0646	2.70497	1.67493	2.3343	1.48068
Hspe1	9.77397	10.233	12.2849	4.65098	3.3455	3.40245	11.4675	6.2135	2.49609	5.31983	2.03345
Mob4	1.4353	0.96923	1.53324	1.17929	0.624586	1.09903	1.08681	0.35668	1.4554	1.7882	1.2553
Rftn2	0	0.0198336	0.00891689	0.0111887	0.00159309	0.00748749	0.00703657	0.0149064	0.0150846	0	0
Gm10561	0.0299723	0.0468195	0	0	0	0	0.00281158	0.00241494	0	0	0
Mars2	0.123707	0.133203	0.134805	0.111381	0.00732041	0.0646837	0.199695	0.120822	0.115951	0.118203	0.0484469
Plcl1	0	0	0	0	0	0	0	0	0.0192207	0	0.0390707
Satb2	0.130759	0.0466865	0.0150644	0.143527	0.0100324	0.0366694	0.0677542	0.00993691	0.0967296	0	0.174185
4930558J18Rik	0	0	0.00202602	0	0	0	0.00284087	0	0	0	0
1700066M21Rik	0.0344849	0.0626325	0.0905905	0.00164451	0.0115318	0.0242529	0.0569319	0.00995907	0.0402681	0	0.0526939
Tyw5	0.228147	0.109178	0.158362	0.0181906	0.0548367	0.0492353	0.0779123	0.0503467	0.123112	0.170416	0.103095
Maip1	0.496007	0.315915	0.516595	0.295455	0.303084	0.190841	0.342257	0.573628	0.414036	0.0967867	0.133739
Spats2l	0.0277323	0	0	0	0.00964102	0.14083	0	0.058062	0	0.108085	0.26015
Kctd18	0.00223014	0.0336598	0.0252862	0.00853553	0.0213632	0.0272921	0.0252544	0.0177584	0.107531	0	0.127916
Sgo2a	0.124406	0.0129966	0.350495	0.0555511	0.051287	0.00754175	0.0460665	0.224936	0.010494	0	0.0270942
Aox4	0	0.00114256	0	0	0	0	0	0	0.00884791	0	0
Aox2	0	0	0.00151305	0	0	0.00194197	0	0	0	0	0
Bzw1	2.09976	2.07899	2.15029	1.32122	0.738637	1.82065	2.65142	0.986374	1.70118	1.3778	1.13954
Clk1	0.417426	0.579724	0.378842	1.17028	0.282902	0.464114	0.513552	0.276658	0.754133	0.51988	0.860295
Ppil3	0.531985	0.488544	0.359774	0.33085	0.137582	0.104366	0.576325	0.16716	0.24947	0.645107	0.245053
Nif3l1	0.315492	0.185799	0.15781	0.121003	0.0559504	0.108082	0.295835	0.241222	0.147221	0.681905	0.161973
Orc2	0.300418	0.140003	0.261452	0.0830971	0.0234559	0.0914626	0.228856	0.0302272	0.17892	0	0.0835579
Gm15834	0	0.0105956	0.00831846	0.0278052	0	0.0222796	0.0135386	0	0.0376225	0	0.090555
Fam126b	0.227615	0.173994	0.193778	0.156827	0.259678	0.157738	0.192445	0.353975	0.40792	0.543048	0.670342
Ndufb3	4.06875	2.83425	2.99185	2.62389	5.04448	1.71602	2.44177	3.37827	1.8054	3.43537	1.93514
Als2cr12	0.00038718	0.0608124	0.00288853	0.00977531	0.285106	0.00443488	0.00463354	0.0945807	0.00317629	0	0
Cflar	0.139322	0.245274	0.186724	0.332638	0.225262	0.233774	0.181485	0.283617	0.196834	0.102249	0.309545
Casp8	0.628919	0.675191	0.592328	0.832216	0.688973	0.356214	0.624861	0.682394	0.428999	0.794651	0.306463
Trak2	0.1242	0.104346	0.158449	0.116435	0.0891555	0.0988882	0.129549	0.0575319	0.269384	0	0.244185
Stradb	0.175812	0.138061	0.0873259	0.188363	0.151569	0.0963492	0.120131	0.467917	0.120195	0.203749	0.0856917
Tmem237	0.703485	0.514576	0.351603	1.93141	0.630915	0.216934	0.188271	1.45283	0.367456	0	0.205662
G730003C15Rik	0.030903	0.0408955	0.0152984	0.0851691	0.0139074	0.0147826	0.0653189	0.0242081	0.0417688	0	0.0433309
Mpp4	0.0346065	0.0292921	0.00235859	0.0657738	0.0209608	0.0163081	0.00217804	0.0639888	0	0	0.0704017
Als2	0.016897	0.103073	0.0543019	0.216808	0.0360417	0.0172367	0.0364303	0.0496024	0.0600682	0	0.0390562
Fzd7	0	0.0412033	0.0356601	0.10294	0.0203269	0.0855867	0.0521661	0.122793	0.0654077	0	0.181041
Sumo1	1.79681	1.52204	1.58464	1.06447	1.42031	1.07732	2.01919	1.15124	1.75399	2.03601	2.15801
Nop58	1.00258	1.04953	1.57051	0.792671	0.103993	0.626052	2.06954	0.498944	0.677924	1.50932	0.430321
Bmpr2	0.314829	0.24423	0.282367	0.155183	0.135456	0.164464	0.362974	0.223693	0.433185	0	0.616509
Fam117b	0.212616	0.151467	0.258096	0.135722	0.0654883	0.146068	0.179405	0.0635643	0.293344	0.230521	0.45548
Ica1l	0	0	0	0	0	0	0.00243583	0	0.0113842	0	0
Wdr12	0.354128	0.43636	0.614881	0.163036	0.0301398	0.119194	0.729032	0.0600699	0.176238	0.835226	0.0864474
Carf	0.0885327	0.0374745	0.0224301	0.288397	0.0132189	0.0449883	0.0492964	0.0275045	0.144659	0.151103	0.212959
Nbeal1	0.34368	0.410348	0.210719	0.706141	0.488746	0.553219	0.291972	0.357817	0.502973	0.60389	0.601609
Cyp20a1	0.128378	0.136703	0.10832	0.0241771	0.0555719	0.0781997	0.125772	0.133037	0.194388	0.379188	0.176411
Abi2	0.0318079	0.00655366	0.0423707	0.0502295	0.00697774	0.00157665	0.0111389	0.00922204	0.163407	0	0.232156
Raph1	0.449697	0.396919	0.186058	0.702319	0.544794	0.589486	0.233541	0.284068	0.799747	0.45658	0.897297
Pard3b	0.109138	0.0669397	0.0477214	0.0773748	0.0101769	0.0139222	0.0340285	0.00902285	0.0618602	0	0.184865
Pard3bos1	0	0.00134561	0	0	0	0	0.0025449	0	0.00421239	0	0
Nrp2	0.0250715	0.0322622	0.0367206	0.0384075	0.0018639	0.0461937	0.031819	0	0.36426	0.40628	0.7546
Ino80d	0.372853	0.207308	0.309632	0.414711	0.194076	0.376034	0.297771	0.250972	0.534117	0.348552	0.64657
Ino80dos	0.105192	0.0360195	0.00557138	0.0453727	0.014512	0.0277264	0.0837171	0.149065	0.0224177	0.170416	0.0496798
Gm20342	0.0461186	0.117063	0.0715232	0.105154	0.0733695	0.226578	0.109032	0.157929	0.143914	0	0.414617
Ndufs1	0.780468	0.58556	0.920774	0.621654	0.611402	0.515911	0.664985	0.758294	0.464445	0.377816	0.464274
Eef1b2	25.3606	26.9057	29.9956	19.0242	16.0655	24.9567	23.8139	24.2565	15.4626	18.3188	7.10236
Fastkd2	0.268885	0.243543	0.412731	0.259703	0.0617986	0.129971	0.34593	0.0774159	0.0761472	0	0
Klf7	0.263863	0.320145	0.341322	0.585663	0.192958	0.223641	0.198149	0.439529	0.432303	0	0.588493
Gm26649	0.0338556	0.00465894	0.00164575	0	0	0	0.00241457	0.00216137	0.00431796	0	0.0214485
Creb1	0.323054	0.264075	0.363432	0.487703	0.127766	0.356872	0.370018	0.0997465	0.664322	0.461621	0.787489
Mettl21a	0.028897	0.128908	0.0408219	0.134629	0.172238	0.0869668	0.087321	0.214603	0.126973	0.229921	0.167829
Ccnyl1	0.030408	0.0176838	0.0913685	0.0720583	0.0396041	0.0178687	0.0583721	0.0120486	0.0372266	0	0
Fzd5	0.365587	0.118022	0.195188	0.224442	0.218433	0.074955	0.175895	0.303789	0.103688	0.158428	0.166734
Plekhm3	0.0313923	0.00412542	0.00121099	0.0560295	0.00304943	0.00773929	0.0197994	0.00400882	0.0956534	0	0.0849179
D630023F18Rik	0	0.00102978	0	0	0.00819555	0	0.00990003	0.00187509	0.00471887	0	0
Idh1	1.0509	0.678344	0.835428	0.594498	2.38281	0.655927	0.577482	1.31565	0.716884	1.07084	0.809888
Pikfyve	0.124774	0.0687054	0.0993176	0.0913203	0.204794	0.402255	0.155433	0.0516143	0.453872	0.239796	0.552715
Map2	0	0	0.0283905	0	0	0	0.00467722	0	0.0625074	0	0
Rpe	0.639647	0.493575	0.44054	0.466747	0.352458	0.329314	0.495623	0.358107	0.451905	0.588127	0.509867
Kansl1l	0.0631772	0.108339	0.0643412	0.189915	0.0164027	0.028548	0.07293	0.0173984	0.106884	0	0.129214
Acadl	1.53136	1.2575	0.980445	1.23536	1.50663	0.500564	1.19643	1.23107	0.649209	0.503815	0.566566
Lancl1	0.119504	0.176747	0.204205	0.125849	0.0327214	0.0478174	0.217811	0.0600666	0.12674	0.243807	0.184272
Cps1	1.09402	0.811316	2.14114	0.532385	1.1267	0.23214	1.70446	1.31683	0.0762663	0.067944	0
Ikzf2	0	0.00428636	0.0015461	0.025746	0.00643295	0.00597406	0	0	0.0755176	0.156642	0.215069
Bard1	0.0306659	0.0059609	0.111635	0.0275842	0.019233	0.00462968	0.0304459	0	0	0	0
Abca12	0	0.024488	0.0135814	0	0	0	0	0	0	0	0
Atic	0.379213	0.446794	0.53544	0.382827	0.0613841	0.279317	0.799245	0.237839	0.255464	0.242954	0.161661
Fn1	0	0	0	0	0	0	0	0	0	0	0
Mreg	0.0487538	0.0216851	0.160309	0.0220251	0.00703076	0.00441337	0.068874	0.153898	0.0661054	0	0.0214485
D230017M19Rik	0.00104854	0.00730056	0	0	0.00253608	0.00177232	0.00579408	0.00210735	0.0309903	0.102249	0.0237403
Pecr	0.197542	0.203797	0.187565	0.138968	0.0692596	0.358267	0.225648	0.054951	0.135898	0.0363266	0.0765356
Tmem169	0	0	0	0	0	0.00291415	0	0	0.00787884	0	0
Xrcc5	0.287162	0.218146	0.303201	0.146469	0.110306	0.0848699	0.393518	0.0486081	0.314791	0.369205	0.318659
March4	0.0328369	0	0	0	0	0	0	0	0.0786548	0.220751	0.618953
Smarcal1	0.0611663	0.0242139	0.00917292	0.0452379	0.0182133	0.0211014	0.0811393	0.0169247	0.0961509	0	0.248984
Rpl37a	32.8136	33.2633	30.7758	36.8984	22.6613	28.3601	29.0678	31.0894	29.8169	33.2629	25.1097
Igfbp2	0.298906	0.0238824	0.0865891	0.0730036	0.0253185	0.00252597	0.0831987	0.00188329	7.56606	3.96293	2.17202
Igfbp5	0	0.00210722	0.00363644	0	0	0.00291931	0.00941513	0	0.0803324	0	0.146859
Arpc2	4.93481	5.17493	3.52494	3.99747	5.55519	3.71919	4.79933	4.66063	4.81189	4.28035	4.95858
Gpbar1	0	0	0	0	0	0	0	0	0.0429601	0.0363266	0
Aamp	0.737439	0.784427	0.768657	0.77464	0.673457	0.463219	0.860085	0.521993	1.0976	0.887472	1.24704
Pnkd	0.823144	0.794847	0.625685	0.486211	1.15811	0.523976	0.854766	0.890082	1.0646	0.924539	1.23992
Tmbim1	0.270587	0.411616	0.308636	0.334812	0.290467	0.320966	0.493548	0.278121	0.932423	0.109794	0.918054
Ctdsp1	0.231192	0.135541	0.108759	0.077477	0.101449	0.217516	0.119251	0.0464669	0.120639	0	0.250113
Vil1	1.78635	1.37894	0.838836	2.06931	3.8066	1.11795	1.26917	2.05317	1.82816	0.780285	2.25493
Usp37	0.253382	0.0712288	0.145515	0.302813	0.0763321	0.0524209	0.333534	0.0242972	0.150314	0.0876732	0.0661504
Cnot9	0.102979	0.0497477	0.159413	0.20854	0.043774	0.0347289	0.247851	0.353688	0.15501	0	0.0425638
Plcd4	0	0	0	0	0	0	0	0	0	0	0
Zfp142	0.136231	0.029117	0.106474	0.0921307	0.00329459	0.0276366	0.049881	0	0.0881719	0	0.124705
Bcs1l	0.28976	0.128082	0.161311	0.106951	0.0447032	0.0839516	0.203261	0.0509403	0.0914802	0	0.0235892
Rnf25	0.0873893	0.0742279	0.0235719	0.0426051	0.197661	0.0888125	0.140723	0.0271762	0.147943	0.487957	0.182079
Stk36	0	0.00169104	0	0.0430648	0	0	0.00339449	0	0.0717143	0	0.0446905
Ttll4	0.0796896	0.124402	0.0975595	0.174571	0.0139495	0.0467307	0.114223	0.00978245	0.0866571	0.424449	0.0734724
Wnt6	0	0.00212085	0	0	0	0	0.00843146	0.0016784	0	0	0
Wnt10a	0.0214732	0	0	0	0	0	0	0	0.094992	0	0
Cdk5r2	0.0277323	0	0	0	0	0	0	0	0.135556	0	0.409593
Fev	0.270851	0	0.00892562	0.0753077	0.0018639	0	0	0	1.44465	1.07343	2.82602
Cryba2	0	0.00123798	0.002166	0	0	0.069775	0.0213559	0.0901908	0.996835	0.170416	0.927908
Cfap65	0	0	0	0	0	0	0	0.00403825	0.005533	0	0
Ihh	0.189277	0.317081	0.252614	0.445686	0.554935	0.169738	0.127657	0.490934	0.130757	0	0.401417
Nhej1	0.0697757	0.0213595	0.0266429	0.00726643	0.00674986	0.0210928	0.026702	0.00943073	0.0115014	0	0.0397038
Slc23a3	0	0.017924	0.0335788	0.00310328	0	0.0106072	0.0452972	0	0.0440692	0	0.0625302
Cnppd1	0.273203	0.195389	0.0795106	0.404537	0.173181	0.22945	0.1833	0.211421	0.440757	0.140528	0.472004
Retreg2	0.279726	0.172561	0.544514	0.163697	0.296805	0.273165	0.30012	0.118243	0.586326	0.433114	1.3845
Zfand2b	0.219126	0.161936	0.110603	0.288133	0.276128	0.297783	0.202304	0.315348	0.289861	0.237552	0.376748
Abcb6	0.0880367	0.153579	0.0313002	0.19808	0.15722	0.0612299	0.0614562	0.0644557	0.137733	0	0.292921
Atg9a	0.0611523	0.0781993	0.0575147	0.219264	0.264503	0.149788	0.0969193	0.124349	0.256873	0.383267	0.23557
Ankzf1	0.15033	0.188978	0.169339	0.354155	0.126109	0.0601205	0.108653	0.0670426	0.162118	0	0.156734
Glb1l	0	0.00592685	0.0119639	0.00382147	0	0	0.00721754	0	0.035166	0	0.0703329
Stk16	0.471584	0.426016	0.54356	0.420602	0.334004	0.233253	0.614123	0.254622	0.576776	0.728821	0.718225
Tuba4a	1.15118	0.904209	1.35494	0.951084	0.688116	1.28485	1.56999	1.31661	3.21759	1.60858	2.01397
Dnajb2	0.167935	0.104771	0.0627856	0.135356	0.210323	0.15674	0.155944	0.0847776	0.199469	0	0.125465
Ptprn	0.0322659	0.00334034	0	0	0.00538335	0.00162764	0.00391272	0	0.012102	0	0.543218
Resp18	0.0580685	0	0.00139668	0	0	0	0	0	0.421872	0.742655	4.04049
Dnpep	0.559084	0.400769	0.503148	0.453238	0.824651	0.392603	0.449261	0.538471	0.74366	1.16834	0.686573
Des	0	0.00219269	0	0	0	0	0.00484303	0	0	0	0
Speg	0	0	0	0	0	0	0	0	0.0298336	0	0.119309
Gmppa	0.253595	0.193982	0.0495641	0.220329	0.278295	0.380952	0.258833	0.411822	0.442488	0.230521	0.286375
Chpf	0.000476803	0.0212588	0.0932392	0.0368857	0	0.0461467	0.0408839	0.00234	0.233318	0	0.273119
Obsl1	0	0	0.00121099	0.0527137	0.00226987	0.00288487	0	0	0	0	0
Tmem198	0.00038718	0	0	0	0.00192865	0	0	0	0.0612028	0	0.035436
Stk11ip	0.0608052	0.0199465	0.023074	0.130651	0.0393877	0.0237948	0.0657865	0.0048527	0.0801299	0	0.103095
Slc4a3	0	0	0	0	0	0	0	0	0.0215152	0	0.0390562
Epha4	0.0815244	0.204784	0.0855923	0.302821	0.029871	0.154057	0.114942	0.0177777	0.158987	0	0
Gm28386	0.0255198	0	0	0	0.00178313	0	0	0	0.00502147	0	0
Sgpp2	0.261418	0.180444	0.161963	0.439178	0.193311	0.398949	0.18678	0.144146	0.210479	0	0.353908
Farsb	0.588353	0.751968	0.65117	0.390856	0.228318	0.297511	0.702433	0.464673	0.417575	1.18597	0.442219
5730419F03Rik	0	0.00232887	0	0	0	0.019142	0.00263563	0	0.0137235	0	0
Acsl3	0.353827	0.517554	0.66452	0.729886	0.466484	0.278098	0.653911	0.482616	0.359303	0	0.346785
Utp14b	0.00153016	0.130332	0.177058	0.379995	0.0843732	0.189509	0.108521	0.0465135	0.215491	0.108507	0.390305
Scg2	0.16605	0.0255082	0.071322	0.127872	0.103769	0.00597406	0.00492847	0.103948	4.04473	4.45907	2.40351
Ap1s3	0.0626906	0.146768	0.134694	0.0992273	0.101918	0.0333101	0.139134	0.0426811	0.175281	0.497076	0.0401492
Wdfy1	0.173358	0.258182	0.167244	0.627765	0.39032	0.299064	0.28497	0.415351	0.438561	0.361279	0.800099
Mrpl44	0.324025	0.253319	0.490769	0.141548	0.151771	0.344595	0.45124	0.210413	0.297411	0.188324	0.241912
Serpine2	0	0.00371456	0.00113703	0	0	0	0.0212297	0	0	0	0
Cul3	0.748514	0.659889	0.680965	0.57198	0.666969	0.634642	0.757044	0.534853	1.37029	1.67179	2.08697
1700016L21Rik	0	0	0	0	0	0	0	0	0.0548233	0	0
Dock10	0	0	0	0	0	0	0	0	0	0	0.028101
Nyap2	0.0330122	0	0	0	0	0	0	0	0.13856	0	0.272489
Irs1	0.0432423	0.00505648	0.00281899	0.00805568	0.00435892	0	0.014023	0.00205166	0.0936847	0	0.199263
Rhbdd1	0.103903	0.0831742	0.0724925	0.133599	0.0612187	0.0942093	0.0968723	0.0883534	0.0783089	0	0.187982
Gm28940	0	0	0	0	0	0.00194197	0	0	0	0	0
Col4a4	0	0.00506714	0	0	0	0.00426491	0.00565246	0	0.00901545	0	0
Mff	0.267317	0.384646	0.395424	0.511791	0.486858	0.306953	0.505951	0.417857	0.597803	0.392641	0.553423
Tm4sf20	4.57397	3.12472	2.6528	4.72028	12.8538	0.568574	2.44406	9.22393	4.54462	6.62299	4.15005
Agfg1	0.498182	0.342635	0.349531	0.633176	0.33474	0.244143	0.331573	0.154538	0.454459	0	0.680004
A030005L19Rik	0	0.00127456	0.00152115	0	0	0.00410836	0	0	0.00555086	0	0
Ccl20	0	0.0108356	0	0.0841298	0.0338982	0.0187777	0	0.00359232	0	0	0
Sphkap	0	0	0.002166	0	0	0	0	0	0.202784	0.655063	0.0357031
Pid1	0	0.0270874	0.00740343	0.0788179	0.00239264	0.00488904	0.0211131	0	0.0121901	0	0
Dner	0.0151205	0	0	0.0110194	0	0.021114	0	0	0.292917	0.170416	0.1115
Trip12	0.613322	0.457799	0.384635	0.816506	0.38188	0.689106	0.490707	0.449707	1.0292	1.20914	1.27401
Fbxo36	0.152259	0.172247	0.0650904	0.0754388	0.199791	0.074567	0.116463	0.24154	0.0825176	0.209118	0.0463201
Sp140	0	0.00196152	0.00139668	0	0	0.00165594	0.00689368	0	0.00230074	0	0
Sp100	0	0.00166226	0.00161124	0	0	0	0	0	0	0	0
Cab39	0.336574	0.389418	0.431108	0.575491	0.657549	0.47927	0.538533	0.504614	0.733627	0.56923	1.0684
Itm2c	0.364167	0.26101	0.340774	0.112924	0.0625818	0.291605	0.457423	0.322754	1.28567	2.04254	1.62524
4933407L21Rik	0	0	0	0	0	0.0017907	0	0	0.102738	0.067944	0.274933
Gpr55	0	0	0	0	0	0	0	0	0	0	0
2810459M11Rik	0.0297799	0.0144262	0.064633	0.0221425	0.00753358	0.0233989	0.0284985	0.00446396	0.0106047	0	0.143018
Psmd1	0.576808	0.699264	0.906925	0.582797	0.558457	0.517095	0.900203	0.583702	0.829496	0.227997	0.436465
Armc9	0.000536505	0.0148141	0.0300019	0.111699	0.00142378	0.0127079	0.0458936	0.00206885	0.111835	0	0.0235892
B3gnt7	0	0	0.00108014	0	0.00163264	0.0352554	0.00908148	0	0.00317629	0	0
Ncl	5.4825	5.68478	7.10489	4.8767	1.02551	3.65571	9.77408	2.50662	3.84012	2.89874	3.19015
Ptma	33.3128	33.736	52.0971	24.0308	6.73468	15.2519	49.3469	16.7217	32.6481	23.9149	18.5298
Pde6d	0.292557	0.117443	0.184258	0.160839	0.219391	0.0918966	0.201234	0.0462024	0.267065	0.0876732	0.372297
Cops7b	0.0381025	0.104013	0.140737	0.217746	0.066937	0.0516814	0.0979128	0.0330979	0.125804	0	0.147226
Nppc	0	0.00118557	0.00143342	0.0141887	0	0.0016798	0	0	0.00749053	0	0
Dis3l2	0.1336	0.284986	0.0853055	0.12614	0.0403128	0.115361	0.121961	0.0264636	0.170365	0.20871	0.150348
Alppl2	0	0.0146054	0	0	0.00382486	0	0	0.00535944	0	0	0
Alpi	0.16344	0.00112733	0	0.149978	0.669365	0.00295289	0	0.107349	0	0.08726	0.028101
Akp3	0	0.000858597	0	0	0.00149658	0	0	0	0	0	0
Prss56	0	0	0	0	0	0	0	0	0	0	0
Eif4e2	1.13655	1.16045	1.45053	0.833089	1.42353	0.965145	1.30017	1.38277	1.41782	1.78701	1.28148
Efhd1	0	0.00404835	0	0.0050064	0.0535609	0.00460411	0	0.0116858	0	0	0
Gigyf2	0.435456	0.590671	0.581629	1.16089	0.423834	0.565559	0.557236	0.239255	0.84389	0.26344	0.779505
Kcnj13	0	0.000978738	0.00152115	0.00656132	0.002484	0	0.00439379	0.00217648	0	0	0
3110079O15Rik	0	0.00115025	0	0	0	0.00210685	0	0.00173406	0.0142119	0	0.0243179
Ngef	0.0930099	0.0638741	0.14616	0.164624	0.0512059	0.0334225	0.0790836	0.0167421	0	0	0.0224541
Neu2	0	0.0070794	0.00113703	0.0202366	0.00503156	0.0164	0.019219	0.00272257	0	0	0
Inpp5d	0.0820357	0.000924757	0	0	0.00208905	0	0.0260028	0	0	0	0
Atg16l1	0.178274	0.108094	0.113825	0.456909	0.166128	0.383832	0.115441	0.0546703	0.234647	0	0.212094
Sag	0	0.000922867	0.0400238	0	0	0.0016798	0.0135958	0	0.00358816	0	0
Dgkd	0.234318	0.255318	0.1364	0.192523	0.329457	0.363538	0.223613	0.467853	0.526736	0.281294	0.847032
Usp40	0.132706	0.116258	0.0872857	0.201918	0.199288	0.13283	0.180096	0.117683	0.23552	0.563647	0.36867
Ugt1a9	0	0	0	0	0.00149658	0	0.0032918	0	0	0	0.0153304
Ugt1a8	0	0	0	0	0.00149658	0	0	0	0	0	0
Ugt1a7c	0.0801572	0.078973	0.0331011	0.08376	0.0412288	0.00418544	0.0240008	0.0401611	0.0128045	0	0.10547
Ugt1a6b	0	0	0.0140445	0	0.00152367	0	0.00284087	0	0	0	0.0467436
Ugt1a6a	0.0806187	0.0228181	0	0.232335	0.0591193	0	0.0206417	0.02101	0.00747851	0	0.0998276
Ugt1a5	0.000442473	0.00367139	0	0.0105366	0.00123697	0	0	0	0.00641366	0	0
Ugt1a2	0	0.0032215	0	0	0.00174323	0	0.00285186	0	0	0	0
Dnajb3	0	0	0	0.00172385	0	0	0	0	0.00572325	0	0.0224541
Ugt1a1	0.0133473	0.00533909	0	0.110198	0.133625	0.00688315	0.00556063	0.180492	0.0172533	0	0.0560194
Mroh2a	0.0171945	0	0	0.0563892	0	0	0	0	0	0	0
Hjurp	0.437282	0.228058	0.459784	0.993196	0.352051	0.126478	0.446507	0.206164	0.59654	0.244498	1.17642
Spp2	0.0833937	0.124892	0.0497053	0.124393	0.289548	0.52026	0.0493405	0.135044	0.0138304	0	0.163261
Gm29538	0	0	0	0	0	0	0.00512715	0	0	0	0
Arl4c	0	0.052458	0.00112201	0.0791664	0	0	0.031712	0	0.031122	0	0.113817
Platr5	0	0.00380725	0	0	0	0	0.00250643	0	0	0	0
Sh3bp4	0.0369982	0.0511719	0.0297689	0.0790903	0.00282101	0.0567411	0.0735533	0.00749531	0.0661075	0	0.161544
Agap1	0.326604	0.270742	0.109481	0.840718	0.207851	0.402132	0.389285	0.0966918	0.591401	0.641087	0.816787
Cops8	0.308247	0.373009	0.617695	0.170372	0.181994	0.345218	0.453325	0.369936	0.284775	0	0.451877
Mlph	0.132675	0.0813944	0.0158848	0.0775768	0.0412957	0.555699	0.0419362	0.170329	0.148762	0	0.244299
Rab17	0.146174	0.170104	0.0582012	0.240689	0.381769	0.0806301	0.113065	0.233205	0.19173	0.300188	0.458259
Lrrfip1	0.271568	0.616057	0.456722	0.603099	0.192347	0.334795	0.384327	0.516951	0.142775	0.453216	0.201799
Rbm44	0	0	0	0	0.002484	0	0	0	0.0109959	0	0
Ramp1	0	0	0	0	0	0.137981	0.00295365	0	0	0	0
Ube2f	0.243585	0.237359	0.574261	0.279776	0.15908	0.23801	0.354451	0.278488	0.304033	0	0.367941
Scly	0.0440191	0.033702	0.0385728	0.0884066	0.0507727	0.0406162	0.147428	0.0279488	0.262551	0.188324	0.156424
Erfe	0.0287641	0.0289757	0.0700859	0.014089	0.00297351	0.0313098	0.0391698	0.00700405	0.0666248	0	0
Ilkap	0.521449	0.410281	0.428811	0.409255	0.190043	0.27335	0.552014	0.507823	0.619163	0.277778	0.549753
Hes6	1.40467	1.37022	1.1556	1.1236	0.723117	1.32186	1.7389	0.69076	3.91557	2.04767	2.03191
Per2	0.0406355	0.0621844	0.0196443	0.248877	0.0941558	0.0801468	0.0497812	0.0278861	0.0927667	0.156642	0.15775
Traf3ip1	0.111322	0.0578049	0.0440744	0.214961	0.0352515	0.033902	0.144017	0.0943811	0.0920607	0	0.114562
Asb1	0	0.0272646	0.002166	0.0189729	0.0105937	0.0136317	0.00771	0.00390898	0.0670516	0	0.0790605
Hdac4	0.12243	0.172293	0.137077	0.132511	0.0992227	0.136464	0.152774	0.0480893	0.297873	0.0363266	0.167357
Gm26720	0.0227364	0.00107335	0.0442353	0	0	0.00288487	0.00601554	0.00207099	0	0	0
Ndufa10	2.57692	3.11595	2.84291	1.73591	2.86153	1.71164	3.01164	2.79701	1.65919	1.3478	1.10906
Cops9	1.91643	1.92041	1.79863	1.11715	2.0664	1.26	1.69326	1.96966	2.26294	1.81128	2.24971
Gpc1	0	0	0	0	0	0	0	0	0.0169308	0	0
Ankmy1	0	0.00105062	0	0	0	0	0	0.00408208	0	0	0.0221911
Dusp28	0.0477796	0.0753303	0.0849962	0.0883518	0.0603734	0.047426	0.083323	0.0188494	0.0726417	0.0956206	0.115619
5033417F24Rik	0	0.0031394	0.00143342	0	0.00630459	0	0.00273353	0.00401738	0.0234123	0	0
Rnpepl1	0.276494	0.328958	0.18458	0.588881	0.363608	0.321884	0.297527	0.363674	0.904705	0.774423	0.887144
9430060I03Rik	0.000442473	0.0101114	0.00303124	0.120239	0.00774916	0.0508264	0.0188867	0.00850815	0.0265957	0	0.093991
Capn10	0.108504	0.168828	0.0874525	0.0717307	0.142006	0.133842	0.134366	0.0623836	0.206365	0.0844309	0.170093
Gpr35	0.0558325	0.0429351	0.070199	0.0791809	0.0250056	0.0165102	0.0651766	0.0194531	0	0	0
Aqp12	0	0.00274885	0	0.0238368	0	0	0	0	0	0	0
Kif1a	0.0266564	0	0	0	0	0	0	0	0.165053	0.1343	0.715161
Agxt	0	0.00525102	0.0133333	0.0143853	0	0.00223315	0.00558165	0	0.0392387	0	0.13705
2310007B03Rik	0.000476803	0.0568839	0.0404792	0.103396	0.132074	0.0188683	0.0361228	0.0572967	0.0147354	0	0.199961
Sned1	0	0.00159065	0	0	0.00186462	0.00353783	0	0	0.00641366	0	0.307816
Mterf4	0.277837	0.179824	0.222947	0.257917	0.0928371	0.0801996	0.282107	0.0727225	0.199765	0.0363266	0.163844
Gm28535	0.0235813	0.00396075	0.0487686	0.00130807	0.00167403	0.132701	0.00967188	0.00717765	0.0083608	0	0
Pask	0.09261	0.00200347	0.0903113	0	0.00318959	0.00462646	0.0524745	0	0.00768849	0	0
Ppp1r7	0.81858	0.646116	0.871522	0.505742	0.403007	0.441787	0.650456	0.417194	0.601625	0.452884	0.419121
Ano7	0.0325466	0.015593	0.0444034	0	0.0579246	0.787908	0.051121	0	0.0152685	0	0
Hdlbp	1.82206	1.22585	1.50637	1.81907	1.85566	3.44606	1.48809	1.55775	1.75643	1.61323	2.33618
Sept2	0.109614	0.0333365	0.0144277	0.203102	0.00908214	0.0151255	0.0399335	0.00738507	0.0435638	0.176554	0.125275
Farp2	0.0561552	0.0296573	0.0607366	0.159573	0.101374	0.0756547	0.0106433	0.0170299	0.0300431	0.29717	0.0893318
Stk25	0.577631	0.419817	0.231884	0.766323	0.507279	0.412931	0.382068	0.450424	0.531427	0.512697	0.846191
Bok	0.109725	0.1034	0.168412	0.150088	0.161687	0.021776	0.174232	0.0513018	0.10137	0.176554	0.167157
Thap4	0.511692	0.398848	0.370489	0.480752	0.404906	0.227375	0.432419	0.335122	0.160746	0.510048	0.303258
Gm10550	0	0	0	0	0.00790622	0	0	0.00210068	0	0	0
Atg4b	0.341586	0.215706	0.181734	0.37324	0.124084	0.13732	0.311417	0.409141	0.364707	0.0876732	0.312062
Dtymk	1.33276	1.05394	2.54815	1.03936	0.308686	0.286241	2.26112	0.449615	0.397891	0.859942	0.170901
Ing5	0.114289	0.0657514	0.111215	0.0533321	0.0902709	0.071102	0.188052	0.0301198	0.0872362	0.108085	0.204573
D2hgdh	0.0573049	0.0504457	0.0141345	0.101275	0.0507659	0.0292794	0.0623907	0.0278122	0.0883014	0	0.159213
Gal3st2	0.0958781	0	0.00144608	0	0.0232985	0.00593762	0	0	0.0254422	0.242601	0.139726
Gal3st2b	0	0	0	0	0.00407549	0.0366156	0	0	0.0329691	0	0.545391
Gal3st2c	0	0	0	0	0	0	0	0	0.0225971	0.0726533	0
Fam174a	0.18508	0.285973	0.284489	0.0829393	0.141721	0.411978	0.245513	0.213969	0.449363	0.260148	0.628681
Panct2	0	0	0	0.0281303	0	0.00177232	0.00220982	0.00151596	0.0213109	0	0
Gm28901	0	0.0015308	0	0	0.00145618	0	0	0	0	0	0
D1Ertd622e	0.289356	0.208915	0.0900369	0.085681	0.161199	0.120482	0.259644	0.221717	0.183216	0	0.120161
Ppip5k2	0.449226	0.236621	0.274337	0.694838	0.362568	0.151324	0.392185	0.382526	0.380442	0.252947	0.45226
Gin1	0.0783258	0.0708115	0.148722	0.0799052	0.0384904	0.0275606	0.0851454	0.0217064	0.134351	0	0.0632005
Pam	0.062749	0.0306364	0.0749832	0.15933	0.0675276	0.0441434	0.0269478	0.0193982	1.16906	2.08518	3.68896
1810006J02Rik	0	0	0	0	0	0	0	0	0	0.108085	0.0791915
Rnf152	0.029285	0.01561	0.0261893	0.0274816	0.0761904	0.0608563	0.0195785	0.0237734	0.392261	0.0956206	0.837593
Gm17634	0	0.00278519	0	0.00545735	0.0144578	0.00239775	0.00754537	0.165428	0.0308134	0	0.140803
Pign	0.25878	0.0750788	0.153411	0.196222	0.0854983	0.0830908	0.129318	0.060904	0.104525	0	0.175266
2310035C23Rik	0.206774	0.256365	0.103899	0.379775	0.119894	0.415395	0.246498	0.254442	0.421539	0.340557	0.469393
Tnfrsf11a	0.0960946	0.0738587	0.0698861	0.034199	0.00905265	0.0159586	0.144289	0.0160425	0.04468	0	0.0397038
Gm7160	0.00090403	0.00682572	0.00213942	0.0121518	0.00394243	0.0184959	0.0142875	0.0119481	0.0163376	0	0.0288994
Zcchc2	0.025145	0.0618611	0.0150934	0.116688	0.0250342	0.187097	0.0613389	0.0231191	0.206536	0	0.139982
Phlpp1	0.0750924	0.0932478	0.0143433	0.165215	0.0146911	0.048405	0.0589867	0.0065813	0.0192676	0.314465	0.024129
Bcl2	0.164354	0.222385	0.0875771	0.484776	0.0401247	0.474639	0.202361	0.0135419	0.170529	0	0.182636
Kdsr	0.418661	0.229157	0.358641	0.430673	0.214303	0.243416	0.319383	0.107646	0.148042	0	0.0704491
Vps4b	1.02712	0.818457	0.629645	0.814432	0.642475	0.773731	0.732	0.708155	0.626515	0.757123	0.549379
Serpinb5	0.325399	0.185189	0.174172	0.202387	0.0617632	0.0699049	0.0351656	0.141837	0.0131402	0	0
Serpinb8	0	0.00209279	0	0	0	0.00570961	0	0	0	0	0
Dsel	0.079536	0.0548574	0.126456	0.127039	0.0122366	0.0685215	0.121788	0.02432	0.0408496	0	0.0237403
Tsn	1.16297	1.13697	1.44028	0.891241	0.53089	0.75757	1.87645	0.571006	1.25444	0.578746	1.07998
Nifk	0.549023	0.557071	0.556874	0.322314	0.135489	0.277799	1.01957	0.116229	0.315602	0.614767	0.317632
Clasp1	0.18292	0.0712904	0.197944	0.146872	0.0892525	0.328752	0.190266	0.0505721	0.261623	0	0.273285
2900060B14Rik	0.150787	0.0534491	0.061528	0.460026	0.0701629	0.0553317	0.0629294	0.100117	0.0497661	0	0.0288994
Tfcp2l1	0.0587208	0.0428193	0.0722618	0.0495815	0.0193337	0.154247	0.0137184	0.0115608	0.106629	0.176554	0.0611523
Inhbb	0	0	0	0	0	0	0	0	0.0250156	0	0
Ralb	0.356846	0.356597	0.474033	0.296827	0.684676	0.469569	0.351851	0.366664	0.411904	0.251762	0.698839
Gm27184	0	0.0036854	0.00339091	0.00175361	0.00281213	0.00210685	0.0121366	0.0020074	0.0119609	0	0
Tmem185b	0.0760436	0.0775605	0.0747073	0.148596	0.0836285	0.12003	0.0922265	0.0627952	0.0625211	0.156642	0.122099
Epb41l5	0.14161	0.198849	0.146047	0.33936	0.135469	0.306155	0.220921	0.324326	0.268873	0.399835	0.25742
Ptpn4	0.0918439	0.218234	0.207758	0.149201	0.0207555	0.169146	0.233171	0.144068	0.396336	0	0.476479
Tmem177	0.00090403	0.0320985	0.0899488	0.0193624	0.0338977	0.0215028	0.0663048	0.0179078	0.0599344	0	0.150147
Tmem37	0.141097	0.0637894	0.0606722	0.164878	0.519354	0.0249197	0.0860738	0.349593	0.0138294	0.164528	0
Dbi	36.3112	27.2764	32.8985	30.3983	74.3222	11.493	23.4189	54.102	5.17296	29.1009	5.53527
3110009E18Rik	0.00038718	0.0693429	0.118342	0.0822045	0.0423321	0.0390218	0.0896269	0.0311224	0.0642553	0.230521	0
Steap3	0.0638122	0.054311	0.019719	0.0588325	0	0.00295289	0.0323717	0.00221091	0.00787685	0	0
Insig2	0.342084	0.376018	0.354362	0.564262	0.859621	0.424519	0.199736	0.532133	0.576416	0.102249	0.30557
Ccdc93	0.0927724	0.127936	0.245924	0.215764	0.134703	0.0734971	0.09296	0.0857404	0.0752204	0	0.0934158
Ddx18	0.777009	0.710612	0.672751	0.531348	0.133286	0.27289	0.969748	0.955017	0.357493	0.0967867	0.23256
Actr3	2.24571	2.5416	2.23995	2.32436	2.82675	1.99114	2.22025	2.42106	2.35199	1.70497	2.03893
Slc35f5	0.291252	0.281008	0.138486	0.512972	0.991912	0.464795	0.199566	0.703369	0.303434	0.433784	0.895268
Gpr39	0.0345893	0.0590954	0.0157543	0.212336	0.105975	0.0631284	0.0162014	0.0435101	0.0538847	0	0.0981113
Lypd1	0	0	0	0	0	0	0	0.00241494	0.0800756	0	0.242968
Nckap5	0.0887244	0.0531931	0.0673591	0.201229	0.210943	0.0242415	0.0136815	0.179894	0.0153765	0	0.0284347
Mgat5	0.638536	0.500293	0.474466	1.12705	0.42829	0.848538	0.462834	0.460258	0.49591	0.849204	1.38028
2900009J06Rik	0.0299855	0.00442502	0.00762697	0.00331612	0.00510673	0	0.00984945	0	0.00410481	0	0
Ccnt2	0.12266	0.264421	0.155079	0.505504	0.166506	0.329851	0.277449	0.103311	0.591931	0	0.609262
Rab3gap1	0.184574	0.221679	0.114263	0.3835	0.161394	0.209579	0.251413	0.176464	0.276853	0.243309	0.294789
Zranb3	0	0.0166023	0.0501279	0.13299	0.0411292	0.00195091	0.0859649	0.166564	0.014093	0	0
R3hdm1	0.337212	0.447227	0.732984	0.970196	0.279574	0.268691	0.621734	0.204228	0.946146	0.778513	0.852382
Ubxn4	0.789586	1.01545	0.690879	0.882756	0.705503	0.893035	1.1271	0.543987	1.23485	0.393048	1.16991
Lct	0	0	0.0146633	0.00780075	0.212503	0	0	0.0182606	0	0.140766	0
Mcm6	0.28645	0.310536	0.537744	0.263214	0.0926385	0.0380804	0.933392	0.126292	0.0585625	0	0.0924929
Dars	0.587152	0.647147	0.52628	0.55832	0.505627	0.439063	0.820071	0.792104	0.658112	0.80037	0.985195
Cd55b	0.0242205	0.00468909	0.00684016	0	0	0.00496069	0.0338768	0	0	0	0
Gm15675	0.0542097	0.0300259	0.00791576	0.0462029	0.0188631	0.00689785	0.0307536	0.0120306	0.0255572	0	0
Cd55	0.489202	0.417887	0.10867	0.384554	0.258366	0.311187	0.240214	0.153168	0.25198	0.102249	0.177339
Gm16083	0	0.000918023	0	0	0	0	0	0	0.00522291	0	0
C4bp	0.258415	0.0906241	0.118342	0.138678	0.277466	0.129568	0.0551648	0.178669	0.00983864	0	0
Gm29427	0	0.00573808	0	0	0.00471903	0	0.00277543	0.00188329	0	0	0
Pfkfb2	0.0505562	0.168509	0.00606622	0.092439	0.0213936	0.0144083	0.0327018	0.152494	0.0585115	0	0.0721319
Yod1	0.257104	0.0885462	0.22083	0.250646	0.110941	0.252547	0.113286	0.423875	0.264337	0	0.463678
AA986860	0.160387	0.0721709	0.0105199	0.128654	0.0700635	0.0512168	0.0193451	0.0646032	0.0101134	0	0
Gm15848	0.0287808	0.0279853	0.0354162	0.00179805	0.00599796	0.0130857	0.0659144	0.0983852	0.00424431	0	0
Pigr	2.16702	1.67102	1.78699	1.71261	2.36504	2.56799	2.62088	2.80958	0.972165	1.15081	2.35896
Mapkapk2	0.252606	0.243482	0.338162	0.424151	0.174297	0.240999	0.234847	0.37572	0.286131	0.225757	0.709934
Dyrk3	0.0705497	0.17277	0.112958	0.0288444	0.00404312	0.0344136	0.161679	0.0133008	0.0697002	0	0.0514121
Eif2d	0.299052	0.299711	0.329091	0.300214	0.171817	0.189049	0.35233	0.398475	0.232743	0	0.187302
Rassf5	0	0	0	0	0.00171719	0	0.00548672	0	0.00850652	0	0
Ikbke	0.211887	0.139944	0.120332	0.457961	0.147009	0.106562	0.122179	0.322465	0.0589788	0	0.188953
Gm28913	0	0.00111273	0	0	0	0.00201145	0	0	0	0	0
Srgap2	0.0581086	0.0634721	0.0770728	0.200599	0.00834682	0.0443497	0.0890002	0.00578476	0.162907	0	0.325454
Fam72a	0.0902337	0.00642145	0.0657004	0.028728	0	0.00597406	0.0317634	0.00187509	0.0140032	0	0
Avpr1b	0	0	0	0	0	0	0	0	0.15844	0.521102	0
Ctse	0	0	0	0	0	0	0	0	0.00848187	0	0.0165599
Pm20d1	0	0	0	0	0.0110762	0	0	0.00166267	0	0	0
Slc41a1	0.0865988	0.0768751	0.11555	0.0737652	0.00566237	0.1067	0.109835	0.0115135	0.152217	0.230521	0.164216
Rab29	0.0293094	0.0208814	0.00685763	0.0170559	0.0287472	0.00991903	0.0340279	0.0277003	0.00526753	0	0.0467436
Nucks1	1.52644	1.51387	2.55183	1.58723	0.340542	0.863594	2.39033	0.985092	1.25882	1.50382	1.41834
Slc45a3	0	0	0	0.00220559	0	0.00204639	0.00264116	0.00205726	0.00566865	0	0
Elk4	0.114346	0.14001	0.144657	0.283493	0.246587	0.0982501	0.20096	0.0959336	0.251538	0.145433	0.172928
Mfsd4a	0.223375	0.159356	0.192675	0.189272	0.335289	0.0808798	0.23834	0.37032	0.16931	0.151103	0.0389197
Gm26892	0	0	0.0160701	0	0	0	0	0.00205726	0	0	0
Cdk18	0.129107	0.169075	0.172981	0.269622	0.216268	0.208538	0.0884429	0.118027	0.18135	0	0.492219
Gm29629	0	0	0	0	0	0	0	0	0.00507108	0	0
Klhdc8a	0	0	0	0	0	0.0256506	0	0	0.0439573	0	0.032894
Nuak2	0.052684	0.0192926	0.0317212	0.154355	0.0242212	0.0729659	0.07375	0.0151681	0.168124	0	0.28679
Dstyk	0.0216782	0.0242961	0.0741232	0.140012	0.026249	0.0228407	0.101527	0.0203697	0.108595	0	0.341641
Rbbp5	0.137073	0.10489	0.10953	0.0921868	0.0448123	0.0460668	0.114167	0.0367137	0.135741	0	0.23659
Tmem81	0.0322103	0.00287794	0.0137596	0	0.00213844	0.00423696	0.00395471	0.00396849	0.0157379	0.102249	0
Cntn2	0	0.00153553	0	0	0	0	0	0	0	0	0
Nfasc	0.059543	0	0	0	0	0	0	0	0.333824	0.269306	0.986309
Lrrn2	0	0	0	0	0	0	0	0	0.0281044	0	0.0467436
Mdm4	0.354927	0.489585	0.437272	1.06858	0.129923	0.380013	0.41111	0.321647	0.473168	0	0.387921
Pik3c2b	0.215054	0.117802	0.176151	0.306711	0.187316	0.372271	0.102489	0.0970835	0.111574	0	0.114218
Ppp1r15b	0.478979	0.210879	0.312764	0.542449	0.504486	0.73799	0.263818	0.348167	0.423984	0.466397	0.426796
Plekha6	0.300492	0.255019	0.292403	0.331252	0.122512	0.255944	0.183221	0.0472948	0.219597	0.248732	0.385986
Golt1a	0.0367067	0.0540149	0.105673	0.0745095	0.0577837	0.136819	0.0167255	0.141166	0.0202732	0	0.110516
Etnk2	0.0343126	0.0240909	0.0186745	0.00280179	0.0135747	0.00291415	0.013248	0.016181	0.0187114	0.140647	0.0598909
Sox13	0	0.0138201	0	0.0617704	0.03036	0.00435753	0.0122321	0.120365	0.047104	0	0.105838
Snrpe	4.88261	3.90069	6.63119	2.1798	1.74086	1.94177	5.82007	2.85333	3.6697	3.78299	1.4847
Gm26706	0	0	0	0	0	0	0	0	0	0	0
Zc3h11a	0.0657321	0.0240608	0.0362236	0.13704	0.0233381	0.0290191	0.0202929	0.0185963	0.0441154	0	0.075643
Gm38394	0.0436463	0.091421	0.00110166	0.0318555	0.088848	0.01902	0.0108408	0.0177011	0.0531847	0	0
Atp2b4	0.0253801	0	0	0	0.00604247	0	0	0	0.0891536	0.193573	0.393735
Prelp	0	0	0.00413027	0	0	0.028228	0.0118411	0	0.00476937	0	0
Btg2	1.13329	2.21951	0.796597	2.65918	0.920261	1.39498	1.69397	0.821992	4.6674	0.634874	2.81565
Chil1	0	0	0	0	0	0.0020292	0.0340409	0	0	0	0
Mybph	0	0	0	0	0	0	0.00470757	0	0	0	0
Adora1	0.0313356	0.082837	0.123397	0.153586	0.0837388	0.0244545	0.100645	0.155853	0.0220181	0	0.0214485
Tmem183a	0.838317	0.38655	0.547317	0.676729	0.83169	0.816816	0.627975	0.767923	1.02182	0.324473	0.919349
Cyb5r1	0.0564096	0.0276511	0.0556351	0.220317	0.0151071	0.0250882	0.127274	0.0233106	0.0600192	0	0.0751398
Adipor1	0.244876	0.774365	0.448617	0.744615	0.72207	0.762574	0.69107	0.641049	0.782707	0.520556	1.17443
Platr1	0	0	0	0	0.0017113	0	0	0	0.00701332	0	0
Klhl12	0.141976	0.0755296	0.181247	0.206778	0.110775	0.253744	0.130984	0.0480753	0.234826	0.462938	0.235358
Rabif	0.0937437	0.1461	0.134644	0.146262	0.116504	0.117926	0.168352	0.0613926	0.148679	0.437288	0.191702
Kdm5b	0.652538	0.588842	0.214015	0.811427	0.399299	0.587447	0.595391	0.380591	1.54091	0.813824	1.21825
Syt2	0	0	0	0	0	0	0	0.00197467	0.00522291	0	0
Ppp1r12b	0.0185469	0.0198662	0.00449905	0.020542	0.0114571	0.0294765	0.0178049	0.012948	0.0655043	0	0.05223
Ube2t	0.36294	0.153532	0.493889	0.345852	0.0428171	0.0512167	0.259518	0.00504064	0.0448471	0	0
Arl8a	0.191274	0.248452	0.15066	0.399618	0.369289	0.174372	0.116431	0.324995	0.339854	0.39838	0.387766
Gm15445	0.00038718	0	0.0015461	0.0416458	0.00150641	0.00328357	0	0	0.011324	0	0
Elf3	0.825542	0.906545	0.828146	1.0617	0.66609	0.955441	0.951111	0.868866	1.21145	1.14389	2.04341
Rnpep	0.496628	0.547853	0.5392	1.05937	0.194468	0.269875	0.756513	0.33165	0.654597	0.52821	0.719358
Timm17a	1.33228	1.77735	2.00464	1.48459	1.18515	1.09803	1.6373	1.57713	1.11583	1.59807	1.09237
Shisa4	0	0	0.00120489	0	0	0	0	0	0	0	0
Ipo9	0.129707	0.0514265	0.31138	0.213283	0.0786811	0.0518798	0.167953	0.0228723	0.129661	0.145433	0.151139
Nav1	0.100947	0.0885149	0.0913924	0.129022	0	0.017723	0.293765	0.127048	0.439842	0.418425	2.3053
Gm4793	0	0	0	0	0	0	0	0	0.0172787	0	0.0926162
Gm38399	0	0	0	0	0	0	0	0	0	0	0.0270942
Csrp1	0.207222	0.209237	0.42566	0.149672	0.0944772	0.236425	0.276398	0.0254092	0.338079	0.362103	0.0957498
Phlda3	0.832121	1.53875	1.08466	0.992309	0.248941	0.48232	1.02783	0.536139	0.322709	0.25025	0.186647
Tnni1	0.0604647	0.0140964	0.0344741	0.0135563	0.00261227	0.00776789	0.0146452	0.011924	0.0109606	0.219298	0
Lad1	0.968204	0.796593	0.743128	1.37066	1.14554	0.295319	0.859137	0.935021	0.363531	1.23994	0.556768
Tnnt2	0.0537207	0.0778002	0.00418444	0.00620657	0.0177682	0.0126433	0.0247081	0.00615892	0.0122072	0	0
Pkp1	0.125118	0.0771652	0.184488	0.0483173	0.0046009	0.0944007	0.149052	0.0037693	0.589007	0	0.178907
Igfn1	0	0	0	0	0	0	0	0	0.00534682	0	0
Tmem9	0.158388	0.151409	0.132072	0.13589	0.259039	0.0993441	0.217649	0.0767045	0.529606	0.19787	0.379628
Kif21b	0.0598835	0.0188629	0.0745857	0.0890492	0.0686357	0.00982846	0.0180617	0.137848	0.135844	0	0.343227
Mroh3	0	0.0231433	0.00245703	0.00256997	0.00469615	0.00717906	0	0.0020074	0.00316951	0	0
5730559C18Rik	0.111794	0.18031	0.186307	0.297159	0.118472	0.259559	0.123863	0.0854153	0.0445989	0	0.0615103
Camsap2	0.0585184	0.0478163	0.00685881	0.00149274	0.0131299	0.00871379	0.0284257	0.00210735	0.0292375	0	0.0671163
Ddx59	0.062541	0.036981	0.0474132	0.0515402	0.0028407	0.00860378	0.0287248	0.00354296	0.0308733	0	0.0221911
Kif14	0	0	0.172602	0.128136	0.0100156	0	0.0742832	0	0	0.241896	0
Zfp281	0.0649558	0.0530559	0.0585604	0.243217	0.0460768	0.0551219	0.0861744	0.0283227	0.182962	0.306299	0.418812
Gm19705	0	0.00229818	0	0	0	0.00790453	0.0025099	0	0	0	0
Nr5a2	0.171092	0.0754715	0.0486158	0.0672202	0.0507034	0.0450571	0.103174	0.0546178	0.026214	0	0.0935156
A430106G13Rik	0	0.0149411	0	0	0.00171719	0.0016798	0.0152721	0.00206885	0.00666435	0	0
Nek7	0	0.0552596	0.153932	0.133473	0.031097	0.110384	0.10989	0.01194	0.130412	0	0.269735
Lhx9	0	0	0	0	0	0	0	0.00216137	0	0	0
2310009B15Rik	0.542844	0.510612	0.696055	0.363904	0.42058	0.354818	0.658895	0.285067	0.622316	0.615451	0.626544
Dennd1b	0.223175	0.203282	0.122908	0.38444	0.356115	0.381923	0.182314	0.150178	0.422989	0.205294	0.514764
Zbtb41	0.295029	0.116819	0.272578	0.318602	0.0493152	0.101341	0.136755	0.0604823	0.241882	0.376901	0.462692
Aspm	0.109632	0.229937	0.156153	0.0487704	0.00297351	0.00811083	0.00930731	0	0.00996955	0	0
Cdc73	0.375945	0.551867	0.375634	0.276865	0.122073	0.265265	0.452498	0.421731	0.556582	0.594879	0.868575
B3galt2	0	0.00273576	0	0	0	0	0.00933193	0.00187509	0	0	0
Glrx2	0.692534	0.75416	0.770689	0.725503	0.677762	0.523013	0.810404	0.591264	1.15774	1.98633	0.635494
Trove2	0.249282	0.0783665	0.143957	0.126832	0.0195528	0.178696	0.111502	0.0310374	0.634745	0.242601	0.578234
Uchl5	0.716584	0.537868	0.923061	0.47283	0.498455	0.659462	0.724554	0.412059	0.516006	0.527885	0.520497
Rgs2	0.108043	0.102781	0.00563805	0	0.00149658	0.0326995	0.575923	0	0.0507021	0.156642	0.0595603
Rgs13	0.155917	0.113072	0.00281899	0	0.0259438	0	0.849383	0.0997248	0.00945694	0.102249	0
Pla2g4a	0.217319	0.165745	0.111225	0.0392115	0.0737189	0.0998949	0.443532	0	0.0352656	0	0.0288994
BC003331	0.472554	0.249506	0.246643	0.307231	0.364285	0.436479	0.273864	0.343712	0.231648	0.17618	0.188864
Tpr	1.12816	1.69784	2.04008	3.15677	0.795449	1.3288	2.60854	0.780929	2.04689	0.90124	1.42098
Gm10138	0.0571189	0.081489	0.0421284	0.118739	0.00980108	0.0536142	0.101366	0.0243457	0.0997978	0	0.262297
Ivns1abp	0.666803	0.709228	0.804985	1.46085	0.219825	1.14081	1.41484	0.528587	0.941471	0.719693	2.25523
Swt1	0.310914	0.441989	0.433016	0.498416	0.226587	0.309665	0.282525	0.166248	0.756292	0.528546	0.165949
Trmt1l	0.107417	0.125067	0.137817	0.171504	0.141997	0.214235	0.172847	0.191414	0.310358	0.323159	0.215456
Rnf2	0.299632	0.133603	0.184414	0.051789	0.0950105	0.25548	0.192928	0.0598241	0.226253	0	0.126356
Fam129a	0.0281959	0	0	0.0283806	0.0433024	0	0.00271864	0.00205166	0	0	0
2810414N06Rik	0	0.0790895	0.00314263	0	0.0031699	0.010327	0.00339449	0.00272257	0.00424431	0	0.0221911
Edem3	0.0869036	0.0427455	0.056898	0.0828625	0.0524433	0.273814	0.0491793	0.051064	0.119974	0.067944	0.134583
1700025G04Rik	0.295301	0.123514	0.0596037	0.153298	0.186063	0.141546	0.182769	0.325948	0.132931	0.0967867	0.48601
Tsen15	0.110657	0.217812	0.27153	0.0609656	0.0329953	0.0268227	0.288858	0.0176835	0.202506	0.144175	0.124802
Rgl1	0	0	0	0	0	0	0	0	0.0247586	0	0.0237403
Arpc5	2.50664	1.89299	1.93994	2.20718	2.52249	1.77306	1.89168	2.60448	3.39475	2.59432	2.23677
Ncf2	0.0470541	0.0319482	0.00556259	0.00877537	0.00790202	0.013594	0.0745119	0.00986223	0.179871	0.160875	0.488973
Smg7	0.222553	0.110596	0.164437	0.20986	0.0884023	0.174105	0.222777	0.168876	0.315631	0.206742	0.550803
Nmnat2	0	0.000918023	0	0	0	0	0	0	0	0	0
Lamc2	0.166131	0.105871	0.114963	0.167243	0.0675721	0.172209	0.0792102	0.0212556	0.0990256	0	0.0595546
Lamc1	0.0303619	0.11337	0.0323394	0.088846	0.0462914	0.0691947	0.0773938	0.0169957	0.153713	0	0.175715
Shcbp1l	0	0.000918023	0	0	0	0.0785404	0.00200761	0	0	0	0
Dhx9	0.584247	0.682375	1.07194	0.610917	0.189868	0.501644	0.907008	0.280038	0.906598	0.311777	0.90907
Npl	0.892296	0.142728	0.450847	0.710927	4.9399	0.158455	0.0497127	1.80439	0.0428922	0.323171	0.0153304
Rgs8	0	0	0	0	0	0	0	0	0.0161744	0	0
Rgs16	0.0316063	0.0181111	0.0224987	0	0	0.00675875	0.0301456	0	0.618244	0.08726	0.705714
Gm28513	0	0.00112733	0.00143342	0	0	0	0	0.00168756	0	0	0
Rnasel	0.431799	0.416448	0.419408	0.754478	0.546234	1.03684	0.296186	0.715946	0.322004	0.985924	1.16089
Teddm2	0	0.00191889	0	0	0	0.0123791	0.00716542	0.00151596	0.0125055	0	0.162369
Glul	0.259026	0.209149	0.358743	0.137712	0.0218545	0.755821	0.470467	0.169442	1.44324	0.733108	2.01641
Gm9530	0	0.0107325	0.00481161	0.0136676	0.0213449	0.0411612	0.0032918	0.141128	0.00812122	0	0.0303065
Ier5	0.490876	0.698453	0.663602	1.36378	1.00024	0.360636	0.377324	0.950554	0.276989	0.942634	0.0799341
Stx6	0.1692	0.175198	0.246197	0.0854799	0.056882	0.109687	0.181998	0.0903479	0.224901	0.298959	0.435557
Xpr1	0.170813	0.159061	0.171712	0.412812	0.190538	0.205509	0.219456	0.307998	0.442034	0.336314	0.617348
Acbd6	0.792415	0.714875	0.841649	0.38418	0.428368	0.343699	0.857304	0.493037	0.732432	0.28065	0.8205
Qsox1	0.745019	0.528065	0.709803	0.906073	0.230321	5.44613	0.340983	0.66702	0.637419	0.450069	0.408681
Cep350	0.450612	0.413602	0.308738	1.8102	0.489192	0.345182	0.313043	0.695915	0.65841	0.300446	0.548641
Tor1aip1	0.243637	0.161313	0.219863	0.0818637	0.119072	0.147064	0.166063	0.0544447	0.310656	0.500132	0.258065
Tor1aip2	0.555309	0.359746	0.436828	0.551272	0.648142	0.333016	0.428917	0.666262	0.525266	0.274464	0.48533
Fam163a	0.0713572	0	0	0	0	0	0	0	0	0	0
Tdrd5	0	0	0	0	0	0	0.00203806	0	0.00566865	0	0
Axdnd1	0	0.00349845	0	0.00143815	0	0.00204639	0.00241457	0	0	0	0
Gm2000	0.851768	0.788252	0.55513	0.783705	0.443916	0.761087	0.715609	0.556119	0.517827	0.685079	0.532906
Soat1	1.57453	1.59744	1.21505	1.65885	0.993636	1.86725	2.09584	1.25714	2.01513	1.31721	2.26723
Gm10031	0.0302657	0.0523636	0.00556291	0.0149973	0.0197219	0.00357959	0.0262531	0.00947031	0.0312663	0	0.024129
Abl2	0.0729236	0.146613	0.163039	0.317523	0.0654275	0.108377	0.108795	0.0142832	0.260796	0.0876732	0.212787
Tor3a	0.0250715	0.0894639	0.0527046	0.0669025	0.00326595	0.103421	0.0178867	0.0098665	0.0838806	0.135722	0.283868
Fam20b	0.365543	0.280533	0.328848	0.401407	0.248804	0.531953	0.339733	0.370316	0.584744	0.921063	1.20159
Ralgps2	0.321272	0.548766	0.561159	1.20698	0.482831	0.61176	0.588286	0.190043	0.346927	0.408511	0.19011
4930439D14Rik	0	0	0	0	0.00190468	0.00210685	0.0025449	0	0	0	0
Rasal2	0.110525	0.0618105	0.128034	0.0571519	0.0333112	0.052429	0.119813	0.0377675	0.353204	0	1.8929
Sec16b	0.0618015	0.040298	0.0150376	0.145008	0.06326	0.0249549	0.0404938	0.0286578	0.0507154	0	0.256206
Brinp2	0	0	0.00413471	0	0	0	0	0	0	0	0.0410851
Pappa2	0.0292171	0	0	0	0	0.00223534	0	0	0	0	2.13179
Cop1	0.364615	0.302413	0.395413	0.498593	0.375053	0.496392	0.607765	0.339368	0.564837	0.445539	0.903846
Tnr	0	0	0	0.025981	0	0	0	0	0.00940557	0	0.227763
4930523C07Rik	0	0.00205713	0.0175098	0.00141767	0	0.0131564	0	0	0.00507108	0	0
Mrps14	2.33694	2.24093	3.44542	1.68974	1.90929	1.21296	2.80493	1.55218	1.39424	0.533896	1.0868
Cacybp	1.5883	1.34008	1.96931	0.483862	0.496147	0.663724	2.56737	0.648611	1.17479	0.838104	0.995151
Rabgap1l	0.400114	0.279138	0.319217	0.342646	0.215441	0.163252	0.350871	0.321843	0.322411	0.140766	0.257084
Rc3h1	0.322766	0.320219	0.282584	0.326988	0.0964428	0.57192	0.30959	0.160863	0.525043	0.283643	0.908116
Serpinc1	0	0.00133582	0	0.0555136	0.00644441	0.00743342	0	0.00166787	0.0433284	0	0.0768896
Zbtb37	0.0337063	0.0285446	0.0484595	0.0328398	0.005226	0.0285577	0.0749145	0.0165496	0.045407	0	0.0235892
Dars2	0.139134	0.040153	0.143835	0.0355328	0.0406159	0.0673301	0.0741566	0.0209041	0.0783778	0	0.123103
Gm37634	0	0.00123923	0	0	0	0	0	0	0	0	0
Cenpl	0.0553548	0.0302222	0.426158	0.0966221	0.0143565	0.0208575	0.0664241	0.0135069	0.0575094	0	0.0693628
Klhl20	0.0760727	0.0377801	0.213593	0.112001	0.0458681	0.0254556	0.105953	0.0209478	0.106686	0	0.0900745
Prdx6	3.6568	3.63293	3.33172	2.65314	4.47076	1.52968	4.35866	3.54476	2.00288	2.23726	1.60874
Tnfsf4	0	0	0	0	0	0.00165594	0	0	0.0151321	0	0
Suco	0.300934	0.113653	0.152149	0.206178	0.178757	0.238182	0.255021	0.175806	0.365611	0.0363266	0.518336
Pigc	0.0543771	0.139751	0.13802	0.12117	0.0973958	0.0689914	0.0871826	0.0744961	0.113844	0.497473	0.0484737
Dnm3	0	0.00130907	0.00336735	0.080159	0.0510653	0.0763034	0.00413462	0.00425081	0	0	0
Mettl13	0.0645516	0.0565897	0.0279962	0.104367	0.00927362	0.037133	0.119815	0.0215076	0.0464797	0	0.0731292
Vamp4	0.295755	0.240068	0.234533	0.11141	0.0938738	0.165481	0.264124	0.0874583	0.277894	0.160875	0.486613
Prrc2c	1.35615	2.00277	2.19323	3.64603	0.749152	1.90669	2.34917	1.59762	2.33402	0.823637	2.87805
Fmo4	0.0303227	0.00506579	0.00501673	0.0241255	0.110774	0.00728581	0.0109172	0.036189	0.0103455	0	0
Fmo1	0	0	0	0	0.00155737	0.00327473	0.00640917	0	0.00277441	0	0
Fmo2	0	0	0	0	0.00339527	0	0	0.0029191	0	0	0
Prrx1	0	0.00129327	0.0614319	0.0114853	0.0510905	0	0	0.140328	0	0	0
Gorab	0.131683	0.167929	0.0340428	0.021079	0.0471902	0.0724936	0.134892	0.0495182	0.113893	0.0876732	0.397087
Kifap3	0.141675	0.0596254	0.0959654	0.0740746	0.0287577	0.0452062	0.173838	0.0344052	0.351596	0	0.22619
Scyl3	0.000442473	0.0847399	0.104351	0.0779945	0.0481867	0.0684544	0.0923645	0.0265481	0.072265	0	0.16335
BC055324	0.0222951	0.0111542	0.202658	0.0127129	0.00157429	0	0.0556309	0	0	0	0
Mettl18	0.0262417	0.0717626	0.145498	0.017186	0.0204416	0.0289407	0.0883455	0.0183562	0.00333217	0.398896	0.032894
F5	0	0.00344841	0.00354717	0	0.0231322	0	0.0103741	0	0	0	0
Slc19a2	0.174958	0.159692	0.197872	0.461331	0.133029	0.0593564	0.158397	0.114153	0.0758062	0	0.13774
Ccdc181	0.0755084	0.0506952	0.0643638	0.0163926	0.0263481	0.0273705	0.0998302	0.025525	0.0985684	0	0.113297
Blzf1	0.0511627	0.0709015	0.080465	0.155038	0.0834015	0.0966676	0.106413	0.0496783	0.0861211	0	0.15893
Nme7	0.798678	0.311206	0.498983	0.704783	0.766978	0.367163	0.279998	0.803459	0.107039	0.0956206	0.0482244
Atp1b1	9.09108	7.29356	7.21101	11.4945	17.1366	16.6423	8.86838	14.2544	3.84959	4.61721	3.58702
Gm32391	0.00038718	0.00171676	0	0	0.0036648	0	0.012641	0	0	0	0
Gm26685	0	0.00133096	0	0.00359998	0	0	0.0103353	0	0	0	0
Gm36945	0.527866	0.216525	0.0771987	0.234446	0.291342	0.22399	0.187949	0.309094	0.174092	0.0876732	0.19192
Sft2d2	0.495801	0.472948	0.415034	0.499106	0.476638	0.593192	0.336776	0.38224	0.222813	0.215332	0.220169
Tiprl	0.443782	0.452407	0.636256	0.269403	0.399132	0.243519	0.431784	0.32792	0.572607	0.280833	0.566278
Gpr161	0	0.00136466	0.00155688	0	0	0	0	0	0	0	0
Dcaf6	0.152649	0.108975	0.0768907	0.150426	0.0471133	0.0455908	0.0466075	0.107522	0.144411	0.158428	0.179573
Mpc2	2.89915	2.57956	2.39892	1.72535	3.47718	1.50772	2.46292	2.54507	2.39706	2.80412	1.62153
Adcy10	0	0	0.0129514	0	0	0	0	0.0029191	0	0	0
Mpzl1	0.14647	0.0928577	0.168629	0.181354	0.00491289	0.0488741	0.209872	0.00671336	0.501534	0.318529	0.86465
Rcsd1	0	0	0	0	0	0	0	0	0.0184545	0	0.195305
Creg1	0.759045	0.781656	0.941166	0.284598	0.386767	1.0915	0.946619	0.517537	0.978023	1.13672	0.62068
Cd247	0	0.00121704	0	0	0	0	0.00551954	0	0	0	0.0288994
Pou2f1	0.138494	0.0717719	0.0605516	0.308571	0.0489635	0.0702137	0.100944	0.0250271	0.176595	0.298118	0.174087
Gpa33	0.895032	0.907732	0.78464	0.88704	1.5874	0.740802	0.784462	0.962561	1.00552	1.59253	1.30772
Ildr2	0.0199279	0	0	0	0	0	0	0	0.029351	0.067944	0.024129
Gm15853	0	0.00725877	0	0	0	0	0	0	0	0	0
Tada1	0.0473893	0.151246	0.0782528	0.0664614	0.0423048	0.101136	0.113809	0.179413	0.14866	0.379864	0.224414
Pogk	0.0690292	0.0819194	0.293664	0.157099	0.0199932	0.0759116	0.131553	0.0280581	0.17661	0.108085	0.174466
Uck2	0.477706	0.621807	0.599239	0.409193	0.189945	0.4893	0.774179	0.305564	0.333708	0.306299	0.209169
Tmco1	0.915549	0.800056	1.15953	0.477372	0.890551	0.564049	1.00887	0.84128	0.833616	0.46088	0.856265
Aldh9a1	0.62076	0.553568	0.568834	0.900478	1.00467	0.441664	0.710439	0.955301	0.40785	0.443972	0.527104
Mgst3	4.18383	3.20302	3.19591	3.34872	7.94249	2.09831	3.61778	5.60294	1.78179	2.16199	4.22458
Lmx1a	0.130597	0	0	0	0	0	0.00285186	0	0.0104458	0.44252	2.07688
Pbx1	0.515863	0.461722	0.540174	0.602976	0.251504	0.212944	0.432077	0.208542	2.08223	0.30505	1.72752
Nuf2	0.15906	0.00345139	0.322847	0.0397657	0.00322658	0	0.118981	0	0	0.124008	0
Rgs5	0	0	0.0098047	0	0	0	0.0121968	0	0.00425924	0	0
Rgs4	0.0315525	0	0	0	0	0.00165867	0	0	0.102277	0	0.248538
Ccdc190	0	0.00127456	0	0.00908523	0.0014756	0	0	0	0	0	0
Hsd17b7	0.281447	0.209154	0.366278	0.336849	0.484771	0.179867	0.229078	0.439345	0.467609	0.523583	0.277463
3110045C21Rik	0.112742	0.0460483	0.138179	0.0297992	0.034193	0.0137813	0.0835981	0.0280676	0.0955795	0	0.154311
Uap1	0.246039	0.251056	0.404417	0.175776	0.380894	0.3437	0.312511	0.366431	0.337424	0.449472	0.318135
Gm37748	0	0	0	0.030447	0.00226987	0.00597406	0	0	0.00502147	0	0
Uhmk1	0.265578	0.204384	0.0881471	0.352545	0.258127	0.633354	0.207409	0.148044	0.488694	0.485226	0.831821
Gm7694	0.030117	0.0111676	0.00348837	0.0181308	0.0367831	0.0209533	0.0175883	0.0271808	0.0508589	0	0.162256
Nos1ap	0.067977	0.0171966	0.00703904	0.17588	0.0789504	0.045548	0.0276476	0.0595343	0.165996	0	0.546109
Olfml2b	0	0	0	0	0	0	0	0	0.0827669	0	0.0467436
Atf6	0.0613599	0.119879	0.0321212	0.236005	0.157143	0.234582	0.121469	0.386218	0.364906	0.0876732	1.1958
Dusp12	0.269499	0.15193	0.28855	0.18549	0.279902	0.107792	0.210752	0.215997	0.181426	0	0.0863289
Gm26620	0	0.0733041	0	0.0636288	0.0599859	0	0.00537973	0.0187175	0.0230033	0	0.0507664
Gm10522	0.0632286	0.0033445	0.00133268	0.0011863	0	0.00378759	0.00230417	0.00574633	0	0	0
Cfap126	0.0727753	0.0475978	0.0908867	0.0841848	0.0394155	0.0153593	0.0302829	0.0146292	0.0476857	0	0.0857472
Sdhc	2.42734	2.02487	1.97669	1.83418	2.95502	1.45626	2.0919	2.8288	1.05726	1.23192	1.26323
Pcp4l1	0	0	0	0	0.0100737	0	0	0	0.0303399	0	0
Nr1i3	0.181379	0.0808907	0.0704608	0.459484	0.601193	0.143188	0.0137415	0.740843	0.0454919	0	0
Tomm40l	0.123137	0.0822732	0.171045	0.1815	0.0654238	0.108042	0.122235	0.0590568	0.129287	0.227687	0.234199
Apoa2	0.0328015	0.0180129	0.0764219	0.0354271	0.0613086	0.00630968	0.0133952	0.0177305	0.0942611	0.273805	0.102896
Fcer1g	0	0.00205443	0	0	0.00530807	0.0022638	0	0	0.00434282	0	0
Ndufs2	2.68233	2.86112	3.19972	2.5525	2.71783	1.21165	2.82148	3.18184	1.78547	2.41753	1.44943
B4galt3	0.124612	0.0882028	0.263426	0.198236	0.151188	0.171291	0.125016	0.0973037	0.135548	0.205414	0.451173
Ppox	0.101198	0.100975	0.125819	0.336231	0.0780461	0.0435316	0.100604	0.0402525	0.076603	0	0.165621
Usp21	0.0333071	0.0290336	0.0194289	0.137234	0.0189528	0.0180502	0.0565852	0.0191895	0.0889492	0	0.0484469
Ufc1	0.963297	1.02678	0.951988	0.671763	0.695868	0.720905	1.03387	0.983252	1.16593	1.83693	0.986536
Gm20045	0.000476803	0.018128	0.0609299	0.0264381	0.0457663	0.0200038	0.0231732	0.00735571	0.0383024	0	0.143887
Dedd	0.1072	0.150868	0.0693401	0.19802	0.143561	0.155056	0.148773	0.0914922	0.146739	0.307721	0.135578
Nit1	0.374115	0.617102	0.57797	0.606862	0.85508	0.560988	0.407634	0.83243	0.452439	0.93048	0.742228
Pfdn2	1.31742	1.63849	1.77485	1.03578	0.685727	1.0179	2.07364	1.0148	1.63237	3.32098	1.36216
Klhdc9	0	0	0	0	0	0.00309681	0.0025099	0	0	0	0
Nectin4	0	0.0127918	0	0.0578404	0	0	0.0232728	0	0.00736417	0	0
Usf1	0.151474	0.0787984	0.0752401	0.264468	0.0833659	0.0979773	0.0986145	0.142035	0.276781	0.0363266	0.0658452
Tstd1	0.352215	0.540514	0.397266	0.244537	0.418901	0.157631	0.358633	0.570755	0.0907829	0.349981	0.110076
Gm26641	0.0636691	0.0267369	0.0108221	0.00753681	0.0308137	0.0243793	0.0432737	0.0245304	0.0522717	0	0.0397038
F11r	0.389456	0.397598	0.31204	0.425576	0.225361	0.554659	0.227128	0.221921	0.334697	0.457208	0.484748
B930036N10Rik	0.166041	0.107793	0.107464	0.558006	0.144793	0.0879137	0.137304	0.0525777	0.10366	0	0.210059
Alyref2	0.029734	0.0617004	0.178222	0.242734	0.0661965	0.076903	0.139127	0.187791	0.125403	0	0.0538958
Itln1	7.07706	2.49366	7.39243	3.63321	0.714642	94.4203	1.10218	2.99853	7.40996	4.84584	0.672255
Cd244	0	0.00683903	0.00388531	0.00487209	0	0.0356853	0.00865234	0	0	0	0
Slamf1	0	0.00391077	0.00118433	0	0	0	0	0.00183995	0	0	0
Vangl2	0.0336662	0.111111	0.0350152	0.116629	0.00956611	0.0187606	0.120531	0.105638	0.232325	0.0967867	0.208495
Nhlh1	0.0267333	0	0	0	0	0	0	0	0.0997557	0	0
Ncstn	0.351194	0.315751	0.336435	0.545248	0.239817	0.263943	0.270443	0.141256	0.973262	0.813601	0.825856
Copa	0.829849	0.570768	0.442048	0.994724	0.724486	1.43615	0.744838	0.739042	1.46133	0.580194	1.25989
Gm37756	0	0	0	0	0	0.00249853	0	0	0.00687705	0	0
Pex19	0.452961	0.370139	0.308021	0.340659	0.459949	0.248417	0.262227	0.504835	0.431762	0.482534	0.476917
Dcaf8	0.384319	0.449758	0.358283	0.878403	0.199258	0.378964	0.610654	0.275509	0.690954	0	0.620426
Pea15a	0.000701114	0.0163741	0.020567	0.00598951	0.0309632	0.013088	0.0244478	0.00235873	0.040102	0.140647	0.160094
Igsf8	0.264631	0.191748	0.39451	0.176832	0.056969	0.164437	0.336343	0.122971	2.21473	0.331988	0.360211
Pigm	0.234758	0.0632467	0.108335	0.280247	0.0685122	0.111932	0.125141	0.0604352	0.181944	0	0.23202
Slamf9	0	0.0151093	0.0011476	0	0	0.00279138	0.0220472	0	0	0	0
Igsf9	0.031272	0.0746817	0.0230441	0.20075	0.128879	0.0560108	0.0666257	0.0510824	0.10031	0	0.141826
Tagln2	1.08783	1.40746	2.27893	0.847245	0.191008	1.06065	2.0067	0.818794	0.880659	2.16341	2.32159
Vsig8	0	0	0	0	0	0	0	0	0	0	0.0874052
Dusp23	0.0945396	0.0727511	0.0402105	0.0734654	0.0491245	0.0799178	0.0424611	0.0501191	0.132719	0.410355	0.303706
Aim2	0.000442473	0.0178727	0.00290891	0.0175341	0.00457792	0.00440514	0.01278	0.00563329	0.00701332	0	0
Mptx1	0	0	0.00110166	0	0.00235525	0.0264155	0.00653774	0	0.005533	0	0
Fmn2	0	0	0	0	0	0	0	0	0.0068964	0	0.18236
Rgs7	0	0	0	0	0	0	0	0	0.0912619	0	0.25684
Fh1	1.37273	1.38335	1.59774	0.600649	0.985191	0.498081	1.50906	1.27494	0.477498	1.08103	0.276548
Opn3	0	0.0210396	0.0285414	0.0110172	0.00155737	0.0133526	0.0390914	0.00180849	0.0489802	0	0.0153304
Chml	0.0249702	0.0388337	0.121464	0.236395	0.0122072	0.0552718	0.112671	0.0102647	0.124031	0	0.164388
Exo1	0.0489441	0.00336553	0.162335	0.165488	0.00160373	0.00288487	0.116906	0	0.00308765	0.239808	0
Pld5	0	0	0.00645082	0	0	0.0607068	0.00839329	0	0.0168348	0	0.191936
Rbm8a2	0.000442473	0.0218228	0.0724617	0.0692516	0.00913392	0.0237922	0.0251963	0.00708355	0.0230245	0	0
Gm38101	0	0	0	0	0	0.00314302	0	0	0.00476937	0	0
Cep170	0.0311813	0	0.00108597	0.0443395	0.00145618	0.00501903	0.0334593	0	0.463131	0.200854	0.901358
Sdccag8	0.0608908	0.0445801	0.0614648	0.156486	0.0498392	0.0443344	0.0617643	0.0231914	0.229759	0.144175	0.626942
Gm26801	0	0.00599112	0	0.0685478	0.00648031	0.0443931	0.00545293	0.0197194	0.00748698	0	0
Zbtb18	0.391373	0.246831	0.402302	0.5333	0.547686	0.52965	0.27611	0.386242	0.546861	0.453857	0.374564
Gm37306	0	0.00405154	0	0.00651667	0.0106258	0.0418917	0.0025449	0.00173234	0	0	0
2310043L19Rik	0.0350716	0	0	0	0.0580915	0	0	0.00151596	0	0	0
1700016C15Rik	0.121649	0	0.0151174	0.0366059	0.202168	0.0119567	0.0122408	0.0262963	0.133767	0.108085	1.15351
Adss	0.930059	0.587181	0.931837	0.602676	1.16565	0.320821	0.674738	0.929843	0.468217	0.494781	0.560221
Catspere2	0.0185901	0.00283541	0	0.00478161	0.0038478	0.00490454	0.0078967	0.00630327	0.0236677	0	0
Desi2	0.425789	0.6194	0.613076	0.406034	0.550963	0.501167	0.626668	0.334105	0.759585	0.302309	0.385916
B230369F24Rik	0	0.00996467	0.0965266	0.0231187	0	0.0065329	0.0376705	0.00210345	0.0515046	0	0.0373635
Cox20	1.50713	1.84353	1.90821	1.31073	1.44736	0.916577	1.91545	1.83785	1.31798	1.75872	1.98832
Hnrnpu	2.79607	2.50852	3.41045	2.82307	0.757181	1.99169	3.99531	1.45479	3.30475	2.13942	3.04464
Efcab2	0.167446	0.0919786	0.165742	0.09906	0.0787472	0.0593406	0.0848574	0.0353926	0.0988589	0.158428	0.325825
Kif26b	0.000442473	0.0156667	0.00150502	0.102268	0	0.00211848	0.0371825	0	0.0273123	0	0
Smyd3	0.305833	0.104603	0.24936	0.24457	0.0764013	0.0747111	0.151755	0.0482428	0.0988775	0	0.212061
Tfb2m	0.255641	0.167206	0.146362	0.180345	0.0436298	0.189031	0.23646	0.068138	0.161407	0	0.24345
Cnst	0.0984995	0.0240682	0.148456	0.120884	0.0692804	0.0443371	0.0225489	0.0219339	0.159349	0.0876732	0.253884
Sccpdh	0.203432	0.171411	0.124874	0.271088	0.336377	0.191771	0.15571	0.124862	0.284516	0.199294	0.215237
Ahctf1	0.311756	0.314066	0.559284	0.348573	0.191336	0.161216	0.295996	0.0665627	0.476385	0.102249	0.374574
Cdc42bpa	0.202653	0.0789201	0.199152	0.319983	0.12629	0.275767	0.144969	0.209934	0.462522	0.368381	0.507383
Coq8a	0.182879	0.0865427	0.250797	0.0457144	0.069344	0.130369	0.192811	0.0214758	0.113348	0.242954	0.349627
Psen2	0.107936	0.175739	0.113704	0.0887503	0.0460284	0.138448	0.132965	0.0521261	0.241764	0	0.144598
Gm31728	0	0	0	0	0.00167403	0	0	0	0	0	0
Itpkb	0.00038718	0.0323942	0.00524598	0.0164267	0.00426587	0.00886037	0.0205888	0.00186398	0.089503	0	0.336295
Stum	0	0	0	0	0	0.00360229	0	0	0.0161666	0	0.102651
Parp1	0.764814	0.309189	0.420397	0.372279	0.01851	0.20684	0.737168	0.0215681	1.12912	0.191241	1.95934
Lin9	0.129304	0.0947821	0.171767	0.0384611	0.015698	0.0436141	0.11163	0.0173283	0.127443	0.251762	0.0674599
Acbd3	0.189164	0.36529	0.24009	0.507551	0.22937	0.432851	0.424464	0.324696	0.966462	0.430146	0.613188
Gm37768	0	0	0	0.00187613	0	0	0.00285186	0	0.00390237	0	0
H3f3a	17.4842	15.1011	16.8106	11.1611	15.2544	11.6437	18.5144	13.1145	25.1136	19.0812	17.244
Gm17275	0.0625614	0.00759836	0.0634447	0.0014022	0.017678	0.00189566	0.076424	0.00207099	0.00572358	0	0
H3f3aos	0	0	0.00155688	0.0562025	0	0.00165594	0.00744167	0	0	0	0
Sde2	0.307676	0.343951	0.261662	0.380111	0.138696	0.285317	0.536676	0.138805	0.488085	0.373817	0.629064
Pycr2	0.620464	0.327238	0.447682	0.206844	0.25056	0.617087	0.583375	0.429945	1.64155	1.47975	1.54196
Lefty1	0	0.00550322	0	0.00143815	0.0125034	0.0466918	0.00336183	0.172787	0.129276	0.067944	0.308204
Tmem63a	0.0392284	0.0709741	0.0512954	0.170722	0.0194726	0.267542	0.128064	0.041079	0.181556	0.439064	0.312181
Ephx1	0.69838	0.903497	0.747717	1.09655	2.70237	0.494782	0.660953	2.27864	0.113534	0.499572	0.185289
9130409I23Rik	0.0281959	0	0	0	0.00848152	0	0	0.00183995	0	0	0
Nvl	0.293405	0.270953	0.1984	0.678922	0.141621	0.275597	0.317304	0.290069	0.297347	0	0.282331
Cnih4	1.84095	1.11201	1.45149	0.902378	1.68712	0.522568	1.78077	1.71093	0.432481	0.467474	0.328819
Wdr26	0.471437	0.393596	0.26906	0.680787	0.522383	0.741841	0.577218	0.352244	1.24371	0.270031	1.17464
A430110L20Rik	0	0	0	0.0378108	0.00253608	0.00511374	0.0127421	0	0.00893126	0	0
Dnah14	0	0	0.010195	0	0	0	0	0	0	0	0
Lbr	0.758128	0.284274	1.56051	0.625518	0.165431	0.194345	0.678165	0.490845	0.269714	0.672094	0.585558
Gm5533	0	0.007344	0.00202602	0.0143853	0.00167403	0	0.00831541	0	0.018845	0	0.0518413
Enah	0	0.00141647	0	0	0	0	0.00902456	0	0.016143	0	0
Srp9	2.39848	2.22775	2.79147	1.64539	2.03806	2.46817	2.44774	2.07755	2.44197	2.4986	1.8336
Degs1	0.133328	0.294629	0.302335	0.232067	0.215255	0.105346	0.350036	0.0736791	0.649056	0.699168	0.374439
Fbxo28	0.0892867	0.180043	0.252485	0.186616	0.0700737	0.127371	0.170215	0.0481125	0.323882	0.175439	0.353843
Trp53bp2	0.314525	0.226036	0.469149	0.31477	0.0605236	0.133892	0.131207	0.261742	0.392067	0.0363266	0.333251
Capn2	0.05516	0.00300026	0.0153065	0	0.00306309	0.0187474	0.00254374	0	0.129187	0.407472	0.046772
Capn8	0	0.00143299	0	0.00157919	0	0.0408191	0.00513891	0	0.0165801	0	0
Susd4	0	0.00118363	0	0	0	0	0.00266308	0	0.01917	0	0.0221911
Tlr5	0	0.00331286	0	0	0.0099236	0.0017907	0	0.00403647	0.0189268	0	0
Gm38079	0	0	0	0	0	0	0	0	0.0068964	0	0
Disp1	0.0185901	0.0157423	0.00223269	0.0894786	0.00979697	0.0160579	0.014605	0.0111656	0.0565215	0.08726	0.0270942
Brox	0.247316	0.251652	0.212788	0.1238	0.259144	0.185061	0.111731	0.071986	0.340358	0.833959	0.338167
Aida	0.149273	0.104478	0.0732002	0.0711316	0.0496641	0.0882756	0.13697	0.0422269	0.24107	0	0.297174
Mia3	0.303081	0.247868	0.172121	0.422889	0.360268	0.942412	0.274328	0.286295	0.624064	0.321913	1.24835
Taf1a	0.0576654	0.045354	0.117262	0.0252418	0.00900439	0.014714	0.0496505	0.00354135	0.0257127	0	0.0797105
Gm37986	0	0.001408	0.0227067	0	0	0.00567986	0.0087182	0.00219349	0.0150161	0	0
Dusp10	0	0.00250209	0.00737873	0.0647481	0.00844403	0.0225451	0.00242027	0.12352	0.048026	0	0.137045
1700056E22Rik	0.0131301	0.00383119	0	0.00281987	0.00145618	0.0157456	0.0164667	0.00377887	0.0583859	0	0
Marc1	0	0	0	0	0.00233193	0	0	0	0	0	0
Marc2	2.24725	1.77817	1.6494	1.72599	5.09474	1.39424	1.75628	3.19569	0.970104	1.76903	1.39839
C130074G19Rik	0.081382	0.015318	0.036094	0.112433	0.139399	0.0019032	0.0137521	0.0156992	0.00563995	0	0
Mark1	0	0.00133096	0	0.00692065	0	0	0.00543729	0	0.00354009	0	0.107946
Rab3gap2	0.0607167	0.087551	0.0403712	0.403445	0.16498	0.130252	0.0571843	0.248319	0.178723	0.230521	0.330745
Iars2	0.30436	0.284787	0.406852	0.597982	0.211369	0.178471	0.42026	0.310906	0.302287	0.230521	0.408068
2010103J01Rik	0.0364917	0.0518179	0	0.0542426	0.0707322	0	0.00258189	0.0453223	0	0	0
Bpnt1	1.57094	0.87218	0.663604	0.87986	2.75733	0.861511	0.635609	1.81193	0.91136	1.42113	0.739773
4930532G15Rik	0	0.0103408	0.00288896	0.0522177	0.0017113	0.0123211	0.010753	0.0049927	0.00471887	0	0
Eprs	0.838011	1.38746	1.20476	1.08648	0.538543	0.802638	1.8028	0.872839	1.22187	2.02301	1.07191
Gm2061	0	0.0246763	0	0.0082437	0.0449733	0.00199023	0	0.0219817	0	0	0
Slc30a10	0.0610057	0.021593	0.0334952	0.0401365	0.276293	0.00452403	0.00941067	0.0891556	0.01991	0.114863	0.0165599
Lyplal1	0.179198	0.130192	0.113758	0.0850323	0.112612	0.138576	0.23701	0.161951	0.487321	0.689349	0.754395
Tgfb2	0.0315525	0.0432579	0	0	0	0.00460411	0.0117782	0	0.110142	0	1.59311
Rrp15	0.456693	0.314953	0.387023	0.0870607	0.0416015	0.11852	0.736849	0.343977	0.195038	0.239808	0.0795489
A430105J06Rik	0	0.0290074	0.00435479	0.0677769	0	0	0.0165027	0.00620625	0.0280484	0	0
Spata17	0	0	0	0.0606694	0	0	0	0	0	0	0
Gpatch2	0.103491	0.0990182	0.0376891	0.331164	0.0462764	0.0250425	0.16657	0.129822	0.23818	0.164528	0.116308
Esrrg	0.000442473	0.0125268	0.0414918	0	0	0.0231005	0.0217789	0	0.213674	0	0.0224541
Kctd3	0.161365	0.0988266	0.0747971	0.228687	0.0774695	0.222962	0.124777	0.131358	0.143894	0	0.165451
Kcnk2	0	0	0	0	0	0	0	0	0.0330658	0	0
Cenpf	0.625993	0.310412	1.75058	2.03712	0.141512	0.0230451	0.318712	0.526327	0.0169249	0	0.0214485
Ptpn14	0	0.050933	0.025919	0.1385	0.00164347	0.0167512	0.0984199	0.00205726	0.0207868	0	0
Gm37422	0.0370317	0	0.00387827	0	0	0	0.00281158	0	0.00479973	0	0
Smyd2	0.34276	0.462847	0.622997	0.585866	0.20445	0.301552	0.697669	0.6171	0.620252	0.487688	0.813985
Prox1	0.227481	0.0104167	0.0039521	0.115981	0.00143069	0.0668074	0.10307	0.00488844	1.68869	0.703474	1.14303
Gm28172	0	0	0	0	0	0	0	0	0.0167076	0	0
Prox1os	0	0	0	0	0	0	0.00312404	0	0.16622	0.0876732	0
Rps6kc1	0	0.00904927	0.016904	0.106844	0.0271303	0.0152373	0.0392119	0.128208	0.0561156	0	0.035436
Angel2	0.139808	0.195379	0.202883	0.340545	0.272251	0.343573	0.298564	0.143889	0.368118	0.0876732	0.220153
Vash2	0.0590431	0	0	0.0310028	0	0	0.0126066	0	0.264198	0.48698	0.275476
Flvcr1	0.0218162	0.0320349	0.130962	0.0497612	0.0932833	0.0292712	0.0287984	0.0232151	0.0678245	0.389801	0.11559
A230020J21Rik	0	0.00119841	0	0	0.00213844	0	0.0050289	0	0.00443938	0	0
Tatdn3	0.108252	0.0740144	0.0296705	0.0941928	0.0458462	0.0169772	0.0421231	0.0216192	0.0796413	0	0.137559
Nsl1	0.0349395	0.00215547	0.0653341	0.00147576	0	0	0.0234748	0	0	0	0
Fam71a	0	0.00120324	0	0	0	0.00733059	0	0	0	0	0
Atf3	0.000923685	0.0584684	0.0831578	0.258834	0.147495	0.0793729	0.0245791	0.0428195	0.00736417	0.242248	0
D730003I15Rik	0.0932324	0.0696902	0.041881	0.0953038	0.0473852	0.161797	0.0706134	0.193872	0.132906	0.108507	0.456023
Nenf	0.526197	0.351164	0.192408	0.411421	0.430282	0.712125	0.32568	0.265871	1.59454	1.7272	2.86631
Tmem206	0.0705697	0.0500006	0.0208334	0.0699949	0.0326536	0.0386139	0.0780752	0.277728	0.251654	0.108507	0.103457
Ppp2r5a	0.489952	0.334132	0.281307	0.377397	0.255152	0.209245	0.356658	0.496628	0.345327	0.230521	0.793875
Gm32200	0	0.00118284	0	0	0	0	0	0	0.00707967	0	0
Dtl	0.0781817	0.0310572	0.134793	0.0420633	0.0136109	0.0116159	0.489727	0	0.00522291	0	0
Ints7	0.113996	0.226588	0.318364	0.133122	0.0368739	0.0603566	0.352903	0.0182585	0.173691	0	0.177712
Lpgat1	0.339561	0.250405	0.235781	0.479704	0.35327	0.376214	0.327704	0.189038	0.648742	0.108507	1.13421
Gm38037	0	0.00800925	0.0119804	0.0150091	0.00150641	0	0.00485625	0	0	0	0
Nek2	0.0667722	0.062401	0.235318	0.0595571	0.00152367	0.00347107	0.019551	0	0.00550906	0	0
1700034H15Rik	0	0.00558064	0	0.0157101	0.00203774	0.00445383	0.00268269	0	0.019051	0	0.0449082
Slc30a1	0.159572	0.073988	0.0406957	0.147565	0.207522	0.0704036	0.0764589	0.195337	0.2157	0	0.0506258
Gm26670	0.0339314	0.0169644	0.0036403	0.0192552	0.00914865	0.0136655	0.0373075	0.0275262	0.062046	0	0.0221911
Traf5	0.0151576	0.0123006	0.00629861	0.0014022	0	0	0.00878209	0	0.0337617	0	0
Gm26879	0	0.00714804	0.0440803	0.0618711	0.00476005	0.0217383	0	0.00359554	0.0128989	0	0
Rcor3	0.111251	0.0835053	0.138688	0.274463	0.116513	0.221172	0.091861	0.0719955	0.290183	0	0.365537
Gm10516	0.032748	0.00416147	0	0.00523858	0.0144067	0	0.013749	0.00384752	0.00968791	0	0.0883415
Hhat	0	0.00350978	0.0461868	0	0	0.00256279	0.00517298	0	0	0	0.0221911
Sertad4	0	0.0168166	0.00818005	0	0.00188619	0	0.0214525	0	0.0377359	0	0.0214485
Gm15867	0	0.0029814	0.0012949	0	0	0	0	0.0020074	0.00847805	0	0
Syt14	0	0	0	0	0	0	0	0	0.0244537	0	0
Diexf	0.000536505	0.0755161	0.0688557	0.117647	0.0423941	0.067657	0.129147	0.0108931	0.109232	0	0.19773
Irf6	0.509099	0.372451	0.43109	0.464743	0.244049	0.456781	0.328295	0.129837	0.672847	0.556534	1.11894
A130010J15Rik	0.172751	0.14612	0.0713936	0.0995103	0.175474	0.232256	0.153137	0.0369575	0.377717	0.352959	0.452054
Traf3ip3	0	0.00131066	0	0	0	0	0	0	0.0143891	0	0
Lamb3	0.252828	0.155135	0.249981	0.553505	0.0900298	0.152701	0.204253	0.0909656	0.381088	0.290302	1.03076
Hsd11b1	0	0	0.00110166	0	0	0.00219807	0	0	0.00995124	0	0
G0s2	0	0	0	0.0122654	0	0	0.00522397	0	0.00973771	0	0
4631405K08Rik	0.0158166	0.0248166	0.00662421	0.165602	0	0.00779876	0.00451399	0.00411084	0.00333217	0	0
Plxna2	0.0615312	0.0434771	0.100723	0.0765703	0.0787131	0.277901	0.134528	0.0491188	0.331221	0.388562	0.655199
Gm16897	0	0	0	0	0	0.00291931	0	0	0.00832632	0	0
Gm32250	0	0.000864772	0	0	0.00160373	0	0	0	0	0	0
Cd46	0	0.0110397	0.0871831	0.0014022	0.00300082	0.00374298	0.0153976	0.101614	0.007675	0	0
Cr1l	0.465364	0.252238	0.555862	0.284789	0.273589	0.679967	0.34778	0.382231	0.462232	0.463447	0.418544
Cr2	0	0	0	0	0	0	0	0	0.0106377	0	0
Fam171a1	0.0528035	0.0509818	0.114447	0.213312	0.0470123	0.0208633	0.099682	0.0448653	0.111733	0	0.255897
Nmt2	0.323401	0.2378	0.270154	0.163239	0.183708	0.27071	0.39143	0.0890366	0.462003	0.375748	0.49465
Rpp38	0.246641	0.233338	0.175059	0.105225	0.0241622	0.0801636	0.283955	0.0459127	0.120012	0	0
Acbd7	0.0288986	0.0104931	0.00680562	0.00328902	0	0	0.00527093	0	0.068831	0	0
Dclre1c	0.0320534	0.0955341	0.00738817	0.027655	0.0192103	0.0565965	0.0616733	0.01748	0.0955944	0	0.123584
Suv39h2	0.0268882	0.0209701	0.0893896	0.0150837	0.00149658	0	0.113495	0	0.0198543	0	0
Hspa14	0.335715	0.356142	0.52309	0.494878	0.259499	0.461913	0.737369	0.431482	0.266931	0.460793	0.210019
Gm45902	0.0238163	0.0031817	0.00553803	0.00873338	0	0.0049944	0.0318694	0.00332202	0.0291835	0	0
Cdnf	0	0.00877891	0.00110166	0	0.00642239	0.00228677	0.0127339	0.00205726	0.0236014	0	0
Fam107b	0.000978977	0.0879531	0.136062	0.0479067	0.0357104	0.39862	0.0853667	0.0272072	0.205121	0.237321	0.19432
Frmd4a	0.0186649	0.0789171	0.0671436	0.215851	0.0619609	0.0183157	0.131692	0.00354216	0.123504	0	0.182482
Gm13179	0	0.00148363	0	0	0	0	0	0	0	0	0
Prpf18	0.172701	0.0903875	0.0904846	0.148898	0.0560054	0.0662319	0.200225	0.0430443	0.190537	0.379188	0.403662
Bend7	0.18317	0.0297094	0.0482445	0.152105	0.0296353	0.0468546	0.131208	0.0195084	0.176605	0	0.357319
Sephs1	0.266213	0.238908	0.238984	0.143676	0.0829229	0.0279996	0.277205	0.256131	0.276207	0	0.154463
Phyh	0.453215	0.29956	0.120969	0.186973	1.05606	0.122514	0.224574	0.520102	0.668615	0.156642	0.779929
Mcm10	0.159877	0.00635249	0.165274	0.0647708	0.00306262	0.00725079	0.148096	0.00159242	0.0137069	0	0.0284347
Optn	0.29496	0.182993	0.167531	0.503148	0.682298	0.186042	0.166563	0.346305	0.146726	0.314465	0.316406
4930551O13Rik	0	0	0	0.0545661	0.00231468	0	0	0.00187383	0	0	0
Gm26776	0	0.00839298	0	0	0	0	0	0	0	0	0
Ccdc3	0	0.0194826	0.045447	0.0162631	0	0.0277953	0.100286	0	0.0474863	0	0.0433309
Camk1d	0.266343	0.496246	0.419221	0.470673	0.21278	0.214609	0.519311	0.213123	0.622417	0.819538	1.83401
Cdc123	0.857973	0.735179	0.831139	0.332641	0.32338	0.579313	0.983655	0.393113	0.696816	0.193573	0.472063
Nudt5	0.52126	0.865005	1.1665	0.555603	0.155617	0.40946	0.97781	0.169875	0.443917	0.849338	0.668547
Gm13199	0	0.001257	0	0.00149274	0.00142378	0	0.00718031	0.00200441	0.0164469	0	0
Sec61a2	0.191016	0.188816	0.152622	0.39339	0.142029	0.104915	0.183622	0.073767	0.239123	0	0.389316
Dhtkd1	0	0.000928658	0	0.0150091	0	0	0.00197922	0	0.012836	0	0.032894
Upf2	0.259195	0.172101	0.113112	0.614492	0.126255	0.224608	0.260125	0.35477	0.380584	0.219298	0.451483
Proser2	0.244855	0.166416	0.0702569	0.26437	0.069817	0.0807258	0.140043	0.105176	0.160766	0.323981	0.838613
Echdc3	0.0608262	0.0145451	0.0015461	0.0303619	0.0165597	0.0059789	0.00700932	0.00180849	0	0	0
Usp6nl	0.055226	0.0696715	0.171027	0.181914	0.0986068	0.153725	0.100909	0.10229	0.0741144	0	0.183457
Celf2	0.030481	0.027355	0.00861103	0.0218344	0.011688	0.00953168	0.0459421	0.00661246	0.475973	0.0363266	0.507688
Taf3	0.213801	0.0956561	0.2825	0.231451	0.102962	0.0824742	0.242132	0.0742521	0.247415	0.262881	0.16642
Atp5c1	6.426	6.67299	6.40928	5.13341	9.38673	3.87282	6.82659	8.28117	5.36806	5.61314	4.82057
Kin	0.294312	0.237558	0.135272	0.230017	0.176194	0.164671	0.40453	0.120931	0.535961	0.124008	0.479945
Itih5	0	0.00295877	0	0.00141767	0.00701095	0	0.00652548	0.012677	0.0107738	0	0.0433309
Pfkfb3	0.293775	0.207465	0.0707702	0.551302	0.17419	0.161823	0.126454	0.0949114	0.596138	0.273035	0.690777
Rbm17	0.434277	0.739478	1.18612	0.939395	0.237874	0.508152	0.973273	0.516135	0.537081	0.761099	0.351207
Il15ra	0.0173738	0.0289745	0.00151305	0.0581182	0.021755	0.129818	0.0321453	0.0243693	0.0342292	0	0.0397038
Fbxo18	0.212058	0.200391	0.0952541	0.372191	0.0967172	0.155384	0.149936	0.22962	0.223546	0	0.46798
Ankrd16	0.050078	0.216583	0.0692253	0.444969	0.0617562	0.101024	0.0826961	0.136275	0.19664	0.188324	0.191546
Mindy3	0.413182	0.211638	0.355993	0.147152	0.290469	0.203951	0.29967	0.202308	0.3411	0	0.0859911
Pter	0.275451	0.295202	0.227227	0.333835	0.0547534	0.113937	0.216798	0.080342	0.16051	0.140647	0.14849
Rsu1	0.0959975	0.499718	0.114066	0.0263435	0.112794	0.126514	0.221885	0.0516987	0.359785	0	0.103159
Cubn	0	0	0.00453932	0.00149274	0.300634	0.0513034	0.0154503	0.127533	0	0	0
Trdmt1	0.0636654	0.00944577	0	0.00179805	0.00383031	0.00524339	0.0184476	0.00604213	0.0126719	0	0.0235892
Vim	0.0682335	0	0.00337098	0	0	0	0.0091064	0	0.461	0.915554	2.25417
Hacd1	0.455644	0.427727	0.476852	0.182563	0.162079	0.297098	0.688779	0.821872	1.62849	1.42895	3.02381
Stam	0.260618	0.285641	0.204276	0.170149	0.109385	0.136978	0.193746	0.229084	0.343134	0.4929	0.422415
Tmem236	0.176383	0.201268	0.116262	0.534635	1.0073	0.122595	0.0992635	0.262468	0.0245822	0.08726	0
Mrc1	0	0.00290637	0.0252392	0.00164451	0.00297351	0	0	0.00233821	0	0	0
Cacnb2	0	0	0	0	0.00814224	0.00189566	0	0.0017317	0.0330659	0	0.0153304
Nsun6	0.0866546	0.0283371	0.016234	0.135282	0.074109	0.0297573	0.138509	0.0322405	0.0741245	0	0.0991396
Arl5b	0.154169	0.126643	0.0871301	0.1731	0.0287677	0.165773	0.10803	0.05069	0.174145	0	0.176379
Malrd1	0.270597	0.105072	0.295263	0.43568	0.22704	0.520763	0.101709	0.112158	0.236374	0.239943	0.187991
Nebl	0	0.00130907	0	0	0	0	0.0260028	0	0	0	0
Mllt10	0.317013	0.290878	0.278327	0.340907	0.218611	0.177856	0.291272	0.122452	0.425741	0.109794	0.562587
Dnajc1	0.103356	0.319134	0.145051	0.530542	0.285837	0.469267	0.450167	0.243544	0.540692	0.151103	0.438633
Commd3	2.03043	2.94239	3.42046	2.23649	1.52275	0.990556	2.0451	1.35056	1.26707	1.24648	0.993099
Bmi1	0.120675	0.0905254	0.317755	0.210332	0.0582579	0.123015	0.228457	0.0356214	0.429542	0.17618	0.777011
Spag6	0	0	0.00120489	0	0	0	0.0054514	0.00173406	0	0	0
Pip4k2a	0	0.00156502	0.0107077	0	0	0	0.00923492	0	0.0408741	0	0.0992949
Msrb2	0	0.00686224	0.00767314	0	0	0	0.023351	0.127468	0.0828435	0	0.258121
Otud1	0	0.00128534	0	0	0	0.00245563	0.00230417	0	0	0	0
Etl4	0.194227	0.314046	0.385323	0.52856	0.245089	0.327473	0.322282	0.126911	0.370296	0.0967867	0.377248
Gm13362	0	0.00141566	0	0	0	0	0.00314036	0	0	0	0
Arhgap21	0.298784	0.229818	0.418706	0.612086	0.148735	0.248672	0.271084	0.118187	0.28332	0.171999	0.346648
Gm13375	0	0.00325868	0.0174881	0.00149274	0.00145618	0	0.00319006	0.00173234	0.00345196	0	0
Enkur	0.0350716	0.00271637	0	0	0	0.00239331	0	0	0	0	0
Thnsl1	0.0760544	0.0652646	0.0702098	0.0675591	0.0622435	0.128	0.176656	0.141194	0.0613205	0	0.0433309
Gad2	0	0	0	0	0	0	0	0	0.00343804	0	0
Pdss1	0.516986	0.346036	0.752981	0.63175	0.246716	0.105445	0.799597	0.327508	0.0280184	0.17452	0.0224541
Abi1	0.689127	0.467481	0.477193	0.528283	0.302622	0.395217	0.378027	0.359438	0.559997	0.256496	0.738781
Acbd5	0.529442	0.444462	0.304652	0.392478	0.491531	0.309642	0.340017	0.210148	0.661641	0.578339	0.281537
Mastl	0.0750925	0.00494425	0.0739506	0	0.00139493	0.00826464	0.0534478	0.104527	0.020994	0.230521	0
Yme1l1	1.04188	0.830132	1.10848	1.09336	0.693739	0.725997	0.585643	0.682752	0.75693	1.16329	0.967719
4931423N10Rik	0	0	0.00153182	0	0	0	0	0	0.0041484	0	0
Spopl	0.116363	0.328392	0.264231	0.40905	0.120385	0.179436	0.185368	0.0874814	0.331843	0	0.646439
Il1rn	0.156876	0.162591	0.0530839	0.160555	0.124254	0.0167462	0.0165463	0.257586	0	0	0
Psd4	0.0689313	0.0266307	0.0462951	0.0392493	0.0310713	0.0561402	0.0235153	0.0151851	0.0149007	0	0.0626033
Pax8	0.0580597	0.0203321	0	0.0299782	0.0537705	0.115941	0.0239702	0.21182	0.00314531	0	0
Cacna1b	0	0	0	0	0	0	0	0	0.0355911	0	0.310759
Ehmt1	0.562998	0.23835	0.157669	0.456193	0.146837	0.357342	0.406829	0.076365	0.47573	0	0.294184
Arrdc1	0.181712	0.333709	0.275222	0.49076	0.129047	0.179177	0.298475	0.219954	0.30076	0.108085	0.239154
Zmynd19	0.185072	0.118709	0.167612	0.0287157	0.0315932	0.0843355	0.389438	0.0245736	0.0615324	0.0967867	0.114798
Dph7	0.129283	0.0485608	0.0181087	0.0498836	0.0067666	0.0147481	0.0848585	0.00928643	0.100755	0	0.070872
Mrpl41	0.853754	0.702702	0.961118	0.549884	0.384614	0.575914	1.09491	0.683897	0.729825	0.912362	0.64676
Pnpla7	0.127876	0.0113411	0.0483569	0.0101291	0.0340508	0.034225	0.0296488	0.0144962	0.0632993	0	0.0556162
Nsmf	0.0354806	0.0328296	0.0254969	0.0991771	0.0188462	0.0315584	0.0352298	0.0259107	0.250627	0.118203	0.338492
Entpd8	0.0382558	0.0220478	0.0623465	0.112131	0.117528	0.0686275	0.00788397	0.0387779	0.0496043	0.0363266	0.0647794
Nrarp	0.199116	0.126538	0.251786	0.23284	0.0610839	0.0528247	0.186385	0.0530087	0.0285207	0	0.0303065
Gm38287	0	0.00107322	0.0284905	0	0	0	0.00403557	0	0	0	0
Tor4a	0.0447536	0.0207856	0.00246177	0.05573	0.00855832	0.0304649	0.0470082	0.0106338	0.00434167	0	0.0153304
Nelfb	0.241658	0.229422	0.269367	0.609223	0.169307	0.184319	0.29097	0.124423	0.239832	0	0.259938
Tubb4b	10.0478	7.17475	17.0646	8.63246	8.05496	5.50663	6.83061	7.94582	3.55869	7.64482	2.09639
Slc34a3	0	0	0	0.0014022	0.00230316	0	0	0.00235873	0	0	0
Cysrt1	0	0.00310133	0	0.00718926	0.0035338	0	0	0.00206885	0	0	0
Rnf208	0	0.0119039	0.00268936	0.0276238	0.0327106	0.00370506	0.0273674	0.0169921	0.0170093	0	0.0214485
Ndor1	0.0326679	0.00563348	0	0.0158126	0	0.041315	0.00746705	0.00422409	0.00421239	0	0
Tmem203	0.278633	0.329629	0.303769	0.222721	0.276928	0.24845	0.352491	0.20568	0.453132	0.539335	0.431675
Tprn	0.31897	0.407054	0.259064	0.227196	0.431914	0.395227	0.163781	0.216889	0.11754	0.209118	0.144897
Ssna1	0.852906	0.589162	0.961389	0.526899	0.357614	0.530354	0.921745	0.384645	0.60594	0.257676	0.411168
Anapc2	0.208964	0.355051	0.178872	0.386497	0.217048	0.229708	0.330145	0.131831	0.25541	0	0.166663
Tmem210	0	0.00851364	0	0	0	0.0120118	0.00281158	0	0	0	0
Lrrc26	0.354594	0.260055	0.229343	0.475838	0.243904	2.66854	0.104026	0.428286	0.0290962	0.102249	0.0165599
Grin1	0.0868674	0.0775084	0.044122	0.259458	0.0922079	0.0374182	0.0409677	0.061707	0.123508	0.423591	0.687716
Grin1os	0	0	0	0	0.00163264	0.0335194	0.00254449	0	0	0	0
AA543186	0.0595289	0.0205776	0.00714775	0.00319711	0.00630297	0.0667784	0.0179272	0.00584657	0.032667	0	0.0288994
Man1b1	0.206478	0.0689819	0.292027	0.196734	0.124525	0.13552	0.123485	0.0544026	0.135565	0.388555	0.308857
Dpp7	0.0326308	0.0515404	0.0589981	0.160603	0.0616696	0.0509799	0.0479218	0.0325199	0.158309	0.584469	0.221114
Uap1l1	0.217529	0.347986	0.231572	0.646856	0.366295	0.447335	0.404538	0.410903	0.185426	0.675245	0.299172
Sapcd2	0.115583	0.152695	0.483311	0.025781	0.00150641	0.00793868	0.0435196	0.00173234	0.00379497	0	0.028101
Entpd2	0.276716	0.133171	0.216407	0.487294	0.235157	0.294887	0.217839	0.387961	0.167771	0	0.382445
Npdc1	0.256848	0.417535	0.383435	0.321203	0.234057	1.06774	0.268384	0.13931	1.57414	0.809232	1.6815
Abca2	0.00143572	0.0735646	0.0419742	0.322065	0.0342232	0.190632	0.0545274	0.0155956	0.149776	0.241896	0.262107
Paxx	0.120431	0.160678	0.0425319	0.141492	0.172705	0.204419	0.115714	0.124305	0.383744	0.40447	0.215131
Ptgds	0	0.0284013	0.00132355	0	0.00169342	0	0.0252173	0.00579776	0.0291269	0	0
C8g	0	0.0114067	0.0352866	0.00514365	0.0353433	0.0108156	0.0112022	0.0100499	0.0198028	0	0
Fbxw5	0.0531684	0.152592	0.161634	0.178987	0.12067	0.178037	0.170656	0.103464	0.249235	0	0.287941
Traf2	0.119049	0.051612	0.0497922	0.0822345	0.0391144	0.0391619	0.0780788	0.0290008	0.0533663	0	0.188526
Edf1	3.19385	3.35923	2.84693	4.01695	5.61164	3.41847	3.2902	4.30112	3.66132	2.59098	3.83968
Mamdc4	0.0284118	0.00289129	0.00110166	0.0330948	0	0.00314302	0.00746987	0	0	0	0
Phpt1	0.479145	0.504244	0.322985	0.193912	0.177416	0.337605	0.423043	0.495603	0.340575	0.834075	0.565411
Gm996	0	0.00102978	0.00254429	0	0	0	0	0.00237607	0.0136511	0	0.140903
Rabl6	0.328821	0.507981	0.446416	0.461182	0.274683	0.422962	0.604337	0.456777	0.609165	0.160875	0.831392
Ccdc183	0	0	0	0	0	0	0	0	0.0131885	0	0
Tmem141	0.434006	0.381387	0.371798	0.394803	0.32827	0.386022	0.45589	0.238295	0.403853	0.751931	0.270507
Fcna	0.0231045	0.00289175	0.00433824	0.0241673	0.00128878	0.270433	0.0205186	0.00189963	0.131067	0	0.497222
A230005M16Rik	0	0	0	0	0	0	0	0	0.00897185	0	0
Bmyc	0.371917	0.538469	0.482301	0.364515	0.253791	0.217504	0.690933	0.521571	0.684107	0.289194	0.603486
Kcnt1	0	0	0	0	0	0	0	0	0.0393219	0	0.0587619
Camsap1	0.0704175	0.113953	0.188255	0.203324	0.0288423	0.0665857	0.17508	0.0223164	0.25363	0.164528	0.38833
Ubac1	0.335368	0.324766	0.464588	0.539561	0.182771	0.126618	0.409872	0.155132	0.331311	0.124008	0.207095
Nacc2	0.0318459	0.188277	0.0819929	0.193318	0.132799	0.301425	0.104475	0.210246	0.132437	0.176451	0.459579
Tmem250-ps	0.32716	0.152125	0.192696	0.317397	0.0860361	0.108841	0.182445	0.0852386	0.21028	0.188324	0.303401
Lhx3	0	0	0	0	0	0.00453332	0	0	0	0	0
Qsox2	0.466498	0.264625	0.316263	0.34245	0.208229	0.566465	0.306961	0.221145	0.502158	0.296378	0.197121
Ccdc187	0	0	0.0169653	0.00310328	0.00478228	0.0151667	0	0.00210735	0.0209432	0	0
Gpsm1	0.0293007	0.0108898	0.00302837	0.0184889	0.00486688	0.0111546	0.0237489	0.117258	0.0970785	0	0.0674918
Dnlz	0.334903	0.449328	0.396871	0.160711	0.256592	0.152933	0.359067	0.260457	0.440443	0.470684	0.395742
Snapc4	0.0574451	0.0679877	0.0155582	0.246043	0.012908	0.0176979	0.0392168	0.00621551	0.0484429	0.151103	0.104521
Gm13563	0	0.000945041	0	0.00139906	0	0	0	0	0.00397548	0	0
Sdccag3	0.225118	0.200623	0.231819	0.161204	0.18567	0.151695	0.213548	0.288572	0.366042	0.24789	0.350866
Pmpca	0.359909	0.285465	0.361704	0.262116	0.305373	0.265441	0.5367	0.155129	0.358748	0.534342	0.613508
Inpp5e	0.0801311	0.0391713	0.0143219	0.0744328	0.0215187	0	0.0468503	0.0167811	0.032269	0.0363266	0.0595546
Sec16a	0.056011	0.133259	0.088743	0.277565	0.203185	0.385736	0.124149	0.05989	0.36698	0.242248	0.529108
Notch1	0.0761468	0.141022	0.25419	0.421752	0.0487578	0.0138952	0.211466	0.0433915	0.183377	0	0.0153304
Egfl7	0.0619951	0.0676384	0.0839938	0.177524	0.014475	0.030906	0.175041	0.0288866	0.144502	0.0876732	0.0203727
Agpat2	0.405262	0.210543	0.249526	0.403068	1.12894	0.333794	0.143172	0.865761	0.163332	0.242248	0.236226
Fam69b	0.0300797	0.0106712	0.0175504	0.0395145	0.0425608	0	0.0211442	0.0325379	0.0486904	0	0.0965732
Snhg7os	0	0	0.00108597	0	0.0351347	0	0	0.00679519	0	0	0
Surf6	0.114099	0.0988634	0.0543952	0.103648	0.0182826	0.0536006	0.0873544	0.0202471	0.0896912	0	0.0904097
Med22	0.0846756	0.107742	0.0218237	0.0297084	0.0289228	0.169361	0.103898	0.380278	0.107449	0.0967867	0.344064
Rpl7a	23.8274	23.623	23.5769	17.2959	15.7564	15.755	22.3282	17.4663	15.2991	20.6033	10.124
Surf1	0.383436	0.404305	0.353531	0.310479	0.333138	0.194801	0.361656	0.286746	0.35234	0.151103	0.342455
Surf2	0.405254	0.269725	0.292664	0.156082	0.106574	0.186802	0.371402	0.0734676	0.222931	0.919809	0.282147
Surf4	1.03908	0.762704	0.987132	0.798883	1.31649	1.62739	0.787319	1.04315	1.82599	1.36801	1.58482
Rexo4	0.366134	0.23061	0.271173	0.314051	0.21186	0.198996	0.271755	0.328853	0.241382	0.0967867	0.162088
Cacfd1	0.224504	0.252041	0.168558	0.367846	0.256871	0.406537	0.249503	0.231456	0.559791	0.227997	0.69901
Slc2a6	0	0	0	0.00141767	0	0	0	0	0.00393843	0	0
Sardh	0	0.00298691	0	0.00780075	0.0436077	0	0	0.0135226	0	0	0
Vav2	0	0.0289501	0.0350337	0.148927	0.0563056	0.00872525	0.0426838	0.0107504	0.0291196	0	0.0543425
Brd3os	0	0	0	0	0.0138164	0.00165594	0	0	0.012805	0	0
Brd3	0.251418	0.360932	0.39848	0.298922	0.172551	0.15957	0.643135	0.0826701	0.782537	0	0.851706
Wdr5	0.267509	0.0953024	0.371149	0.0862897	0.0958572	0.0624323	0.286711	0.049972	0.154308	0.352885	0.167034
Rxra	0.192424	0.130269	0.189664	0.132361	0.325981	0.140228	0.0997377	0.256015	0.0579984	0.114863	0.268645
Olfm1	0.0686114	0.0699303	0.0016847	0.0351084	0	0	0.00941513	0	1.92334	0.862248	0.73869
Gm13373	0	0	0	0	0	0	0	0	0	0	0.0853041
Ppp1r26	0	0.00800352	0.0318498	0.0121801	0	0.00719706	0.0214629	0.00644668	0.0330426	0	0.0981113
1700007K13Rik	0.1657	0.328274	0.266619	0.0720004	0	0.0205312	0.126443	0.0876301	0.0303994	0.293548	0
Mrps2	0.154361	0.188584	0.236625	0.104344	0.0570474	0.0973775	0.240587	0.0497775	0.143815	0.209118	0.024129
Ralgds	0.0599937	0.0651219	0.0387809	0.0739192	0.0548932	0.14165	0.111802	0.172486	0.154235	0.354291	0.217667
Gm13381	0	0	0	0	0	0.00228677	0	0	0	0	0
Gtf3c5	0.0572253	0.0635471	0.0743345	0.114445	0.0626679	0.0342618	0.0626433	0.0286725	0.0429457	0	0.0451888
Gfi1b	0	0	0	0	0	0	0.0025449	0	0	0	0
Tsc1	0.118672	0.068466	0.0587711	0.136312	0.0466169	0.122694	0.0635942	0.0343519	0.23494	0.140647	0.470976
Spaca9	0	0.00276229	0	0	0	0.00256738	0	0	0.0029248	0	0
Gtf3c4	0.0768705	0.0650235	0.177077	0.205215	0.0539906	0.102858	0.172945	0.0135042	0.19361	0	0.191107
Ddx31	0.0918904	0.131965	0.0637121	0.115715	0.00285042	0.231181	0.104502	0.00367447	0.0414621	0	0
Cfap77	0	0	0	0	0	0	0	0.00239125	0	0.0956206	0
Ttf1	0.144096	0.280531	0.115574	0.491212	0.119914	0.16087	0.230885	0.0769239	0.236828	0	0.169568
Setx	0.0786686	0.162881	0.221244	0.177119	0.0512885	0.108846	0.200178	0.131993	0.230458	0.108507	0.177854
Med27	0.076606	0.0777222	0.0557573	0.0490634	0.0229277	0.04895	0.0774347	0.0290263	0.101612	0	0.0926468
Rapgef1	0.087259	0.0580923	0.0357865	0.242946	0.0355119	0.0547057	0.0625328	0.0248683	0.0978545	0	0.0779759
Gm13420	0	0	0	0	0	0.00161917	0	0	0.00354009	0	0
Trub2	0.0666404	0.114249	0.119076	0.147219	0.0641085	0.0580856	0.0993426	0.0402503	0.111822	0	0.329658
Coq4	0.215687	0.172185	0.179805	0.21438	0.321657	0.102739	0.203032	0.0825639	0.182863	0.17618	0.129547
Slc27a4	0.143727	0.110627	0.179742	0.159008	0.477859	0.142353	0.103176	0.239611	0.344802	0.160875	0.571626
Urm1	0.140362	0.286095	0.47396	0.334488	0.10259	0.0773165	0.35167	0.206295	0.308488	0.211268	0.189877
Cercam	0	0.00845693	0	0	0	0.00441958	0.00266308	0	0	0	0
Odf2	0.0950404	0.141552	0.368698	0.411822	0.0228475	0.0524985	0.0686558	0.0162674	0.114382	0	0.224665
Gle1	0.054915	0.065054	0.0754768	0.101951	0.0315574	0.071913	0.108276	0.0277084	0.09845	0.149343	0.0632931
Sptan1	0.549184	0.423043	0.399917	1.1523	0.597561	0.646076	0.576406	0.412012	1.02157	0.520026	1.34457
Wdr34	0.136534	0.0542439	0.166144	0.130226	0.00650209	0.0253072	0.101139	0.0157058	0.0765957	0	0.156129
Set	4.48574	3.95479	5.64554	3.8664	1.15029	2.72641	6.63775	2.04113	3.44696	3.5916	3.15941
Pkn3	0.000536505	0.017266	0.1636	0.0996298	0.00628921	0.0585941	0.00898754	0.00437809	0.0110938	0	0
Zdhhc12	0.277412	0.313794	0.204365	0.364425	0.247976	0.179707	0.21265	0.406596	0.321472	0.0876732	0.0836489
Zer1	0.0300208	0.0200252	0.00915296	0.0463285	0.0178928	0.0586204	0.0308935	0.0113126	0.106805	0.227687	0.19999
Tbc1d13	0.0987709	0.0361535	0.222289	0.176478	0.127053	0.12732	0.0729311	0.176947	0.0641982	0.25025	0.180195
Endog	0.557577	0.59068	0.675627	0.41546	0.934253	0.381581	0.77735	0.940591	0.382096	0.890608	0.50077
Spout1	0.117484	0.134745	0.264148	0.127183	0.110835	0.130949	0.247064	0.129965	0.108454	0	0.24837
Kyat1	0.165805	0.099033	0.239626	0.215776	0.223013	0.0606448	0.0540703	0.0991022	0.0378669	0.1343	0.336835
1700084E18Rik	0	0.0100651	0.00811274	0.0579687	0.0197713	0.0161915	0.00749123	0.0131911	0.0313656	0	0.0506258
Lrrc8a	0.132522	0.10192	0.180957	0.110315	0.196644	0.0687079	0.138042	0.207557	0.0948814	0	0.0467436
Dolk	0.158186	0.119731	0.234081	0.245485	0.137299	0.187231	0.141766	0.224636	0.118887	0	0.0917278
Nup188	0.209834	0.0935078	0.208666	0.171845	0.020489	0.158022	0.199332	0.161647	0.110848	0	0.159014
Sh3glb2	0.242844	0.182746	0.134987	0.330219	0.216328	0.175319	0.197157	0.120394	0.26056	0	0.725305
Miga2	0.0607622	0.0711147	0.0287552	0.15479	0.11688	0.0308773	0.0836605	0.0438457	0.0710055	0.08726	0.12122
Dolpp1	0.0693177	0.0597917	0.093312	0.051736	0.117018	0.0743944	0.06803	0.141223	0.0129231	0	0.153127
Crat	0.059273	0.0698617	0.052875	0.169474	0.230616	0.0427748	0.0604547	0.0986722	0.144216	0.237434	0.316121
Ptpa	0.354128	0.172165	0.368764	0.262488	0.153952	0.342038	0.346449	0.11845	0.383904	0.64534	0.711059
Ier5l	0.0870138	0.0748668	0.234854	0.475856	0.00336727	0.0249169	0.179377	0.0182422	0.133923	0	0.0799376
1700001O22Rik	0	0.0188467	0.0429588	0.0186854	0	0.0277619	0.0312835	0.00364174	0.0125852	0	0
Ntmt1	0.204328	0.203461	0.419315	0.385195	0.115579	0.285704	0.402477	0.200445	0.326039	0.138083	0.47667
Asb6	0.101236	0.111321	0.035625	0.127412	0.0106332	0.111656	0.0805844	0.0328249	0.0878051	0	0.0573341
Ptges	0	0.00593355	0	0	0	0.00167443	0	0	0.00330321	0	0
Tor1b	0.132658	0.124083	0.0850802	0.321797	0.0453856	0.18333	0.181145	0.0315627	0.343177	0	0.317642
Tor1a	0.40455	0.275019	0.414284	0.393035	0.283991	0.339478	0.398972	0.322015	0.279777	0.427578	0.208753
BC005624	0.300184	0.459291	0.490968	0.623733	0.372083	0.171049	0.435189	0.404875	0.408809	0.489431	0.192601
Usp20	0.13089	0.0371872	0.094371	0.255135	0.0228119	0.0404847	0.0494415	0.0304543	0.0985294	0	0.15561
Fnbp1	0.0128522	0.0219107	0.0877148	0.137062	0.0214394	0.0168793	0.104474	0.0237383	0.054621	0.114863	0.0998004
Gpr107	0.150789	0.155335	0.217582	0.392936	0.316159	0.187681	0.190996	0.2668	0.363212	0.0363266	0.71792
Ncs1	0.0154479	0.0278735	0.0688449	0.00780075	0	0.0042004	0.0606007	0.00206885	0.0786703	0	0.0237403
Hmcn2	0	0	0.0011476	0.0124394	0	0.00204639	0.00295365	0.00234	0	0	0
Ass1	0.187846	0.294929	0.307199	0.15611	0.00594312	0.0705014	0.148963	0.0528289	0.162932	0.0363266	0.28402
Fubp3	0.24314	0.344905	0.399765	0.195191	0.187969	0.322914	0.404038	0.119879	0.449815	0.138083	0.388449
Prdm12	0	0.00362145	0.0255472	0.00113504	0.00151538	0	0	0.00191393	0	0	0
Exosc2	0.0442845	0.161661	0.192792	0.242918	0.0182412	0.0505905	0.332346	0.024347	0.162639	0	0.189536
Abl1	0.175222	0.157319	0.172227	0.539576	0.176284	0.229871	0.133545	0.0907237	0.3039	0.593863	0.208342
Aif1l	0	0.00107827	0	0	0	0	0	0	0.00410481	0	0
Nup214	0.0822137	0.241289	0.189653	0.138742	0.0639168	0.13924	0.252855	0.0697654	0.209226	0.193573	0.530513
Fam78a	0	0.0198899	0	0.0280171	0.0543679	0.00327473	0	0.0220126	0	0	0
Plpp7	0	0.00112733	0	0	0.0048276	0	0	0	0	0	0.0203727
Prrc2b	0.136605	0.348347	0.461994	0.640971	0.125997	0.372478	0.409325	0.0811353	0.728086	0.245516	0.920314
Gm13610	0	0.00385219	0.00432298	0	0	0	0	0	0	0	0
Pomt1	0.061374	0.11473	0.105752	0.0946347	0.0173013	0.0379194	0.0918417	0.0185298	0.0563134	0	0.111006
Uck1	0.21098	0.0750797	0.196496	0.0463456	0.0552641	0.0671322	0.0789934	0.0556409	0.124661	0	0.241684
Swi5	2.8073	2.63887	3.07128	1.73003	1.87834	2.79688	3.31866	2.26883	2.98409	3.20442	2.4457
Golga2	0.0685877	0.167221	0.222965	0.140805	0.104233	0.152498	0.103381	0.243317	0.150708	0	0.150808
Dnm1	0.203648	0.0534893	0.0971609	0.32982	0.14743	0.0170602	0.043694	0.0709076	0.125802	0.140528	0.286413
Ciz1	0.14323	0.157971	0.147292	0.191903	0.075032	0.259887	0.187301	0.164132	0.208981	0	0.242327
1110008P14Rik	0.552595	0.483603	0.497496	0.688658	0.712728	0.609099	0.657908	0.834019	0.825864	0.659259	1.07341
Ptges2	0.287855	0.237252	0.31917	0.316324	0.255213	0.0712511	0.349584	0.236389	0.139306	0	0.0463201
Slc25a25	0.061191	0.038821	0.121191	0.0673642	0.0959419	0.0590804	0.0816665	0.0242202	0.19766	0	0.247056
Naif1	0	0.00969899	0.00371805	0.106221	0.0298663	0.0224378	0.0141656	0.00621099	0.00611866	0	0
Gm13412	0	0	0.010195	0	0.00124942	0.00194197	0	0.00775942	0	0	0
Fam102a	0.256833	0.107421	0.100704	0.356989	0.143468	0.367186	0.130302	0.233586	0.318843	0.499608	0.431402
Dpm2	0.54693	0.519995	0.39301	0.307128	0.290027	0.565647	0.505576	0.334909	0.510791	0.374258	0.299061
Pip5kl1	0	0.0012913	0.00153182	0.0117179	0	0	0	0	0	0	0
St6galnac4	0.0358856	0.00657399	0.002166	0	0	0	0.00272603	0.153149	0.438806	0.482715	0.0153304
St6galnac6	0	0.00102689	0.00412298	0	0	0	0.00490523	0	0.0540582	0.0844309	0.178799
Ak1	0.0202764	0.00594537	0.0173692	0.00113882	0	0.00476219	0.0123041	0	0.147889	0.374564	0.254357
Fpgs	0.0791793	0.0906757	0.189293	0.0932141	0.0418954	0.286667	0.193539	0.0144657	0.047958	0	0.0816304
Cdk9	0.609149	0.411335	0.518716	0.766234	0.280447	0.270817	0.59626	0.476943	0.552224	0.584008	0.430252
Sh2d3c	0.0526021	0.0416667	0.0204896	0.00790046	0.00318936	0.0203597	0.0605405	0.0154336	0.195689	0	0.348876
Ttc16	0	0	0	0	0	0.00412073	0	0	0.00330321	0	0
Tor2a	0.469526	0.422598	0.486646	0.376618	0.43523	0.443606	0.57222	0.277727	0.594112	0.662661	0.3337
Ptrh1	0.103806	0.0997689	0.0449813	0.214637	0.33451	0.0643257	0.0296682	0.185194	0.0575969	0	0.0318904
Stxbp1	0.0331301	0	0.00258311	0.0121801	0.00318923	0.0624041	0	0.00170122	0.554301	0.118203	0.757779
Gm13524	0	0	0	0	0	0	0	0	0.0059479	0	0.032894
Fam129b	0.172253	0.185	0.125365	0.253313	0.030936	0.212692	0.140281	0.0209076	0.144588	0.266777	0.223559
Lrsam1	0.0367261	0.0427019	0.0364039	0.0134392	0.0484656	0.0297856	0.0303668	0.00991302	0.0364662	0	0.112077
Rpl12	36.8848	40.1781	34.4649	26.5532	17.9304	32.8473	37.9066	36.1119	22.071	28.793	13.5185
Slc2a8	0.000442473	0.0732718	0.0645831	0.160987	0.0739014	0.0324156	0.0559141	0.0351431	0.0713902	0.193573	0.11855
Garnl3	0	0	0.00270992	0.00175361	0	0.00223315	0.00482009	0.00173234	0.0315622	0	0.0165599
Ralgps1	0.0357975	0.0230081	0.12475	0.0700403	0.147487	0.0745836	0.102141	0.0555197	0.0762054	0.25025	0.134007
Zbtb34	0.0291254	0.0765865	0.00674197	0.00685643	0.0064154	0.0124178	0.0390203	0.00597076	0.0355658	0	0.13186
Zbtb43	0.120557	0.104718	0.0766413	0.2286	0.130134	0.243215	0.113814	0.0721685	0.170171	0	0.284182
Lmx1b	0	0	0	0	0	0	0	0	0.0448286	0.0967867	0.176337
C130021I20Rik	0	0	0	0	0	0	0	0	0.0787752	0	0.16605
Mvb12b	0	0.00104659	0.00120489	0	0	0.00432296	0.00470757	0	0.0172055	0	0.0235892
Pbx3	0.0158166	0.0157006	0.136296	0.0434059	0	0.0360064	0.0372227	0.00440777	0.0497777	0	0.185516
Mapkap1	0.43506	0.266483	0.230255	0.4559	0.333066	0.138035	0.401533	0.53901	0.186556	0.237552	0.143284
Gapvd1	0.265834	0.310035	0.491991	0.23313	0.202678	0.403419	0.344232	0.180059	0.685326	0.889225	0.820741
Hspa5	2.68142	2.14676	2.52244	2.26477	1.70977	5.15511	2.44497	2.65686	4.0356	2.96911	3.30236
Rabepk	0.12128	0.205517	0.331137	0.078824	0.065833	0.15276	0.235242	0.186675	0.114953	0	0.0670207
Fbxw2	0.250104	0.314213	0.313963	0.370444	0.186521	0.236338	0.525994	0.337548	0.575758	0.22337	0.57664
Psmd5	0.290691	0.347707	0.383518	0.411582	0.285393	0.444928	0.397891	0.233373	0.452858	0.350727	0.449427
Cutal	0.27118	0.140698	0.0628799	0.293148	0.132866	0.111941	0.0396064	0.0953194	0.276879	0	0.669762
Phf19	0	0	0.0267545	0	0	0.0524134	0.015538	0.00235873	0.00448323	0	0
Cntrl	0.108559	0.0309485	0.184646	0.374685	0.00629644	0.0217457	0.0879532	0.00353105	0.0828989	0	0.103839
Rab14	1.09485	1.49342	1.35428	1.36973	1.51004	1.68514	1.68345	1.92788	2.79838	0.255629	2.35948
Gsn	0.379603	0.480602	0.315067	0.517448	0.368838	0.790406	0.154638	0.352136	0.102559	0.280706	0.363786
Stom	0.104495	0.124702	0.0887057	0.236638	0.223562	0.1233	0.0139247	0.115803	0.0154833	0.164528	0.042897
Ggta1	0	0	0	0	0	0	0.00324158	0	0	0	0
Dab2ip	0.28465	0.288	0.164026	0.623067	0.209304	0.200917	0.240768	0.408473	0.335884	0.102249	0.252818
Ttll11	0	0	0	0.0509689	0	0	0	0	0	0	0
Ndufa8	3.42542	3.32358	3.53879	2.33128	3.14655	1.83678	3.31749	3.78014	2.63215	2.57474	2.84607
Lhx6	0	0	0	0	0	0	0	0.00200441	0	0	0
Rbm18	0.0891254	0.146569	0.120584	0.125203	0.0553038	0.102401	0.175572	0.037488	0.316655	0	0.276077
Mrrf	0.162077	0.305364	0.133598	0.321114	0.105595	0.200259	0.309591	0.268156	0.194757	0.0844309	0.147231
Ptgs1	0.0332489	0.000924757	0.00144608	0	0	0.0584133	0.0382932	0	0	0	0
Pdcl	0.232749	0.235444	0.158333	0.0679671	0.170929	0.174612	0.247693	0.0635924	0.254931	0.914103	0.304531
Rc3h2	0.293841	0.306589	0.260049	0.651698	0.194626	0.47591	0.328667	0.143899	0.923709	0.556362	0.99549
Zbtb6	0.179416	0.0830638	0.0704898	0.0752982	0.138093	0.130658	0.0838831	0.0588828	0.191878	0.25025	0.285266
Zbtb26	0.047974	0.0532431	0.12821	0.0763137	0.0151215	0.0416564	0.102643	0.0306057	0.123307	0.102249	0
Rabgap1	0.159712	0.29333	0.174044	0.549513	0.114826	0.302361	0.39235	0.10373	0.543585	0.193573	0.569462
Strbp	0.597414	0.454778	0.686222	0.78011	0.48082	0.432524	0.726316	0.788199	1.13256	0.444785	1.13844
Gpr21	0.000701114	0.00740007	0.00120382	0.0295485	0.012053	0.00480571	0.0112419	0.00187383	0.0320837	0	0.0165599
Dennd1a	0.0319397	0.0329313	0.00689044	0.0364562	0.00122024	0.0163945	0.0358616	0.00610742	0.134976	0	0.254544
Lhx2	0	0	0	0	0	0	0	0	0	0	0
Nek6	0.281283	0.240243	0.290114	0.170962	0.103199	0.493719	0.261184	0.0887415	0.259417	0.219298	0.161176
Psmb7	1.47841	1.65301	2.18134	1.20416	1.30516	0.831429	1.59462	1.41784	1.31048	1.04112	1.32013
Nr6a1	0.062738	0.0313456	0.00441926	0.0401887	0.0211151	0.0505199	0.131788	0.0123024	0.125087	0	0.145245
Olfml2a	0	0	0	0	0.00170858	0	0	0.00235985	0.00333217	0	0
Gm13496	0	0.0035738	0	0	0	0.00432296	0.00759803	0	0.00687705	0	0
Wdr38	0	0.0169912	0.0112219	0.0480459	0.00517541	0.00511672	0.0120299	0.00712298	0.00991525	0	0.0288994
Rpl35	15.659	16.2948	15.1122	14.6934	7.79117	15.1033	15.3226	12.8913	10.7593	14.4777	7.32398
Arpc5l	0.893108	0.941921	1.53528	0.772618	0.948971	1.03018	1.49614	1.09262	1.28288	1.86855	1.33545
Golga1	0.128191	0.42281	0.288035	0.409164	0.1919	0.171522	0.163271	0.0809371	0.35565	0	0.261476
Scai	0.0893216	0.083067	0.0107847	0.0640525	0.0101254	0.0398602	0.105372	0.0183601	0.217722	0.171999	0.209126
Ppp6c	0.370163	0.38179	0.767492	0.316318	0.414723	0.412381	0.451661	0.317933	0.553114	0.7493	0.359116
Gtdc1	0.0338254	0.0417504	0.00416394	0.0770263	0.0236697	0.0400951	0.0568673	0.0383674	0.039784	0	0.112004
Zeb2	0	0	0	0	0	0	0	0	0.0394425	0	0
Gm13481	0.0288088	0.00130632	0	0.00172385	0	0	0	0	0	0	0
Acvr2a	0.186827	0.0628622	0.142911	0.339149	0.0906362	0.123864	0.170861	0.0658589	0.18739	0.140647	0.246308
Orc4	0.367393	0.306318	0.439075	0.252229	0.13852	0.404742	0.406007	0.124882	0.505675	0	0.341999
Mbd5	0.0336194	0.0637763	0.0237322	0.0963675	0.0266251	0.0691517	0.0587467	0.0198476	0.279816	0.222514	0.349549
Epc2	0.119313	0.156652	0.13503	0.0618986	0.0295367	0.0721552	0.161374	0.132021	0.34624	0.0876732	0.0214485
Kif5c	0.0315525	0	0	0	0	0	0	0	0.131455	0	0
Lypd6b	0.0322659	0.00210299	0.00221717	0	0	0.0569427	0	0	0	0	0
Lypd6	0	0	0	0	0	0.00162764	0	0	0	0	0.0203727
Mmadhc	0.832296	0.403665	0.525183	0.405674	0.363301	0.593137	0.572281	0.54519	0.711943	0.949526	0.815095
Rnd3	0.141511	0.181732	0.162172	0.170377	0.120468	0.368728	0.179498	0.0812728	0.181804	0.277778	0.285584
Rbm43	0.0154736	0.00616574	0.0415165	0.00141767	0	0.00488628	0.0172983	0	0.0281084	0.08726	0
Nmi	0.0369227	0.0301163	0.00461582	0.0661476	0.011787	0.0265085	0.0453114	0.0167362	0.0376376	0	0.0696447
Rif1	0.505942	0.301892	0.399608	0.807993	0.0707945	0.26133	0.63836	0.0425667	0.428207	0.463008	0.441934
Neb	0	0.0294201	0	0.0127129	0	0	0	0	0.0219083	0	0
Arl5a	0.276957	0.154859	0.240386	0.165047	0.313072	0.143046	0.18842	0.0889869	0.3306	0.628152	0.450298
Stam2	0.252655	0.346719	0.135497	0.178877	0.249925	0.135111	0.209314	0.131047	0.334261	0.202244	0.264029
Fmnl2	0.0300208	0.0735628	0.0667085	0.114763	0.00188619	0.025986	0.0836136	0.0699304	0.166113	0	0.259566
Prpf40a	1.63286	1.65624	1.9553	2.04	0.966295	1.57571	2.21185	1.18069	2.06864	0.648961	2.06614
Arl6ip6	0.358784	0.247234	0.584415	0.399495	0.21547	0.106456	0.463919	0.157434	0.479782	0	0.296969
Gm26794	0	0	0	0	0	0	0	0	0.00634876	0	0.0461944
Kcnj3	0.0284553	0	0	0	0	0.0432345	0	0	0.623474	0.233704	1.29824
Nr4a2	0.000476803	0.0175667	0.0378245	0.00508294	0.0116639	0.0140727	0.0301239	0.00766388	0.32866	0.08726	0
Gpd2	0.37356	0.212215	0.482125	0.606791	1.07594	0.20813	0.255829	0.755202	0.525769	0.303421	0.361895
Galnt5	0	0	0.00144608	0	0	0.0564989	0.00254374	0	0	0	0
Cytip	0.104653	0.0222644	0.07175	0.0546646	0.0985387	0.0254675	0.0132666	0.234048	0	0.242601	0
Gm13546	0	0.00241996	0	0	0	0	0	0	0	0	0
Acvr1c	0.116793	0.0289133	0.0508506	0.0317279	0.0327996	0.229687	0.0255334	0.028553	0.0390135	0	0
Acvr1	0.000701114	0.0217296	0.0136086	0.182931	0.0157643	0.0533766	0.0384653	0.0259342	0.0900785	0	0
Upp2	0.0920059	0.0493505	0.0294097	0.0184835	0.0915166	0.0388333	0.0652902	0.0334354	0.172313	0.203749	0.169496
Ccdc148	0	0.0216749	0.00302018	0.00286267	0	0.00785308	0.0119091	0.00345775	0.0224475	0	0.0768155
Pkp4	0.446207	0.293517	0.368086	0.227319	0.149111	0.256172	0.28262	0.0721626	0.256241	0.393488	4.30375
Tanc1	0.310309	0.197297	0.157759	0.583285	0.213703	0.160981	0.228119	0.0613349	0.305658	0.227687	0.842109
Wdsub1	0.0678644	0.104746	0.066693	0.0107337	0.109951	0.0328377	0.0953937	0.0299211	0.08411	0	0.140019
Baz2b	0.430775	0.337532	0.128931	0.501971	0.409368	0.553971	0.345384	0.60187	1.03492	0.274829	1.61385
Gm13620	0	0.00118287	0	0.063067	0	0	0.0082661	0	0	0	0
March7	0.601728	0.714962	0.637503	1.15871	0.628088	0.648874	0.666558	0.600091	1.24153	0.636442	0.864086
Cd302	0.305941	0.301286	0.495803	0.114048	0.571425	0.0288111	0.281955	0.812651	0.0498626	0.135722	0.0467436
Ly75	0.0247372	0.00419654	0.00588962	0.00797988	0.0833058	0.00241028	0.00821808	0.00878938	0.00737647	0.140766	0.0439619
Itgb6	0.0339469	0.0713206	0.114876	0.238881	0.0585351	0.138907	0.0632111	0.0406668	0.0320789	0	0
Rbms1	0	0.0051754	0.044605	0.00173104	0.00203774	0.00220257	0.00641915	0	0	0	0
Tank	0.374232	0.168188	0.27148	0.15155	0.20442	0.116702	0.247709	0.136113	0.105361	0	0.184231
Psmd14	1.17696	1.07195	0.997281	0.898838	0.658547	0.68095	1.11628	0.859633	0.911132	1.14635	0.409184
Tbr1	0	0	0	0	0	0	0	0	0	0	0.0270942
Dpp4	0.916327	0.374567	0.686276	1.18749	2.99946	0.485413	0.333096	1.70035	0.950924	0.442719	1.71837
Gcg	3.02338	0.145068	0.595281	4.57221	0.204234	0.282233	0.0613186	1.10156	61.433	104.91	0.153168
Fap	0	0	0.00223032	0.0592916	0	0.00615132	0.00613631	0	0.0308788	0.108507	0.0625336
Ifih1	0.0554693	0.0463114	0.0560042	0.0766791	0.104969	0.150896	0.159681	0.17935	0.188205	0.140647	0.298553
Gca	0.0327767	0.0970683	0.103463	0.057493	0.0280702	0.12043	0.244864	0.053447	0.305774	0.27843	0.36352
Kcnh7	0.0271241	0.00236193	0.002166	0	0.00149658	0	0	0	0.0288911	0	0.453245
Grb14	0	0.00337427	0.0100684	0.00187613	0.0017947	0.00910706	0.00781266	0.00591516	0.254762	0.25025	0.180409
Cobll1	0.140053	0.0825632	0.0457081	0.117305	0.0569176	0.161999	0.0570005	0.198854	0.221454	0.344146	0.421293
Gm13594	0.00149011	0.0215061	0.00108014	0.0830341	0.0254622	0	0.0235818	0.113222	0.027562	0	0.0826231
Slc38a11	0	0	0	0	0	0	0	0	0.00526753	0.229921	2.14406
Scn3a	0.179658	0	0	0.0617589	0	0	0	0.00173406	0.365797	0.21165	9.9673
Gm13595	0	0	0	0	0	0	0	0	0	0	0.0270942
Galnt3	0.579032	0.270702	0.24142	0.495012	0.233746	0.87703	0.299046	0.304191	0.53759	0	0.747896
Ttc21b	0.0937135	0.0981137	0.0245222	0.0725812	0	0.0394427	0.0913593	0.00739566	0.154361	0.067944	0.046772
Stk39	0.114521	0.0433852	0.184885	0.0605596	0.00925957	0.0911937	0.11161	0.0164747	0.40117	0.192407	0.320325
Cers6	0.743998	0.863807	0.829479	1.31073	0.961029	1.09757	1.0901	1.00671	0.986117	0.583624	0.848589
Nostrin	0.213664	0.234772	0.277713	0.525934	0.530364	0.4077	0.176457	0.299531	0.403106	1.49074	0.903193
Spc25	0.334577	0.109094	0.537537	0.116073	0.00310059	0.0270224	0.150245	0.180365	0.0307528	0	0
Dhrs9	0.00038718	0.00347678	0	0.00264235	0.00325044	0.0831964	0	0	0	0	0
Bbs5	0.0607428	0.0470263	0.0551242	0.00605764	0.0175936	0.00704511	0.0463887	0.0108792	0.0410085	0.170416	0
Klhl41	0	0	0	0	0	0	0.00286346	0.00234	0.00333217	0	0
Fastkd1	0.0329579	0.0559854	0.0563664	0.12337	0.00992071	0.0683036	0.110189	0.0286149	0.0651412	0.188324	0.0465831
Ppig	1.11523	1.16041	1.33807	0.963621	0.682838	0.958215	1.75945	0.52101	1.58626	0.349632	1.57354
Ccdc173	0	0.013874	0.010201	0.145782	0	0.0168784	0.0268295	0.00359232	0.0647566	0	0
Phospho2	0.119366	0.199596	0.0943899	0.0373607	0.131461	0.140453	0.150455	0.382476	0.266464	0	0.261664
Klhl23	0	0.00942961	0.0144094	0	0	0.00291218	0.05003	0	0	0	0
Ssb	2.87197	2.19673	2.77387	1.73312	0.898485	1.6037	3.43556	1.48933	2.39286	2.58693	1.70999
Mettl5	0.562265	0.591814	0.34822	0.640277	0.296161	0.133581	0.385729	0.189737	0.319887	0	0.251661
Mettl5os	0	0	0	0	0.00163264	0	0.00569727	0	0.00920139	0	0
Ubr3	0.288957	0.231128	0.344678	0.457493	0.494465	0.271365	0.274108	0.455415	0.590023	1.23662	1.02218
Sp5	0.158002	0.185925	0.151054	0.0732891	0.0181366	0.0434522	0.271717	0.0120336	0.300912	0	0.233962
Gad1os	0	0.00211124	0.00275697	0	0	0	0.0114706	0	0.0137541	0	0
Erich2os	0	0.0021039	0	0.00362974	0	0	0.00314036	0	0	0.067944	0
Erich2	0.0290342	0.0119929	0.00358289	0.015499	0.00287469	0.00496435	0.0129665	0	0.0592042	0.193573	0.0597539
Gad1	0	0	0	0	0	0	0	0	0.0800886	0	0.192565
Gm26558	0	0	0	0	0.00169767	0	0	0.0022464	0.0228445	0	0
Gorasp2	0.634803	0.501323	0.621011	0.351931	0.242674	0.790075	0.528258	0.37972	0.66108	0.0363266	0.378319
Tlk1	0.435862	0.382323	0.422361	0.898053	0.527032	0.27255	0.459959	0.145235	0.548061	0.352394	0.466003
Mettl8	0.0382419	0.243618	0.159821	0.23007	0.0663597	0.105379	0.113208	0.108837	0.102591	0	0.051755
Dcaf17	0.410907	0.359913	0.328624	0.69789	0.486151	0.453054	0.33271	0.254104	0.272216	0	0.330589
Cybrd1	0.215091	0.0960699	0.107792	0.486903	0.438865	0.919799	0.0138343	0.199238	0.00885245	0.400325	0
Dync1i2	1.08731	0.930545	1.05823	1.81801	1.0288	0.739398	1.01365	0.940274	1.75334	1.55434	1.34395
Slc25a12	0.113972	0.0849655	0.111538	0.0468358	0.0558873	0.108667	0.0691087	0.143343	0.175923	0	0.368398
Hat1	0.81743	0.450044	1.27277	0.146865	0.472138	0.326798	1.20211	0.321369	0.105414	0.158428	0.0627973
Metap1d	0.135818	0.138903	0.19033	0.33164	0.0968342	0.100228	0.159979	0.0719166	0.174796	0.616813	0.39664
Dlx1as	0	0	0	0	0	0	0	0	0	0	0
Platr26	0.0231045	0.00276469	0	0	0	0.00241621	0.00200761	0	0.00345196	0	0
Itga6	0.692472	1.04773	0.831072	0.884525	0.210096	1.07962	0.975057	0.400418	1.23308	0.067944	1.53801
Pdk1	0.855156	0.541918	0.644261	1.13119	0.752312	0.553776	0.536813	0.91287	0.903933	0.985343	1.25538
Rapgef4	0.0333685	0.0117128	0.0317945	0.00638805	0.0131389	0.0118654	0.00258189	0.014265	0.0912491	0.138083	0.0633035
Map3k20	0.385298	0.30858	0.250132	0.443929	0.107194	0.180865	0.397774	0.437934	0.173933	0.468616	0.386592
Cdca7	0.289464	0.390052	0.852	0.450197	0.00449734	0.13699	1.35341	0.175341	0.332192	0.463912	0.458443
6430710C18Rik	0	0.00117636	0	0.0310028	0.0143832	0.005122	0.00440757	0	0.0134539	0	0.0397038
Sp3	0.318967	0.248567	0.344212	0.540256	0.170091	0.141644	0.388939	0.295246	0.678351	0.237972	0.761412
Sp3os	0.773143	0.466094	0.703104	0.433058	0.509813	0.37401	0.429723	0.308045	0.848249	0.567087	0.970429
Ola1	1.62787	1.78958	1.93156	1.51983	0.663081	1.0627	2.0252	1.66498	1.36675	1.40506	0.997558
Sp9	0	0	0.00151533	0.0908827	0.00132657	0.00165594	0.041587	0	0.062349	0	0.122284
Cir1	0.337139	0.256519	0.248754	0.16061	0.193169	0.240641	0.354424	0.277816	0.579746	0.499594	0.957688
Scrn3	0.0971887	0.104735	0.119612	0.0289949	0.0322182	0.0422553	0.0955249	0.0381669	0.0765753	0.224959	0.0910512
Gpr155	0.0660864	0.0391218	0	0.00438015	0.112618	0.00219807	0.00530053	0.194043	0.0327032	0	0.215303
Wipf1	0.0508493	0.0441407	0.0362164	0.0294921	0.0188364	0.0100856	0.0890379	0.0231434	0.183661	0.210484	0.657821
Chrna1	0.0119388	0	0	0	0	0	0	0	0	0	0.784113
Chrna1os	0	0.00222698	0	0	0.00296959	0	0.00326085	0.00228166	0.0219523	0	0.110379
Chn1os3	0	0	0	0	0	0	0	0	0	0	0.0203727
Chn1	0	0	0	0	0.00172017	0	0	0	0.026668	0	0.238163
Atf2	0.332024	0.274005	0.291777	0.215455	0.292153	0.186662	0.2733	0.0946503	0.927045	0.867773	2.46562
Gm10822	0	0	0	0	0.00184208	0.00291415	0.00197922	0	0	0	0
Atp5g3	9.93122	7.99032	9.00067	5.92118	9.56698	4.53483	8.1863	7.02028	8.09712	10.2373	13.341
Lnpk	0.272978	0.243477	0.36014	0.317448	0.126816	0.24403	0.196721	0.256159	0.274469	0.151103	0.245617
Hoxd13	0	0	0	0	0	0	0	0.0901908	0.00948215	0	0.276199
Mtx2	0.873906	0.954858	0.950371	0.606091	0.76124	0.665019	1.18861	0.871062	0.66728	0	0.280669
Hnrnpa3	4.32498	2.9944	5.42756	3.92924	1.73878	3.02599	4.1621	2.13988	3.03567	2.69464	2.66671
Nfe2l2	1.66296	1.62933	1.52683	1.91041	2.31657	1.02844	1.59378	2.56906	1.00745	1.41039	0.834245
Agps	0.108121	0.0350058	0.175065	0.0662095	0.0273444	0.158081	0.0802949	0.0209018	0.184277	0.237972	0.287544
Ttc30b	0.0856474	0.00715855	0.0374174	0.00139906	0.0138759	0.0038585	0.0166173	0.00674887	0.0124953	0.102249	0.138892
Ttc30a1	0.0300208	0.0185875	0.0088917	0.0166391	0.00924928	0.0176975	0.0435263	0.0103015	0.0126899	0	0.0389197
Pde11a	0	0	0	0	0	0	0.00264116	0	0.02221	0	0.395347
Rbm45	0.101152	0.15448	0.12012	0.056254	0.0398198	0.127199	0.0735571	0.162029	0.0576301	0.327308	0.126349
Osbpl6	0.0255739	0.0524533	0.0498448	0.169922	0.170436	0.0587223	0.0604127	0.0618734	0.0696187	0.067944	0.153898
Prkra	0.561831	0.412802	0.345495	0.612152	0.627288	0.208491	0.410779	0.889717	0.250236	0.568747	0.322489
Fkbp7	0.0358856	0.00958169	0.00643507	0	0	0.0122928	0.0267535	0	0.0440336	0	0
Plekha3	0.120866	0.120209	0.101916	0.10589	0.0986196	0.0694177	0.152122	0.0432054	0.230338	0.160875	0.222267
Ccdc141	0.0292171	0.0171018	0.00914792	0.00113882	0	0.0576886	0.0222689	0.00159242	0.0119877	0	0
Sestd1	0.180306	0.132117	0.252775	0.262434	0.0375592	0.0752875	0.15291	0.0270969	0.0995439	0	0
Zfp385b	0	0.00147699	0	0	0.0372353	0.0513034	0.0101098	0.00188329	0	0	0
Cwc22	0.131337	0.29762	0.216098	0.126854	0.041635	0.133284	0.218118	0.0520797	0.155729	0	0.112922
Ube2e3	0.615794	0.507247	0.90165	0.278878	0.285939	0.546866	0.950476	0.372425	1.1036	0.87498	1.02559
Itga4	0	0	0	0	0	0	0	0	0.0144813	0	0
Cerkl	0.0288986	0	0	0	0	0	0	0	0.175103	0	0.130357
Neurod1	0.271826	0	0.0208676	0.0254735	0	0	0.00251043	0.186074	6.27676	1.45639	2.79565
Gm26755	0	0	0	0	0	0	0	0	0.00405489	0	0
Ssfa2	0.260745	0.14196	0.257553	0.27452	0.274895	0.61385	0.166158	0.421717	0.618005	0.7834	1.19235
Ppp1r1c	0	0	0	0	0	0	0	0	0.00701332	0	0
Prdx6b	0	0	0	0	0	0	0	0.00207099	0	0	0
Dnajc10	0.436877	0.177552	0.522027	0.409772	0.180336	1.73115	0.326714	0.0463628	1.4784	1.19794	0.688818
Nckap1	0.816412	0.489029	0.805041	0.757442	0.562365	0.528793	0.538252	0.25948	0.906841	1.5863	1.65547
Dusp19	0.216832	0.229044	0.109658	0.107645	0.149057	0.122788	0.18188	0.350127	0.174746	0.0876732	0.360013
Nup35	0.145763	0.120809	0.213947	0.120422	0.0666244	0.0470656	0.212821	0.165421	0.169388	0	0.0618394
Zc3h15	1.74406	1.02013	1.23534	0.736701	0.737957	0.951818	1.65844	0.934976	1.33239	1.2803	1.24057
Itgav	0.0982405	0.11964	0.110141	0.37576	0.0881472	0.297716	0.0659829	0.0904335	0.116358	0	0.398851
Calcrl	0	0	0.00144608	0	0	0.00244271	0.00631549	0	0.00641366	0	0.0224541
Tfpi	0.223566	0.183568	0.208154	0.0556965	0.0401328	0.36342	0.322511	0.0503181	0.0721451	0	0.0221911
Gm13710	0	0.00577328	0.00118433	0.0130908	0.00595299	0.00314302	0	0.00817869	0	0	0
Ctnnd1	0.856027	0.742794	0.709542	0.492144	0.571652	0.767037	0.835548	0.626346	0.573473	0.609495	0.343292
Selenoh	0.91422	0.682502	1.90443	0.651466	0.256599	0.338682	1.33259	0.290379	0.333253	0.956289	0.394058
Tmx2	0.181496	0.295231	0.487771	0.221266	0.197387	0.249896	0.44527	0.30368	0.276075	0	0.297632
Med19	0.409329	0.471334	0.524533	0.27844	0.306518	0.286443	0.612891	0.31449	0.443842	0	0.269255
Zdhhc5	0.323078	0.211012	0.232076	0.253038	0.278521	0.167889	0.19386	0.322037	0.301731	0.0363266	0.348634
Clp1	0.107483	0.150469	0.145296	0.0267232	0.0253699	0.121245	0.119163	0.16545	0.0926433	0	0.115448
Ypel4	0	0	0	0	0	0	0.0122408	0	0.00595069	0	0.0797105
Serping1	0	0	0	0	0	0	0	0	0.0900483	0	0
Ube2l6	0.0153583	0.0328859	0.0342599	0.0837351	0.0200248	0.00641193	0.0203643	0.0163803	0.0537713	0	0.201149
Timm10	0.759266	0.579436	0.982753	0.338024	0.224612	0.286965	0.860925	0.464641	0.266496	0.294384	0.179063
Slc43a1	0	0.00236439	0	0	0	0.0124825	0.0101789	0	0.0278904	0	0.0224541
P2rx3	0	0.00112814	0	0	0	0.00314302	0	0.00197467	0	0	0
Ssrp1	0.942189	0.882923	1.48377	0.779918	0.177723	0.463278	1.38401	0.439683	0.597484	0.203749	0.597491
Tnks1bp1	0.11454	0.0826294	0.0486795	0.162128	0.0383294	0.123664	0.137209	0.0319671	0.189397	0.0876732	0.335541
Olfr1124	0	0.00141647	0	0	0.0012084	0.00183395	0	0	0	0	0
Olfr1250	0	0.00170887	0	0	0	0	0	0	0	0	0
Olfr48	0	0	0	0.0241117	0	0.00165594	0	0	0	0	0
Olfr1257	0	0	0.00216028	0	0	0.0154961	0.00484054	0	0	0	0
Ptprj	0.0619632	0.179334	0.131095	0.271809	0.100467	0.236799	0.183133	0.142871	0.197071	0.291631	0.340279
4933423P22Rik	0	0.00111833	0	0	0.00124942	0.00295842	0	0.00184013	0	0	0
Nup160	0.0858036	0.047542	0.119624	0.211975	0.0175261	0.0398308	0.142842	0.0252465	0.0596219	0.145433	0.0153304
Fnbp4	0.0457187	0.193677	0.225493	0.566429	0.0632999	0.239314	0.256806	0.0533376	0.345722	0	0.411849
Mtch2	2.36578	2.31091	2.21243	2.07909	4.32492	2.13297	2.06368	3.21261	2.03164	1.85709	1.66657
C1qtnf4	0.0915074	0.0491387	0.0111832	0.084231	0.0432546	0.0322154	0.0904603	0.0138215	0.223626	0.304351	1.56218
Ndufs3	2.63208	2.49255	3.36378	1.64505	2.72363	1.25794	2.65985	3.37044	1.71503	2.66835	1.5674
Kbtbd4	0.127884	0.0709672	0.260216	0.157598	0.0224549	0.153022	0.0763205	0.0345633	0.125129	0.25025	0.281066
Celf1	0.560284	0.786043	0.842692	0.671718	0.367258	0.638721	1.05785	0.622313	1.60038	0.613738	1.98854
Psmc3	1.34964	1.19686	1.73869	1.02467	0.81285	0.685989	1.38103	0.844097	0.988085	0.769453	0.877722
Slc39a13	0	0.021961	0.00885761	0.0561041	0.0387977	0.0130695	0.0342127	0.00873038	0.127998	0	0.150627
Madd	0.0577549	0.0810309	0.0058426	0.100265	0.0576364	0.0515239	0.0822471	0.0914834	0.335251	0	0.536293
Nr1h3	0.059629	0.13067	0.0246325	0.0471252	0.115515	0.0115936	0.0867256	0.077259	0.0338118	0	0.0837468
Acp2	0.153139	0.0804756	0.110054	0.150362	0.0633285	0.0671326	0.0918986	0.0366432	0.252949	0.138083	0.199967
Ddb2	0.0895616	0.105017	0.180141	0.136763	0.0310129	0.0425064	0.094475	0.12783	0.0310347	0.158428	0.147583
A330069E16Rik	0.142662	0.0261143	0.0200914	0.0499955	0.0490883	0.0300712	0.0235912	0.0252601	0.0920464	0	0.194142
Pacsin3	0.057484	0.0188155	0.0370845	0.00141811	0.00615622	0.00513228	0.0307295	0.00632458	0.0284835	0	0.165172
Arfgap2	0.222972	0.224655	0.350332	0.212834	0.119429	0.189781	0.322771	0.081372	0.452187	0.22832	0.606762
1110051M20Rik	0.0303648	0.0177387	0.00241282	0.00291015	0.00334311	0.00615185	0.012601	0.0199874	0	0	0
Lrp4	0.122756	0.16744	0.170087	0.4047	0.0902856	0.0638735	0.136125	0.05488	0.0296156	0	0.100524
Ckap5	0.422882	0.131667	0.576216	0.411871	0.291549	0.359999	0.229396	0.477286	0.417579	0.256496	0.498412
F2	0	0	0.00120382	0	0	0.0100466	0	0	0.082348	0	0.188714
Zfp408	0.0563799	0.0333204	0.0108488	0.160264	0.0305655	0.0627246	0.115964	0.00541626	0.159404	0	0.0906312
Arhgap1	0.298389	0.188285	0.228864	0.222793	0.189735	0.367425	0.310424	0.220723	0.293964	0.220751	0.331611
Atg13	0.00038718	0.0243199	0.0081926	0.074222	0.0455415	0.186174	0.0275651	0.0248963	0.102203	0.267094	0.119909
Harbi1	0.0212415	0.0584208	0.108232	0.031638	0.0479018	0.0794316	0.112276	0.0371257	0.150224	0	0.091706
Ambra1	0.0154803	0.0368081	0.157099	0.321678	0.0338943	0.191103	0.0955141	0.0302259	0.139836	0	0.137265
Mdk	0	0.00723547	0.00295912	0.0229413	0.00719866	0.00241028	0	0	0.0221843	0.230521	0.0578901
Dgkz	0.445685	0.414264	0.390211	0.644201	0.450518	0.338906	0.5673	0.370815	0.679357	0.108085	1.21524
Gm9821	0	0	0	0	0	0	0	0	0.00508239	0	0
Creb3l1	0.0830721	0.0565268	0.0535727	0.0168625	0.052175	0.670972	0.173386	0.0249005	0.205135	0.0956206	0.604766
Phf21a	0.191488	0.115429	0.0224444	0.187824	0.058355	0.194262	0.116115	0.0607965	0.473699	0.308437	0.485355
Large2	0.0936316	0.0642991	0.126083	0.146872	0.0283897	0.121806	0.177148	0.0158123	0.217737	0.661081	0.215988
Pex16	0.738854	0.56125	0.241891	0.39059	0.945176	0.252715	0.510155	0.655926	0.394321	0.499957	0.249414
1700029I15Rik	0	0.000968096	0	0	0.00263909	0.00479551	0.00265372	0.00173406	0.012162	0	0.0237403
Mapk8ip1	0.0380996	0.0103343	0.00892562	0.0250032	0.0162706	0.00718566	0.00861921	0.00269496	0.0925236	0	0.312797
Cry2	0.183773	0.0277526	0.0367548	0.0807986	0.0547648	0.0571082	0.0561549	0.0476956	0.288985	0.188324	0.227774
Slc35c1	0.1782	0.189654	0.165096	0.260649	0.0522323	0.229552	0.121599	0.18394	0.171221	0.379929	0.187437
Syt13	0.0991215	0	0.00361208	0	0	0.0256475	0	0.00198272	0.985892	0.898128	1.29358
Prdm11	0	0.0176101	0.0130274	0.0478253	0.00164358	0.00252597	0.0213917	0.00661379	0.00277441	0	0
4631405J19Rik	0.0299643	0.00170887	0	0.0516881	0.0473592	0.0020292	0	0.017808	0	0	0.0165599
Trp53i11	0.17815	0.0322211	0	0.0700218	0	0.00514533	0.00727774	0	1.48142	0.28873	1.41868
Cd82	0.281281	0.334818	0.408851	0.569013	0.729785	0.567615	0.289506	0.617843	0.23827	0.959125	0.572722
Ext2	0.0683004	0.308639	0.280398	0.251424	0.23647	0.23933	0.23011	0.144224	0.313131	0.257662	0.222572
Accs	0.0528791	0.00594296	0.00307749	0.0014022	0.0127999	0.00195228	0.0290483	0.00541259	0.00659721	0.124008	0
Gm13889	0	0.00303907	0	0	0.00186462	0	0.00842263	0	0	0	0
Alkbh3	0.209653	0.158673	0.293042	0.3785	0.24299	0.0986676	0.276873	0.143093	0.198408	0	0.177857
Hsd17b12	1.25531	1.15506	1.09289	1.0175	0.75857	0.72562	1.32205	1.62068	0.926328	0.620391	0.537668
Ttc17	0.135834	0.0573638	0.0113954	0.142963	0.0816292	0.147015	0.0794848	0.0306564	0.0803214	0	0.0449082
Api5	0.506879	0.324326	0.529335	0.568296	0.347084	0.457559	0.424584	0.299358	0.617994	0.312323	0.400135
Gm10800	0.0244438	0.00118287	0	0.107018	0	0.00246109	0.00304272	0	0.0239869	0	0.0235892
B230118H07Rik	0.184931	0.284285	0.140969	0.131857	0.15304	0.0899742	0.26037	0.170764	0.20903	0.156642	0.353442
Traf6	0.18529	0.1017	0.0255319	0.0870915	0.0436557	0.132138	0.143252	0.216251	0.285173	0.376915	0.208881
Prr5l	0.20041	0.0738653	0.163318	0.0178604	0.136189	0.0383759	0.100922	0.0867609	0.00834404	0	0
Commd9	0.221663	0.303807	0.459543	0.0851089	0.227536	0.355073	0.399288	0.105335	0.373567	0.570326	0.762812
Ldlrad3	0	0.00153107	0.00151305	0	0	0.00720382	0	0	0.0463349	0	0.0235892
Trim44	0.235535	0.135652	0.115162	0.280832	0.0890796	0.0959673	0.138933	0.243849	0.286978	0.237972	0.186029
Cd44	0.187996	0.452594	0.726335	0.607791	0.00164358	0.172247	0.605032	0.0611998	0.334984	0.458209	0
Pdhx	0.190586	0.242734	0.0975011	0.104526	0.0704097	0.159112	0.232869	0.0921015	0.189191	0	0.102593
Apip	0.185887	0.121678	0.464247	0.0997065	0.0108411	0.0567423	0.241969	0.0115315	0.204926	0.202536	0.0612618
Ehf	0.870102	1.08132	1.08147	0.754115	0.18188	0.700277	1.46751	0.530193	0.10899	0.75607	0.0235892
Cat	1.12293	0.649622	0.605254	0.81393	2.49015	0.592127	0.695449	1.60691	0.269123	0.691431	0.12508
Abtb2	0.0285869	0.00355541	0.019941	0	0.00537748	0.00281153	0.00279417	0	0.00755272	0	0
Nat10	0.19977	0.155499	0.0778372	0.38964	0.012554	0.0626866	0.207535	0.0279126	0.080797	0	0.0831542
Caprin1	1.17823	0.786161	0.934988	0.865313	0.382747	0.920383	1.1001	0.40207	1.42521	0.672387	1.26464
Lmo2	0	0	0	0	0	0	0	0	0.00613973	0	0.0498832
Fbxo3	0.293751	0.281119	0.271835	0.0908183	0.116616	0.169099	0.274367	0.0915988	0.52076	0.404448	0.467782
Cd59b	0.0334889	0.00133276	0	0	0	0	0	0	0.0151377	0	0.0797105
Cd59a	0	0	0	0	0	0	0	0	0.00635257	0	0
Hipk3	0.162779	0.0861252	0.227843	0.146238	0.118218	0.190004	0.159514	0.0259808	0.279597	0.301658	0.497189
Cstf3	0.218901	0.176482	0.364615	0.477701	0.0673684	0.198846	0.225955	0.198095	0.576139	0.226288	0.465348
Tcp11l1	0.0310249	0.000923021	0	0.00164451	0	0	0.00413462	0	0.026888	0	0.108068
Depdc7	0.460173	0.309833	0.217229	0.347727	0.382711	0.0245	0.206924	0.640942	0.0415514	0	0
Qser1	0.0904188	0.260115	0.205164	0.308946	0.0211497	0.163362	0.216072	0.0281278	0.295097	0	0.207851
Prrg4	0.0284553	0.00593834	0.0172811	0.0188844	0	0.00165594	0.023039	0	0.0034277	0	0
Ccdc73	0.0322099	0.0163539	0.0553146	0.00535359	0.0313452	0.12092	0.0225774	0.0205285	0.0465715	0	0.0611108
Eif3m	2.91973	2.99447	3.32804	1.82441	1.44454	1.99093	3.45812	1.78355	2.99913	3.25261	1.29695
Rcn1	0.0284553	0.00259284	0.056398	0	0	0.136165	0.0331447	0	0.0806533	0	0.0591763
Pax6os1	0	0	0	0	0	0	0	0	0.0630596	0.0363266	0.032894
Paupar	0	0	0	0	0	0	0.00287017	0	0.0703151	0	0.045637
Pax6	0	0	0	0	0	0	0	0	0.666786	1.46195	0.557563
Elp4	0.277941	0.0975516	0.192036	0.192115	0.090795	0.0606001	0.174319	0.310094	0.176535	0	0.0870438
Immp1l	0.825342	0.540444	0.576163	0.444589	0.699839	0.383287	0.67571	0.671672	0.717196	1.05907	0.378443
Dnajc24	0.227594	0.293875	0.324708	0.210935	0.123153	0.222904	0.336553	0.245087	0.389167	0.404551	0.424594
Arl14ep	0.101545	0.0806002	0.0579783	0.113648	0.0304667	0.0634775	0.111628	0.0556682	0.192153	0.0876732	0.216713
Mettl15	0.0947337	0.0940743	0.0947178	0.0586719	0.0372534	0.0226156	0.0591661	0.169173	0.0492092	0.210756	0
Kif18a	0.0589082	0.00714962	0.158162	0.201341	0.00668914	0	0.0192382	0	0.00333217	0	0.0683639
Bdnf	0	0	0	0	0	0	0	0	0.0285961	0	0
Lin7c	1.11969	0.575971	0.712645	0.875117	0.759551	0.715793	0.482728	0.689684	0.823443	0.756544	1.19072
Lgr4	0.698091	0.386263	0.685898	0.582511	0.62515	0.533391	0.462629	0.633845	0.199593	0.396931	0.161614
Ccdc34	1.38486	1.09326	3.37969	1.61998	0.284645	0.787065	2.07913	0.777973	0.607482	1.07662	0.367297
Bbox1	0	0.00412449	0	0.0221166	0.0373035	0	0.00431662	0	0.00354009	0	0
Ano3	0	0.0143406	0.00120489	0.0419777	0	0	0.00471972	0	0	0	0
Olfr1318	0	0.00102978	0	0	0	0.00204639	0	0	0	0	0
Lpcat4	0.286059	0.113876	0.1226	0.170922	0.189062	0.271792	0.146116	0.220119	0.123398	0.41337	0.147604
Nutm1	0	0.00115832	0	0	0	0	0	0	0	0	0
Nop10	2.80018	2.89765	2.92931	1.88578	2.56702	2.35604	3.53893	2.19344	2.16233	2.51375	1.76249
Slc12a6	0.136811	0.0645665	0.082204	0.111028	0.0618914	0.0640244	0.118497	0.0363067	0.250635	0.193573	0.14475
Emc4	0.574699	0.723087	0.671195	0.424038	0.78342	0.443735	0.930283	0.669479	0.503936	0.236268	0.248547
Katnbl1	0.353065	0.191091	0.216358	0.118775	0.114656	0.126546	0.169899	0.065436	0.246455	0.421953	0.148216
Emc7	0.68149	0.896626	0.743976	0.478253	0.558795	0.697207	0.816606	0.755378	1.10433	1.57841	0.933043
Aven	0.225147	0.26617	0.312367	0.185328	0.111751	0.241747	0.267219	0.0845556	0.23452	0	0.132739
Ryr3	0	0	0.00712077	0.00836973	0.00231314	0.0803787	0	0.142939	0	0	0.378022
Fmn1	0.112109	0.199084	0.081676	0.254729	0.191781	0.233267	0.0965381	0.115493	0.242212	0.524747	0.672772
Gm13963	0	0	0	0	0.00149658	0	0.00324158	0.00390055	0.00434282	0	0
Arhgap11a	0.201574	0.107998	0.270883	0.182621	0.0297703	0.311935	0.10945	0.029816	0.0621229	0	0.309263
Gjd2	0	0	0	0	0	0	0	0	0.0170659	0	0.0303065
Aqr	0.404538	0.399031	0.5965	0.607807	0.134747	0.405557	0.518255	0.206417	0.377634	0.573107	0.737938
Zfp770	0.167667	0.0939199	0.143055	0.125613	0.0399679	0.06424	0.186232	0.043453	0.106725	0.25025	0
Dph6	0.0332489	0.299521	0.226374	0.129167	0.0176905	0.0949247	0.221922	0.0851525	0.243618	0	0.088468
BC052040	0.0713701	0.126472	0.0205571	0.0616081	0.00761724	0.0276142	0.0467876	0.107657	0.0575007	0	0.172876
Meis2	0.0655455	0.0279552	0.0203956	0.0488581	0.0365229	0.0279928	0.0330203	0.026486	0.127012	0	0.199405
2700033N17Rik	0.0365844	0.0369291	0.0382139	0.0111541	0.0338783	0.0106097	0.007329	0.0279702	0.0187446	0	0.035436
G630016G05Rik	0	0	0	0	0	0	0	0	0	0	0
Spred1	0.202882	0.298698	0.442524	0.167675	0.0201611	0.274419	0.376573	0.0324697	0.170176	0	0.271722
Fam98b	0.101558	0.225391	0.254514	0.176688	0.0495429	0.109874	0.338824	0.189343	0.266553	0	0.178231
Thbs1	0.12786	0.104858	0.0299473	0.158707	0.00143069	0.262178	0.132515	0.00485586	1.14584	0.64512	0.331883
Fsip1	0	0.00249995	0	0	0	0	0	0	0	0	0
Eif2ak4	0.0422095	0.0317641	0.0892558	0.123676	0.0199285	0.0824099	0.081163	0.0124999	0.0874376	0.17618	0.0867897
Srp14	2.36705	1.87414	1.91312	1.40409	1.35152	1.66068	1.93309	1.92974	2.9479	2.45472	2.64082
Bmf	0.0332489	0.00590191	0.00121099	0	0.00708835	0.0115463	0	0.00466244	0.0403006	0.175439	0.103744
Bub1b	0.137454	0.00463072	0.356049	0.0150091	0	0.0193665	0.0220063	0	0.0287872	0	0
Pak6	0	0.00321069	0.0462689	0.00130807	0.00398052	0	0.00685164	0	0	0	0
Plcb2	0	0	0	0	0	0	0.0418121	0	0	0	0
Inafm2	0.198822	0.110643	0.0921322	0.129474	0.0501486	0.145791	0.141057	0.0468561	0.224352	0	0.331416
A430105I19Rik	0	0.0157615	0.00121099	0	0.0297606	0.0342723	0.0269208	0.00210068	0.0586872	0	0.143087
Phgr1	9.15531	5.06892	4.88424	6.98217	21.7162	10.9449	2.25482	12.8728	3.1117	10.7612	6.63221
Disp2	0	0	0	0	0	0.00632501	0	0	0.168637	0.458516	0.419469
Knstrn	0.201775	0.059186	0.69199	0.204179	0.00167403	0.0169913	0.132749	0.110857	0.0233202	0.277778	0
Gm14091	0.0202764	0.0196221	0.0228869	0	0	0	0.0763212	0	0.00230074	0	0
Ivd	0.0785119	0.161029	0.164395	0.101241	0.0589911	0.0384631	0.1415	0.0388606	0.133642	0	0.262853
Bahd1	0.0306932	0.0353168	0.0119742	0.0432199	0.0348517	0.0956442	0.0344974	0.0182336	0.164391	0.0363266	0.3266
Chst14	0	0	0.00152115	0	0	0	0.00277543	0	0	0	0.0203727
Ccdc32	0.144533	0.167011	0.23864	0.106414	0.0938373	0.0597781	0.20095	0.185196	0.187766	0.124008	0.243485
Rpusd2	0	0.0132676	0.0203782	0.00179805	0.00175135	0.0176185	0.0444704	0	0.0139034	0	0
Knl1	0.23329	0.0639842	0.276625	0.550779	0.07192	0.00724579	0.133935	0.00197467	0.00701332	0.140766	0
Rad51	0.198175	0.00792695	0.418736	0.193937	0.00540586	0	0.267316	0.128982	0.0130458	0	0.0235892
Rmdn3	0.211818	0.094198	0.179559	0.178188	0.238002	0.102326	0.187546	0.344881	0.212287	0.124008	0.335571
Gchfr	0.0622766	0.0166641	0.0528429	0.0219911	0.128206	0.00549446	0.011414	0.0533672	0.115703	0	0.58284
Dnajc17	0.0260101	0.0631023	0.0589425	0.100728	0.0461303	0.0296775	0.113412	0.023719	0.110953	0	0.173404
Zfyve19	0.181692	0.164799	0.120211	0.148816	0.173599	0.101929	0.15774	0.0778379	0.239245	0.118203	0.121198
Ppp1r14d	1.14377	0.994981	0.63281	1.07677	2.34947	0.542961	0.607559	1.33339	0.675548	0.509833	1.02494
Spint1	1.43274	1.16891	0.743727	2.00568	1.93126	1.33933	0.804343	1.37369	1.96074	2.62041	1.00413
Rhov	0	0.0275831	0.00569507	0.0498412	0.0384659	0.135781	0.00540346	0.0256931	0.0715956	0	0.171268
Vps18	0.127475	0.132704	0.0179542	0.116129	0.0769436	0.116451	0.111094	0.147172	0.12279	0.0363266	0.188895
Dll4	0.0119158	0.00785294	0.00144608	0.0275295	0.0183617	0.0723707	0.0133839	0.0101722	0.212537	0.114863	0.214418
Chac1	0.0253801	0.00723821	0	0.0555211	0.0828978	0.030748	0.00203806	0.0700587	0.125773	0.144175	0
Ino80	0.176311	0.190333	0.162612	0.631406	0.0883555	0.0743938	0.264728	0.0464437	0.220684	0.138083	0.20436
Exd1	0.0578875	0.00670245	0.00155688	0.0182035	0.0219053	0.00764526	0	0.0141113	0.00330321	0	0.0770673
Chp1	0.544616	0.405024	0.480461	0.685243	0.850795	0.619651	0.288426	0.686654	0.391982	0.691329	0.611457
1700020I14Rik	0.707496	0.744678	0.664348	1.11579	0.979431	0.766819	0.797329	0.86193	0.932209	0.244124	0.741347
Oip5	0.0291254	0.00124765	0.205014	0.034559	0.00672087	0.00249853	0.0628424	0	0	0.140647	0.0373635
Nusap1	0.489022	0.102434	0.803656	0.192039	0.0343818	0.00575988	0.0498475	0.139612	0.0159426	0	0.106488
Ndufaf1	0.156004	0.33293	0.215817	0.104716	0.136049	0.0928095	0.358478	0.165145	0.179861	0.140647	0.0638707
Rtf1	0.45554	0.650578	0.532447	0.822715	0.315065	0.446004	0.698435	0.382101	0.835474	0.259188	0.640639
Itpka	0.101069	0.130838	0.125958	0.323069	0.157034	0.048503	0.154558	0.282148	0.0605482	0.308499	0.359236
Ltk	0	0.0163343	0.0113778	0.062861	0.00160373	0.0160662	0.0274156	0.00465144	0.062371	0	0.344192
Rpap1	0.0855234	0.206537	0.278542	0.204006	0.0347668	0.0704725	0.157281	0.227521	0.155076	0.171999	0.22884
Tyro3	0.0240011	0.00649433	0.00896906	0.0286567	0.00178313	0.00457411	0.0290647	0.00423255	0.030775	0	0
Mga	0.334259	0.210753	0.215461	0.551168	0.0971533	0.503477	0.42308	0.0711231	0.646572	0.149343	0.797609
Mapkbp1	0	0.0244593	0.00223269	0.0458752	0.0269829	0.0204253	0.028354	0.00383864	0.0575257	0	0.0947381
Jmjd7	0	0.0105455	0	0.0540001	0.0017947	0.00233464	0.0118289	0.00643871	0	0	0
Ehd4	0.0689857	0.173773	0.202411	0.12287	0.217751	0.171883	0.217747	0.0934929	0.111998	0	0.105127
Vps39	0.00197223	0.0456561	0.0281534	0.0725804	0.0536974	0.126617	0.0728964	0.0215458	0.128184	0	0.305808
Tmem87a	0.215515	0.182544	0.192372	0.448139	0.0644995	0.10461	0.2096	0.0446573	0.215558	0.329921	0.16363
Ganc	0.116568	0.0353377	0.155303	0.106397	0.0626391	0.137315	0.0861411	0.0320664	0.138253	0	0.120388
Zfp106	0.615897	0.924826	0.834829	1.1287	0.525116	0.687358	0.960205	0.534241	0.856324	0.227687	1.06558
Gm26899	0	0.0035671	0.0281677	0.00113882	0	0	0.00231594	0.00165415	0	0	0
Snap23	0.213241	0.335002	0.151869	0.217285	0.459996	0.270398	0.25468	0.2574	0.169555	0.542205	0.185354
Lrrc57	0.256591	0.0960378	0.0721785	0.1041	0.122436	0.0578599	0.0938923	0.176866	0.119947	0	0.176351
Haus2	0.24647	0.0893015	0.0625896	0.0667711	0.11871	0.109546	0.119994	0.0603826	0.109598	0.722716	0.221328
Stard9	0	0.0111262	0.0504861	0.0439758	0.00143069	0.00489743	0.00339449	0	0.0540589	0	0
Cdan1	0.0305908	0.0429159	0.0171151	0.171091	0.00811734	0.0111708	0.0346162	0.00469693	0.0265804	0	0.0165599
Ttbk2	0.0313453	0.0122359	0.0326955	0.0453064	0.00516613	0.0523909	0.0124128	0.00232084	0.139205	0	0.160563
Ubr1	0.271658	0.149575	0.176732	0.195137	0.0859344	0.145231	0.131403	0.0411345	0.38638	0.108085	0.384496
Tmem62	0.0658617	0.118442	0.0102367	0.117362	0.0741696	0.0287709	0.0239247	0.00947649	0.0823158	0.08726	0.162708
Ccndbp1	0.256847	0.299079	0.112274	0.324958	0.326466	0.25746	0.190164	0.110277	0.67689	0	0.411008
Epb42	0.0819779	0	0	0	0	0.040474	0.0032918	0.128353	0.421284	0.201057	0
Tgm5	0	0.000946214	0	0	0	0	0	0	0.0251054	0	0
Lcmt2	0.0805958	0.171333	0.0672182	0.143927	0.087626	0.107047	0.138398	0.0428402	0.157584	0.0876732	0.0843533
Adal	0.0444005	0.0474149	0.0705054	0.0965964	0.0153955	0.0363359	0.0897275	0.17014	0.154408	0.310898	0.0406889
Zscan29	0.0574901	0.0767937	0.062752	0.12473	0.0619918	0.0850312	0.105866	0.0339595	0.184187	0.140766	0.108238
Tubgcp4	0.129558	0.0602082	0.0448838	0.15971	0.0341254	0.106575	0.134216	0.034489	0.152153	0.427121	0.352371
Trp53bp1	0.163683	0.138869	0.0659054	0.215967	0.0714298	0.239251	0.119527	0.0209146	0.433499	0	0.304952
Map1a	0.000442473	0.00219956	0	0.0159574	0	0	0.00834956	0	0.0840324	0	0.242979
Ppip5k1	0.088695	0.0584605	0.0740042	0.145422	0.0643883	0.0501849	0.0958608	0.018052	0.104526	0	0.205295
Ckmt1	2.47298	3.07802	1.96198	3.2362	5.61346	2.16366	1.48835	4.7533	0.944407	1.73334	1.12845
Catsper2	0.000536505	0.0544993	0.0665848	0.135263	0.0101767	0.026764	0.0192892	0.017594	0.0365186	0.242248	0
Pdia3	2.42615	2.66581	2.93551	1.79054	1.26859	5.12209	3.0506	1.90858	3.72943	2.91738	2.84961
Ell3	0.0215231	0.00853031	0.0528195	0.0346497	0.00556515	0	0.00523465	0.00379773	0.0137875	0	0
Serinc4	0	0	0	0	0	0	0	0	0.00429413	0	0
Serf2	9.72006	7.41878	9.21437	7.00593	13.8844	10.678	9.06856	10.5652	10.1062	11.7342	7.04662
Hypk	0.530455	0.550933	0.883259	0.380066	0.50914	0.258563	0.761783	0.369004	0.556652	0.432703	0.307299
Mfap1b	0.234825	0.194209	0.0931039	0.111505	0.0546426	0.091233	0.136645	0.0487115	0.234825	0.380337	0.100772
Mfap1a	0.291463	0.133531	0.174911	0.0787838	0.0722177	0.192819	0.168704	0.0665839	0.218123	0	0.296785
Wdr76	0.17238	0.070448	0.338322	0.0821694	0.0513584	0.0168688	0.247658	0.0205388	0.0462805	0	0.032894
Frmd5	0	0	0	0	0	0	0.00324158	0	0.00486885	0	0
Casc4	0.0197792	0.00777568	0.00254429	0.121902	0	0.0173837	0.0355576	0	0.0676423	0	0.0662629
Ctdspl2	0.110053	0.15797	0.288656	0.48732	0.074891	0.0669945	0.251316	0.220058	0.236078	0	0.249688
Eif3j1	0.117426	0.109306	0.222489	0.231727	0.0765663	0.199635	0.172158	0.172894	0.247197	0.278849	0.0303065
Spg11	0.0803569	0.0422559	0.00607521	0.0742955	0.167611	0.052491	0.0370184	0.017996	0.0878553	0	0.207607
B2m	4.57582	2.85363	2.71838	2.69855	6.1045	6.16074	2.85189	5.13109	5.14727	5.91931	4.93224
Sord	0.648333	0.485623	0.356968	0.439132	0.47649	0.797879	0.563397	0.373948	0.842647	0.980852	2.77341
Duox2	0.0223798	0.00902531	0.0186066	0.00278383	0.0017113	0.0724165	0.0176887	0	0.0503793	0	0.0303065
Duoxa2	0	0.00305258	0.00112201	0.00611983	0.0051421	0.071299	0.0178904	0	0.00654249	0	0.0153304
Duoxa1	0	0.00132546	0.00133268	0	0	0	0	0	0	0	0
Shf	0.0241107	0.0642543	0.0864231	0.0318833	0.0114515	0.147645	0.0708257	0.0152978	0.331002	0	0.330493
Slc28a2	0	0.00124765	0	0	0	0	0.00344532	0	0	0.1343	0.137086
Gatm	0.0313923	0.0101623	0.0131928	0.0504109	0.028593	0	0.0289152	0.0120881	0.104024	0	0.0224541
AA467197	0.672395	0.0657942	0.0831417	0.437594	3.1401	0.176755	0.0903091	1.09062	0.00861651	0.986985	0
Slc30a4	0.34046	0.19946	0.241375	0.289666	0.256243	0.633046	0.17795	0.119655	0.24095	0.331291	0.370988
Bloc1s6os	0.0344209	0.00200687	0.00414171	0	0.0016178	0.202059	0.0046475	0	0.0162166	0	0.0467436
Bloc1s6	0.448135	0.217088	0.195936	0.369203	0.253795	0.183133	0.158848	0.171478	0.190734	0	0.195078
Sqor	0.877177	1.1942	0.720135	0.780644	0.550693	0.993459	0.528296	1.1274	0.123298	0.305561	0.284198
Sema6d	0.0898608	0.0357055	0.0157618	0.134419	0.257579	0	0.00462478	0.0777895	0.0470895	0	0
Slc24a5	0.696474	0.258344	1.32381	0.434693	0.00933911	0.173346	0.274583	0.0767573	0.288287	0.352201	0.045637
Myef2	0.589167	0.241542	0.249149	0.3537	0.0799207	0.262913	0.391384	0.0447975	0.81945	0.536709	0.362421
Dut	0.903805	0.636959	2.87329	0.296932	0.138213	0.343607	1.72303	0.0978262	0.263792	0.854205	0.182843
Cep152	0.000536505	0.00801035	0.0669592	0.161721	0.00314988	0.0576298	0.0223638	0.00372289	0.0182027	0	0.0495483
Shc4	0	0.00257704	0	0	0	0.0268936	0	0	0.0249268	0	0
Eid1	0.470305	0.363706	0.171444	0.30404	0.33699	1.71193	0.468135	0.397767	1.69695	1.25631	2.74718
Secisbp2l	0.199596	0.103248	0.164901	0.456171	0.337014	0.107435	0.120502	0.239724	0.217961	0.243309	0.361525
Cops2	0.824053	0.605086	1.03791	0.594157	0.363964	0.43242	0.530431	0.450538	0.712059	0.796729	0.342584
Galk2	0.352179	0.389935	0.395131	0.330486	0.219348	0.911302	0.294781	0.826578	0.734916	0.255629	0.894463
Fgf7	0	0.00133096	0	0.0200842	0.00163264	0.0172729	0.00217804	0	0	0	0
Dtwd1	0.168092	0.103611	0.155727	0.0525126	0.0532883	0.0620841	0.171961	0.0420109	0.0850499	0	0
Slc27a2	0.0548846	0.154561	0.189324	0.229136	0.0569951	0.018689	0.202935	0.0969605	0.0996727	0	0.113049
Hdc	0	0	0	0.00141811	0	0.00239331	0.00275605	0	0.0498086	0	0
Gabpb1	0.166565	0.0922514	0.279752	0.139812	0.116523	0.0805878	0.141017	0.027066	0.230213	0.215332	0.240105
Gm27003	0	0.00868645	0.00515206	0.049608	0.00655679	0.0161671	0.0141021	0.00977501	0.0151822	0	0.0439619
Usp8	0.291898	0.445618	0.319739	0.46354	0.179249	0.384737	0.28905	0.447071	0.474773	0.114863	0.28631
Usp50	0.255314	0.129872	0.235486	0.0948327	0.0757059	0.241469	0.208542	0.0542294	0.171706	0.243309	0.187674
Trpm7	0.302564	0.312989	0.302929	0.511315	0.266744	0.376584	0.373264	0.130318	0.607977	0.242385	0.467121
Sppl2a	0.794968	0.717037	0.703368	0.755037	0.678402	1.21832	0.59671	0.593653	0.685389	0.182881	0.766269
Ap4e1	0.0583881	0.0310891	0.0116953	0.0463575	0.0169493	0.0296574	0.044159	0.00536588	0.087206	0	0.0764197
Blvra	0.377617	0.322413	0.320413	0.114317	0.157489	0.100373	0.385039	0.0853747	0.13595	0.314104	0.219409
Ncaph	0.202025	0.058989	0.636538	0.281633	0.00903788	0.0162199	0.151316	0.0668744	0.019426	0.158428	0
Itpripl1	0.321093	0.314095	0.411335	0.18666	0.207692	0.233094	0.271884	0.327879	0.0549174	0.329257	0.028101
1810024B03Rik	0.0929166	0.0291944	0.00736988	0.0261608	0.0215458	0.0447832	0.07058	0.0239407	0.0532369	0	0.0221911
Snrnp200	0.449004	0.514655	0.71855	0.758406	0.240718	0.189605	0.634033	0.142669	0.535429	0.08726	0.549081
Ciao1	0.213728	0.178771	0.21516	0.242536	0.146734	0.10544	0.281834	0.329057	0.160972	0	0.137699
Tmem127	0.205157	0.122976	0.161431	0.0665164	0.173958	0.315747	0.229049	0.0955432	0.238555	0.260297	0.445375
Stard7	0.368693	0.281699	0.477724	0.594276	0.243826	0.21791	0.415963	0.296327	0.236475	0.645062	0.24308
Dusp2	0	0.00123923	0	0	0	0	0.00254449	0	0.00306842	0	0.0683639
Fahd2a	0.191104	0.157342	0.0851132	0.239506	0.116075	0.138184	0.210157	0.107138	0.229437	0	0.273658
Kcnip3	0.0577631	0	0	0	0	0	0	0	0.190429	0	0.235182
Zfp661	0	0.0180151	0.025368	0.012338	0.00374548	0.00204639	0.0249736	0.0119644	0.0379856	0	0.035436
Mrps5	0.836742	0.656401	0.652665	0.611737	0.390814	0.272895	0.912142	0.299911	0.669973	0.462097	0.452887
Mal	0.000442473	0.00141647	0	0.00807678	0.0124629	0	0	0.00969189	0.00363674	0	0
Mall	0.25506	0.364451	0.0906018	0.552703	1.31565	0.0655806	0.0644538	1.13712	0.0231402	0	0.0618949
Nphp1	0.140652	0.0345823	0.0234047	0.104049	0.0881272	0.0507183	0.0813283	0.0333938	0.0995135	0	0.106257
1500011K16Rik	1.14856	0.936337	1.27094	1.27529	1.15456	0.499876	1.08654	1.05352	0.65635	1.37152	0.850152
Bub1	0.134271	0.00443027	0.391065	0.107234	0.00150641	0.00294336	0.0436705	0.0629771	0.00959794	0.0967867	0
Bcl2l11	0	0.0695277	0.0769659	0.223029	0.0260458	0.0476155	0.120037	0.0254068	0.202876	0	0.0214485
Gm39929	0	0.0169078	0	0	0	0	0	0	0	0	0
Anapc1	0.228779	0.255628	0.375457	0.255496	0.114498	0.214128	0.292048	0.0582891	0.364023	0.0876732	0.331112
Mertk	0.00105336	0.00930379	0.0117051	0.0273372	0.0640732	0.00309681	0.00929914	0.0177193	0.0103901	0	0
Tmem87b	0.0884149	0.165694	0.250192	0.287836	0.273944	0.392204	0.213615	0.139376	0.368168	0.38733	0.415215
Zc3h8	0.096296	0.0696954	0.0201138	0.172906	0.0239508	0.0472441	0.145591	0.0285721	0.155874	0.329921	0.156202
4933427J07Rik	0	0.00227646	0.00300164	0	0	0.00314302	0.00832413	0	0.00333217	0	0
Gm10762	0.0394984	0.00711966	0.0307263	0.0340612	0.00122024	0.0756902	0.0370714	0	0.0490622	0	0.0576271
Zc3h6	0.12968	0.157351	0.181351	0.614378	0.120366	0.081276	0.178012	0.0593572	0.253646	0	0.258844
Ttl	0.032043	0.0201625	0.0231818	0.028728	0.00723265	0.0309164	0.0537117	0.00724779	0.0509015	0	0.0736375
Polr1b	0.0978484	0.0523637	0.237063	0.0618953	0.0021874	0.0617856	0.168048	0.00674886	0.077635	0	0.0787669
Chchd5	0.966233	0.903459	0.931456	0.67575	0.478796	0.501081	0.827068	0.815071	0.418507	0.109794	0.3288
Slc20a1	0.186722	0.0761002	0.109576	0.079192	0.24961	0.0647625	0.113496	0.0802902	0.115557	0.1343	0.171923
Ckap2l	0.158382	0.00956847	0.498055	0.225088	0	0.0135563	0.0378105	0	0.00707967	0.277778	0
Il1bos	0	0	0	0.00187613	0	0	0	0.00165415	0	0	0
Sirpa	0	0.00111273	0	0	0	0.0017907	0	0	0.00479973	0	0
Stk35	0.116679	0.0492873	0.120968	0.122903	0.0252949	0.110838	0.114271	0.0202418	0.171455	0.176554	0.286369
Snrpb	3.24726	2.56195	3.8284	1.42901	0.812018	1.90403	4.18954	1.22508	2.30031	2.87559	1.6762
Nop56	0.911613	0.979232	1.24647	0.918908	0.146961	0.526998	1.97117	0.204138	0.769965	0.951677	0.692362
Idh3b	0.752414	1.40838	1.12446	1.0194	1.18264	0.703435	1.4524	1.96246	0.799185	1.29939	0.817662
Ebf4	0	0	0	0	0	0	0	0	0	0	0
Pced1a	0.116715	0.0203457	0.0137069	0.0265726	0.0126939	0.0285822	0.0521904	0.0149289	0.070926	0.0956206	0.122892
Vps16	0.227883	0.208368	0.185414	0.395575	0.134024	0.101653	0.210518	0.0386664	0.127706	0	0.2274
Ptpra	0.347037	0.162815	0.212024	0.222411	0.234415	0.31237	0.261808	0.16691	0.513212	0.255914	0.673286
Mrps26	0.86136	0.875782	1.17845	1.04899	0.53943	0.757791	1.23256	0.720316	0.761263	1.36966	0.784139
Ubox5	0.0602677	0.0930145	0.0222372	0.193154	0.0351009	0.0122201	0.0522549	0.0164292	0.0487371	0	0
Fastkd5	0.0462206	0.0666901	0.0518114	0.0460313	0.0115712	0.0255167	0.0577218	0.00549663	0.0283664	0	0.0214485
Lzts3	0.112977	0.15887	0.122312	0.284168	0.0687475	0.0714355	0.306209	0.18982	0.254076	0.140766	0.284368
Ddrgk1	0.963442	0.809255	0.733073	0.956464	1.41468	0.572792	0.872348	1.47956	1.02185	1.31087	0.91023
Itpa	0.778571	0.375607	0.524855	0.147118	0.286719	0.236637	0.630603	0.207206	0.537664	0.34	0.608474
Slc4a11	0	0.0348477	0.0254808	0.165469	0	0	0.00401522	0	0	0	0
4930402H24Rik	0	0.0692484	0.0996776	0.173787	0.105697	0.0109979	0.0247391	0.0652185	0.175824	0.0876732	0.304359
Atrn	0.125714	0.0694784	0.0641982	0.279922	0.168686	0.0720703	0.113202	0.066257	0.239829	0.149343	0.17993
Gfra4	0	0.0204995	0	0.00190922	0	0	0.0052474	0	0.0997696	0	0
1700037H04Rik	0.278566	0.319755	0.227427	0.0999693	0.141766	0.160005	0.307244	0.101742	0.416381	0	0.38175
Spef1	0.0280255	0.0451098	0.100404	0.0434838	0.0112617	0.100062	0.0737044	0.321391	0.167975	0.376648	0.380186
Cenpb	0.794132	0.745398	0.660926	1.50696	0.534687	0.864661	0.940158	0.777418	1.11968	0.446757	1.42246
Cdc25b	0.134742	0.0142145	0.204851	0.0420594	0.0064785	0.247304	0.0619406	0.00729117	0.0766624	0.268785	0.0153304
Ap5s1	0.0789331	0.200956	0.122458	0.0592412	0.126231	0.148884	0.115064	0.161738	0.10435	0	0.120285
Mavs	0.044953	0.105932	0.10176	0.280258	0.242603	0.108779	0.119565	0.0961673	0.126935	0	0.0446452
Pank2	0.195388	0.164551	0.400886	0.273832	0.203876	0.263212	0.386414	0.382001	0.244052	0.269382	0.21531
Rnf24	0.0354063	0.00845004	0.00604836	0	0.0341062	0.0288008	0.00668038	0.00539361	0.0380238	0	0.0235892
Smox	0.040009	0.0673209	0.126442	0.0544793	0.0152454	0.0703432	0.178507	0.0145651	0.157673	0	0.33701
Prnp	0.44655	0.0464099	0.0241226	0.0519916	0.0156026	0.215127	0.0622777	0.10687	2.14704	1.31148	3.88073
Rassf2	0.0328369	0.00237944	0.00512513	0.00310328	0.00157429	0.033888	0.0193032	0	0.0946539	0	0
Slc23a2	0.0858966	0.0304614	0.0156358	0.114672	0.0785246	0.0399352	0.0235893	0.0748189	0.0487778	0	0.0992133
Tmem230	0.601529	0.457382	0.255659	0.362285	0.483556	0.226992	0.382693	0.448976	0.352803	0.323307	0.491404
Pcna	1.04672	0.560993	0.913578	0.422499	0.37089	0.436028	0.999628	0.456822	0.240844	0	0.318294
AV099323	0.0854664	0.017383	0.0093036	0.00283623	0.0234858	0.0288576	0.0461136	0.0159059	0.0244119	0	0.0203727
Cds2	0.160704	0.0971392	0.0764605	0.0628077	0.193334	0.130483	0.123013	0.0611643	0.259624	0	0.514369
Gpcpd1	0.0975903	0.0569329	0.163083	0.142062	0.084396	0.20481	0.0802804	0.0410108	0.249932	0	0.348455
1110034G24Rik	0.0274041	0.0462446	0.0918612	0.0204118	0.029227	0.102147	0.0243442	0.0213768	0.0497396	0	0.412999
Gm14097	0	0	0	0	0	0	0	0	0.00421239	0	0.0879331
Chgb	6.61355	0.343029	0.528346	0.652734	0.0602278	0.230745	0.137187	0.801037	52.6312	43.1415	271.051
Trmt6	0.187376	0.318844	0.253775	0.388514	0.074078	0.227511	0.733507	0.274199	0.883528	0.600043	0.793735
Mcm8	0.0144605	0.0689461	0.0503283	0.0216891	0.00558319	0.00510868	0.0530108	0.0109052	0.01196	0	0.0467436
Crls1	0.867868	0.498946	0.475054	0.472885	0.392305	0.620513	0.640811	0.343114	0.688077	0.478428	0.605142
Lrrn4	0	0.00101696	0	0	0	0	0	0	0.00448323	0	0
Fermt1	0.376824	0.791532	0.487765	1.5544	0.366499	0.913438	0.945154	0.707437	0.714837	0.233704	1.31809
Gm14102	0	0.0070046	0.0202993	0.00113882	0.011131	0	0.00401685	0.0039781	0.0029248	0	0
Bmp2	0.000701114	0.0163521	0.159956	0.240686	0.276289	0.320009	0.0333788	0.0396712	0.0137541	0.262881	0.104484
Tmx4	0.133129	0.0280231	0.0161901	0.0753669	0.0587268	0.0937976	0.0508254	0.176059	0.240323	0	0.744974
Plcb1	0.0479945	0.00882699	0.00555753	0.0200842	0	0.203851	0.0344825	0	0.0491959	0	0
Plcb4	0.0248033	0	0.0168524	0	0	0.00496987	0.0232248	0	0.136003	0	0.545038
Snap25	0.0587664	0	0	0.0129338	0	0.00168392	0.00287017	0	0.563836	0.140528	1.75891
Mkks	0.0957708	0.0888931	0.111793	0.0452193	0.0554716	0.0192894	0.105959	0.160005	0.0625213	0	0.0611523
Slx4ip	0.0926548	0.0498222	0.08242	0.0150785	0.0281753	0.0574025	0.0962173	0.0404924	0.157312	0	0.242793
Jag1	0.316629	0.275242	0.218841	0.352808	0.0624037	0.150821	0.1187	0.128319	0.153812	0	0.0614681
Btbd3	0.206195	0.125601	0.102617	0.181563	0.072304	0.0695964	0.149976	0.0697063	0.182524	0.206742	0.440411
Tasp1	0.0603367	0.0722311	0.0694678	0.240193	0.013687	0.0245792	0.0761264	0.0137854	0.0664424	0	0.0980815
Esf1	1.03871	0.806863	1.10845	1.34501	0.168914	0.505341	1.06838	0.536068	0.647259	0.203705	0.634075
Ndufaf5	0.119638	0.0837756	0.0758434	0.0304306	0.0246009	0.0509696	0.119201	0.0270911	0.0853862	0.426329	0.142799
Macrod2	0.108944	0.0565698	0.0681576	0.0189813	0.0788409	0.194829	0.167785	0.127932	0.210618	0.328129	0.245312
Flrt3	0.0240653	0.0752289	0.0520759	0.0662388	0.137715	0.0956821	0.0607672	0.0526481	0.0112925	0	0.0224541
Kif16b	0.248479	0.132271	0.0637057	0.193953	0.139159	0.177077	0.110264	0.147875	0.282754	0	0.400954
Snrpb2	0.724297	0.575433	0.547928	0.349978	0.207454	0.309436	0.912759	0.172098	0.480307	0.326018	0.129354
Bfsp1	0	0.00746189	0	0	0.00553125	0	0.0053168	0.00200441	0.0875479	0	0.035436
Dstn	7.09945	6.3306	5.32755	5.93315	11.5031	5.46715	5.86109	8.31311	4.96229	6.86351	5.71576
Rrbp1	1.39983	2.07192	1.50454	4.45773	2.77196	3.97303	1.88685	2.25681	2.65127	2.24651	3.38731
Banf2	0	0	0	0	0	0.00195228	0	0	0	0	0
Snx5	2.07727	1.40569	1.67788	1.55282	1.48973	0.981886	1.27042	2.4531	1.01861	1.37611	0.736956
Mgme1	0.139178	0.129518	0.143972	0.138778	0.0266007	0.0643952	0.147829	0.250538	0.0285998	0	0.0676488
Ovol2	0.0824083	0.0409408	0.00633086	0.0109749	0	0.0204469	0.0766677	0	0.258271	0	0.185598
1700108N11Rik	0	0	0	0	0	0.00294336	0	0	0.00482857	0	0
Kat14	0.166051	0.105107	0.145578	0.263846	0.101779	0.151733	0.116839	0.0629553	0.157154	0.203749	0.0632005
Dzank1	0.0316602	0.00483586	0	0.0238682	0	0.00192786	0.0144188	0	0.0235444	0	0.0702575
Polr3f	0.0319397	0.15005	0.111906	0.121055	0.039798	0.103902	0.137097	0.171317	0.26824	0.108507	0.038751
Rbbp9	0.0549956	0.083311	0.0640472	0.033424	0.0251474	0.0333049	0.112851	0.0344473	0.110994	0.140766	0.0498832
Sec23b	0.524655	0.325988	0.456947	0.512176	0.376516	0.501352	0.465397	0.262164	0.631903	1.39861	0.608929
Smim26	0.585486	0.832459	0.761171	0.272539	0.467579	0.435642	0.599153	0.800447	0.684202	1.33356	0.638073
Dtd1	0.652651	0.561614	0.511987	0.307064	0.0839845	0.280895	0.589105	0.328297	0.513492	0.665215	0.698462
Rin2	0.152616	0.151251	0.159604	0.275434	0.0832474	0.29471	0.169948	0.0820564	0.139257	0	0.173831
Naa20	0.623701	0.650665	1.28218	0.691435	0.292835	0.342954	0.967366	0.725015	0.825004	0.785421	0.623302
Crnkl1	0.132641	0.121525	0.149254	0.107815	0.0972166	0.166992	0.206304	0.0435619	0.199718	0	0.128209
Cfap61	0	0	0	0	0	0	0.00475454	0	0.00508239	0	0
Insm1	0.456581	0.1301	0.0705469	0.150295	0.0411194	0.153083	0.0287218	0	6.53257	1.07935	2.6284
Ralgapa2	0.460609	0.416044	0.207464	0.829774	0.21206	0.88078	0.414837	0.442736	1.24371	0.93582	1.97503
A930019D19Rik	0	0	0.00153182	0	0	0	0	0	0.00330321	0	0
Kiz	0.083786	0.0361402	0.0027607	0.0191984	0.0247722	0.0249833	0.0728609	0.0196766	0.164082	0.188324	0.0883301
Xrn2	0.638752	0.972362	0.83207	1.04471	0.46948	0.406678	1.64537	1.07629	0.898428	0.309905	0.557216
Nkx2-2	0.028499	0.0582046	0.00892562	0	0.00850918	0.0113551	0	0.0901908	1.77376	0.576289	1.50942
6430503K07Rik	0	0	0	0	0	0	0	0	0.0380114	0	0
9030622O22Rik	0	0	0	0	0	0.00798028	0	0	0	0	0
Foxa2	0.209065	0.137741	0.163176	0	0	0.260623	0.185297	0.0039309	0.39773	0.0363266	0.295348
Cd93	0	0	0	0	0	0	0	0	0	0.0363266	0
Nxt1	0.331394	0.319629	0.847217	0.123098	0.0701064	0.201227	0.576481	0.327903	0.186	0.19787	0.024129
Gzf1	0.183716	0.125545	0.196631	0.286771	0.145	0.0977841	0.0911696	0.279205	0.252313	0	0.152871
Napb	0.00105336	0.0104067	0.0071808	0.00402847	0.0273547	0.017222	0.0182993	0.00187383	0.0913403	0.151103	0.18635
Cst3	2.25095	1.9487	2.38307	1.81666	2.21439	4.11835	2.27704	2.32982	5.52179	4.1762	2.21047
Zfp120	0.129339	0.14136	0.168233	0.104017	0.0672016	0.111944	0.119842	0.0839318	0.145016	0.203749	0.34719
Zfp937	0.0343846	0.0665223	0.0276493	0.0529676	0.0238401	0.00719396	0.0511485	0.0248118	0.0437885	0	0.0467436
Gm21994	0	0.0250711	0.00202602	0.0353728	0	0.00381299	0.0076113	0	0.00314531	0	0
Gm14124	0	0.00270758	0.00281899	0	0	0	0	0	0	0	0
3300002I08Rik	0.0294023	0.00641624	0.00384477	0.00552603	0.0120434	0.00878278	0.015932	0.00395114	0.0325049	0	0.0235892
Gm10130	0	0	0.00139668	0	0	0	0	0	0	0	0
Zfp442	0.0168483	0.0321473	0.00820495	0.0506962	0.0301251	0.0218718	0.0504469	0.0504638	0.0496015	0	0.0165599
Apmap	0.18699	0.207488	0.236053	0.107356	0.0519014	0.193442	0.139129	0.213869	0.209982	0.223395	0.21525
Acss1	0.0499424	0.194451	0.079161	0.0141333	0.0202575	0.0604225	0.0780108	0.0295608	0.00333217	0.17452	0.0683639
Entpd6	0.0647325	0.118731	0.160583	0.0987734	0.0408115	0.0652863	0.192067	0.195166	0.0643453	0.140647	0.0882993
Pygb	0.0353422	0.121338	0.0610973	0.048322	0.0653392	0.0880025	0.132459	0.0267735	0.0747929	0	0.0984339
Abhd12	0.265492	0.135529	0.282816	0.333039	0.286309	0.178037	0.289552	0.365742	0.455527	0	0.148157
Gins1	0.0606669	0.00834719	0.12245	0	0.00431263	0.00597323	0.0594969	0.00393235	0.00725174	0	0
Ninl	0.0331979	0.0347482	0.0339789	0.0355184	0.0156585	0.00804933	0.0799921	0.00449111	0.106741	0	0.0605047
Nanp	0.0168204	0.00231319	0.0282469	0	0.00526116	0.00366739	0	0	0	0	0
Nsfl1c	0.425377	0.603549	0.530761	0.599033	0.541307	0.603366	0.778828	0.222626	0.707655	0.47646	0.77454
Gm14167	0.0214405	0.0157598	0.00610318	0.00264235	0.00321089	0.0654075	0.0105368	0.00577343	0.0444123	0	0.0941895
Fkbp1a	1.46231	1.35188	1.72103	0.791084	0.885422	1.14641	1.62182	1.39678	2.82619	2.82926	2.38705
Sdcbp2	0.428137	0.282416	0.262337	0.606704	0.744645	0.604959	0.248745	0.69862	0.681889	0.46203	0.604271
Snph	0.000476803	0	0	0	0	0.00542836	0.00344532	0	0.0777151	0.267202	0.150892
Tmem74b	0	0.00860975	0	0	0.0107429	0.00587473	0.0157006	0.0172227	0.0162889	0	0.0410851
Psmf1	0.16785	0.317508	0.282074	0.213869	0.178686	0.266607	0.277421	0.0933173	0.30985	0.449193	0.295732
Rspo4	0	0	0	0	0	0.00239775	0	0	0.312275	0	0.116086
Rspo4os	0	0.00112193	0	0	0.0362989	0	0	0	0.00829656	0	0
Gm14154	0	0.00713776	0	0	0.00343137	0.0105533	0	0.0020074	0.010295	0	0
Fam110a	0.100599	0.176192	0.122551	0.0864101	0.0500179	0.179672	0.121414	0.308335	0.246958	0.156642	0.271449
Slc52a3	0.0704119	0.00831743	0.0709755	0.105182	0.105964	0.0841849	0.010947	0.0469742	0.109153	0.109794	0.224079
Scrt2	0	0	0	0	0	0	0	0	0.0099866	0	0
Srxn1	0.34721	0.130554	0.166764	0.475165	0.826612	0.0895387	0.168544	0.251599	0.141872	0.180502	0.306696
Tcf15	0.0240011	0	0	0	0	0	0	0	0.0138689	0	0
Csnk2a1	0.379178	0.859184	0.647782	1.12774	0.875508	0.515744	0.933692	0.858623	1.01359	0	0.810397
Tbc1d20	0.223647	0.202884	0.179729	0.348796	0.231454	0.277395	0.247252	0.15152	0.488884	0.258089	0.415327
Rbck1	0.458244	0.871096	0.694433	0.889635	0.281307	0.382209	0.559147	0.620447	0.427065	0.296597	0.534725
Trib3	0.0931339	0.0198461	0.00966648	0.0534135	0.141622	0.0173651	0.0264702	0.187177	0.0782077	0.067944	0.0720743
Sox12	0.0876017	0.0217894	0.00941564	0.0758038	0.00171719	0.0222748	0.0580143	0.00438697	0.0929421	0	0.404472
H13	0.322375	0.478294	0.423594	0.371687	0.313881	0.764305	0.473642	0.319197	1.1753	0.741212	0.867307
Mcts2	0.146067	0.38889	0.368939	0.285348	0.202397	0.158041	0.310559	0.0917521	0.257355	0.0363266	0.204084
Id1	0.0302884	0.122154	0.0499455	0.1955	0.065162	0.0152824	0.144373	0.0583875	0.019126	0	0
Bcl2l1	0.147425	0.104394	0.0263135	0.133256	0.145703	0.133824	0.122864	0.220336	0.135091	0	0.247938
Tpx2	0.152904	0.0154025	0.772348	0.312483	0.00281412	0.0254502	0.0404333	0.00380333	0	0	0
Dusp15	0	0	0	0	0	0	0	0	0	0	0
Pdrg1	0.329585	0.633928	0.370956	0.490392	0.145717	0.232172	0.680632	0.172757	0.64879	0.343418	0.527302
Hck	0.0623704	0.000924757	0	0	0	0	0.228172	0	0	0	0
Tm9sf4	0.340608	0.325717	0.275574	0.66028	0.281362	0.580443	0.532504	0.422321	0.612165	0.464869	0.340827
Tspyl3	0	0.00261689	0	0	0	0	0.00448785	0.00207099	0.0192458	0	0
Plagl2	0.275193	0.543163	0.563229	0.39483	0.202318	0.258533	0.480883	0.318999	0.261859	0.0967867	0.388064
Pofut1	0.0973364	0.241949	0.194734	0.533834	0.0632496	0.107272	0.173553	0.21664	0.176344	0	0.0957232
Kif3b	0.0286021	0.102378	0.213592	0.268755	0.0580008	0.0834306	0.115941	0.0341925	0.239752	0.573792	0.271635
Asxl1	0.134985	0.109766	0.20987	0.204856	0.0400087	0.184084	0.1634	0.0223693	0.028626	0	0.0165599
Nol4l	0.128411	0.0955848	0.0595679	0.196795	0.118188	0.0752369	0.0797305	0.175193	0.13864	0.124008	0.345841
Commd7	0.377091	0.451847	0.433694	0.156802	0.256097	0.32375	0.474228	0.39427	0.474795	0	0.490841
Dnmt3bos	0	0.00508974	0.00951313	0	0	0.00221852	0.017918	0	0.0300533	0	0.0243179
Dnmt3b	0.0325359	0.0137304	0.0292853	0.00130807	0.0029049	0.00211848	0.0590992	0.00210068	0.0193115	0	0.0288994
Mapre1	0.92782	0.821527	1.40042	1.04724	0.591073	0.833773	0.860644	0.457044	1.03287	0.514813	0.771685
Cdk5rap1	0.0728931	0.0542238	0.110772	0.1969	0.0617888	0.0245682	0.059567	0.0434683	0.035439	0	0
Snta1	0.0284553	0.045801	0.0190636	0.0418797	0.126932	0.00389182	0.0180347	0.0795391	0.0240274	0	0.0243179
Cbfa2t2	0.186952	0.0595818	0.120135	0.153578	0.0361009	0.0685065	0.143253	0.0232802	0.300305	0	0.302756
Necab3	0	0.00141647	0	0	0	0	0	0	0	0	0
1700003F12Rik	0	0	0	0	0.00257996	0	0	0	0.00533025	0	0
E2f1	0.0464825	0.053558	0.0976639	0.0712433	0.0296932	0.0166338	0.20327	0.00997952	0.0906415	0	0.167516
Pxmp4	0.300063	0.176416	0.103981	0.242132	0.506381	0.124735	0.202867	0.37149	0.28459	0.366626	0.360296
Zfp341	0	0.00831062	0.00953532	0	0	0.0037111	0.0176282	0.00216743	0.0129315	0.262881	0.0595546
Chmp4b	0.819096	1.40168	0.962852	1.13345	1.12599	1.03032	1.10377	1.13314	1.37742	1.31151	1.73873
Raly	0.701324	0.778186	0.987122	0.828517	0.615259	0.655818	1.59154	0.800525	1.09873	1.07996	1.37696
Eif2s2	5.43237	4.6669	4.29553	4.96389	3.50801	3.87082	4.93898	5.56856	3.75326	5.33301	2.4385
Gm14226	0	0.00758561	0.00202602	0	0	0	0	0.00189963	0	0	0
Ahcy	0.0656124	0.0952252	0.214688	0.144468	0.0568078	0.103962	0.1334	0.0349087	0.045501	0	0.0817708
Itch	0.388709	0.262155	0.174072	0.317531	0.403979	0.312157	0.343177	0.301348	0.484894	0	0.501343
Dynlrb1	2.17158	1.5681	1.58441	1.03287	1.46087	0.960559	1.48624	1.64421	2.49592	1.30852	2.42833
Map1lc3a	0.354905	0.213205	0.184027	0.14223	0.378697	0.340497	0.210332	0.164871	0.556849	0.278538	1.04154
Pigu	0.103767	0.120992	0.159842	0.147512	0.148822	0.117843	0.183102	0.177983	0.169319	0.398323	0.351014
Trp53inp2	0.231498	0.0659398	0.0159482	0.0773317	0.232085	0.267405	0.0984453	0.139826	0.526638	1.16664	0.8295
Ncoa6	0.310932	0.174405	0.144165	0.440452	0.067516	0.0703787	0.20364	0.133342	0.232836	0.149343	0.488814
Ggt7	0	0	0	0	0.00266458	0	0.00217804	0	0.00651467	0	0.0153304
Acss2	0.308917	0.110759	0.24079	0.459595	0.508625	0.161958	0.176359	0.232409	0.145453	0.658965	0.301268
Gss	1.18364	1.10201	0.895346	1.21233	1.19357	0.348089	0.630569	0.850035	0.19193	0.478473	0.111082
Gssos2	0	0	0	0	0.00124942	0	0.00236073	0	0.00486885	0	0
Myh7b	0	0.00691116	0.0131297	0.00150373	0.049789	0.0102026	0.0175066	0.00875696	0	0	0
Trpc4ap	0.543272	0.347879	0.34595	0.667357	0.264687	0.342532	0.313309	0.367685	0.506514	0.410833	0.676416
Edem2	0.314605	0.294463	0.343408	0.367599	0.293581	0.964742	0.306022	0.423898	0.797813	0.99944	0.485493
Procr	0	0	0	0	0	0	0	0.113937	0	0	0
Mmp24	0.0364497	0.0012133	0	0	0	0	0	0	0.0438409	0	0.128296
BC029722	0.0804497	0.133512	0.0794881	0.08899	0.13805	0.0621888	0.0819619	0.187588	0.22604	0.193573	0.73182
Eif6	1.7453	1.82148	1.71139	1.2726	1.73937	1.77775	1.95299	1.27725	1.71378	2.30761	1.67333
Gm16098	0	0	0	0	0.00286172	0.00432296	0.00452794	0.00235873	0	0	0
Uqcc1	0.0468458	0.216215	0.171752	0.0823864	0.0950667	0.0800862	0.258588	0.0576277	0.127868	0.351527	0.256622
Cep250	0.0327066	0.0517886	0.0802409	0.463253	0.0260453	0.0347407	0.133429	0.0817162	0.0435331	0	0.160335
6430550D23Rik	0.0788271	0.00970696	0.00238088	0.00164451	0.0436404	0.00489628	0.020398	0.0141504	0.0151205	0	0
Ergic3	1.24049	1.29392	1.2393	1.1053	1.20358	1.4078	1.15099	1.13313	1.82766	2.44997	1.15101
Spag4	0.00104854	0.0244492	0.0440067	0.0714647	0	0.00202872	0.0292066	0.00173406	0.0078516	0	0
Cpne1	0	0.00201264	0	0.0311532	0	0	0.00253281	0.0029191	0	0	0.0235892
Rbm12	0.19494	0.0556106	0.155495	0.0452993	0.0597013	0.308184	0.12569	0.0182722	0.186123	0.145433	0.104467
Nfs1	0.371153	0.36375	0.737476	0.330803	0.308669	0.321325	0.536928	0.367421	0.343595	0	0.352803
Romo1	2.40248	2.55208	2.39176	1.72369	1.79562	2.25628	2.63326	1.88586	3.01977	4.57267	3.99576
Rbm39	1.80773	2.48627	1.76518	3.99722	1.28581	1.97809	3.26676	1.14686	3.33246	1.89577	3.22371
Phf20	0.240712	0.257997	0.191569	0.328521	0.0542056	0.217525	0.267253	0.0543035	0.53086	0.251658	0.516518
Scand1	2.17561	2.58241	2.40523	2.23999	2.14521	1.78725	2.71373	1.85517	2.17328	3.12441	2.63987
Cnbd2	0	0.0109585	0.00144608	0.0351084	0.0104674	0.00395601	0.00740325	0.00210223	0.0121815	0	0.0153304
2900097C17Rik	0.661793	0.570528	0.539111	0.318624	0.292433	0.638473	0.637873	0.498218	0.97809	0.778487	1.68016
Epb41l1	0.0236946	0.0110517	0	0.00641298	0.00460452	0.00425814	0.00793294	0.0077151	0.0170295	0	0.110101
Aar2	0.0779454	0.142924	0.172371	0.223795	0.098937	0.0804147	0.104612	0.0512817	0.16733	0	0.293471
Gm14168	0	0	0.00153182	0	0	0	0	0	0.00651467	0	0
Dlgap4	0.372974	0.553098	0.469741	0.765982	0.828112	0.546833	0.371364	0.71553	0.596482	0.490333	0.921385
Tgif2	0.154222	0.168814	0.0144066	0.00893465	0.0111485	0.100079	0.120223	0.0278984	0.0510725	0	0
4930518I15Rik	0.0169945	0.00786071	0.00698388	0.0360397	0.0038826	0.00200791	0.0209238	0.0060458	0.0152981	0	0
1110008F13Rik	1.76155	1.60174	1.69551	1.24218	2.017	1.38071	2.32279	2.25269	1.40462	2.3855	0.876942
Sla2	0	0	0	0	0.00510016	0	0	0	0	0	0
Ndrg3	0.141775	0.133064	0.158279	0.19143	0.202251	0.104859	0.194353	0.178035	0.240848	0.140647	0.920683
Dsn1	0.0332489	0.00759374	0.0677452	0.0585014	0	0	0.0496881	0.0016784	0.01311	0	0
Soga1	0	0	0	0	0	0	0.00227281	0	0.00429413	0	0
Tldc2	0.0289889	0.00214749	0	0.00283623	0.0211017	0	0	0.0076355	0	0	0
Samhd1	0.176395	0.207087	0.290462	0.261592	0.185984	0.496063	0.360853	0.0762985	0.269304	0.778434	0.431685
Rbl1	0.194878	0.0464122	0.124484	0.269873	0.0407011	0.0309718	0.202174	0.155704	0.0726255	0	0.124324
Mroh8	0	0.0127818	0	0	0	0	0	0.00170122	0	0	0
Rpn2	1.34986	1.99437	2.5607	1.28283	0.784419	2.89178	1.85824	1.79868	2.12931	2.43141	3.77465
Manbal	0.240759	0.405124	0.314694	0.254657	0.175386	0.151502	0.475981	0.156823	0.201398	0.138083	0.384009
Src	0.189776	0.0822893	0.181759	0.0637908	0.11394	0.0400117	0.0921488	0.0630766	0.121847	0	0.127773
Gm14286	0	0.0149563	0.00226311	0.00232512	0.0186539	0.0085532	0.00218931	0.0169132	0.0118222	0	0
Blcap	0.146008	0.208503	0.132503	0.256886	0.233542	0.123511	0.148482	0.148945	0.18162	0.177738	0.277923
Nnat	0.0311813	0	0	0	0	0	0	0	0.00442395	0	0.0165599
Platr27	0.0215519	0.00847462	0	0.00310328	0.0164228	0.00223315	0.00625795	0.00589405	0.00946383	0	0.032894
Ctnnbl1	0.241939	0.234996	0.288774	0.145223	0.075281	0.108067	0.363631	0.236293	0.345819	0.118203	0.220042
Vstm2l	0.0295428	0	0.00118433	0	0	0.00479594	0	0	0	0	0
Tti1	0.0662552	0.0235969	0.0591449	0.125037	0.0126297	0.127327	0.0725616	0.0160289	0.0523137	0	0.0790605
Rprd1b	0.149947	0.18159	0.0782473	0.139758	0.0574985	0.144676	0.266255	0.227785	0.215024	0.1343	0.449145
Tgm2	0.0319002	0.0335346	0.0112109	0.0578541	0.0410805	0.00997727	0.0873656	0.0485721	0.007675	0	0
D630003M21Rik	0	0	0	0	0	0	0.00593939	0	0.00739331	0	0
1700060C20Rik	0	0.00120324	0	0.00873338	0	0	0	0	0	0	0
Lbp	0	0	0	0	0	0.00337599	0	0	0	0	0
Snhg11	0	0	0	0	0	0	0	0	0	0	0.0237403
Ralgapb	0.148759	0.0638187	0.110006	0.028681	0.068463	0.251015	0.119471	0.0395878	0.220068	0	0.296714
Arhgap40	0	0.00189815	0	0.00921755	0	0	0	0	0	0	0
Actr5	0.118781	0.0469095	0.149445	0.134126	0.0211838	0.0498548	0.104226	0.13963	0.130942	0	0.304008
Ppp1r16b	0	0	0	0	0.00175135	0	0	0	0	0	0.0224541
Fam83d	0.114444	0.00435131	0.155598	0.052594	0.00553535	0	0.0112517	0.00421602	0	0	0.0284347
Dhx35	0.0646887	0.0510571	0.0299753	0.138249	0.0106319	0.0182264	0.0263231	0.0145174	0.0361107	0	0.052175
Mafb	0.0287641	0.00583641	0.0281677	0.125149	0.0593952	0.00161917	0.0103202	0.0177844	0.143493	0	0.0214485
Gm14221	0.0303648	0.00132546	0	0	0	0	0	0.00216137	0	0	0
Top1	2.19351	2.00569	2.17795	1.89575	1.35078	1.66927	2.76891	2.41476	4.04606	0.979866	3.12473
Plcg1	0.0784495	0.0518265	0.0502505	0.430367	0.0313852	0.0858115	0.0731269	0.0258432	0.199214	0	0.181152
Zhx3	0.0606863	0.0147384	0.0567536	0.188936	0.0456475	0.189548	0.0552309	0.0156343	0.182995	0	0.285816
Gm16751	0	0.00252704	0	0.0817261	0	0	0	0	0.027318	0	0.0434315
Lpin3	0.0748366	0.0374965	0.0368623	0.324529	0.138663	0.0697156	0.0482939	0.0621484	0.0527851	0	0.175609
Chd6	0.309229	0.256874	0.15449	0.692576	0.0326408	0.347138	0.366746	0.0405647	0.502681	0.193573	0.676861
Gm45447	0	0	0	0	0	0.0248017	0.00864955	0	0.0300697	0.114863	0
Ptprt	0	0	0	0	0	0.0044663	0	0	0.0157244	0	0.0306609
Srsf6	1.36264	1.2196	1.89314	1.40447	0.391378	0.940039	1.93722	0.88158	1.44199	1.41111	1.10431
Sgk2	0	0	0	0	0.0106157	0	0	0.0020074	0	0	0
Ift52	0.271784	0.16847	0.214452	0.156352	0.222898	0.261746	0.249275	0.262706	0.264454	0	0.355827
Mybl2	0.14125	0.00805885	0.0673639	0.0338649	0.00192709	0.0505843	0.131787	0.00191393	0.0144467	0	0
Tox2	0	0.00258653	0.00153182	0	0	0	0	0	0.00999229	0	0
Oser1	0.343368	0.185959	0.269964	0.123001	0.174164	0.125182	0.37077	0.182026	0.316833	0	0.101813
2900093K20Rik	0.0615749	0.0366145	0.0277205	0.066332	0.032313	0.0394309	0.0612062	0.0315178	0.177163	0.176554	0.129065
Gdap1l1	0	0	0	0	0	0	0	0	0.434623	0.169377	0.65287
Fitm2	0.0204691	0.0869625	0.0690785	0.181085	0.107004	0.146543	0.115504	0.037264	0.226327	0	0.0839787
2310001K24Rik	0	0.00337677	0	0	0	0	0	0	0	0	0
R3hdml	0.0436179	0.0693693	0.0469395	0.0690487	0	0.715675	0.123954	0	0.0535382	0.244379	0
Hnf4aos	0.0346136	0.00400991	0.00108597	0.0588582	0.0752071	0.00196118	0.0052001	0.038848	0	0	0
Hnf4a	1.13989	0.711036	0.843942	1.55383	1.05525	0.904035	1.00598	1.31639	0.676054	0.51727	0.971828
Ttpal	0.205854	0.0751638	0.0896161	0.332646	0.0199975	0.0550293	0.209633	0.0275844	0.164616	0	0.123792
Serinc3	2.07614	1.58182	3.56106	1.93977	1.08251	3.89412	2.65016	1.79647	1.82687	1.65691	0.879213
0610039K10Rik	0	0.000966172	0.00108014	0	0	0.00956689	0.00613631	0	0.0104365	0	0
Pkig	0.629224	0.513796	1.06475	0.36757	0.231697	0.357389	1.41874	0.19182	0.581689	0.527594	0.406091
Gm16316	0	0	0.00152115	0	0	0	0	0	0.00991497	0	0
Ada	0.209034	0.13407	0.179575	0.115357	0.190035	0.0295863	0.15583	0	0.0139004	0	0.0437651
Rims4	0	0	0	0	0	0	0.00749936	0	0.00811717	0	0
Ywhab	1.86324	1.79657	2.14733	1.22892	1.05208	1.05159	2.23092	2.4027	1.9298	1.21087	2.7556
Pabpc1l	0	0.0111092	0.0283691	0.0117757	0.00354605	0.0303738	0.0401024	0.109558	0.157609	0.1343	0.328818
Tomm34	0.160121	0.310598	0.159194	0.204358	0.0879362	0.0976137	0.24197	0.152508	0.22262	0.53796	0.112583
Stk4	0.262873	0.204949	0.341612	0.228872	0.166439	0.136654	0.265961	0.492357	0.267731	0	0.208334
Wfdc15b	0	0	0	0	0	0	0	0	0.00547552	0	0
Matn4	0	0	0	0	0	0	0	0	0	0	0
Sdc4	1.01954	1.44066	0.964622	0.80825	0.510567	0.791017	1.75089	0.711717	0.671724	0.679512	1.10417
Sys1	0.534606	0.418964	0.535769	0.684071	1.14984	0.617385	0.735087	0.409809	0.900263	0.511494	0.91976
Dbndd2	0.0274672	0.0122145	0.00618652	0.00301117	0.0098883	0.0168618	0.0128629	0.0098457	0.0322461	0	0.035436
Pigt	0.214636	0.359794	0.307575	0.488764	0.32538	0.59652	0.382623	0.162849	0.444824	0.164731	0.740546
Wfdc2	0	0	0.00151009	0	0	0	0.0121793	0	0	0	0
Wfdc3	0	0.00337113	0	0.00141767	0.00600379	0.00350287	0.00693258	0	0.0150205	0	0
Dnttip1	0.434649	0.52118	0.265985	0.389482	0.235838	0.167879	0.515461	0.352348	0.566249	0.420666	0.20716
Gm11457	0	0	0	0.0124394	0	0	0	0	0	0	0
Ube2c	2.14488	0.390672	3.8728	0.840557	0.0793078	0.312623	0.632734	0.510848	0.29362	0.653318	0.0203727
Tnnc2	0	0	0	0	0	0	0	0	0.0130845	0	0
Snx21	0.0890537	0.037535	0.0322501	0.078773	0.0344589	0.0889737	0.043028	0.0188714	0.0585726	0.238095	0.0465831
Acot8	0.338276	0.236064	0.311471	0.361777	0.392292	0.171388	0.249055	0.209774	0.271746	0.21499	0.119726
Zswim3	0.000536505	0.0751807	0.0134407	0.00359998	0.00980439	0.010706	0.0185586	0.0112127	0.0355671	0	0.192344
Zswim1	0.0308684	0.0567043	0.0219566	0.061047	0.023799	0.0543138	0.0568842	0.0290415	0.0958117	0.170416	0.0637036
Neurl2	0	0.0117506	0.00150502	0.0200842	0.00412152	0	0.0167942	0.00272257	0.00611866	0	0
Ctsa	0.470826	0.366891	0.403027	0.392012	0.679493	0.500324	0.460569	0.994713	0.912304	0.584667	0.788902
Pltp	0	0	0.00245703	0	0.00385563	0	0	0.00337512	0	0	0
Pcif1	0.324357	0.47784	0.562185	0.532943	0.193811	0.527365	0.45691	0.507001	0.482405	0.896524	0.510328
Zfp335	0.0129368	0.13155	0.0873139	0.158682	0.0520534	0.150773	0.0478338	0.0363915	0.0935134	0.0363266	0.0153304
Zfp335os	0	0.00892613	0.00153182	0.0326219	0	0.00210045	0.0261823	0	0.016509	0	0.0153304
Ncoa5	0.0884067	0.0909161	0.157782	0.238026	0.0367	0.0653363	0.100877	0.0310996	0.147405	0	0.225191
Cd40	0	0.00430761	0.00331814	0.0469342	0.00174323	0.00597406	0	0.00346467	0.157587	0	0.0886533
Cdh22	0	0	0	0	0	0	0	0	0	0	0.0516903
Slc35c2	0.194066	0.167523	0.159633	0.166259	0.357502	0.159942	0.171539	0.0653627	0.168648	0.368381	0.239303
Elmo2	0.0315017	0.112182	0.0224419	0.21945	0.0385663	0.0142979	0.033469	0.0239411	0.0249703	0.140528	0
Zfp334	0	0.00310542	0.00151533	0.0672523	0.00226987	0	0.00816605	0	0.0139177	0	0.0221911
Trp53rka	0.0998543	0.108216	0.0968076	0.0709209	0.0210181	0.0729812	0.104244	0.299728	0.123218	0	0.0808352
Slc2a10	0	0	0	0	0	0	0.00440757	0	0	0	0
Eya2	0	0	0	0.00143815	0	0	0	0	0.0361001	0	0
Zmynd8	0.386297	0.472947	0.385793	1.11596	0.320826	0.372851	0.560777	0.273063	0.723898	0.0956206	1.74947
Ncoa3	0.17342	0.0607985	0.224167	0.129446	0.0511699	0.0937391	0.0729746	0.023729	0.13553	0.140766	0.181889
Sulf2	0.430163	0.595672	0.349528	0.475623	0.58051	0.226172	0.361065	0.317419	0.3627	0.0876732	0.506743
5031425F14Rik	0	0	0	0	0	0	0	0	0.0221942	0	0
Prex1	0	0.00204297	0	0.00179805	0.0193518	0	0.00563889	0.0134338	0.186367	0	0.0397038
Trp53rkb	0.0948694	0.0677803	0.14149	0.127594	0.120877	0.0404595	0.166178	0.159538	0.0853306	0	0.0971882
Arfgef2	0.167957	0.0830226	0.185995	0.192382	0.248549	0.221955	0.0968856	0.26267	0.176627	0.17618	0.220273
Cse1l	0.315929	0.281829	0.486854	0.262687	0.0610265	0.129249	0.275648	0.0561711	0.2282	0.255625	0.181255
Stau1	0.112894	0.245918	0.354444	0.243753	0.1541	0.144179	0.183115	0.217303	0.248663	0	0.376837
Ddx27	0.314466	0.486362	0.47412	0.494582	0.135169	0.239042	0.763693	0.115367	0.264376	0	0.448547
Znfx1	0.0246625	0.0659638	0.0823878	0.0499397	0.148874	0.039818	0.0711845	0.249812	0.218575	0	0.579129
Kcnb1	0	0	0	0	0	0	0	0.00217648	0.499264	0	0.606139
Ptgis	0	0.00107322	0.0432083	0	0.00230045	0	0	0	0.00486885	0	0.0443822
B4galt5	0.0784207	0.0629864	0.0793455	0.10314	0.326013	0.0970748	0.109149	0.221851	0.0843596	0.067944	0.109876
Slc9a8	0.0875076	0.144374	0.147779	0.164133	0.052094	0.150579	0.0913395	0.0348699	0.157538	0	0.295239
Spata2	0.0444947	0.070198	0.225081	0.0950364	0.115334	0.0478195	0.0754349	0.055933	0.190723	0.251762	0.0532173
Rnf114	0.212736	0.194486	0.195289	0.324817	0.219409	0.236132	0.194174	0.391691	0.456963	0.189923	0.236905
Ube2v1	0.0823731	0.0141882	0.018923	0.0489678	0.0279094	0.017651	0.0165455	0.00797097	0.0381133	0	0.102332
Tmem189	0.0328369	0.020572	0.0117741	0.0369884	0.0290881	0.00295289	0.0245135	0.00819868	0	0	0.0373635
Cebpb	0.270323	0.537994	0.443348	0.609697	0.49676	0.0470641	0.539148	0.270079	0.152243	0.324994	0.131477
A530013C23Rik	0	0.00264217	0	0.00141767	0.00176581	0	0	0	0	0	0
9230111E07Rik	0	0.00176379	0.00304714	0	0	0	0.00500109	0	0.0029248	0	0
Ptpn1	0.131061	0.160735	0.295492	0.194529	0.0881321	0.218838	0.24969	0.0629803	0.42338	0	0.313802
Pard6b	0.254322	0.17546	0.181418	0.28057	0.256717	0.0859168	0.164178	0.0924007	0.0623576	0	0.0390562
Adnp	0.117486	0.0302156	0.108092	0.129182	0.0098874	0.0488689	0.0584651	0.0163597	0.0867466	0	0.210327
Dpm1	0.149694	0.249256	0.243569	0.22301	0.291175	0.242882	0.314936	0.288415	0.458753	0.256268	0.384316
Mocs3	0.092182	0.0997536	0.090299	0.12852	0.111344	0.103115	0.154597	0.0520895	0.0960147	0.08726	0.112129
Nfatc2	0	0.0090439	0.00493804	0.0300156	0.00345076	0.00249853	0.00265372	0.00165415	0.113222	0	0
Atp9a	0.284785	0.264476	0.270669	0.289451	0.50071	0.56633	0.30718	0.527424	0.719873	0.378962	1.19226
Zfp64	0.121263	0.101031	0.086792	0.216943	0.0784316	0.138953	0.165162	0.0142805	0.110238	0.160875	0.0739461
Tshz2	0	0.003548	0.00726379	0	0	0.0331782	0.00613631	0.00258019	0.145932	0.155617	0.3497
Zfp217	0.166845	0.0377133	0.141843	0.0826966	0.0405751	0.0716904	0.082923	0.151981	0.129486	0	0.059565
Gm17619	0.152652	0.0775726	0.0217677	0.116134	0.0257862	0.126759	0.051799	0.159432	0.0986856	0.158428	0.090493
Bcas1	0.0266564	0.00766986	0	0	0	0.225132	0	0.00172888	0	0	0
Bcas1os2	0	0	0.0133932	0	0	0	0	0	0	0	0
Pfdn4	0.69807	0.548374	1.10862	0.38936	0.295307	0.336595	0.713175	0.345759	0.588419	0.57325	0.512458
Gm16796	0	0.000945041	0.00155688	0	0	0	0	0	0	0	0
Fam210b	0.209156	0.168224	0.0422443	0.25846	0.181016	0.0883332	0.116146	0.140304	0.162932	0.1343	0.0558086
Aurka	0.298402	0.00860335	0.543677	0.078395	0.00430986	0.0074107	0.04217	0.209482	0.00416055	0	0
Cstf1	0.0287516	0.198241	0.169348	0.0792712	0.0413725	0.167707	0.162648	0.0328865	0.157742	0.317202	0.0938861
Rtf2	0.493286	0.491443	0.534437	0.69768	0.650157	0.352147	0.58246	0.569869	0.531924	0.283517	0.57891
Fam209	0	0	0.00161124	0	0	0	0	0	0	0	0
[truncated: 13,787 more rows]
