# Supplementary material for: General transcription factor TAF4 antagonizes epigenetic silencing by Polycomb to maintain intestine stem cell functions
Source: Cell Death Differ. 2023 Jan 13;30(3):839–53. doi: 10.1038/s41418-022-01109-6 (PMC9984434; doi:10.1038/s41418-022-01109-6)
Supplement: Supplementary file 13 — Supp Table 6 [file 41418_2022_1109_MOESM13_ESM.xlsx]

## Sheet: Cell counts
WT_Cluster	WT_Count		KO_Cluster	KO_Count
WT_C0	453		KO_C0	539
WT_C1	417		KO_C1	226
WT_C2	312		KO_C2	199
WT_C3	231		KO_C3	184
WT_C4	231		KO_C4	131
WT_C5	209		KO_C5	129
WT_C6	197		KO_C6	106
WT_C7	146		KO_C7	106
WT_C8	139		KO_C8	102
WT_C9	126		KO_C9	60
WT_C10	58		KO_C10	29
WT_C11	44
