# Supplementary material for: General transcription factor TAF4 antagonizes epigenetic silencing by Polycomb to maintain intestine stem cell functions
Source: Cell Death Differ. 2023 Jan 13;30(3):839–53. doi: 10.1038/s41418-022-01109-6 (PMC9984434; doi:10.1038/s41418-022-01109-6)
Supplement: Supplementary file 14 — Supp Table 7 [file 41418_2022_1109_MOESM14_ESM.xlsx]

## Sheet: Feuil1
cluster	gene	p_val	avg_logFC	avg_log2FC	pct.1	pct.2	p_val_adj
WT_C0	Bex1	1.09521e-128	0.751061	2.49497	0.982	0.385	1.82517e-124
WT_C0	Olfm4	2.12508e-128	1.02741	3.41299	0.912	0.386	3.54144e-124
WT_C0	Rps9	1.4688e-123	0.439492	1.45996	1	0.948	2.44775e-119
WT_C0	Aqp4	2.85341e-120	0.476432	1.58267	0.77	0.261	4.75521e-116
WT_C0	Rpl12	2.54248e-109	0.408154	1.35586	1	0.977	4.23705e-105
WT_C0	Gm10260	8.03862e-107	0.639527	2.12446	0.998	0.48	1.33964e-102
WT_C0	Acot1	5.9491e-105	0.435186	1.44566	0.958	0.465	9.91417e-101
WT_C0	Clca3b	1.11659e-104	0.440046	1.4618	0.775	0.261	1.86081e-100
WT_C0	Mcm6	1.40793e-104	0.355193	1.17993	0.702	0.233	2.34632e-100
WT_C0	Rps8	1.71528e-104	0.363692	1.20816	1	0.989	2.85852e-100
WT_C0	Lgr5	2.52621e-100	0.425118	1.41221	0.934	0.424	4.20994e-96
WT_C0	Rack1	4.2247e-100	0.373659	1.24127	1	0.946	7.04046e-96
WT_C0	Hsp90ab1	3.20651e-99	0.484647	1.60996	1	0.901	5.34365e-95
WT_C0	Rps12	5.50466e-97	0.3211	1.06667	0.998	0.992	9.17352e-93
WT_C0	Rpsa	1.65847e-95	0.366867	1.21871	1	0.972	2.76384e-91
WT_C0	Ppp1r1b	1.43348e-94	0.355463	1.18082	0.934	0.453	2.38889e-90
WT_C0	Cdca7	2.20263e-94	0.313954	1.04293	0.715	0.252	3.67068e-90
WT_C0	Rgmb	2.25086e-94	0.342895	1.13907	0.817	0.324	3.75106e-90
WT_C0	Paics	7.91672e-93	0.289038	0.960165	0.737	0.287	1.31932e-88
WT_C0	Gm47283	1.06467e-89	0.269603	0.895603	0.883	0.396	1.77428e-85
WT_C0	Rps16	1.15568e-89	0.307331	1.02093	1	0.981	1.92594e-85
WT_C0	Rpl13	3.69262e-89	0.29576	0.982494	1	0.995	6.15374e-85
WT_C0	Nipsnap1	8.69165e-89	0.297259	0.987474	0.83	0.392	1.44846e-84
WT_C0	Rpl15	5.40059e-87	0.306972	1.01974	0.998	0.973	9.00009e-83
WT_C0	Spp2	8.79906e-86	0.314969	1.04631	0.806	0.321	1.46636e-81
WT_C0	Gnl3	2.79127e-85	0.255263	0.847965	0.876	0.41	4.65165e-81
WT_C0	Rplp0	5.73457e-85	0.307072	1.02007	1	0.99	9.55667e-81
WT_C0	Rps6	9.81105e-85	0.324391	1.0776	1	0.955	1.63501e-80
WT_C0	Rps27a	8.17664e-83	0.287504	0.955067	1	0.984	1.36264e-78
WT_C0	Rps20	4.9224e-82	0.289518	0.961757	1	0.989	8.20318e-78
WT_C0	Apex1	1.34018e-81	0.285857	0.949598	0.79	0.353	2.23341e-77
WT_C0	Npm1	1.85391e-81	0.414069	1.37551	0.998	0.908	3.08954e-77
WT_C0	Rpl27a	2.50619e-81	0.279903	0.929819	1	0.986	4.17656e-77
WT_C0	Cdk4	8.88137e-81	0.424751	1.41099	0.985	0.606	1.48008e-76
WT_C0	Rps4x	1.01911e-80	0.330538	1.09802	1	0.97	1.69834e-76
WT_C0	Impdh2	1.2897e-80	0.347281	1.15364	0.971	0.583	2.14928e-76
WT_C0	Rpl10a	2.64158e-78	0.313188	1.04039	1	0.972	4.4022e-74
WT_C0	Rplp1	1.87587e-77	0.292771	0.972563	1	0.986	3.12614e-73
WT_C0	Homer2	7.48276e-75	0.274375	0.911456	0.868	0.454	1.247e-70
WT_C0	Rps13	8.23994e-75	0.290797	0.966008	1	0.965	1.37319e-70
WT_C0	Fgfbp1	9.1901e-75	0.498105	1.65467	0.998	0.65	1.53153e-70
WT_C0	Rpl17	1.78788e-74	0.269535	0.895376	1	0.988	2.9795e-70
WT_C0	Rpl18a	3.49067e-73	0.290971	0.966586	1	0.971	5.81719e-69
WT_C0	Eef1a1	1.46595e-72	0.269567	0.895481	1	0.996	2.443e-68
WT_C0	Slc12a2	1.72645e-72	0.487459	1.6193	0.987	0.584	2.87713e-68
WT_C0	Rps11	2.77417e-71	0.259688	0.862664	0.998	0.972	4.62316e-67
WT_C0	Tomm5	3.50872e-71	0.298556	0.991782	0.989	0.623	5.84728e-67
WT_C0	Rps15a	1.79774e-70	0.286139	0.950534	1	0.973	2.99593e-66
WT_C0	Rpl14	5.20711e-69	0.29137	0.967909	1	0.953	8.67764e-65
WT_C0	Cyba	6.65872e-68	0.303386	1.00783	0.949	0.535	1.10968e-63
WT_C0	Nasp	7.57958e-68	0.276938	0.919969	0.861	0.438	1.26314e-63
WT_C0	Rps3	1.2523e-67	0.274811	0.912902	1	0.981	2.08695e-63
WT_C0	Rps23	3.59742e-67	0.275358	0.914721	1	0.969	5.9951e-63
WT_C0	Nop56	8.09837e-67	0.293191	0.97396	0.868	0.458	1.34959e-62
WT_C0	Nap1l1	6.63327e-66	0.306959	1.0197	0.951	0.519	1.10543e-61
WT_C0	Sdc4	9.1649e-66	0.284106	0.94378	0.923	0.527	1.52733e-61
WT_C0	Sox4	1.05878e-65	0.363344	1.207	0.956	0.509	1.76446e-61
WT_C0	Phgdh	3.07237e-64	0.290583	0.965295	0.94	0.505	5.12011e-60
WT_C0	Rps5	5.76342e-64	0.265243	0.881117	1	0.978	9.60475e-60
WT_C0	Zfp36l2	8.53408e-63	0.297596	0.988593	0.923	0.526	1.4222e-58
WT_C0	Pycard	1.96615e-61	0.297257	0.987467	0.978	0.61	3.27659e-57
WT_C0	Rps26	1.05244e-60	0.250263	0.831355	1	0.974	1.75388e-56
WT_C0	Rpl22	1.14438e-59	0.250236	0.831267	1	0.936	1.90711e-55
WT_C0	C1qbp	1.06292e-58	0.274183	0.910815	0.98	0.625	1.77136e-54
WT_C0	Rpl3	1.07948e-58	0.273796	0.909531	1	0.961	1.79895e-54
WT_C0	Rps19	2.07167e-58	0.253053	0.840623	1	0.991	3.45244e-54
WT_C0	Aldh1b1	2.58892e-58	0.260439	0.865158	0.991	0.626	4.31444e-54
WT_C0	Naca	3.65025e-58	0.254539	0.845559	1	0.91	6.08314e-54
WT_C0	Hspd1	1.16489e-57	0.346188	1.15001	0.993	0.705	1.94129e-53
WT_C0	Ranbp1	7.19044e-57	0.314733	1.04552	0.971	0.629	1.19829e-52
WT_C0	Hes1	4.84261e-56	0.328872	1.09249	0.797	0.422	8.07021e-52
WT_C0	Rps17	3.07443e-55	0.267396	0.88827	0.998	0.921	5.12354e-51
WT_C0	Snrpf	9.14493e-55	0.271517	0.901961	0.993	0.658	1.524e-50
WT_C0	Rpl23a	2.15503e-54	0.316885	1.05267	1	0.905	3.59135e-50
WT_C0	Hdgf	2.23188e-54	0.271301	0.901242	0.978	0.613	3.71943e-50
WT_C0	Eef1b2	1.01663e-52	0.261766	0.869567	1	0.95	1.69421e-48
WT_C0	Rpl5	1.28686e-52	0.260328	0.864791	1	0.957	2.14455e-48
WT_C0	Eif3e	3.94927e-52	0.283523	0.941844	0.991	0.685	6.58146e-48
WT_C0	Rps25	1.08168e-51	0.256334	0.851523	1	0.929	1.80263e-47
WT_C0	Hmgn1	6.16987e-51	0.272175	0.904146	0.991	0.675	1.02821e-46
WT_C0	Set	1.27497e-48	0.267463	0.888492	0.993	0.711	2.12473e-44
WT_C0	Hspe1	1.99518e-47	0.300522	0.998311	0.996	0.812	3.32496e-43
WT_C0	Ncl	4.0992e-47	0.329961	1.09611	0.998	0.739	6.83131e-43
WT_C0	mt-Cytb	1.8098e-46	0.37899	1.25898	0.998	0.91	3.01602e-42
WT_C0	Jun	3.37273e-45	0.265006	0.880332	0.848	0.494	5.62065e-41
WT_C0	Rpl13a	1.50443e-44	0.252282	0.838061	0.998	0.704	2.50714e-40
WT_C0	Ybx3	3.10788e-43	0.259817	0.863092	0.993	0.677	5.17928e-39
WT_C0	Btf3	2.2328e-39	0.250313	0.83152	0.998	0.82	3.72096e-35
WT_C0	Eif3f	1.16473e-38	0.266515	0.885343	0.998	0.764	1.94102e-34
WT_C0	Rpl22l1	6.24306e-33	0.256849	0.853233	0.993	0.829	1.04041e-28
WT_C0	mt-Nd1	4.27874e-32	0.282973	0.940017	1	0.874	7.13053e-28
WT_C0	mt-Nd3	4.65711e-31	0.256984	0.853683	0.996	0.742	7.76108e-27
WT_C1	Rpl23	8.37995e-61	0.349529	1.16111	1	0.994	1.39652e-56
WT_C1	Rps24	7.46394e-52	0.297672	0.988844	0.998	0.996	1.24387e-47
WT_C1	Rpl10a	8.57411e-50	0.356683	1.18487	0.983	0.974	1.42888e-45
WT_C1	Rpl30	1.78223e-49	0.349503	1.16102	0.986	0.975	2.97009e-45
WT_C1	Rps13	6.84299e-49	0.372455	1.23727	0.986	0.966	1.14038e-44
WT_C1	Gm42418	6.78214e-45	0.356633	1.18471	0.988	0.997	1.13024e-40
WT_C1	Rps15a	2.39536e-41	0.320173	1.06359	0.986	0.975	3.99187e-37
WT_C1	Rps20	5.83904e-39	0.287447	0.954877	0.995	0.989	9.73076e-35
WT_C1	Rpl32	6.29225e-39	0.286281	0.951006	0.998	0.995	1.0486e-34
WT_C1	Rpl14	5.98104e-38	0.346944	1.15252	0.969	0.956	9.9674e-34
WT_C1	Rps19	1.06136e-36	0.270172	0.897493	0.99	0.992	1.76876e-32
WT_C1	Rps23	1.25266e-36	0.308002	1.02316	0.983	0.971	2.08755e-32
WT_C1	Rpl18a	3.06245e-36	0.27969	0.92911	0.988	0.973	5.10357e-32
WT_C1	Rpl13	7.78782e-36	0.272133	0.904007	1	0.995	1.29784e-31
WT_C1	Rps10	2.31404e-35	0.272223	0.904306	0.995	0.988	3.85635e-31
WT_C1	Rplp1	5.98849e-34	0.278412	0.924864	0.998	0.986	9.97982e-30
WT_C1	Rps14	1.75034e-33	0.252849	0.839946	0.99	0.99	2.91694e-29
WT_C1	Rps27a	3.43507e-33	0.277065	0.920392	0.988	0.986	5.72454e-29
WT_C1	Rpl37a	3.50379e-33	0.26558	0.882239	0.966	0.973	5.83907e-29
WT_C1	Eef1b2	1.9438e-32	0.345997	1.14938	0.942	0.956	3.23935e-28
WT_C1	Rpl24	7.7307e-32	0.283715	0.942481	0.964	0.973	1.28832e-27
WT_C1	Rpsa	1.35727e-31	0.283081	0.940373	0.988	0.973	2.26189e-27
WT_C1	Gstt2	5.25746e-31	0.255038	0.847219	0.134	0.508	8.76156e-27
WT_C1	Rpl27a	2.92592e-30	0.254038	0.843894	0.993	0.987	4.87605e-26
WT_C1	Rpl39	4.60687e-30	0.282558	0.938637	0.974	0.976	7.67734e-26
WT_C1	Rpl37	6.65483e-30	0.280479	0.931731	0.962	0.975	1.10903e-25
WT_C1	Rpl8	7.57985e-29	0.295816	0.982681	0.981	0.964	1.26318e-24
WT_C1	Rpl28	9.37025e-29	0.256607	0.852428	0.993	0.982	1.56155e-24
WT_C1	Rps3	1.0183e-28	0.253008	0.840474	0.981	0.983	1.69699e-24
WT_C1	Rpl11	1.11776e-28	0.262622	0.872412	0.983	0.976	1.86274e-24
WT_C1	Rps12	2.09122e-27	0.275662	0.91573	0.998	0.992	3.48502e-23
WT_C1	Rps29	2.94797e-24	0.26899	0.893564	0.981	0.968	4.91279e-20
WT_C1	Rps27rt	7.87516e-22	0.316853	1.05256	0.23	0.632	1.3124e-17
WT_C1	Spcs3	9.97069e-22	0.277649	0.922329	0.12	0.411	1.66162e-17
WT_C1	Gm10260	1.30902e-21	0.618202	2.05362	0.609	0.525	2.18148e-17
WT_C1	Rpl22	1.96788e-21	0.30828	1.02409	0.94	0.943	3.27947e-17
WT_C1	Rps21	2.58037e-21	0.297127	0.987034	0.933	0.942	4.30019e-17
WT_C1	Snhg12	5.16277e-20	0.280192	0.930777	0.137	0.422	8.60376e-16
WT_C1	Rpl12	6.89814e-20	0.250976	0.833726	0.981	0.979	1.14957e-15
WT_C1	Eif1ax	1.42278e-17	0.305543	1.01499	0.276	0.678	2.37106e-13
WT_C1	Idh2	7.89393e-17	0.261564	0.868896	0.271	0.666	1.31552e-12
WT_C1	Ccdc34	3.33899e-15	0.265261	0.881179	0.259	0.601	5.56442e-11
WT_C1	Gm11361	5.73155e-15	0.356373	1.18385	0.141	0.384	9.55162e-11
WT_C1	Psma1	7.99485e-15	0.29814	0.990398	0.293	0.686	1.33234e-10
WT_C1	Rps27	1.3848e-14	0.262895	0.873319	0.926	0.94	2.30776e-10
WT_C1	Itgb3bp	1.416e-14	0.267802	0.889617	0.077	0.268	2.35977e-10
WT_C1	Tmsb4x	3.76474e-14	0.268257	0.891131	0.875	0.896	6.27394e-10
WT_C1	Gm47283	8.47496e-14	0.389056	1.29242	0.192	0.473	1.41235e-09
WT_C1	Nol7	2.2165e-12	0.351295	1.16698	0.317	0.706	3.6938e-08
WT_C1	Nupr1	4.86783e-12	0.465148	1.54519	0.659	0.705	8.11224e-08
WT_C1	Lars2	1.31813e-10	0.389555	1.29407	0.285	0.57	2.19667e-06
WT_C1	Rpl22l1	1.63899e-10	0.365409	1.21386	0.741	0.857	2.73138e-06
WT_C1	Bex1	3.93116e-10	0.704688	2.34092	0.482	0.443	6.55128e-06
WT_C1	Cyba	6.8042e-10	0.27036	0.898116	0.29	0.608	1.13392e-05
WT_C1	Tubb5	8.33534e-09	0.475164	1.57846	0.645	0.762	0.000138908
WT_C1	Kcnq1ot1	2.3152e-08	0.266865	0.886506	0.115	0.266	0.000385827
WT_C1	Aldh1b1	2.98565e-08	0.25136	0.834999	0.355	0.696	0.000497559
WT_C1	H2afz	3.65944e-08	0.267513	0.88866	0.779	0.885	0.000609846
WT_C1	Ube2s	9.10291e-08	0.346612	1.15142	0.353	0.693	0.001517
WT_C1	H2afv	1.39984e-07	0.384014	1.27567	0.348	0.691	0.00233284
WT_C1	Cks2	8.93018e-07	0.406186	1.34932	0.312	0.594	0.0148821
WT_C10	Ttll6	1.38789e-288	0.46728	1.55227	0.466	0.003	2.31292e-284
WT_C10	Epb42	1.48257e-184	0.880471	2.92486	0.69	0.023	2.4707e-180
WT_C10	Neurog3	1.1833e-168	2.09941	6.9741	0.914	0.05	1.97198e-164
WT_C10	Btbd17	2.65535e-164	0.622253	2.06708	0.534	0.014	4.42515e-160
WT_C10	Nptx1	1.21961e-162	0.545828	1.8132	0.534	0.015	2.03249e-158
WT_C10	Kirrel2	7.47865e-159	0.251204	0.834482	0.259	0.002	1.24632e-154
WT_C10	Neurod2	7.96142e-135	0.768197	2.5519	0.655	0.03	1.32677e-130
WT_C10	Serpini1	1.41687e-128	0.624439	2.07434	0.638	0.03	2.36122e-124
WT_C10	Crlf1	8.96714e-116	0.645892	2.14561	0.741	0.049	1.49437e-111
WT_C10	Insm1	9.41795e-113	1.69837	5.64187	0.983	0.094	1.5695e-108
WT_C10	Rfx6	7.65837e-112	0.668834	2.22182	0.707	0.043	1.27627e-107
WT_C10	Mfng	1.68738e-109	0.483163	1.60503	0.466	0.018	2.81203e-105
WT_C10	Slc39a2	4.108e-106	0.346566	1.15127	0.31	0.007	6.84598e-102
WT_C10	Lypd1	1.4443e-105	0.278625	0.925573	0.31	0.007	2.40692e-101
WT_C10	Fgd2	1.15201e-102	1.00504	3.33869	0.845	0.076	1.91982e-98
WT_C10	Trp53i11	6.67246e-102	0.702002	2.332	0.724	0.051	1.11197e-97
WT_C10	Cd40	3.00842e-98	0.289776	0.962615	0.397	0.014	5.01354e-94
WT_C10	Vwa5b2	9.238e-97	0.724557	2.40693	0.638	0.042	1.53951e-92
WT_C10	St18	1.18962e-96	0.717898	2.38481	0.655	0.044	1.98251e-92
WT_C10	Scube1	9.91541e-90	0.298324	0.99101	0.31	0.009	1.6524e-85
WT_C10	Cdc42ep3	1.07958e-88	0.52717	1.75122	0.586	0.04	1.79912e-84
WT_C10	Tnnc1	2.77284e-82	0.691636	2.29756	0.483	0.028	4.62093e-78
WT_C10	Miat	1.25764e-81	0.415953	1.38176	0.362	0.015	2.09586e-77
WT_C10	Syt13	2.14028e-79	0.420073	1.39545	0.569	0.039	3.56678e-75
WT_C10	Sept3	4.50107e-78	0.415266	1.37948	0.414	0.021	7.50104e-74
WT_C10	Dpysl5	1.24337e-74	0.806644	2.67961	0.724	0.079	2.07207e-70
WT_C10	Dbn1	2.12132e-69	0.402376	1.33667	0.552	0.044	3.53517e-65
WT_C10	Stxbp1	5.57381e-68	0.446442	1.48305	0.534	0.042	9.28876e-64
WT_C10	St6galnac4	7.91765e-67	0.347906	1.15572	0.397	0.023	1.31948e-62
WT_C10	Cacna1a	4.17465e-66	0.880951	2.92646	0.879	0.127	6.95706e-62
WT_C10	Gng2	1.63684e-64	0.554586	1.84229	0.517	0.041	2.7278e-60
WT_C10	Bambi	8.88864e-63	0.817195	2.71466	0.707	0.085	1.48129e-58
WT_C10	Col16a1	6.0468e-62	0.582145	1.93384	0.397	0.025	1.0077e-57
WT_C10	Hepacam2	5.15988e-60	0.97762	3.24758	0.914	0.146	8.59894e-56
WT_C10	Tead2	6.30057e-58	0.501128	1.66471	0.672	0.085	1.04999e-53
WT_C10	Prox1	2.15552e-57	0.653512	2.17092	0.759	0.106	3.59217e-53
WT_C10	Rcor2	5.32522e-57	0.720907	2.3948	0.914	0.18	8.87448e-53
WT_C10	Cdc14b	4.59642e-56	0.801746	2.66334	0.707	0.102	7.65993e-52
WT_C10	Tubb3	2.04516e-55	0.385482	1.28054	0.414	0.03	3.40826e-51
WT_C10	Reps2	1.19869e-54	0.444724	1.47734	0.534	0.056	1.99762e-50
WT_C10	Aplp1	5.69709e-53	0.569028	1.89027	0.707	0.092	9.4942e-49
WT_C10	Tbc1d9	6.34255e-53	0.421704	1.40087	0.552	0.06	1.05699e-48
WT_C10	Nkx2-2	2.52845e-52	0.348852	1.15886	0.517	0.049	4.21367e-48
WT_C10	Lzts1	3.16275e-52	0.26926	0.894462	0.31	0.018	5.27072e-48
WT_C10	Olfm1	2.88822e-50	0.587602	1.95197	0.448	0.039	4.81323e-46
WT_C10	Cbfa2t3	6.97071e-48	0.680326	2.25999	0.759	0.129	1.16167e-43
WT_C10	Dst	8.48923e-46	0.767947	2.55106	0.81	0.161	1.41473e-41
WT_C10	Ffar2	1.46481e-44	0.292908	0.973018	0.362	0.029	2.44111e-40
WT_C10	Rimbp2	1.001e-43	0.32991	1.09594	0.517	0.058	1.66816e-39
WT_C10	Phldb2	2.19864e-42	0.459992	1.52806	0.603	0.091	3.66403e-38
WT_C10	Nefm	2.79279e-42	1.03763	3.44693	0.534	0.067	4.65419e-38
WT_C10	Wnt3	3.6219e-41	0.594879	1.97614	0.828	0.165	6.0359e-37
WT_C10	Smarcd2	1.20329e-40	0.983996	3.26876	0.966	0.357	2.00529e-36
WT_C10	Rph3al	2.47207e-40	0.637375	2.11731	0.776	0.168	4.11971e-36
WT_C10	Gadd45a	8.26195e-39	1.63068	5.41701	0.948	0.337	1.37685e-34
WT_C10	Tgfbr1	1.88081e-36	0.517213	1.71814	0.638	0.124	3.13437e-32
WT_C10	Marcksl1	5.92598e-36	1.04593	3.47451	0.966	0.343	9.87565e-32
WT_C10	Amotl2	8.62738e-36	0.383267	1.27319	0.483	0.068	1.43775e-31
WT_C10	Sox4	1.59585e-35	1.70493	5.66367	1	0.55	2.65949e-31
WT_C10	Fgd6	5.06501e-34	0.319873	1.0626	0.5	0.077	8.44083e-30
WT_C10	Chd7	1.24612e-32	0.759519	2.52307	0.983	0.402	2.07666e-28
WT_C10	Rnase1	1.35116e-32	0.411512	1.36701	0.517	0.08	2.2517e-28
WT_C10	Gadd45g	5.28651e-32	1.15565	3.83899	0.793	0.24	8.80996e-28
WT_C10	Mtch1	6.37837e-32	1.07931	3.58538	1	0.601	1.06296e-27
WT_C10	Tubb2b	1.87975e-31	0.480601	1.59652	0.483	0.077	3.1326e-27
WT_C10	Eif4e3	3.2152e-31	0.360771	1.19846	0.466	0.072	5.35813e-27
WT_C10	Pclo	1.31725e-30	0.433189	1.43902	0.414	0.054	2.1952e-26
WT_C10	Cplx2	1.84243e-30	0.459597	1.52675	0.552	0.1	3.0704e-26
WT_C10	Gm26735	1.86866e-30	0.640125	2.12645	0.69	0.173	3.11413e-26
WT_C10	Clps	1.96985e-30	0.903845	3.00251	0.741	0.175	3.28275e-26
WT_C10	Fxyd3	1.20085e-29	0.907076	3.01324	0.966	0.315	2.00122e-25
WT_C10	Pkp1	1.93132e-29	0.407958	1.35521	0.569	0.115	3.21855e-25
WT_C10	Plk5	8.06601e-29	0.267924	0.890024	0.293	0.031	1.3442e-24
WT_C10	Tmem206	2.7521e-28	0.307386	1.02111	0.5	0.093	4.58637e-24
WT_C10	Krt7	3.00959e-28	1.02532	3.40605	0.983	0.552	5.01548e-24
WT_C10	Marcks	3.47102e-28	0.947028	3.14596	1	0.578	5.78446e-24
WT_C10	Fam172a	6.96284e-28	0.44925	1.49238	0.759	0.237	1.16036e-23
WT_C10	Klhl24	2.25177e-27	0.356169	1.18317	0.534	0.109	3.75257e-23
WT_C10	Jpt1	6.86942e-27	0.988802	3.28473	1	0.705	1.14479e-22
WT_C10	Inppl1	1.40791e-26	0.580447	1.9282	0.741	0.238	2.34629e-22
WT_C10	Fryl	1.55052e-26	0.709657	2.35743	0.845	0.328	2.58395e-22
WT_C10	AC149090.1	1.97827e-26	1.03319	3.43217	0.948	0.491	3.29679e-22
WT_C10	Btg2	2.12332e-26	0.969878	3.22187	1	0.554	3.53851e-22
WT_C10	Pbx1	7.35194e-25	0.79182	2.63037	0.862	0.373	1.2252e-20
WT_C10	Kdm1a	7.48049e-25	0.656756	2.18169	0.897	0.398	1.24662e-20
WT_C10	Hpcal1	1.24021e-24	0.495164	1.6449	0.793	0.287	2.06682e-20
WT_C10	Agpat3	4.55733e-24	0.799023	2.6543	0.914	0.499	7.59479e-20
WT_C10	Fabp5	4.73035e-24	0.6708	2.22835	1	0.433	7.88313e-20
WT_C10	Selenom	4.77635e-24	0.626835	2.0823	0.948	0.312	7.95978e-20
WT_C10	Jade3	6.65041e-24	0.364973	1.21241	0.483	0.099	1.10829e-19
WT_C10	Hopx	7.82175e-24	0.885963	2.94311	1	0.729	1.3035e-19
WT_C10	Rps9	2.07116e-23	0.495865	1.64723	1	0.953	3.45159e-19
WT_C10	Slc17a5	2.17671e-23	0.457853	1.52096	0.741	0.261	3.62748e-19
WT_C10	Tcf4	2.39346e-23	0.626551	2.08136	0.724	0.252	3.9887e-19
WT_C10	Akap9	2.40867e-23	0.607969	2.01963	0.983	0.553	4.01405e-19
WT_C10	Tpst2	2.54423e-23	0.54353	1.80557	0.586	0.161	4.23996e-19
WT_C10	Mrfap1	3.10379e-23	0.759622	2.52341	1	0.693	5.17246e-19
WT_C10	Tmem176b	3.71982e-23	0.683183	2.26949	1	0.625	6.19908e-19
WT_C10	Pcbp4	3.92904e-23	0.271266	0.901127	0.379	0.063	6.54774e-19
WT_C10	Tox3	4.38728e-23	0.721773	2.39768	0.793	0.318	7.31141e-19
WT_C10	Ppp3ca	5.80063e-23	0.726137	2.41217	0.897	0.441	9.66675e-19
WT_C10	Zfp358	1.06779e-22	0.352564	1.17119	0.621	0.18	1.77947e-18
WT_C10	Tecpr1	2.21819e-22	0.521572	1.73263	0.741	0.254	3.69661e-18
WT_C10	Runx1t1	2.8105e-22	0.375406	1.24707	0.362	0.055	4.68369e-18
WT_C10	Stard10	2.86926e-22	0.697118	2.31577	1	0.693	4.78162e-18
WT_C10	Kdm5b	3.57686e-22	0.422229	1.40262	0.879	0.358	5.96084e-18
WT_C10	Jarid2	3.97967e-22	0.353462	1.17418	0.741	0.259	6.63211e-18
WT_C10	Serinc1	4.19289e-22	0.350756	1.16518	0.759	0.26	6.98745e-18
WT_C10	Pcsk1	4.84683e-22	0.449008	1.49157	0.534	0.119	8.07724e-18
WT_C10	Grasp	1.0046e-21	0.436231	1.44913	0.603	0.176	1.67416e-17
WT_C10	Smim6	1.00969e-21	0.514469	1.70903	0.828	0.309	1.68264e-17
WT_C10	Cda	1.24317e-21	0.825135	2.74104	0.948	0.481	2.07174e-17
WT_C10	Ncald	1.65944e-21	0.325977	1.08287	0.414	0.077	2.76546e-17
WT_C10	Steap1	1.75071e-21	0.283292	0.941076	0.379	0.067	2.91756e-17
WT_C10	Arid4b	2.11992e-21	0.431397	1.43307	0.897	0.415	3.53285e-17
WT_C10	Galk2	2.25715e-21	0.512322	1.7019	0.793	0.332	3.76153e-17
WT_C10	Ptprs	3.43149e-21	0.420083	1.39548	0.741	0.278	5.71857e-17
WT_C10	Gdpd1	4.26293e-21	0.646736	2.14841	0.914	0.505	7.10418e-17
WT_C10	Tia1	4.29151e-21	0.500961	1.66416	0.879	0.398	7.1518e-17
WT_C10	Rbfox2	8.44222e-21	0.434364	1.44293	0.655	0.219	1.4069e-16
WT_C10	Map4k4	9.94083e-21	0.479877	1.59412	0.707	0.257	1.65664e-16
WT_C10	Rfx3	1.07453e-20	0.263562	0.875533	0.431	0.088	1.7907e-16
WT_C10	Map3k15	1.16182e-20	0.327525	1.08801	0.414	0.082	1.93617e-16
WT_C10	Neurod1	1.57046e-20	0.500446	1.66245	0.397	0.068	2.61718e-16
WT_C10	Bcl7a	2.61378e-20	0.421147	1.39902	0.603	0.188	4.35586e-16
WT_C10	Gprin3	2.97542e-20	0.495246	1.64517	0.81	0.345	4.95854e-16
WT_C10	Tes	3.16737e-20	0.565496	1.87854	0.931	0.515	5.27843e-16
WT_C10	Rap1gap2	4.83619e-20	0.360293	1.19687	0.552	0.149	8.05951e-16
WT_C10	Swt1	4.9219e-20	0.540287	1.7948	0.759	0.321	8.20235e-16
WT_C10	Nek6	5.01384e-20	0.375619	1.24778	0.724	0.281	8.35556e-16
WT_C10	Tmem56	7.24503e-20	0.35645	1.1841	0.414	0.087	1.20738e-15
WT_C10	Golim4	9.31562e-20	0.46988	1.56091	0.776	0.308	1.55245e-15
WT_C10	Mycbp2	9.66955e-20	0.588156	1.95381	0.759	0.317	1.61143e-15
WT_C10	Hes6	1.00341e-19	0.666314	2.21345	0.948	0.583	1.67219e-15
WT_C10	Gse1	1.15997e-19	0.431173	1.43232	0.621	0.196	1.93309e-15
WT_C10	Cdk2ap1	1.36172e-19	0.50265	1.66977	0.828	0.386	2.2693e-15
WT_C10	Rnase4	1.38053e-19	0.807053	2.68097	0.948	0.5	2.30065e-15
WT_C10	Hsp90ab1	1.40943e-19	0.523302	1.73837	1	0.91	2.34882e-15
WT_C10	Ifitm2	1.79428e-19	0.705782	2.34456	0.983	0.755	2.99017e-15
WT_C10	Gm609	2.32091e-19	0.260763	0.866235	0.466	0.104	3.86779e-15
WT_C10	Slc36a1	2.46553e-19	0.328784	1.0922	0.345	0.061	4.1088e-15
WT_C10	Zfpm1	4.26032e-19	0.399075	1.3257	0.672	0.236	7.09983e-15
WT_C10	Tmem184a	4.86307e-19	0.456901	1.51779	0.793	0.343	8.1043e-15
WT_C10	Sesn3	6.79914e-19	0.385776	1.28152	0.672	0.233	1.13308e-14
WT_C10	Rybp	9.28821e-19	0.50918	1.69146	0.586	0.187	1.54788e-14
WT_C10	Ahsa2	1.01268e-18	0.38328	1.27323	0.759	0.323	1.68764e-14
WT_C10	Svil	1.59894e-18	0.422814	1.40456	0.638	0.226	2.66463e-14
WT_C10	Sbk1	1.6173e-18	0.264845	0.879797	0.345	0.064	2.69523e-14
WT_C10	2700081O15Rik	1.871e-18	0.265953	0.883478	0.379	0.078	3.11802e-14
WT_C10	Ldb3	2.23229e-18	0.438314	1.45605	0.776	0.332	3.72011e-14
WT_C10	Top1	3.65057e-18	0.583899	1.93967	1	0.651	6.08367e-14
WT_C10	Psd3	3.75483e-18	0.368978	1.22572	0.517	0.147	6.25742e-14
WT_C10	Camk2n1	4.53714e-18	0.514679	1.70973	0.897	0.446	7.56115e-14
WT_C10	E330009J07Rik	4.62525e-18	0.39129	1.29984	0.534	0.155	7.70798e-14
WT_C10	Rpl18a	4.90907e-18	0.365608	1.21452	1	0.974	8.18097e-14
WT_C10	Cdk4	6.40957e-18	0.600975	1.99639	1	0.64	1.06815e-13
WT_C10	Rps14	7.08792e-18	0.298983	0.993199	1	0.99	1.1812e-13
WT_C10	Man2a1	7.19911e-18	0.491705	1.63341	0.828	0.405	1.19973e-13
WT_C10	Rpl10	7.25796e-18	0.367218	1.21987	1	0.942	1.20954e-13
WT_C10	Rpl5	7.62623e-18	0.402216	1.33613	1	0.961	1.27091e-13
WT_C10	Smad1	8.19829e-18	0.394899	1.31183	0.69	0.278	1.36625e-13
WT_C10	Cblb	9.92477e-18	0.258109	0.85742	0.448	0.11	1.65396e-13
WT_C10	Ddit4	1.06744e-17	0.613892	2.0393	0.914	0.53	1.77889e-13
WT_C10	Ppib	1.09856e-17	0.650683	2.16152	1	0.763	1.83074e-13
WT_C10	Smarce1	1.12661e-17	0.435379	1.4463	0.897	0.479	1.8775e-13
WT_C10	Rab3d	1.26872e-17	0.350736	1.16512	0.69	0.245	2.11432e-13
WT_C10	Prom1	1.27811e-17	0.41832	1.38963	0.828	0.405	2.12997e-13
WT_C10	Nt5c	1.52869e-17	0.587167	1.95053	0.983	0.651	2.54755e-13
WT_C10	Rack1	1.62986e-17	0.387487	1.28721	1	0.951	2.71617e-13
WT_C10	Ldb1	1.68914e-17	0.374127	1.24282	0.621	0.224	2.81495e-13
WT_C10	Ssbp3	2.21753e-17	0.447163	1.48544	0.862	0.428	3.69551e-13
WT_C10	Smarcad1	2.64959e-17	0.310681	1.03206	0.638	0.231	4.41555e-13
WT_C10	Tead1	3.33042e-17	0.388997	1.29222	0.586	0.199	5.55015e-13
WT_C10	Tpt1	3.67092e-17	0.299837	0.996036	1	0.996	6.11758e-13
WT_C10	Ang	3.96755e-17	0.546854	1.81661	0.793	0.352	6.61192e-13
WT_C10	Rab15	4.36804e-17	0.301305	1.00091	0.466	0.117	7.27934e-13
WT_C10	Chn2	4.4546e-17	0.338794	1.12545	0.707	0.279	7.42359e-13
WT_C10	Ddc	4.77506e-17	0.549909	1.82676	0.69	0.265	7.95763e-13
WT_C10	Rps5	5.74771e-17	0.336328	1.11726	1	0.98	9.57856e-13
WT_C10	Gadd45gip1	6.12559e-17	0.49222	1.63512	0.966	0.616	1.02083e-12
WT_C10	Mast4	8.57873e-17	0.361977	1.20246	0.638	0.23	1.42965e-12
WT_C10	Pisd	8.91753e-17	0.466145	1.5485	0.793	0.381	1.48611e-12
WT_C10	Mpzl1	8.92772e-17	0.413642	1.37409	0.569	0.191	1.4878e-12
WT_C10	Cnot7	1.19962e-16	0.376231	1.24981	0.759	0.359	1.99917e-12
WT_C10	Pipox	1.90498e-16	0.477198	1.58522	0.776	0.367	3.17465e-12
WT_C10	Eef1a1	1.95504e-16	0.315739	1.04886	1	0.997	3.25808e-12
WT_C10	Kif1b	2.49004e-16	0.401437	1.33355	0.741	0.334	4.14965e-12
WT_C10	Phyh	2.85772e-16	0.665297	2.21007	0.759	0.382	4.76238e-12
WT_C10	Rps3	2.88379e-16	0.32625	1.08378	1	0.983	4.80584e-12
WT_C10	Vps37a	3.21656e-16	0.347886	1.15565	0.638	0.247	5.3604e-12
WT_C10	Cyth2	3.36825e-16	0.410061	1.36219	0.741	0.339	5.61319e-12
WT_C10	Ttyh3	4.22018e-16	0.309751	1.02897	0.621	0.224	7.03293e-12
WT_C10	Fndc3a	4.68195e-16	0.405317	1.34643	0.793	0.37	7.80246e-12
WT_C10	Tbpl1	4.99663e-16	0.328469	1.09115	0.586	0.209	8.32689e-12
WT_C10	Rpl7	5.24246e-16	0.325808	1.08231	1	0.965	8.73656e-12
WT_C10	Rps23	5.96568e-16	0.334628	1.11161	1	0.972	9.9418e-12
WT_C10	Poc1a	6.85882e-16	0.275481	0.91513	0.431	0.112	1.14302e-11
WT_C10	Rpl26	6.95219e-16	0.279904	0.929821	1	0.991	1.15858e-11
WT_C10	Ccdc115	9.56744e-16	0.368457	1.22399	0.793	0.397	1.59441e-11
WT_C10	Tecr	9.83143e-16	0.551341	1.83152	1	0.68	1.63841e-11
WT_C10	Utrn	1.00114e-15	0.4522	1.50218	0.707	0.308	1.66839e-11
WT_C10	Nisch	1.05295e-15	0.452859	1.50437	0.879	0.477	1.75474e-11
WT_C10	Mospd1	1.11502e-15	0.273329	0.907979	0.569	0.201	1.85818e-11
WT_C10	Dnajc10	1.22346e-15	0.324849	1.07913	0.655	0.243	2.03889e-11
WT_C10	Rps24	1.2314e-15	0.288792	0.959348	1	0.997	2.05213e-11
WT_C10	Mical2	2.04854e-15	0.348837	1.15881	0.517	0.163	3.41389e-11
WT_C10	Rnf11	2.30436e-15	0.358908	1.19227	0.724	0.335	3.84021e-11
WT_C10	Mex3a	3.05918e-15	0.295921	0.983029	0.414	0.107	5.09813e-11
WT_C10	Gtf3c1	3.67765e-15	0.341127	1.1332	0.672	0.291	6.1288e-11
WT_C10	Fyttd1	3.89898e-15	0.396031	1.31559	0.862	0.462	6.49765e-11
WT_C10	Ccni	3.96695e-15	0.378441	1.25715	0.828	0.457	6.61093e-11
WT_C10	Rpl24	4.20603e-15	0.288089	0.957012	1	0.972	7.00935e-11
WT_C10	Trib1	4.211e-15	0.498324	1.6554	0.621	0.237	7.01763e-11
WT_C10	Fhl2	4.76503e-15	0.424895	1.41147	0.897	0.513	7.94093e-11
WT_C10	Ctsl	5.55669e-15	0.393696	1.30783	0.793	0.382	9.26022e-11
WT_C10	Rps4x	5.64802e-15	0.351606	1.16801	1	0.973	9.41243e-11
WT_C10	Kdm7a	7.36416e-15	0.333911	1.10923	0.655	0.255	1.22724e-10
WT_C10	Ccndbp1	1.02366e-14	0.288624	0.958789	0.569	0.209	1.70593e-10
WT_C10	Klhdc2	1.27115e-14	0.314759	1.04561	0.707	0.3	2.11838e-10
WT_C10	Csnk1e	1.27708e-14	0.397274	1.31972	0.672	0.293	2.12826e-10
WT_C10	Ptov1	1.32312e-14	0.400123	1.32918	0.862	0.49	2.20497e-10
WT_C10	Zbtb20	1.55726e-14	0.452145	1.50199	0.552	0.196	2.59518e-10
WT_C10	Tex30	1.86122e-14	0.314093	1.0434	0.707	0.317	3.10172e-10
WT_C10	Cnot6l	2.65491e-14	0.493426	1.63912	0.776	0.411	4.42441e-10
WT_C10	Lrrc42	2.87673e-14	0.280785	0.932746	0.707	0.323	4.79407e-10
WT_C10	Clcn3	2.94726e-14	0.358292	1.19022	0.845	0.453	4.91161e-10
WT_C10	Rhob	3.23139e-14	0.288044	0.956863	0.397	0.105	5.38511e-10
WT_C10	Kdm6b	3.41043e-14	0.352498	1.17097	0.69	0.318	5.68348e-10
WT_C10	Eif3f	3.43175e-14	0.427201	1.41913	1	0.785	5.71902e-10
WT_C10	Ypel3	4.26067e-14	0.42363	1.40727	0.534	0.192	7.10041e-10
WT_C10	Hnrnph1	5.51244e-14	0.383476	1.27388	0.845	0.465	9.18648e-10
WT_C10	Lcorl	5.56849e-14	0.489712	1.62679	0.845	0.463	9.27989e-10
WT_C10	Dach1	5.71409e-14	0.334544	1.11133	0.638	0.263	9.52253e-10
WT_C10	Mecp2	6.33238e-14	0.267122	0.887359	0.552	0.199	1.05529e-09
WT_C10	Cog1	6.47238e-14	0.346657	1.15157	0.552	0.208	1.07862e-09
WT_C10	Phc2	6.86609e-14	0.250922	0.833545	0.517	0.177	1.14423e-09
WT_C10	Cdk8	8.44973e-14	0.370041	1.22925	0.672	0.314	1.40815e-09
WT_C10	Paip2	8.90956e-14	0.444922	1.478	0.879	0.577	1.48478e-09
WT_C10	Eps8l2	1.08986e-13	0.37839	1.25698	0.845	0.477	1.81625e-09
WT_C10	Rnf6	1.13225e-13	0.352596	1.1713	0.776	0.435	1.88689e-09
WT_C10	Vasp	1.15935e-13	0.295565	0.981845	0.966	0.542	1.93205e-09
WT_C10	Rps15a	1.28046e-13	0.308332	1.02426	1	0.975	2.13388e-09
WT_C10	Zkscan3	1.32409e-13	0.326524	1.08469	0.707	0.343	2.2066e-09
WT_C10	Anapc16	1.4975e-13	0.366775	1.2184	0.828	0.464	2.49558e-09
WT_C10	Pycr2	1.60984e-13	0.329236	1.0937	0.741	0.356	2.68279e-09
WT_C10	Fam135a	1.69613e-13	0.334589	1.11148	0.724	0.353	2.82661e-09
WT_C10	Drap1	1.77845e-13	0.542769	1.80304	0.931	0.608	2.96378e-09
WT_C10	Srsf10	2.00383e-13	0.394458	1.31036	0.862	0.517	3.33938e-09
WT_C10	Zfp664	2.01105e-13	0.37696	1.25224	0.672	0.322	3.35141e-09
WT_C10	5330417C22Rik	2.01673e-13	0.356303	1.18361	0.552	0.178	3.36088e-09
WT_C10	Acly	2.31013e-13	0.251052	0.833977	0.879	0.493	3.84983e-09
WT_C10	Tmed4	2.43456e-13	0.283281	0.94104	0.81	0.438	4.05719e-09
WT_C10	Pkn1	3.06158e-13	0.310126	1.03022	0.638	0.28	5.10213e-09
WT_C10	Casz1	4.51615e-13	0.334007	1.10955	0.724	0.352	7.52616e-09
WT_C10	Lurap1l	4.93662e-13	0.299394	0.994566	0.724	0.363	8.22687e-09
WT_C10	Sh3bgrl3	5.80345e-13	0.31123	1.03388	0.948	0.616	9.67144e-09
WT_C10	Tet3	5.8104e-13	0.296451	0.98479	0.69	0.329	9.68303e-09
WT_C10	Fuca1	6.71934e-13	0.393048	1.30568	0.966	0.634	1.11978e-08
WT_C10	Rps27	6.94368e-13	0.311968	1.03633	1	0.938	1.15716e-08
WT_C10	Cpt2	8.718e-13	0.415977	1.38184	0.655	0.311	1.45286e-08
WT_C10	Slc4a7	9.44467e-13	0.390007	1.29558	0.69	0.358	1.57395e-08
WT_C10	Pcmtd1	9.73783e-13	0.316919	1.05278	0.69	0.338	1.62281e-08
WT_C10	Dap	1.03631e-12	0.326991	1.08624	0.776	0.413	1.727e-08
WT_C10	Top2b	1.11641e-12	0.372695	1.23807	0.741	0.393	1.8605e-08
WT_C10	Zkscan1	1.12021e-12	0.282464	0.938325	0.655	0.304	1.86683e-08
WT_C10	D430042O09Rik	1.42832e-12	0.313384	1.04104	0.483	0.174	2.38029e-08
WT_C10	Ppp1r14b	1.5567e-12	0.560475	1.86186	0.966	0.683	2.59424e-08
WT_C10	Igsf8	1.6475e-12	0.445952	1.48142	0.621	0.272	2.74556e-08
WT_C10	Rps13	1.6596e-12	0.286676	0.952317	1	0.968	2.76573e-08
WT_C10	Zfand5	1.7206e-12	0.356033	1.18272	0.879	0.507	2.86738e-08
WT_C10	Prdx2	1.72555e-12	0.443233	1.47239	1	0.775	2.87563e-08
WT_C10	Ttc3	2.07667e-12	0.321266	1.06722	0.845	0.492	3.46078e-08
WT_C10	Cmip	2.55679e-12	0.331782	1.10216	0.621	0.28	4.26089e-08
WT_C10	Ube2e3	2.72492e-12	0.271251	0.901076	0.862	0.472	4.54108e-08
WT_C10	Pdlim1	2.82947e-12	0.346217	1.15011	0.862	0.499	4.71532e-08
WT_C10	Zfp266	3.06685e-12	0.290297	0.964347	0.603	0.266	5.1109e-08
WT_C10	Rplp0	3.16453e-12	0.291122	0.967087	1	0.991	5.27368e-08
WT_C10	Litaf	3.42237e-12	0.34275	1.13859	0.672	0.315	5.70339e-08
WT_C10	Rtn4	3.52682e-12	0.344225	1.14349	0.862	0.551	5.87744e-08
WT_C10	Rps8	4.355e-12	0.323303	1.07399	1	0.99	7.25761e-08
WT_C10	Ncor1	4.60873e-12	0.417495	1.38689	0.948	0.617	7.68045e-08
WT_C10	Fam114a2	4.78175e-12	0.299894	0.996225	0.828	0.46	7.96878e-08
WT_C10	Pnrc2	5.0006e-12	0.27574	0.915988	0.672	0.333	8.33349e-08
WT_C10	Nhsl1	5.03689e-12	0.300143	0.997055	0.569	0.237	8.39398e-08
WT_C10	Hdac2	5.77353e-12	0.302989	1.00651	0.81	0.455	9.62159e-08
WT_C10	Rpl17	6.376e-12	0.268105	0.890626	1	0.989	1.06256e-07
WT_C10	Tshz1	7.19337e-12	0.29838	0.991198	0.552	0.228	1.19878e-07
WT_C10	Rps20	7.84154e-12	0.258684	0.859328	1	0.99	1.30679e-07
WT_C10	Msi2	8.07953e-12	0.358367	1.19047	0.724	0.398	1.34645e-07
WT_C10	Foxa3	9.45977e-12	0.342698	1.13842	0.69	0.334	1.57647e-07
WT_C10	Maml3	1.02209e-11	0.320473	1.06459	0.517	0.202	1.70331e-07
WT_C10	Rps26	1.06266e-11	0.26722	0.887687	1	0.977	1.77092e-07
WT_C10	Hnrnpa1	1.14272e-11	0.450152	1.49537	1	0.734	1.90434e-07
WT_C10	Deptor	1.30901e-11	0.393717	1.3079	0.621	0.312	2.18146e-07
WT_C10	Rpl9	1.47037e-11	0.251814	0.83651	1	0.978	2.45037e-07
WT_C10	Dpysl2	1.52027e-11	0.301341	1.00103	0.69	0.339	2.53353e-07
WT_C10	H3f3a	1.52861e-11	0.278586	0.925443	1	0.913	2.54743e-07
WT_C10	Gm10260	1.57923e-11	0.504245	1.67507	1	0.527	2.63179e-07
WT_C10	Pdap1	1.74086e-11	0.336396	1.11748	0.983	0.646	2.90114e-07
WT_C10	Npc2	1.77302e-11	0.438494	1.45665	1	0.76	2.95475e-07
WT_C10	Gspt1	2.04366e-11	0.37574	1.24818	0.862	0.549	3.40576e-07
WT_C10	Tcf12	2.11524e-11	0.256797	0.853061	0.672	0.332	3.52504e-07
WT_C10	Matr3	2.20915e-11	0.275148	0.914022	0.931	0.538	3.68155e-07
WT_C10	Mbnl2	2.54243e-11	0.312909	1.03946	0.81	0.462	4.23696e-07
WT_C10	Cd9	3.2761e-11	0.309415	1.02785	0.948	0.58	5.45962e-07
WT_C10	Lpar6	3.28147e-11	0.272445	0.905041	0.466	0.174	5.46857e-07
WT_C10	Gpx2	3.30357e-11	0.585469	1.94488	0.983	0.77	5.5054e-07
WT_C10	Rev3l	3.53669e-11	0.264793	0.879624	0.552	0.231	5.89389e-07
WT_C10	Rps21	3.56597e-11	0.269486	0.895212	1	0.94	5.94269e-07
WT_C10	Parp1	4.34967e-11	0.340489	1.13108	0.69	0.36	7.24872e-07
WT_C10	Nono	4.51984e-11	0.352104	1.16966	0.948	0.617	7.53231e-07
WT_C10	Onecut2	4.67996e-11	0.39272	1.30459	0.517	0.214	7.79915e-07
WT_C10	Sis	5.30769e-11	0.398616	1.32417	0.897	0.529	8.84527e-07
WT_C10	Fam241b	6.38983e-11	0.295593	0.981939	0.569	0.259	1.06486e-06
WT_C10	Cd63	6.40881e-11	0.369111	1.22616	1	0.793	1.06803e-06
WT_C10	Cnpy2	6.62444e-11	0.301687	1.00218	0.931	0.644	1.10396e-06
WT_C10	Dnase2a	6.62536e-11	0.360315	1.19694	0.655	0.341	1.10412e-06
WT_C10	Chd6	6.94418e-11	0.281889	0.936414	0.586	0.26	1.15725e-06
WT_C10	Hipk2	7.37549e-11	0.342145	1.13658	0.69	0.391	1.22913e-06
WT_C10	Cdkn1c	7.43708e-11	0.275236	0.914315	0.31	0.081	1.23939e-06
WT_C10	Arid2	7.44549e-11	0.295104	0.980314	0.586	0.27	1.24079e-06
WT_C10	Ctr9	7.62254e-11	0.344321	1.14381	0.621	0.309	1.2703e-06
WT_C10	Eif2a	9.57047e-11	0.291012	0.966722	0.845	0.508	1.59492e-06
WT_C10	Nop53	9.68202e-11	0.256563	0.852283	0.931	0.593	1.61351e-06
WT_C10	Kmt2e	1.36822e-10	0.352469	1.17088	0.81	0.486	2.28015e-06
WT_C10	Txndc5	1.65431e-10	0.333887	1.10915	0.759	0.419	2.7569e-06
WT_C10	Rnf114	1.83379e-10	0.320244	1.06383	0.534	0.252	3.05601e-06
WT_C10	Rpl15	2.09169e-10	0.262865	0.873218	1	0.975	3.4858e-06
WT_C10	Usp3	2.11023e-10	0.321798	1.06899	0.759	0.457	3.5167e-06
WT_C10	Polr3k	2.28029e-10	0.30266	1.00541	0.828	0.525	3.80011e-06
WT_C10	Plac8	2.28513e-10	0.424301	1.4095	0.948	0.685	3.80816e-06
WT_C10	Atp8b1	2.35975e-10	0.347106	1.15306	0.845	0.552	3.93253e-06
WT_C10	Ap3s1	2.54124e-10	0.31193	1.03621	0.845	0.513	4.23498e-06
WT_C10	Xist	2.85558e-10	0.335186	1.11346	1	0.752	4.75883e-06
WT_C10	Rps6	2.86547e-10	0.280922	0.933204	1	0.959	4.7753e-06
WT_C10	Psmd10	3.01083e-10	0.264691	0.879286	0.655	0.349	5.01755e-06
WT_C10	Phip	3.05207e-10	0.377644	1.25451	0.707	0.395	5.08628e-06
WT_C10	Snhg6	3.41619e-10	0.369254	1.22664	0.897	0.59	5.69308e-06
WT_C10	Ube2r2	3.71892e-10	0.258315	0.858102	0.845	0.491	6.19758e-06
WT_C10	Mtss1	4.11191e-10	0.27474	0.912668	0.603	0.288	6.8525e-06
WT_C10	Gnptg	4.31082e-10	0.258987	0.860335	0.5	0.209	7.18399e-06
WT_C10	Lrpap1	4.31385e-10	0.369016	1.22584	0.638	0.348	7.18903e-06
WT_C10	Naca	4.97232e-10	0.272911	0.906591	1	0.918	8.28637e-06
WT_C10	Agpat4	7.17582e-10	0.27122	0.900975	0.362	0.121	1.19585e-05
WT_C10	Cd24a	7.49352e-10	0.33239	1.10418	1	0.687	1.2488e-05
WT_C10	Tuba4a	8.24383e-10	0.262285	0.871292	0.897	0.56	1.37383e-05
WT_C10	Csnk1g3	8.48087e-10	0.368302	1.22347	0.69	0.425	1.41334e-05
WT_C10	Bex2	8.53749e-10	0.359094	1.19289	0.397	0.134	1.42277e-05
WT_C10	Phf14	8.5479e-10	0.259721	0.862774	0.672	0.372	1.42451e-05
WT_C10	Rps12	8.97587e-10	0.252147	0.837615	1	0.992	1.49583e-05
WT_C10	Nxf1	9.55007e-10	0.253216	0.841164	0.845	0.538	1.59152e-05
WT_C10	Atxn10	1.08719e-09	0.284402	0.944762	0.586	0.283	1.81181e-05
WT_C10	Nsa2	1.19629e-09	0.351779	1.16858	0.966	0.707	1.99361e-05
WT_C10	Pard3	1.52278e-09	0.309737	1.02892	0.569	0.275	2.53771e-05
WT_C10	Mycl	1.57941e-09	0.263775	0.876243	0.345	0.113	2.63209e-05
WT_C10	Chd4	1.7248e-09	0.318191	1.05701	0.897	0.566	2.87437e-05
WT_C10	Ube2i	2.1295e-09	0.294092	0.976953	0.983	0.687	3.54882e-05
WT_C10	Eef1b2	2.81669e-09	0.273823	0.909621	1	0.954	4.69401e-05
WT_C10	Cirbp	2.99181e-09	0.254682	0.846036	0.69	0.392	4.98586e-05
WT_C10	Sec61b	3.00061e-09	0.359036	1.19269	1	0.77	5.00052e-05
WT_C10	Glud1	3.33058e-09	0.412375	1.36988	0.776	0.525	5.55042e-05
WT_C10	Eif3h	3.65988e-09	0.309809	1.02916	1	0.771	6.0992e-05
WT_C10	Gm9493	3.76163e-09	0.270418	0.898309	0.948	0.627	6.26876e-05
WT_C10	Syce2	3.77072e-09	0.253636	0.842561	0.569	0.259	6.28391e-05
WT_C10	Rpsa	4.58035e-09	0.289775	0.962612	1	0.975	7.63315e-05
WT_C10	Acot7	4.59221e-09	0.39666	1.31768	0.534	0.28	7.65291e-05
WT_C10	Stx16	5.18946e-09	0.291205	0.967363	0.655	0.39	8.64824e-05
WT_C10	Hmgb3	6.3656e-09	0.252925	0.840199	0.741	0.426	0.000106083
WT_C10	Cnn3	6.87903e-09	0.25948	0.861974	0.655	0.336	0.000114639
WT_C10	Atxn7l3b	7.15204e-09	0.319036	1.05981	0.931	0.622	0.000119189
WT_C10	Cited2	8.46374e-09	0.474	1.57459	0.741	0.484	0.000141048
WT_C10	Cox7a2l	1.39262e-08	0.300095	0.996892	1	0.75	0.000232079
WT_C10	Paxip1	1.81109e-08	0.317031	1.05315	0.414	0.172	0.000301818
WT_C10	Eif3j1	1.8145e-08	0.251752	0.836303	0.638	0.344	0.000302387
WT_C10	Eif3m	1.90355e-08	0.254176	0.844355	1	0.712	0.000317227
WT_C10	Rangrf	2.12381e-08	0.266503	0.885303	0.414	0.168	0.000353933
WT_C10	Tmsb4x	2.19582e-08	0.466889	1.55097	1	0.893	0.000365933
WT_C10	Rpl12	2.2641e-08	0.271348	0.901398	1	0.979	0.000377313
WT_C10	Calr	3.27782e-08	0.315956	1.04958	1	0.722	0.000546249
WT_C10	Fam104a	3.3632e-08	0.259598	0.862367	0.879	0.579	0.000560477
WT_C10	Pcbp2	3.76233e-08	0.301973	1.00313	0.983	0.709	0.000626992
WT_C10	Rpl3	3.77662e-08	0.251868	0.836687	1	0.965	0.000629374
WT_C10	Rpl23a	3.78033e-08	0.317262	1.05392	1	0.913	0.000629992
WT_C10	Dnajc1	3.97498e-08	0.277804	0.922845	0.569	0.31	0.000662431
WT_C10	Mxi1	4.84848e-08	0.315322	1.04748	0.603	0.332	0.000807999
WT_C10	Tceal9	5.56708e-08	0.343309	1.14045	1	0.696	0.000927753
WT_C10	Kif21a	5.64262e-08	0.321297	1.06733	0.638	0.396	0.000940342
WT_C10	Cmtm4	5.95043e-08	0.264192	0.877627	0.707	0.441	0.000991639
WT_C10	Kmt5a	6.6409e-08	0.258595	0.859035	0.931	0.592	0.00110671
WT_C10	Sec11c	9.58009e-08	0.314377	1.04434	0.828	0.593	0.00159652
WT_C10	Rpl13a	1.07902e-07	0.29138	0.967942	1	0.731	0.00179819
WT_C10	Sumo2	1.76002e-07	0.253756	0.842959	1	0.739	0.00293307
WT_C10	Hacd1	2.47235e-07	0.298925	0.993007	0.638	0.398	0.00412017
WT_C10	Eif3e	2.98843e-07	0.266036	0.883754	0.983	0.713	0.00498023
WT_C10	Irf2	3.63882e-07	0.271567	0.902128	0.621	0.371	0.00606409
WT_C10	Calm2	4.21745e-07	0.313573	1.04167	0.983	0.745	0.00702838
WT_C10	Znrf2	4.88904e-07	0.261942	0.870153	0.638	0.409	0.00814758
WT_C10	Mcfd2	7.21565e-07	0.265061	0.880514	0.569	0.33	0.0120249
WT_C10	Ptpn18	8.24174e-07	0.272436	0.905012	0.603	0.353	0.0137349
WT_C10	mt-Cytb	2.69148e-06	0.311649	1.03527	1	0.918	0.0448535
WT_C11	Gcg	1.20999e-69	2.8094	9.33262	0.909	0.115	2.01644e-65
WT_C11	Sct	4.3453e-58	2.54687	8.46053	0.795	0.103	7.24145e-54
WT_C11	Cck	4.87618e-55	2.29691	7.63016	0.955	0.171	8.12616e-51
WT_C11	Pyy	2.12623e-47	1.66672	5.53672	0.409	0.028	3.54336e-43
WT_C11	Ghrl	5.14404e-43	1.70059	5.64924	0.477	0.043	8.57255e-39
WT_C11	Cpe	1.02441e-08	1.26724	4.20967	0.341	0.098	0.000170718
WT_C11	Rps15a	1.05767e-06	0.377141	1.25284	1	0.976	0.0176261
WT_C11	Tm4sf4	1.85086e-06	1.10809	3.68098	0.568	0.363	0.0308446
WT_C11	Capzb	1.97807e-06	0.329634	1.09502	0.159	0.643	0.0329645
WT_C11	H2afz	2.26147e-06	0.547569	1.81898	0.864	0.875	0.0376873
WT_C2	Nupr1	1.69124e-110	1.50608	5.00308	0.974	0.68	2.81845e-106
WT_C2	Dkk2	3.9774e-83	0.278659	0.925685	0.337	0.049	6.62834e-79
WT_C2	Cldn8	7.40568e-83	0.323628	1.07507	0.529	0.137	1.23416e-78
WT_C2	Ndrg1	6.85743e-70	0.715857	2.37803	0.962	0.639	1.14279e-65
WT_C2	Rps8	1.19653e-69	0.364809	1.21187	1	0.989	1.99402e-65
WT_C2	Atf5	2.10164e-69	0.46711	1.55171	0.657	0.246	3.50238e-65
WT_C2	2610528A11Rik	3.51531e-69	0.61699	2.0496	0.913	0.419	5.85826e-65
WT_C2	Sult1c2	7.1438e-69	0.453517	1.50655	0.798	0.383	1.19051e-64
WT_C2	AA467197	3.77493e-65	0.266362	0.884836	0.593	0.179	6.29093e-61
WT_C2	Rpl13	4.06059e-61	0.308492	1.02479	1	0.995	6.76697e-57
WT_C2	Epb41l4aos	9.50496e-61	0.425136	1.41227	0.926	0.602	1.584e-56
WT_C2	Eif4ebp1	5.66404e-59	0.52476	1.74322	0.897	0.551	9.43913e-55
WT_C2	Aldoa	1.68855e-58	0.427996	1.42177	0.99	0.91	2.81397e-54
WT_C2	Stc2	1.60398e-57	0.395273	1.31307	0.692	0.303	2.67304e-53
WT_C2	Nlrp6	6.40831e-57	0.41711	1.38561	0.872	0.463	1.06795e-52
WT_C2	Mal2	1.36853e-56	0.336491	1.1178	0.766	0.379	2.28066e-52
WT_C2	Snhg6	2.90452e-55	0.404435	1.3435	0.897	0.571	4.84038e-51
WT_C2	Gm10260	6.9836e-55	0.577328	1.91784	0.958	0.501	1.16382e-50
WT_C2	Rpl17	1.88076e-54	0.291373	0.967921	1	0.989	3.13429e-50
WT_C2	Rps19	2.02662e-53	0.297741	0.989073	1	0.991	3.37736e-49
WT_C2	Egln3	5.50114e-50	0.294072	0.976885	0.907	0.465	9.16766e-46
WT_C2	Rpl27a	1.75349e-49	0.27292	0.90662	1	0.986	2.9222e-45
WT_C2	Nrn1	4.28045e-49	0.514085	1.70775	0.5	0.178	7.13336e-45
WT_C2	Ero1l	1.18267e-48	0.513768	1.7067	0.968	0.674	1.97092e-44
WT_C2	Rplp1	3.61237e-48	0.278837	0.926276	1	0.986	6.02001e-44
WT_C2	Hmga2	4.51056e-48	0.33765	1.12165	0.679	0.322	7.51686e-44
WT_C2	Neu1	7.44944e-48	0.386486	1.28388	0.84	0.525	1.24145e-43
WT_C2	Gls	8.38781e-48	0.400915	1.33181	0.926	0.623	1.39783e-43
WT_C2	Rnf186	3.3325e-47	0.435106	1.44539	0.853	0.492	5.55361e-43
WT_C2	Rpl12	3.7982e-47	0.322546	1.07147	0.997	0.978	6.32971e-43
WT_C2	Ifngr1	8.65363e-47	0.30232	1.00428	0.872	0.527	1.44213e-42
WT_C2	Selenoi	1.1459e-45	0.394677	1.31109	0.737	0.396	1.90965e-41
WT_C2	Slc4a4	3.5216e-45	0.263699	0.87599	0.718	0.347	5.86875e-41
WT_C2	Nars	3.52974e-45	0.329448	1.0944	0.904	0.592	5.88231e-41
WT_C2	mt-Co1	6.15069e-45	0.405971	1.34861	0.994	0.985	1.02501e-40
WT_C2	Selenbp1	6.7894e-45	0.325578	1.08155	0.827	0.475	1.13145e-40
WT_C2	Mpzl2	8.59946e-45	0.297526	0.98836	0.772	0.412	1.4331e-40
WT_C2	Efna1	1.33791e-44	0.272291	0.904531	0.699	0.343	2.22964e-40
WT_C2	Rpl28	1.87821e-44	0.271094	0.900553	1	0.982	3.13004e-40
WT_C2	Mthfd2	2.38277e-44	0.294373	0.977886	0.686	0.328	3.97089e-40
WT_C2	Rps16	3.03049e-44	0.26049	0.865329	0.997	0.982	5.05031e-40
WT_C2	Junb	8.93587e-44	0.381539	1.26745	0.827	0.491	1.48916e-39
WT_C2	Gadd45b	1.63409e-43	0.360052	1.19607	0.756	0.423	2.72321e-39
WT_C2	Slc38a1	1.17685e-42	0.363827	1.20861	0.926	0.615	1.96122e-38
WT_C2	Pfkp	2.12458e-42	0.332672	1.10511	0.904	0.546	3.54062e-38
WT_C2	Nectin2	3.94001e-42	0.339668	1.12835	0.747	0.42	6.56603e-38
WT_C2	Rpl30	4.90756e-42	0.286747	0.952551	0.994	0.974	8.17845e-38
WT_C2	Rpl8	5.48175e-42	0.293722	0.975724	1	0.963	9.13534e-38
WT_C2	Rpl18a	2.0313e-41	0.266966	0.886842	0.997	0.973	3.38516e-37
WT_C2	Rps12	5.5581e-40	0.260379	0.864961	1	0.992	9.26257e-36
WT_C2	Bhlhe40	5.6184e-39	0.265802	0.882974	0.779	0.445	9.36307e-35
WT_C2	Zfp292	1.48201e-38	0.371445	1.23391	0.875	0.567	2.46977e-34
WT_C2	Pgk1	2.56472e-38	0.344368	1.14396	0.981	0.906	4.27411e-34
WT_C2	Wasl	5.55727e-38	0.298928	0.993017	0.798	0.475	9.2612e-34
WT_C2	Mif	4.01689e-37	0.311015	1.03317	0.99	0.914	6.69415e-33
WT_C2	Bsg	6.89075e-37	0.396949	1.31863	0.987	0.888	1.14834e-32
WT_C2	mt-Co2	8.47879e-37	0.389752	1.29473	0.997	0.975	1.41299e-32
WT_C2	Phgdh	1.14777e-36	0.292728	0.972423	0.885	0.524	1.91276e-32
WT_C2	Ddit3	2.34551e-36	0.361103	1.19956	0.529	0.236	3.90879e-32
WT_C2	Cbr1	6.61894e-36	0.289929	0.963122	0.933	0.656	1.10305e-31
WT_C2	Tmem237	1.03144e-35	0.337324	1.12056	0.49	0.21	1.7189e-31
WT_C2	Aqp1	3.41464e-35	0.2691	0.89393	0.619	0.311	5.6905e-31
WT_C2	Hsd17b13	5.39542e-35	0.263459	0.875191	0.776	0.431	8.99146e-31
WT_C2	Cth	1.06309e-34	0.315175	1.04699	0.683	0.392	1.77164e-30
WT_C2	Idh3b	1.98071e-34	0.277527	0.921925	0.872	0.571	3.30085e-30
WT_C2	Btg1	3.28957e-34	0.330664	1.09844	0.894	0.612	5.48206e-30
WT_C2	Rack1	4.18221e-34	0.270903	0.899921	0.994	0.949	6.96966e-30
WT_C2	Sat1	1.50128e-32	0.40209	1.33571	0.792	0.507	2.50188e-28
WT_C2	Vegfa	2.37229e-32	0.331871	1.10245	0.772	0.462	3.95342e-28
WT_C2	Ccl25	4.44726e-32	0.290693	0.965662	0.795	0.493	7.41136e-28
WT_C2	Ddit4	1.17688e-31	0.270221	0.897655	0.817	0.513	1.96127e-27
WT_C2	Asns	1.70164e-31	0.296949	0.986445	0.785	0.505	2.83578e-27
WT_C2	Nsa2	1.95983e-31	0.307097	1.02015	0.955	0.692	3.26606e-27
WT_C2	Elf3	2.019e-30	0.295925	0.983041	0.849	0.575	3.36466e-26
WT_C2	Snhg12	1.07412e-29	0.262861	0.873205	0.651	0.375	1.79002e-25
WT_C2	Slc38a2	1.38202e-29	0.329177	1.0935	0.849	0.553	2.30313e-25
WT_C2	Eif2s2	1.57413e-29	0.281475	0.93504	0.949	0.757	2.62329e-25
WT_C2	Ptbp3	3.63893e-29	0.264773	0.879559	0.897	0.618	6.06428e-25
WT_C2	Bnip3	9.40844e-29	0.260109	0.864065	0.917	0.623	1.56792e-24
WT_C2	Ier3	2.89903e-28	0.29739	0.987909	0.625	0.346	4.83123e-24
WT_C2	Tmsb4x	5.15357e-28	0.303625	1.00862	0.997	0.887	8.58843e-24
WT_C2	Spp2	5.44759e-28	0.270531	0.898685	0.654	0.35	9.07841e-24
WT_C2	Aqp4	2.52858e-27	0.2532	0.841112	0.583	0.293	4.21387e-23
WT_C2	Dcaf17	1.42396e-26	0.271655	0.902419	0.574	0.321	2.37302e-22
WT_C2	Tmsb10	1.82052e-23	0.258266	0.857942	0.978	0.892	3.0339e-19
WT_C2	Slc12a2	1.54373e-22	0.357429	1.18735	0.901	0.605	2.57263e-18
WT_C2	Rbbp7	2.54145e-21	0.255933	0.850191	0.897	0.669	4.23533e-17
WT_C2	Tcf7l2	5.16995e-21	0.269167	0.894152	0.647	0.413	8.61573e-17
WT_C2	Jun	9.40809e-21	0.288434	0.958159	0.763	0.513	1.56786e-16
WT_C2	Nfkbia	6.50689e-17	0.255504	0.848764	0.58	0.376	1.08437e-12
WT_C2	Scd2	8.72543e-17	0.255681	0.849353	0.965	0.799	1.45409e-12
WT_C2	Kctd14	7.09311e-14	0.278053	0.923673	0.551	0.363	1.18207e-09
WT_C2	Xist	1.70111e-09	0.376887	1.25199	0.962	0.74	2.8349e-05
WT_C3	Clspn	1.24618e-210	0.474556	1.57644	0.736	0.08	2.07676e-206
WT_C3	Rad51ap1	6.7358e-206	0.358621	1.19131	0.688	0.069	1.12252e-201
WT_C3	Rad51	1.31222e-197	0.404621	1.34412	0.766	0.096	2.18681e-193
WT_C3	Atad2	4.95543e-197	0.768087	2.55153	0.931	0.164	8.25823e-193
WT_C3	Esco2	1.25678e-192	0.459417	1.52615	0.719	0.08	2.09443e-188
WT_C3	Rrm2	5.81285e-182	0.60867	2.02196	0.84	0.138	9.68711e-178
WT_C3	Tk1	9.25224e-182	0.620273	2.0605	0.9	0.164	1.54189e-177
WT_C3	Uhrf1	1.73014e-180	0.619042	2.05641	0.879	0.152	2.88328e-176
WT_C3	Dscc1	1.58456e-179	0.312079	1.0367	0.576	0.053	2.64067e-175
WT_C3	Tcf19	7.63477e-171	0.260861	0.866561	0.55	0.051	1.27234e-166
WT_C3	Lig1	1.29767e-168	0.820772	2.72655	0.957	0.231	2.16256e-164
WT_C3	Pclaf	2.73324e-165	1.26986	4.2184	0.961	0.244	4.55494e-161
WT_C3	Gins2	2.36634e-161	0.502289	1.66857	0.835	0.155	3.9435e-157
WT_C3	Cenph	6.49188e-159	0.390824	1.29829	0.745	0.116	1.08187e-154
WT_C3	Brca1	7.6702e-159	0.286867	0.95295	0.55	0.056	1.27824e-154
WT_C3	E2f8	1.27446e-156	0.267469	0.888512	0.558	0.059	2.12388e-152
WT_C3	Chek1	1.66045e-156	0.277969	0.923393	0.606	0.071	2.76714e-152
WT_C3	Smc2	7.4296e-154	0.653979	2.17247	0.939	0.207	1.23814e-149
WT_C3	Pbk	2.53123e-153	0.464832	1.54414	0.818	0.135	4.21829e-149
WT_C3	Fen1	4.38006e-149	0.56811	1.88722	0.87	0.189	7.29937e-145
WT_C3	Hells	5.32841e-147	0.670799	2.22835	0.926	0.214	8.87979e-143
WT_C3	Pola1	1.1977e-146	0.394283	1.30978	0.74	0.123	1.99597e-142
WT_C3	Chaf1b	5.90399e-146	0.46672	1.55041	0.749	0.132	9.83899e-142
WT_C3	Fbxo5	1.41804e-144	0.289153	0.960545	0.645	0.086	2.36316e-140
WT_C3	Hist1h2ap	3.67364e-143	0.486843	1.61726	0.701	0.105	6.12213e-139
WT_C3	Pole	7.46331e-143	0.277859	0.923028	0.532	0.059	1.24376e-138
WT_C3	Ncapg2	3.10829e-142	0.287531	0.955158	0.615	0.083	5.17997e-138
WT_C3	Dhfr	1.23016e-141	0.527976	1.7539	0.913	0.224	2.05006e-137
WT_C3	Mcm5	1.3063e-141	0.497114	1.65138	0.831	0.168	2.17695e-137
WT_C3	Prim2	1.50316e-140	0.267886	0.889898	0.597	0.079	2.50502e-136
WT_C3	Mcm3	1.44623e-138	0.619316	2.05732	0.866	0.195	2.41014e-134
WT_C3	Prim1	1.46535e-138	0.470394	1.56261	0.831	0.177	2.44201e-134
WT_C3	Kif15	4.07917e-137	0.354603	1.17797	0.68	0.102	6.79793e-133
WT_C3	Asf1b	6.8533e-136	0.272379	0.904822	0.619	0.087	1.1421e-131
WT_C3	Mcm6	1.62106e-134	0.684862	2.27506	0.922	0.246	2.70149e-130
WT_C3	Aurkb	2.80702e-134	0.346094	1.1497	0.688	0.105	4.67789e-130
WT_C3	Tyms	1.46953e-133	0.732687	2.43393	0.944	0.291	2.44897e-129
WT_C3	Dtl	2.5221e-133	0.407383	1.3533	0.723	0.128	4.20309e-129
WT_C3	Pold1	8.09425e-132	0.373721	1.24147	0.671	0.113	1.34891e-127
WT_C3	Hirip3	2.35108e-131	0.38637	1.28349	0.74	0.137	3.91807e-127
WT_C3	Spc24	3.19798e-130	0.444102	1.47527	0.84	0.176	5.32943e-126
WT_C3	Cenpk	4.43913e-129	0.268554	0.892117	0.636	0.098	7.39782e-125
WT_C3	Dnmt1	2.20576e-128	0.550312	1.8281	0.874	0.218	3.6759e-124
WT_C3	Chaf1a	1.08337e-127	0.324776	1.07888	0.636	0.101	1.80543e-123
WT_C3	Fignl1	8.14306e-127	0.292663	0.972204	0.602	0.09	1.35704e-122
WT_C3	Rfc5	1.22407e-126	0.452587	1.50346	0.84	0.203	2.03991e-122
WT_C3	Neil3	6.10766e-126	0.253562	0.842314	0.502	0.059	1.01784e-121
WT_C3	Tipin	2.00852e-124	0.626709	2.08188	0.931	0.283	3.34719e-120
WT_C3	Rfc4	8.14494e-124	0.583275	1.9376	0.918	0.284	1.35735e-119
WT_C3	Mcm7	1.24011e-123	0.585466	1.94488	0.905	0.248	2.06665e-119
WT_C3	Cdc6	1.30635e-122	0.254468	0.845325	0.472	0.053	2.17703e-118
WT_C3	Slfn9	1.55169e-122	0.330254	1.09708	0.571	0.082	2.58589e-118
WT_C3	Hist1h1b	2.01335e-122	0.722309	2.39946	0.792	0.158	3.35526e-118
WT_C3	Top2a	6.25021e-122	0.764035	2.53807	0.944	0.253	1.0416e-117
WT_C3	Nrm	1.04468e-121	0.338129	1.12324	0.645	0.112	1.74097e-117
WT_C3	Rrm1	8.49056e-121	0.553471	1.83859	0.909	0.261	1.41495e-116
WT_C3	Rpa2	3.28602e-118	0.372959	1.23894	0.797	0.182	5.47615e-114
WT_C3	Pcna	7.18073e-115	0.627671	2.08508	0.944	0.353	1.19667e-110
WT_C3	Dnajc9	3.34573e-114	0.523935	1.74047	0.892	0.26	5.57567e-110
WT_C3	Dut	9.12082e-113	0.906317	3.01072	0.978	0.419	1.51998e-108
WT_C3	Gmnn	7.02769e-112	0.639058	2.12291	0.952	0.368	1.17116e-107
WT_C3	Cenpm	8.1632e-111	0.312902	1.03944	0.701	0.143	1.3604e-106
WT_C3	Mcm4	7.43941e-110	0.412623	1.3707	0.745	0.164	1.23978e-105
WT_C3	Topbp1	7.86134e-110	0.447147	1.48539	0.831	0.222	1.31009e-105
WT_C3	Orc6	1.78147e-108	0.455797	1.51412	0.887	0.269	2.96881e-104
WT_C3	Mms22l	5.83809e-108	0.254668	0.845989	0.554	0.089	9.72917e-104
WT_C3	Cdt1	9.48676e-108	0.37072	1.23151	0.723	0.158	1.58097e-103
WT_C3	Hat1	4.22563e-107	0.617783	2.05223	0.952	0.381	7.04201e-103
WT_C3	Mcm2	1.12251e-101	0.330396	1.09755	0.736	0.169	1.87067e-97
WT_C3	Rpa1	4.11809e-101	0.255927	0.850172	0.593	0.109	6.8628e-97
WT_C3	Ccna2	5.60021e-101	0.264888	0.879941	0.714	0.141	9.33275e-97
WT_C3	Ncapd3	7.51895e-101	0.293028	0.973419	0.671	0.143	1.25303e-96
WT_C3	Nasp	1.50791e-99	0.743018	2.46825	0.97	0.455	2.51294e-95
WT_C3	Rfc2	2.79199e-98	0.437234	1.45246	0.883	0.295	4.65285e-94
WT_C3	Hist1h2ae	4.74119e-96	0.421303	1.39954	0.688	0.151	7.9012e-92
WT_C3	Dek	1.99829e-95	0.716913	2.38153	0.948	0.442	3.33014e-91
WT_C3	Slbp	6.32595e-95	0.594478	1.97481	0.913	0.389	1.05422e-90
WT_C3	Mki67	7.30533e-95	0.465143	1.54517	0.835	0.22	1.21743e-90
WT_C3	Syce2	8.73918e-94	0.499492	1.65928	0.797	0.233	1.45639e-89
WT_C3	Cbx5	2.92185e-92	0.539935	1.79363	0.939	0.368	4.86927e-88
WT_C3	Cdca8	5.81706e-92	0.345967	1.14928	0.853	0.222	9.69413e-88
WT_C3	Knl1	4.00443e-91	0.276106	0.917204	0.558	0.098	6.67339e-87
WT_C3	Cdk1	5.27418e-91	0.409593	1.36064	0.896	0.275	8.78943e-87
WT_C3	Dtymk	1.24539e-89	0.615913	2.04602	0.961	0.449	2.07544e-85
WT_C3	Tfdp1	1.37268e-89	0.442143	1.46877	0.9	0.326	2.28757e-85
WT_C3	Lsm2	3.20812e-89	0.497271	1.6519	0.913	0.361	5.34634e-85
WT_C3	Shmt1	4.88402e-88	0.340227	1.13021	0.81	0.237	8.13923e-84
WT_C3	Ranbp1	7.24779e-88	0.810353	2.69193	0.991	0.646	1.20784e-83
WT_C3	Haus8	5.85626e-87	0.279665	0.929026	0.606	0.134	9.75946e-83
WT_C3	Smc4	4.0332e-85	0.511041	1.69764	0.935	0.372	6.72133e-81
WT_C3	Rfc3	1.22114e-84	0.383114	1.27268	0.831	0.272	2.03503e-80
WT_C3	Vrk1	1.85589e-84	0.341294	1.13375	0.745	0.211	3.09284e-80
WT_C3	Siva1	2.81703e-83	0.485343	1.61227	0.957	0.411	4.69457e-79
WT_C3	Psip1	1.11114e-82	0.406839	1.35149	0.835	0.271	1.85171e-78
WT_C3	Cenpw	6.34731e-81	0.360357	1.19708	0.874	0.309	1.05778e-76
WT_C3	Lmnb1	1.06392e-79	0.331647	1.10171	0.857	0.278	1.77303e-75
WT_C3	Dctpp1	1.03432e-77	0.51174	1.69996	0.978	0.534	1.72369e-73
WT_C3	Stmn1	3.98231e-77	0.864621	2.87221	0.983	0.597	6.63652e-73
WT_C3	Cks1b	7.31703e-77	0.383226	1.27305	0.944	0.388	1.21938e-72
WT_C3	Rfc1	2.4765e-76	0.398218	1.32285	0.866	0.339	4.12709e-72
WT_C3	Hspa14	3.13226e-76	0.389467	1.29378	0.853	0.327	5.21992e-72
WT_C3	Lyar	8.81172e-76	0.46589	1.54765	0.922	0.393	1.46847e-71
WT_C3	Rif1	1.07607e-75	0.341865	1.13565	0.844	0.292	1.79327e-71
WT_C3	Nap1l1	4.62253e-75	0.666935	2.21551	0.965	0.542	7.70344e-71
WT_C3	Usp1	6.58385e-75	0.399492	1.32708	0.831	0.301	1.0972e-70
WT_C3	Tcof1	2.50199e-74	0.299507	0.994942	0.697	0.201	4.16957e-70
WT_C3	Myb	4.50208e-74	0.299559	0.995114	0.688	0.186	7.50272e-70
WT_C3	Tubb5	5.31628e-74	0.836169	2.77769	0.991	0.737	8.85957e-70
WT_C3	Tuba1b	5.57064e-74	0.750507	2.49313	0.987	0.629	9.28347e-70
WT_C3	Ezh2	9.37747e-73	0.442404	1.46963	0.918	0.421	1.56275e-68
WT_C3	Cdca7	2.71322e-72	0.389818	1.29495	0.823	0.271	4.52158e-68
WT_C3	Ascl2	8.52905e-72	0.415489	1.38022	0.71	0.211	1.42137e-67
WT_C3	Lsm3	1.902e-71	0.379235	1.25979	0.939	0.448	3.16968e-67
WT_C3	Ndufaf2	2.78866e-71	0.279961	0.93001	0.84	0.306	4.6473e-67
WT_C3	Hpf1	1.62554e-70	0.411415	1.36669	0.909	0.416	2.70897e-66
WT_C3	Alyref	3.22445e-70	0.475688	1.5802	0.939	0.481	5.37355e-66
WT_C3	Pold2	4.67978e-70	0.311268	1.03401	0.801	0.279	7.79886e-66
WT_C3	Ssrp1	1.7784e-69	0.458809	1.52413	0.935	0.48	2.96371e-65
WT_C3	Nelfe	1.0071e-68	0.367622	1.22121	0.861	0.371	1.67834e-64
WT_C3	Rpa3	1.44546e-68	0.372347	1.23691	0.922	0.444	2.40886e-64
WT_C3	Rbbp4	3.59848e-68	0.426212	1.41584	0.944	0.468	5.99686e-64
WT_C3	Exosc8	8.64466e-68	0.375692	1.24802	0.848	0.339	1.44063e-63
WT_C3	Rnaseh2a	3.32951e-67	0.33467	1.11175	0.827	0.315	5.54862e-63
WT_C3	Paics	1.64349e-66	0.341739	1.13523	0.827	0.306	2.73887e-62
WT_C3	Birc5	6.98634e-66	0.336109	1.11653	0.805	0.26	1.16427e-61
WT_C3	Ppil1	4.54029e-65	0.315314	1.04745	0.853	0.347	7.56639e-61
WT_C3	Gm47283	6.11196e-65	0.458375	1.52269	0.931	0.42	1.01856e-60
WT_C3	Nop56	1.62107e-64	0.45682	1.51752	0.952	0.475	2.70152e-60
WT_C3	Impa2	1.75281e-64	0.292656	0.972182	0.814	0.321	2.92105e-60
WT_C3	Casp8ap2	3.05343e-64	0.312297	1.03743	0.623	0.18	5.08854e-60
WT_C3	Tsen34	1.05365e-63	0.350601	1.16467	0.909	0.42	1.7559e-59
WT_C3	Pmf1	1.34686e-63	0.347191	1.15334	0.749	0.28	2.24453e-59
WT_C3	Nolc1	5.59896e-63	0.382604	1.27098	0.853	0.352	9.33066e-59
WT_C3	Smc6	7.00659e-63	0.380597	1.26432	0.883	0.417	1.16765e-58
WT_C3	Nsd2	3.24256e-62	0.310841	1.03259	0.723	0.255	5.40373e-58
WT_C3	Apex1	5.82328e-62	0.382294	1.26995	0.857	0.373	9.7045e-58
WT_C3	Selenoh	1.20803e-61	0.361251	1.20005	0.939	0.439	2.01318e-57
WT_C3	Nsmce4a	2.3522e-61	0.382357	1.27016	0.926	0.48	3.91995e-57
WT_C3	Mrpl18	5.76059e-61	0.425697	1.41414	0.957	0.593	9.60002e-57
WT_C3	Sae1	1.01366e-59	0.287079	0.953655	0.896	0.413	1.68927e-55
WT_C3	Nudc	2.09536e-59	0.395055	1.31234	0.952	0.544	3.49192e-55
WT_C3	Ipo5	1.04275e-58	0.299002	0.993264	0.883	0.39	1.73774e-54
WT_C3	Hmgb2	2.36679e-58	0.676154	2.24613	0.987	0.635	3.94426e-54
WT_C3	Aqp4	3.17249e-58	0.35606	1.18281	0.797	0.287	5.28695e-54
WT_C3	Trp53	1.13459e-54	0.338211	1.12351	0.896	0.429	1.89079e-50
WT_C3	Smchd1	2.16923e-54	0.314764	1.04562	0.784	0.314	3.61503e-50
WT_C3	G3bp1	2.75446e-54	0.44408	1.4752	0.974	0.577	4.59031e-50
WT_C3	Ccdc34	3.99261e-54	0.464389	1.54267	0.961	0.546	6.65368e-50
WT_C3	Timm50	6.71364e-54	0.279818	0.929535	0.87	0.414	1.11883e-49
WT_C3	Gnl3	8.81433e-54	0.34523	1.14683	0.9	0.434	1.46891e-49
WT_C3	Smc3	9.37848e-54	0.381645	1.2678	0.896	0.466	1.56292e-49
WT_C3	Smc1a	9.63735e-54	0.352184	1.16993	0.913	0.459	1.60606e-49
WT_C3	Nop58	1.17558e-53	0.385867	1.28182	0.935	0.488	1.9591e-49
WT_C3	Hnrnpd	1.29989e-53	0.385159	1.27947	0.939	0.506	2.16627e-49
WT_C3	Snrpd1	4.10187e-53	0.443916	1.47466	0.961	0.653	6.83577e-49
WT_C3	Shmt2	4.12951e-53	0.252342	0.838261	0.719	0.267	6.88183e-49
WT_C3	Isyna1	6.10852e-53	0.3205	1.06468	0.814	0.356	1.01799e-48
WT_C3	Tomm40	9.81379e-53	0.37925	1.25984	0.957	0.546	1.63547e-48
WT_C3	Nhp2	2.94678e-52	0.347912	1.15574	0.965	0.583	4.91081e-48
WT_C3	Dkc1	6.50218e-52	0.281424	0.93487	0.857	0.378	1.08359e-47
WT_C3	Csrp2	9.53033e-52	0.388635	1.29102	0.97	0.538	1.58823e-47
WT_C3	U2af1	1.4359e-51	0.386522	1.284	0.961	0.613	2.39292e-47
WT_C3	Prdx4	3.79871e-51	0.310033	1.02991	0.857	0.382	6.33055e-47
WT_C3	Lsm8	6.48279e-51	0.291245	0.967495	0.9	0.487	1.08036e-46
WT_C3	Snu13	1.95114e-50	0.435691	1.44733	0.974	0.667	3.25157e-46
WT_C3	Hsp90aa1	5.90956e-50	0.492805	1.63706	0.987	0.755	9.84828e-46
WT_C3	Bex1	6.69545e-50	0.56974	1.89264	0.952	0.419	1.1158e-45
WT_C3	Baz1b	2.76627e-49	0.276063	0.917062	0.797	0.346	4.60999e-45
WT_C3	H2afz	2.82251e-49	0.470773	1.56387	0.991	0.868	4.70371e-45
WT_C3	Ptma	5.59634e-49	0.450759	1.49739	1	0.962	9.3263e-45
WT_C3	Acat2	1.34469e-48	0.323227	1.07374	0.926	0.498	2.24092e-44
WT_C3	Tmpo	3.03624e-48	0.323584	1.07492	0.926	0.509	5.05989e-44
WT_C3	Lsm5	3.29689e-48	0.296916	0.986332	0.918	0.485	5.49427e-44
WT_C3	Phgdh	9.79437e-48	0.407862	1.35489	0.961	0.527	1.63223e-43
WT_C3	Anapc5	9.94402e-48	0.281835	0.936235	0.9	0.448	1.65717e-43
WT_C3	Srpk1	1.12515e-47	0.26019	0.864331	0.861	0.433	1.87506e-43
WT_C3	Eif4a3	1.14729e-47	0.291581	0.968612	0.892	0.481	1.91196e-43
WT_C3	Plp2	5.66177e-47	0.312299	1.03744	0.879	0.462	9.43534e-43
WT_C3	Ruvbl2	5.89438e-47	0.276883	0.919787	0.801	0.363	9.82299e-43
WT_C3	Srm	1.92616e-46	0.270543	0.898723	0.792	0.325	3.20995e-42
WT_C3	Hnrnpab	9.40771e-46	0.42085	1.39803	0.97	0.688	1.56779e-41
WT_C3	Srsf7	1.03138e-45	0.338335	1.12393	0.983	0.601	1.71879e-41
WT_C3	Fbl	1.11131e-45	0.318187	1.05699	0.957	0.564	1.852e-41
WT_C3	Gmps	2.15535e-45	0.256573	0.852317	0.853	0.427	3.5919e-41
WT_C3	Set	2.93315e-45	0.439368	1.45955	0.987	0.727	4.88809e-41
WT_C3	Ssna1	5.07568e-45	0.276959	0.920038	0.857	0.453	8.45862e-41
WT_C3	Anp32b	8.79809e-45	0.441708	1.46732	0.957	0.694	1.4662e-40
WT_C3	Smarcc1	2.36082e-44	0.281191	0.934095	0.857	0.419	3.9343e-40
WT_C3	Impdh2	2.61822e-44	0.37518	1.24632	0.97	0.603	4.36326e-40
WT_C3	Psat1	5.2619e-44	0.268582	0.892211	0.671	0.26	8.76895e-40
WT_C3	Mpp6	1.39172e-43	0.293098	0.973652	0.848	0.439	2.31931e-39
WT_C3	Tagln2	1.66612e-43	0.337322	1.12056	0.961	0.536	2.77659e-39
WT_C3	Clca3b	1.93949e-43	0.336024	1.11625	0.753	0.289	3.23217e-39
WT_C3	Srsf10	1.97613e-43	0.253455	0.841958	0.918	0.499	3.29322e-39
WT_C3	Nucks1	2.69689e-43	0.296782	0.985889	0.965	0.563	4.49437e-39
WT_C3	Supt16	1.84843e-42	0.255718	0.849476	0.887	0.478	3.08041e-38
WT_C3	Txn2	2.09225e-42	0.345575	1.14798	0.957	0.585	3.48673e-38
WT_C3	Fkbp3	5.00692e-42	0.305841	1.01598	0.961	0.616	8.34404e-38
WT_C3	Dpy30	5.49211e-42	0.260624	0.865776	0.961	0.624	9.15261e-38
WT_C3	Rnps1	6.1899e-42	0.265591	0.882275	0.879	0.465	1.03155e-37
WT_C3	Ptges3	8.58262e-42	0.308712	1.02552	0.957	0.653	1.43029e-37
WT_C3	1810037I17Rik	9.92783e-42	0.320597	1.065	0.965	0.667	1.65447e-37
WT_C3	Hmgn1	1.29696e-41	0.41116	1.36585	0.974	0.693	2.16139e-37
WT_C3	Ybx3	4.30733e-41	0.406637	1.35082	0.987	0.694	7.17817e-37
WT_C3	Phf5a	8.14526e-41	0.270579	0.898845	0.926	0.555	1.35741e-36
WT_C3	Hspd1	1.95171e-40	0.445085	1.47854	0.978	0.722	3.25253e-36
WT_C3	Rp9	3.30526e-40	0.332933	1.10598	0.948	0.58	5.50821e-36
WT_C3	Pa2g4	4.89916e-40	0.271709	0.902599	0.896	0.53	8.16444e-36
WT_C3	Sumo2	5.81496e-40	0.347554	1.15455	0.978	0.73	9.69063e-36
WT_C3	Lsm7	6.44244e-40	0.25457	0.845663	0.883	0.472	1.07363e-35
WT_C3	Suz12	1.03229e-39	0.263367	0.874885	0.857	0.471	1.7203e-35
WT_C3	Ncl	1.12741e-39	0.473351	1.57244	0.987	0.753	1.87883e-35
WT_C3	Srsf2	1.23047e-39	0.328865	1.09247	0.961	0.649	2.05059e-35
WT_C3	Idh2	2.64032e-39	0.323521	1.07471	0.965	0.609	4.40009e-35
WT_C3	Prmt1	6.78166e-39	0.256813	0.853116	0.944	0.533	1.13016e-34
WT_C3	Tfrc	8.16041e-39	0.355719	1.18167	0.939	0.575	1.35993e-34
WT_C3	Ran	1.13441e-38	0.387112	1.28596	0.983	0.793	1.89049e-34
WT_C3	Cdk4	1.55491e-38	0.391797	1.30152	0.957	0.628	2.59126e-34
WT_C3	Mrpl28	2.0845e-38	0.254798	0.846422	0.952	0.602	3.47383e-34
WT_C3	Cenpv	3.22549e-38	0.2882	0.95738	0.952	0.606	5.37527e-34
WT_C3	Lgr5	5.28687e-38	0.319068	1.05992	0.939	0.451	8.81058e-34
WT_C3	Cps1	7.06151e-38	0.25287	0.840017	0.9	0.45	1.1768e-33
WT_C3	H2afy	1.07909e-37	0.303496	1.00819	0.957	0.631	1.7983e-33
WT_C3	Smarca5	1.35802e-37	0.268686	0.892557	0.952	0.577	2.26314e-33
WT_C3	Dhrs4	3.50842e-37	0.300126	0.996998	0.926	0.553	5.84679e-33
WT_C3	C1qbp	4.11628e-37	0.337037	1.11961	0.965	0.645	6.85978e-33
WT_C3	Gm10260	6.24381e-37	0.48683	1.61721	0.987	0.508	1.04053e-32
WT_C3	Hnrnpr	2.80584e-36	0.28787	0.956283	0.797	0.421	4.67594e-32
WT_C3	Pycrl	4.47151e-36	0.251097	0.834127	0.84	0.453	7.45178e-32
WT_C3	Srsf3	6.24255e-36	0.335851	1.11567	0.97	0.673	1.04032e-31
WT_C3	Pycard	9.87446e-36	0.33544	1.11431	0.961	0.631	1.64558e-31
WT_C3	Srrm1	1.97258e-35	0.288824	0.959453	0.948	0.612	3.2873e-31
WT_C3	Mrpl12	4.38186e-35	0.28657	0.951965	0.97	0.686	7.30237e-31
WT_C3	Hnrnpf	5.56141e-35	0.336602	1.11817	0.974	0.737	9.2681e-31
WT_C3	Pgp	1.41482e-34	0.276736	0.919297	0.957	0.581	2.35779e-30
WT_C3	Hmgb1	1.85364e-34	0.392392	1.3035	0.97	0.787	3.08909e-30
WT_C3	Olfm4	5.32097e-34	0.626845	2.08233	0.835	0.419	8.8674e-30
WT_C3	Hdgf	6.70059e-34	0.308569	1.02504	0.965	0.633	1.11665e-29
WT_C3	Cyba	8.29545e-34	0.301609	1.00192	0.948	0.557	1.38244e-29
WT_C3	Snrpe	1.55217e-33	0.301818	1.00262	0.983	0.749	2.58669e-29
WT_C3	H2afv	2.49354e-33	0.308447	1.02464	0.965	0.641	4.15549e-29
WT_C3	Hook1	4.64041e-33	0.266773	0.886201	0.918	0.55	7.73324e-29
WT_C3	Fkbp4	5.23257e-33	0.307452	1.02133	0.965	0.668	8.72008e-29
WT_C3	Id2	9.65648e-33	0.258569	0.858946	0.697	0.323	1.60925e-28
WT_C3	Snrpb	3.10569e-32	0.25213	0.837558	0.97	0.662	5.17564e-28
WT_C3	Hspe1	3.16469e-32	0.351926	1.16907	0.991	0.822	5.27395e-28
WT_C3	1110008F13Rik	5.58357e-32	0.28048	0.931735	0.948	0.639	9.30502e-28
WT_C3	Rplp1	1.7326e-31	0.254026	0.843857	1	0.987	2.88737e-27
WT_C3	Snrpf	1.87502e-31	0.29084	0.966151	0.97	0.677	3.12472e-27
WT_C3	Cnbp	2.49823e-31	0.295794	0.982606	0.965	0.704	4.1633e-27
WT_C3	Snrpd2	4.66494e-31	0.25461	0.845795	0.978	0.715	7.77412e-27
WT_C3	Tomm5	5.72749e-31	0.277909	0.923192	0.97	0.643	9.54486e-27
WT_C3	Npm1	1.27422e-29	0.316521	1.05146	0.996	0.913	2.12349e-25
WT_C3	mt-Nd1	1.44632e-29	0.412771	1.37119	0.991	0.881	2.4103e-25
WT_C3	Rpsa	2.11504e-29	0.282258	0.937642	1	0.973	3.52471e-25
WT_C3	Nme1	4.15516e-28	0.282732	0.939215	0.974	0.731	6.92457e-24
WT_C3	Xist	5.67693e-28	0.312507	1.03813	0.978	0.743	9.46061e-24
WT_C3	Rack1	2.05942e-26	0.26975	0.896091	1	0.949	3.43202e-22
WT_C3	Eif5a	3.19441e-26	0.283672	0.942337	0.978	0.787	5.32348e-22
WT_C3	Rpl12	1.28124e-25	0.261003	0.867032	1	0.978	2.13519e-21
WT_C3	Ybx1	1.79283e-25	0.272657	0.905747	0.991	0.834	2.98775e-21
WT_C3	Tceal9	4.57979e-25	0.29294	0.973126	0.978	0.684	7.63222e-21
WT_C3	Fgfbp1	5.78793e-23	0.334179	1.11012	0.952	0.671	9.64559e-19
WT_C3	Rps9	5.6776e-21	0.255336	0.848209	1	0.951	9.46173e-17
WT_C3	mt-Cytb	9.2292e-19	0.330951	1.0994	1	0.915	1.53805e-14
WT_C4	Gsta2	7.56457e-289	1.40452	4.66571	0.879	0.085	1.26064e-284
WT_C4	Dpep1	2.04748e-286	0.949162	3.15305	0.797	0.064	3.41213e-282
WT_C4	2010106E10Rik	1.21738e-276	0.83117	2.76109	0.779	0.061	2.02877e-272
WT_C4	Bst1	8.09169e-273	0.683082	2.26915	0.632	0.037	1.34848e-268
WT_C4	Nat8	1.20406e-272	0.851094	2.82727	0.719	0.051	2.00656e-268
WT_C4	Ggt1	3.06426e-270	0.980852	3.25832	0.697	0.046	5.10659e-266
WT_C4	Slc51b	1.16235e-269	0.931278	3.09364	0.84	0.084	1.93705e-265
WT_C4	Adh1	2.20151e-249	0.888308	2.95089	0.749	0.066	3.66882e-245
WT_C4	Ces1f	3.25788e-245	0.805181	2.67475	0.671	0.051	5.42925e-241
WT_C4	Slc2a2	3.66597e-236	0.673508	2.23735	0.675	0.054	6.10934e-232
WT_C4	Creb3l3	1.47876e-233	0.665903	2.21208	0.584	0.039	2.46436e-229
WT_C4	Spink1	1.97287e-229	1.23533	4.10368	0.887	0.112	3.28778e-225
WT_C4	Leap2	6.74738e-228	1.47332	4.89427	0.818	0.097	1.12445e-223
WT_C4	Rbp2	1.39941e-218	1.50805	5.00964	0.784	0.091	2.33211e-214
WT_C4	Ceacam20	5.31054e-218	0.558665	1.85585	0.719	0.073	8.85001e-214
WT_C4	Cyp2c66	7.79207e-216	0.947099	3.14619	0.87	0.11	1.29855e-211
WT_C4	Cyp4f14	2.50045e-214	1.16829	3.88097	0.84	0.103	4.167e-210
WT_C4	Nat8f5	6.18304e-212	0.51988	1.727	0.554	0.037	1.0304e-207
WT_C4	Tm6sf2	6.40847e-211	0.861389	2.86147	0.853	0.125	1.06797e-206
WT_C4	Erich4	2.16568e-204	0.411706	1.36766	0.589	0.047	3.60911e-200
WT_C4	Gm3776	3.24033e-204	1.74783	5.80616	0.918	0.15	5.40001e-200
WT_C4	Acaa1b	7.85155e-204	0.637171	2.11664	0.584	0.049	1.30846e-199
WT_C4	Cyp3a25	2.00051e-196	0.732666	2.43386	0.801	0.101	3.33385e-192
WT_C4	H2-T3	1.01284e-193	1.01247	3.36335	0.874	0.165	1.6879e-189
WT_C4	Apoa4	3.87579e-193	2.39218	7.94666	0.97	0.238	6.45901e-189
WT_C4	Cubn	4.51658e-190	0.388639	1.29103	0.359	0.013	7.52688e-186
WT_C4	Slc51a	1.22607e-187	0.364728	1.2116	0.494	0.034	2.04324e-183
WT_C4	Mogat2	1.49286e-187	0.816451	2.71219	0.831	0.134	2.48785e-183
WT_C4	Cyp3a13	2.12893e-187	1.07991	3.58739	0.879	0.147	3.54785e-183
WT_C4	Asah2	4.36852e-186	0.820168	2.72454	0.766	0.11	7.28015e-182
WT_C4	Slc5a4b	1.55133e-183	0.501442	1.66575	0.411	0.021	2.58528e-179
WT_C4	Slc7a9	9.82473e-182	0.465442	1.54617	0.675	0.08	1.63729e-177
WT_C4	Clca4b	3.1081e-181	1.1522	3.82753	0.84	0.138	5.17965e-177
WT_C4	Ace2	4.19762e-181	1.48341	4.92779	0.935	0.19	6.99533e-177
WT_C4	Sult1b1	4.41971e-180	1.26773	4.2113	0.9	0.166	7.36544e-176
WT_C4	Apoc3	1.54013e-179	2.25622	7.49501	0.935	0.203	2.56663e-175
WT_C4	Mme	4.01641e-178	0.406132	1.34914	0.338	0.013	6.69335e-174
WT_C4	Enpep	4.91277e-175	0.497757	1.65351	0.615	0.063	8.18713e-171
WT_C4	Slc13a2	3.33351e-169	0.296283	0.984232	0.416	0.026	5.5553e-165
WT_C4	Pdzk1	1.43281e-168	0.334896	1.1125	0.394	0.022	2.38778e-164
WT_C4	Ms4a8a	3.58749e-165	0.734127	2.43872	0.792	0.131	5.97856e-161
WT_C4	Gm10639	6.27642e-165	0.555005	1.84369	0.455	0.034	1.04596e-160
WT_C4	Smlr1	2.67537e-164	0.598594	1.98849	0.736	0.114	4.45851e-160
WT_C4	Ces2a	9.13313e-159	1.49789	4.97587	0.896	0.192	1.52204e-154
WT_C4	Fbp1	9.76564e-158	1.60774	5.3408	0.771	0.152	1.62744e-153
WT_C4	St3gal4	4.22811e-157	0.743385	2.46947	0.874	0.164	7.04615e-153
WT_C4	Bco1	4.48628e-157	0.649729	2.15835	0.489	0.043	7.47638e-153
WT_C4	Slc26a6	8.13086e-156	0.423444	1.40665	0.558	0.061	1.35501e-151
WT_C4	Arg2	1.20648e-154	0.41814	1.38903	0.446	0.035	2.0106e-150
WT_C4	Ephx2	5.88473e-153	0.585647	1.94548	0.71	0.111	9.80691e-149
WT_C4	Prap1	4.37549e-151	2.1568	7.16473	0.987	0.394	7.29175e-147
WT_C4	Gm5485	8.54686e-151	2.09746	6.9676	0.957	0.298	1.42433e-146
WT_C4	Fabp1	1.36614e-148	2.33238	7.74799	0.9	0.236	2.27667e-144
WT_C4	Fmo5	3.53776e-148	0.314979	1.04634	0.433	0.034	5.89568e-144
WT_C4	Cdkn2b	1.46593e-145	0.602402	2.00114	0.766	0.142	2.44297e-141
WT_C4	Mall	7.92521e-145	0.534107	1.77426	0.775	0.142	1.32074e-140
WT_C4	Apoa1	9.63241e-141	1.76778	5.87244	0.861	0.195	1.60524e-136
WT_C4	Cyp3a11	1.31552e-139	1.14423	3.80106	0.74	0.121	2.19231e-135
WT_C4	Me1	1.18813e-138	0.749659	2.49031	0.762	0.159	1.98002e-134
WT_C4	Neu3	1.5851e-138	0.285085	0.947031	0.394	0.031	2.64158e-134
WT_C4	Aoc1	1.73978e-135	0.438509	1.45669	0.615	0.09	2.89934e-131
WT_C4	Gstm3	1.13605e-133	1.72273	5.72277	0.935	0.314	1.89323e-129
WT_C4	Clec2e	4.22282e-133	0.796453	2.64576	0.766	0.166	7.03733e-129
WT_C4	Cyp2d26	3.27093e-130	1.36127	4.52205	0.918	0.305	5.451e-126
WT_C4	Rdh7	3.53655e-130	0.270106	0.897272	0.407	0.035	5.89366e-126
WT_C4	Aldh1a1	3.94274e-130	0.686552	2.28068	0.701	0.125	6.57058e-126
WT_C4	Hsd17b2	1.61535e-129	0.361317	1.20027	0.506	0.06	2.69198e-125
WT_C4	Gk	2.94364e-129	0.377962	1.25556	0.636	0.102	4.90557e-125
WT_C4	Sectm1b	4.03412e-129	0.36238	1.2038	0.459	0.048	6.72286e-125
WT_C4	Rhoc	4.44217e-129	0.803168	2.66807	0.736	0.15	7.40288e-125
WT_C4	Tmem106a	1.00698e-127	0.475137	1.57837	0.636	0.109	1.67814e-123
WT_C4	Slc11a2	1.46412e-127	1.04541	3.47279	0.792	0.179	2.43996e-123
WT_C4	Gstm6	1.38945e-125	0.66778	2.21832	0.693	0.133	2.31553e-121
WT_C4	Clec2h	8.9302e-125	0.717613	2.38386	0.662	0.107	1.48822e-120
WT_C4	Guca2b	2.09359e-124	1.65371	5.49349	0.996	0.417	3.48897e-120
WT_C4	Cideb	2.11438e-124	0.51278	1.70342	0.771	0.176	3.52362e-120
WT_C4	Krt20	1.26268e-121	0.686358	2.28003	0.762	0.144	2.10425e-117
WT_C4	Lct	6.95149e-121	0.274516	0.911923	0.251	0.011	1.15847e-116
WT_C4	Cst6	1.61414e-120	0.427948	1.42161	0.519	0.07	2.68997e-116
WT_C4	Mttp	4.22091e-120	0.977425	3.24694	0.9	0.311	7.03415e-116
WT_C4	Fam213a	6.76222e-120	1.53533	5.10025	0.931	0.396	1.12692e-115
WT_C4	Fam3b	1.00286e-119	0.397554	1.32064	0.455	0.052	1.67126e-115
WT_C4	Cmbl	1.93797e-119	0.715428	2.3766	0.844	0.243	3.22962e-115
WT_C4	Cyp4f13	2.28621e-119	0.563795	1.87289	0.74	0.172	3.80997e-115
WT_C4	Abcg5	1.79299e-118	0.46146	1.53294	0.688	0.133	2.98802e-114
WT_C4	Mpp1	1.1859e-115	0.634682	2.10837	0.654	0.128	1.9763e-111
WT_C4	Ces2e	1.32765e-114	1.07438	3.569	0.939	0.315	2.21253e-110
WT_C4	Myo1a	9.72177e-114	0.526028	1.74743	0.688	0.14	1.62013e-109
WT_C4	Tmem253	3.50375e-113	0.376612	1.25108	0.623	0.114	5.839e-109
WT_C4	Ces2c	3.86453e-113	1.11136	3.69184	0.944	0.339	6.44024e-109
WT_C4	Gda	6.61402e-113	0.291531	0.968446	0.377	0.036	1.10223e-108
WT_C4	Gm21885	5.12851e-112	0.292353	0.971176	0.407	0.042	8.54666e-108
WT_C4	Itpk1	5.17292e-109	0.649955	2.1591	0.779	0.204	8.62066e-105
WT_C4	Bche	1.17378e-108	0.339091	1.12644	0.485	0.068	1.9561e-104
WT_C4	Slc10a2	3.30852e-108	0.401525	1.33384	0.446	0.054	5.51365e-104
WT_C4	Cyp4f16	1.01055e-107	0.6424	2.13401	0.697	0.161	1.68408e-103
WT_C4	Dbi	4.29917e-107	1.04442	3.46949	1	0.961	7.16457e-103
WT_C4	Dgat1	8.67885e-107	0.683441	2.27034	0.857	0.28	1.44633e-102
WT_C4	Aldh1a7	1.43901e-106	0.469113	1.55836	0.615	0.119	2.39811e-102
WT_C4	Maoa	1.41847e-105	1.22373	4.06514	0.926	0.433	2.36389e-101
WT_C4	Cbr3	1.00462e-104	1.12847	3.74871	0.861	0.297	1.67421e-100
WT_C4	Cyb5a	3.04957e-104	1.33237	4.42602	0.991	0.772	5.08211e-100
WT_C4	Hpgd	5.34008e-104	0.685373	2.27676	0.697	0.168	8.89924e-100
WT_C4	Cyp2c65	1.03736e-103	0.641446	2.13084	0.753	0.188	1.72875e-99
WT_C4	Cgref1	7.43928e-103	0.766043	2.54474	0.814	0.268	1.23976e-98
WT_C4	AA467197	1.83817e-102	1.12695	3.74366	0.723	0.18	3.06331e-98
WT_C4	2200002D01Rik	1.91838e-102	1.1677	3.87902	0.939	0.441	3.19697e-98
WT_C4	Ugt2b5	6.00261e-102	0.297839	0.989398	0.433	0.054	1.00033e-97
WT_C4	Ceacam18	9.55305e-102	0.286722	0.952469	0.403	0.048	1.59202e-97
WT_C4	Khk	8.22366e-101	1.23259	4.09456	0.944	0.463	1.37047e-96
WT_C4	Gsta1	2.96779e-100	1.56346	5.19369	0.996	0.571	4.94583e-96
WT_C4	Clic5	5.2185e-100	0.312204	1.03712	0.537	0.089	8.69664e-96
WT_C4	Sult1d1	4.0403e-99	0.913191	3.03356	0.931	0.347	6.73316e-95
WT_C4	1700016C15Rik	4.99974e-99	0.268036	0.890397	0.359	0.037	8.33206e-95
WT_C4	Mylk	9.50927e-99	0.299372	0.994491	0.481	0.072	1.58472e-94
WT_C4	Gpx4	1.32336e-98	1.17103	3.89009	0.978	0.75	2.20538e-94
WT_C4	Gde1	6.18539e-98	0.39073	1.29798	0.502	0.078	1.03079e-93
WT_C4	Gstm4	1.26689e-97	0.459004	1.52478	0.506	0.086	2.11127e-93
WT_C4	Oasl1	3.13864e-97	0.610988	2.02966	0.45	0.064	5.23054e-93
WT_C4	Gapdh	3.74646e-97	1.06887	3.55072	1	0.965	6.24348e-93
WT_C4	Lipa	1.67402e-96	0.264157	0.877512	0.446	0.064	2.78975e-92
WT_C4	Hkdc1	1.67472e-96	0.439192	1.45896	0.714	0.184	2.79092e-92
WT_C4	Fth1	1.71011e-95	0.956967	3.17897	1	0.961	2.84989e-91
WT_C4	Rbpms	1.74659e-95	0.41857	1.39046	0.636	0.144	2.91069e-91
WT_C4	Ddit3	4.56589e-94	0.940273	3.12352	0.749	0.229	7.60905e-90
WT_C4	Npc1l1	2.23604e-93	0.521947	1.73387	0.797	0.23	3.72635e-89
WT_C4	Smim24	9.70229e-92	1.1344	3.76838	0.97	0.695	1.61689e-87
WT_C4	Tmem86b	1.74234e-91	0.309188	1.0271	0.528	0.098	2.90361e-87
WT_C4	Fabp6	5.16676e-91	1.10987	3.68692	0.26	0.02	8.6104e-87
WT_C4	Crip1	7.74074e-91	1.38156	4.58946	0.991	0.749	1.28999e-86
WT_C4	Fabp2	1.37108e-90	1.75059	5.81534	0.965	0.534	2.2849e-86
WT_C4	Gpt	1.72535e-90	0.324969	1.07952	0.58	0.12	2.87529e-86
WT_C4	Sult2b1	3.68029e-90	0.389044	1.29237	0.632	0.148	6.1332e-86
WT_C4	Myo5b	2.42829e-89	0.629314	2.09054	0.771	0.25	4.04674e-85
WT_C4	Chchd10	3.89809e-89	1.00627	3.34274	0.996	0.804	6.49616e-85
WT_C4	Maob	7.69808e-89	0.360137	1.19635	0.429	0.063	1.28288e-84
WT_C4	Cdc42ep2	1.86165e-88	0.279356	0.928002	0.506	0.09	3.10244e-84
WT_C4	Fam213b	1.87134e-88	0.906018	3.00973	0.926	0.487	3.11859e-84
WT_C4	Tm4sf20	6.85539e-88	1.23012	4.08638	0.97	0.602	1.14245e-83
WT_C4	Cox7a1	9.28225e-88	0.525755	1.74652	0.693	0.185	1.54689e-83
WT_C4	Uqcrq	9.55027e-88	0.770929	2.56097	1	0.82	1.59155e-83
WT_C4	Muc3	1.6671e-87	0.411235	1.36609	0.468	0.079	2.77822e-83
WT_C4	Cryz	6.35908e-87	0.250513	0.832187	0.45	0.072	1.05974e-82
WT_C4	Reep6	7.49346e-87	0.592829	1.96934	0.801	0.287	1.24878e-82
WT_C4	Pold4	1.22091e-86	0.716412	2.37987	0.892	0.416	2.03464e-82
WT_C4	Cda	1.53331e-86	0.897495	2.98141	0.948	0.462	2.55525e-82
WT_C4	Abcc2	1.96263e-86	0.753536	2.50319	0.887	0.401	3.27073e-82
WT_C4	Sis	1.50573e-85	1.16704	3.87681	0.978	0.509	2.50931e-81
WT_C4	Mt4	5.04054e-85	1.44592	4.80326	0.641	0.159	8.40006e-81
WT_C4	Cyp2c29	8.02084e-85	0.91919	3.05348	0.524	0.096	1.33667e-80
WT_C4	Abcc3	2.51063e-83	0.312551	1.03827	0.632	0.157	4.18396e-79
WT_C4	Cbr1	3.91933e-83	1.13187	3.75998	0.935	0.661	6.53157e-79
WT_C4	Sec23a	1.03298e-82	0.371373	1.23368	0.658	0.177	1.72145e-78
WT_C4	Acox1	1.76458e-82	0.64869	2.1549	0.792	0.278	2.94067e-78
WT_C4	Trib3	2.10304e-82	0.379053	1.25919	0.519	0.105	3.50472e-78
WT_C4	Ftl1	6.55943e-82	0.731148	2.42882	1	0.964	1.09313e-77
WT_C4	Espn	1.31029e-81	0.597218	1.98391	0.658	0.181	2.18359e-77
WT_C4	Gna11	9.14289e-81	0.913284	3.03386	0.922	0.547	1.52366e-76
WT_C4	Gstm1	2.47859e-80	1.57272	5.22445	0.957	0.597	4.13058e-76
WT_C4	Ces1d	3.40582e-80	0.299935	0.996361	0.398	0.059	5.67581e-76
WT_C4	Phyh	4.71161e-80	0.662613	2.20115	0.818	0.363	7.8519e-76
WT_C4	Cyp2c55	9.69631e-80	1.04003	3.4549	0.952	0.539	1.61589e-75
WT_C4	Hmgcs2	2.07298e-79	0.874387	2.90465	0.844	0.367	3.45462e-75
WT_C4	Acot9	2.73456e-79	0.313223	1.0405	0.541	0.12	4.55715e-75
WT_C4	Akr1c14	1.0182e-78	0.374972	1.24563	0.558	0.122	1.69683e-74
WT_C4	Tkfc	1.27691e-78	0.955135	3.17289	0.918	0.466	2.12797e-74
WT_C4	Coro2a	6.54152e-78	0.376736	1.25149	0.662	0.183	1.09014e-73
WT_C4	Gramd3	7.78505e-78	0.55429	1.84131	0.714	0.231	1.29738e-73
WT_C4	Cndp2	9.08607e-78	0.444609	1.47696	0.762	0.271	1.51419e-73
WT_C4	Hcfc1r1	1.42908e-77	0.651367	2.16379	0.84	0.39	2.38157e-73
WT_C4	Ahnak	1.46531e-77	0.390604	1.29756	0.719	0.197	2.44193e-73
WT_C4	Pla2g12b	7.82719e-77	0.281437	0.934913	0.554	0.125	1.3044e-72
WT_C4	Gstm2	1.78017e-76	0.844576	2.80562	0.766	0.29	2.96665e-72
WT_C4	Ndufa6	1.12766e-75	0.683161	2.26941	0.987	0.837	1.87924e-71
WT_C4	Ugdh	1.48281e-75	0.711675	2.36413	0.788	0.318	2.4711e-71
WT_C4	Slc5a1	4.54764e-75	0.833757	2.76968	0.905	0.464	7.57865e-71
WT_C4	Prdx5	5.72688e-75	1.04985	3.48751	0.926	0.666	9.54385e-71
WT_C4	Ghitm	1.29434e-74	0.794086	2.6379	0.926	0.621	2.15702e-70
WT_C4	Fau	1.3082e-74	0.44138	1.46623	1	0.988	2.18012e-70
WT_C4	Dpp4	5.27212e-74	0.563144	1.87072	0.844	0.352	8.78598e-70
WT_C4	Il18	1.98344e-73	0.272909	0.906586	0.416	0.07	3.3054e-69
WT_C4	Ccl25	3.67682e-73	0.846729	2.81277	0.909	0.493	6.12741e-69
WT_C4	mt-Co1	9.80006e-73	0.725163	2.40894	1	0.985	1.63318e-68
WT_C4	Mdh2	1.05844e-72	0.842494	2.7987	0.965	0.781	1.76388e-68
WT_C4	Acsl5	2.73587e-72	0.856195	2.84422	0.896	0.495	4.55934e-68
WT_C4	Igsf23	2.78804e-72	0.692363	2.29998	0.853	0.444	4.64626e-68
WT_C4	Ms4a10	4.764e-72	0.593711	1.97227	0.848	0.348	7.9392e-68
WT_C4	Fam162a	2.39801e-71	0.929331	3.08717	0.974	0.77	3.99628e-67
WT_C4	Ncoa4	2.65294e-71	0.721215	2.39582	0.835	0.362	4.42112e-67
WT_C4	Cfap57	4.55736e-71	0.509684	1.69313	0.628	0.184	7.59483e-67
WT_C4	Pklr	3.84155e-70	0.44333	1.47271	0.823	0.322	6.40194e-66
WT_C4	Ebpl	6.42658e-70	0.556164	1.84754	0.758	0.289	1.07099e-65
WT_C4	4931406C07Rik	7.35442e-70	0.57439	1.90808	0.853	0.417	1.22561e-65
WT_C4	Slc39a14	1.81343e-69	0.520343	1.72854	0.771	0.294	3.02208e-65
WT_C4	Pbld2	2.31991e-69	0.348134	1.15647	0.632	0.184	3.86613e-65
WT_C4	Agpat2	2.44047e-69	0.453014	1.50488	0.71	0.243	4.06705e-65
WT_C4	Aldoa	3.99047e-69	0.644318	2.14038	0.987	0.911	6.65012e-65
WT_C4	Sar1b	5.62797e-69	0.718359	2.38634	0.926	0.604	9.37901e-65
WT_C4	Abcg8	1.55828e-68	0.369816	1.2285	0.632	0.176	2.59687e-64
WT_C4	Soat2	1.71958e-68	0.261693	0.869326	0.489	0.11	2.86568e-64
WT_C4	Fam234a	2.60852e-68	0.430236	1.42921	0.732	0.267	4.3471e-64
WT_C4	Smdt1	2.69755e-67	0.748129	2.48523	0.957	0.736	4.49546e-63
WT_C4	Serpinb6a	4.19754e-67	0.691538	2.29724	0.944	0.637	6.99521e-63
WT_C4	Ugt2b34	8.17041e-67	0.696516	2.31377	0.922	0.538	1.3616e-62
WT_C4	Anxa2	2.3044e-66	0.924628	3.07155	0.922	0.623	3.84029e-62
WT_C4	Slc3a1	2.53208e-66	0.333853	1.10904	0.61	0.168	4.21971e-62
WT_C4	Acox2	4.33812e-66	0.35089	1.16563	0.571	0.16	7.22948e-62
WT_C4	Exoc3l4	4.47583e-66	0.727722	2.41744	0.835	0.41	7.45897e-62
WT_C4	Hadh	6.95392e-66	0.737417	2.44965	0.935	0.684	1.15887e-61
WT_C4	Gabarap	9.1864e-66	0.628407	2.08752	0.974	0.735	1.53091e-61
WT_C4	Txndc17	9.20724e-66	0.577641	1.91888	0.952	0.74	1.53439e-61
WT_C4	Hint3	2.86434e-65	0.48296	1.60436	0.848	0.424	4.77343e-61
WT_C4	Gch1	3.04671e-65	0.424279	1.40942	0.784	0.286	5.07735e-61
WT_C4	Cisd1	3.90337e-65	0.591428	1.96468	0.926	0.615	6.50496e-61
WT_C4	Gpi1	1.13084e-64	0.673379	2.23692	0.991	0.839	1.88454e-60
WT_C4	Mien1	1.2161e-64	0.594548	1.97504	0.965	0.681	2.02664e-60
WT_C4	Aldob	1.39552e-64	1.19905	3.98316	0.965	0.729	2.32563e-60
WT_C4	Plpp1	4.20945e-64	0.324628	1.07839	0.667	0.219	7.01505e-60
WT_C4	Pgm2	6.08931e-64	0.58377	1.93924	0.857	0.444	1.01478e-59
WT_C4	Esd	9.01317e-64	0.712538	2.367	0.952	0.751	1.50204e-59
WT_C4	Cyp2j6	2.13921e-63	0.665657	2.21127	0.887	0.477	3.565e-59
WT_C4	Glod5	2.91135e-63	0.476223	1.58198	0.844	0.388	4.85176e-59
WT_C4	Cdhr5	3.13435e-63	0.522299	1.73504	0.866	0.372	5.2234e-59
WT_C4	Vmp1	4.92915e-63	0.608674	2.02197	0.87	0.529	8.21442e-59
WT_C4	Adipor2	8.44368e-63	0.570114	1.89388	0.857	0.455	1.40714e-58
WT_C4	Hsd17b13	1.77673e-62	0.625823	2.07894	0.861	0.433	2.96093e-58
WT_C4	Sdhb	2.26147e-62	0.5821	1.93369	0.931	0.65	3.76873e-58
WT_C4	Gng12	6.13601e-62	0.5724	1.90147	0.922	0.623	1.02257e-57
WT_C4	Srxn1	9.19257e-62	0.429907	1.42812	0.554	0.157	1.53194e-57
WT_C4	Nudt4	9.6885e-62	0.576364	1.91464	0.87	0.468	1.61459e-57
WT_C4	Akr1c19	1.05152e-61	0.61798	2.05288	0.684	0.229	1.75236e-57
WT_C4	Tmem243	1.11345e-61	0.335549	1.11467	0.632	0.203	1.85557e-57
WT_C4	Msra	1.64112e-61	0.40152	1.33382	0.797	0.366	2.73493e-57
WT_C4	2610528A11Rik	2.02688e-61	0.81208	2.69767	0.896	0.429	3.37779e-57
WT_C4	Cyp2b10	5.79846e-61	0.348162	1.15657	0.303	0.044	9.66314e-57
WT_C4	Mvp	6.7159e-61	0.388585	1.29085	0.732	0.296	1.1192e-56
WT_C4	Erlin1	7.2528e-61	0.262237	0.871133	0.481	0.115	1.20868e-56
WT_C4	Selenop	8.00866e-61	0.799483	2.65583	0.913	0.478	1.33464e-56
WT_C4	Lpcat3	2.52259e-60	0.624249	2.07371	0.896	0.545	4.2039e-56
WT_C4	Phgr1	3.3286e-60	0.684556	2.27404	0.996	0.753	5.54711e-56
WT_C4	Gss	3.65942e-60	0.478859	1.59073	0.84	0.409	6.09842e-56
WT_C4	Ankrd37	4.15196e-60	0.629282	2.09043	0.853	0.425	6.91924e-56
WT_C4	Fbln1	4.31619e-60	0.520917	1.73045	0.654	0.232	7.19293e-56
WT_C4	Gpd1	5.05585e-60	0.42671	1.4175	0.684	0.245	8.42558e-56
WT_C4	Crot	5.69338e-60	0.345993	1.14936	0.641	0.216	9.48802e-56
WT_C4	Mt1	6.36124e-60	0.695843	2.31154	1	0.999	1.0601e-55
WT_C4	Ephx1	9.77301e-60	0.640532	2.1278	0.753	0.315	1.62867e-55
WT_C4	Sdcbp2	9.78238e-60	0.274432	0.911644	0.623	0.187	1.63023e-55
WT_C4	Cds1	1.0367e-59	0.325106	1.07998	0.71	0.262	1.72765e-55
WT_C4	Gsta4	1.05015e-59	0.787933	2.61746	0.978	0.7	1.75008e-55
WT_C4	Gstm7	2.18388e-59	0.251688	0.836089	0.437	0.097	3.63943e-55
WT_C4	Aldh3a2	3.43523e-59	0.267892	0.889917	0.593	0.184	5.72481e-55
WT_C4	Pfkp	6.03133e-59	0.610982	2.02964	0.883	0.554	1.00512e-54
WT_C4	Tmem236	7.08632e-59	0.304386	1.01115	0.511	0.132	1.18093e-54
WT_C4	Ctsb	7.72664e-59	0.6734	2.23698	0.9	0.634	1.28764e-54
WT_C4	Me2	7.88146e-59	0.432739	1.43753	0.745	0.312	1.31345e-54
WT_C4	Nqo1	5.52218e-58	0.463825	1.54079	0.515	0.137	9.20271e-54
WT_C4	Selenbp1	9.02511e-58	0.623368	2.07078	0.887	0.478	1.50403e-53
WT_C4	Marc2	1.00835e-57	0.60523	2.01053	0.918	0.625	1.68041e-53
WT_C4	Cox7c	1.08024e-57	0.407769	1.35458	0.991	0.902	1.80022e-53
WT_C4	Slc25a15	1.13118e-57	0.303252	1.00738	0.576	0.179	1.88512e-53
WT_C4	Cs	3.98766e-57	0.499825	1.66038	0.853	0.51	6.64543e-53
WT_C4	Abcg2	5.89451e-57	0.278677	0.925746	0.606	0.2	9.8232e-53
WT_C4	Fbp2	1.73507e-56	0.653283	2.17016	0.9	0.62	2.8915e-52
WT_C4	Naprt	2.96646e-56	0.363367	1.20708	0.736	0.301	4.9436e-52
WT_C4	Atp1a1	3.06497e-56	0.681851	2.26506	0.944	0.748	5.10777e-52
WT_C4	Galm	6.70328e-56	0.354293	1.17694	0.766	0.323	1.1171e-51
WT_C4	Samd9l	7.30966e-56	0.290176	0.963944	0.684	0.235	1.21815e-51
WT_C4	Gng5	1.10693e-55	0.519883	1.72701	0.974	0.776	1.8447e-51
WT_C4	Smim22	1.12224e-55	0.548282	1.82135	0.931	0.629	1.87022e-51
WT_C4	Cox5a	1.12735e-55	0.521605	1.73273	0.974	0.812	1.87873e-51
WT_C4	Stx7	1.1595e-55	0.415993	1.3819	0.857	0.459	1.93231e-51
WT_C4	Tm4sf4	1.93344e-55	0.684886	2.27514	0.827	0.339	3.22207e-51
WT_C4	Npl	2.25897e-55	0.798547	2.65272	0.403	0.087	3.76457e-51
WT_C4	Adtrp	2.50352e-55	0.270678	0.899173	0.597	0.191	4.17212e-51
WT_C4	Areg	2.53217e-55	0.676243	2.24643	0.879	0.392	4.21987e-51
WT_C4	Mpc1	2.85118e-55	0.546032	1.81388	0.935	0.671	4.75148e-51
WT_C4	Oit1	3.05557e-55	0.291547	0.968498	0.407	0.087	5.0921e-51
WT_C4	Cdhr2	3.65139e-55	0.407692	1.35432	0.758	0.296	6.08504e-51
WT_C4	Mt2	5.9438e-55	0.687788	2.28478	0.996	0.948	9.90533e-51
WT_C4	Emp1	6.29382e-55	0.347516	1.15442	0.641	0.212	1.04886e-50
WT_C4	Ndufb3	6.5742e-55	0.466122	1.54842	0.961	0.702	1.09559e-50
WT_C4	Fam3c	9.60312e-55	0.36402	1.20925	0.641	0.233	1.60036e-50
WT_C4	Bnip3	1.15987e-54	0.732754	2.43416	0.913	0.629	1.93293e-50
WT_C4	Ifi35	1.30016e-54	0.301848	1.00272	0.61	0.211	2.16671e-50
WT_C4	Gipc2	1.59901e-54	0.487101	1.61811	0.866	0.516	2.66475e-50
WT_C4	Gsr	1.70379e-54	0.620514	2.0613	0.9	0.595	2.83936e-50
WT_C4	C4bp	1.79744e-54	0.312623	1.03851	0.351	0.069	2.99543e-50
WT_C4	Rfk	1.82133e-54	0.470345	1.56245	0.823	0.43	3.03525e-50
WT_C4	Siae	1.87889e-54	0.285263	0.947625	0.589	0.189	3.13116e-50
WT_C4	Ifngr1	3.02734e-54	0.521484	1.73233	0.883	0.533	5.04506e-50
WT_C4	Cryl1	3.69237e-54	0.448812	1.49092	0.814	0.411	6.15334e-50
WT_C4	Sat1	5.17508e-54	0.581001	1.93004	0.883	0.507	8.62427e-50
WT_C4	Mtm1	5.81232e-54	0.302305	1.00424	0.597	0.204	9.68624e-50
WT_C4	Pitpna	6.05437e-54	0.552844	1.83651	0.909	0.595	1.00896e-49
WT_C4	Cdh17	6.43957e-54	0.540573	1.79574	0.918	0.619	1.07315e-49
WT_C4	Mgst3	6.64346e-54	0.63395	2.10594	0.944	0.711	1.10713e-49
WT_C4	Ldha	1.44371e-53	0.509389	1.69215	0.991	0.893	2.40594e-49
WT_C4	Apob	1.73632e-53	0.419776	1.39447	0.693	0.258	2.89358e-49
WT_C4	Pls1	2.2947e-53	0.484003	1.60782	0.866	0.48	3.82411e-49
WT_C4	Cox8a	2.31577e-53	0.394692	1.31114	1	0.919	3.85924e-49
WT_C4	Gnb1	3.88787e-53	0.530184	1.76123	0.935	0.675	6.47914e-49
WT_C4	Car9	3.99153e-53	0.501656	1.66646	0.848	0.444	6.65188e-49
WT_C4	Trim31	5.25786e-53	0.254439	0.845227	0.55	0.159	8.76222e-49
WT_C4	Vapa	5.65067e-53	0.517244	1.71825	0.918	0.657	9.41685e-49
WT_C4	Scp2	7.19665e-53	0.602603	2.0018	0.957	0.696	1.19932e-48
WT_C4	Gclm	9.63826e-53	0.537371	1.78511	0.874	0.497	1.60622e-48
WT_C4	Rala	1.01538e-52	0.501123	1.66469	0.905	0.607	1.69213e-48
WT_C4	Ero1l	1.99877e-52	0.885712	2.94227	0.922	0.683	3.33095e-48
WT_C4	2210016F16Rik	2.67528e-52	0.396411	1.31685	0.81	0.374	4.45835e-48
WT_C4	Sc5d	2.92533e-52	0.40406	1.34226	0.758	0.348	4.87506e-48
WT_C4	Mapk3	3.41188e-52	0.451832	1.50095	0.887	0.538	5.6859e-48
WT_C4	Atp5h	8.93704e-52	0.41497	1.3785	0.991	0.847	1.48936e-47
WT_C4	Gpd2	1.01738e-51	0.443255	1.47246	0.701	0.303	1.69546e-47
WT_C4	S100a10	1.11011e-51	0.602416	2.00118	0.983	0.757	1.85e-47
WT_C4	Ech1	2.34682e-51	0.503025	1.67101	0.926	0.693	3.91098e-47
WT_C4	Tmbim6	3.59034e-51	0.564599	1.87556	0.926	0.708	5.9833e-47
WT_C4	Plekha8	4.17366e-51	0.358559	1.19111	0.649	0.257	6.9554e-47
WT_C4	Ckmt1	4.26018e-51	0.554193	1.84099	0.926	0.661	7.09958e-47
WT_C4	Slc35f5	4.92491e-51	0.270141	0.89739	0.697	0.266	8.20737e-47
WT_C4	Spcs2	4.96661e-51	0.576021	1.9135	0.922	0.678	8.27686e-47
WT_C4	Pdcd6	7.1198e-51	0.451545	1.5	0.918	0.639	1.18651e-46
WT_C4	Vti1b	7.16361e-51	0.391251	1.29971	0.805	0.404	1.19382e-46
WT_C4	Ankrd9	9.95703e-51	0.256839	0.853199	0.472	0.132	1.65934e-46
WT_C4	Sgpl1	1.15339e-50	0.311837	1.0359	0.615	0.22	1.92213e-46
WT_C4	Gsta3	1.40743e-50	0.566019	1.88027	0.797	0.4	2.34549e-46
WT_C4	Aco2	2.40895e-50	0.520184	1.72802	0.896	0.638	4.01452e-46
WT_C4	Slc38a1	2.61935e-50	0.667998	2.21904	0.896	0.622	4.36514e-46
WT_C4	Lamp1	3.37458e-50	0.552164	1.83425	0.926	0.691	5.62374e-46
WT_C4	Yif1a	8.2368e-50	0.424222	1.40923	0.844	0.452	1.37266e-45
WT_C4	Edf1	8.87301e-50	0.529271	1.7582	0.931	0.705	1.47869e-45
WT_C4	Amdhd2	1.1362e-49	0.268939	0.893397	0.688	0.275	1.89348e-45
WT_C4	Slc4a4	2.16217e-49	0.436063	1.44857	0.749	0.353	3.60326e-45
WT_C4	Ubald2	2.88894e-49	0.54559	1.81241	0.801	0.417	4.81442e-45
WT_C4	Zfyve21	3.42321e-49	0.420625	1.39729	0.753	0.383	5.70478e-45
WT_C4	Glrx	4.06025e-49	0.449927	1.49462	0.814	0.426	6.7664e-45
WT_C4	Ppp1r14d	5.09762e-49	0.451087	1.49848	0.844	0.509	8.49518e-45
WT_C4	Tm4sf5	6.64083e-49	0.673337	2.23678	0.905	0.637	1.10669e-44
WT_C4	Efna1	7.08e-49	0.411317	1.36636	0.745	0.348	1.17988e-44
WT_C4	Pgrmc1	9.78942e-49	0.537459	1.7854	0.896	0.587	1.63141e-44
WT_C4	Echs1	1.33409e-48	0.457844	1.52093	0.896	0.604	2.22326e-44
WT_C4	Lap3	2.02636e-48	0.500926	1.66404	0.9	0.606	3.37694e-44
WT_C4	Atf3	3.49353e-48	0.259741	0.86284	0.316	0.061	5.82196e-44
WT_C4	Larp1b	6.25028e-48	0.414977	1.37852	0.797	0.432	1.04161e-43
WT_C4	Rnf186	8.13544e-48	0.595753	1.97905	0.84	0.5	1.35577e-43
WT_C4	Entpd5	1.45119e-47	0.31939	1.06099	0.593	0.213	2.41841e-43
WT_C4	Sptlc2	1.91774e-47	0.336161	1.1167	0.779	0.377	3.19591e-43
WT_C4	Cyb5r3	1.99423e-47	0.569153	1.89068	0.801	0.456	3.32339e-43
WT_C4	Txn1	5.93556e-47	0.408879	1.35827	0.996	0.95	9.89161e-43
WT_C4	Plscr1	7.23882e-47	0.637935	2.11917	0.719	0.352	1.20635e-42
WT_C4	Ostf1	7.96014e-47	0.390657	1.29773	0.831	0.455	1.32656e-42
WT_C4	Tmem45b	8.75035e-47	0.478005	1.5879	0.874	0.539	1.45825e-42
WT_C4	Chchd2	1.00402e-46	0.340133	1.1299	1	0.901	1.6732e-42
WT_C4	Ndrg1	1.37246e-46	0.63554	2.11122	0.957	0.646	2.28721e-42
WT_C4	Klc4	1.53881e-46	0.253488	0.842067	0.558	0.19	2.56442e-42
WT_C4	Acbd4	1.83473e-46	0.2502	0.831147	0.641	0.239	3.05757e-42
WT_C4	Aadac	1.97705e-46	0.38762	1.28765	0.554	0.194	3.29475e-42
WT_C4	Bpnt1	2.70138e-46	0.334848	1.11234	0.84	0.45	4.50185e-42
WT_C4	Scd1	3.33408e-46	0.57403	1.90689	0.874	0.51	5.55624e-42
WT_C4	Egln3	5.32935e-46	0.500962	1.66416	0.848	0.477	8.88136e-42
WT_C4	Slc25a3	5.50008e-46	0.520024	1.72748	0.983	0.818	9.16588e-42
WT_C4	Aes	1.10014e-45	0.472136	1.5684	0.952	0.705	1.83338e-41
WT_C4	Gpr89	2.62094e-45	0.25553	0.848852	0.706	0.308	4.3678e-41
WT_C4	Cyb5b	3.33001e-45	0.382796	1.27162	0.879	0.583	5.54946e-41
WT_C4	Gdpd1	4.01732e-45	0.423241	1.40598	0.84	0.492	6.69487e-41
WT_C4	Epb41l4aos	4.59841e-45	0.453328	1.50592	0.909	0.609	7.66325e-41
WT_C4	Eps8l3	5.63748e-45	0.462747	1.53721	0.857	0.491	9.39486e-41
WT_C4	H2-D1	7.02551e-45	0.53929	1.79148	0.926	0.644	1.1708e-40
WT_C4	Snx9	8.74958e-45	0.279892	0.929781	0.727	0.336	1.45812e-40
WT_C4	Atp5d	1.33544e-44	0.358238	1.19004	0.996	0.845	2.22552e-40
WT_C4	Bola3	1.98389e-44	0.419987	1.39517	0.887	0.545	3.30615e-40
WT_C4	Ap2a2	2.19383e-44	0.280463	0.931679	0.688	0.303	3.65601e-40
WT_C4	Pttg1ip	2.39642e-44	0.257911	0.856762	0.706	0.308	3.99364e-40
WT_C4	Myl6	3.74041e-44	0.433503	1.44007	0.987	0.824	6.2334e-40
WT_C4	Dstn	4.2088e-44	0.68899	2.28878	0.974	0.796	7.01397e-40
WT_C4	Ube2q1	5.47382e-44	0.335014	1.11289	0.771	0.412	9.12213e-40
WT_C4	Myo1d	5.79993e-44	0.293988	0.976607	0.805	0.387	9.66558e-40
WT_C4	Ndufs7	8.45708e-44	0.483821	1.60722	0.918	0.697	1.40937e-39
WT_C4	Dhrs7	1.04381e-43	0.514323	1.70854	0.758	0.399	1.73951e-39
WT_C4	Hadha	1.17391e-43	0.448556	1.49007	0.87	0.576	1.95632e-39
WT_C4	Vil1	1.90703e-43	0.486302	1.61546	0.87	0.555	3.17807e-39
WT_C4	Gna13	2.75577e-43	0.318763	1.05891	0.775	0.379	4.59249e-39
WT_C4	Eno1	4.08931e-43	0.493767	1.64026	0.948	0.744	6.81484e-39
WT_C4	Por	5.09774e-43	0.42436	1.40969	0.814	0.466	8.49538e-39
WT_C4	Uqcrh	6.6078e-43	0.32742	1.08767	0.996	0.883	1.10119e-38
WT_C4	Slc3a2	6.63149e-43	0.455915	1.51452	0.792	0.465	1.10514e-38
WT_C4	Vat1	7.2112e-43	0.254661	0.845966	0.619	0.243	1.20175e-38
WT_C4	Acot13	8.213e-43	0.348233	1.15681	0.905	0.614	1.3687e-38
WT_C4	Aldh2	1.30651e-42	0.38646	1.28379	0.9	0.59	2.1773e-38
WT_C4	Gamt	1.7336e-42	0.260905	0.866707	0.398	0.108	2.88905e-38
WT_C4	Cnih4	1.82287e-42	0.42666	1.41733	0.87	0.549	3.03782e-38
WT_C4	Sfn	2.35691e-42	0.402956	1.33859	0.745	0.351	3.9278e-38
WT_C4	Lgals4	3.16563e-42	0.411631	1.36741	0.996	0.938	5.27552e-38
WT_C4	Mlx	3.21778e-42	0.324947	1.07945	0.732	0.354	5.36244e-38
WT_C4	Abcd3	3.35412e-42	0.291686	0.96896	0.779	0.41	5.58964e-38
WT_C4	Nipsnap3b	3.7238e-42	0.332558	1.10473	0.805	0.464	6.20571e-38
WT_C4	Vps28	3.78541e-42	0.448987	1.4915	0.87	0.572	6.30839e-38
WT_C4	Net1	4.53079e-42	0.362286	1.20349	0.848	0.486	7.55056e-38
WT_C4	Slc39a5	4.98378e-42	0.312284	1.03739	0.684	0.291	8.30546e-38
WT_C4	Iqgap2	5.03085e-42	0.290274	0.964269	0.675	0.299	8.38392e-38
WT_C4	Plpp2	5.22044e-42	0.35731	1.18696	0.866	0.536	8.69986e-38
WT_C4	Acadm	6.37646e-42	0.350005	1.16269	0.823	0.48	1.06264e-37
WT_C4	Cth	7.33431e-42	0.395243	1.31297	0.762	0.393	1.22226e-37
WT_C4	Map2k2	1.14196e-41	0.440234	1.46243	0.857	0.571	1.90307e-37
WT_C4	Cd82	1.19535e-41	0.279583	0.928754	0.74	0.375	1.99205e-37
WT_C4	Mdh1	1.36159e-41	0.4868	1.61711	0.944	0.709	2.26909e-37
WT_C4	Gltp	1.42598e-41	0.309396	1.02779	0.706	0.323	2.3764e-37
WT_C4	Btg1	1.56896e-41	0.54413	1.80756	0.892	0.617	2.61468e-37
WT_C4	Ndufb10	3.28183e-41	0.44056	1.46351	0.935	0.736	5.46917e-37
WT_C4	Slc31a1	3.36938e-41	0.333041	1.10634	0.805	0.448	5.61506e-37
WT_C4	Spp2	3.4704e-41	0.492669	1.63661	0.762	0.35	5.78343e-37
WT_C4	Tspan3	5.44481e-41	0.384741	1.27808	0.87	0.56	9.07377e-37
WT_C4	Idh1	5.473e-41	0.379354	1.26019	0.814	0.457	9.12076e-37
WT_C4	Stk17b	1.02785e-40	0.293369	0.974552	0.723	0.345	1.71291e-36
WT_C4	Ogdh	1.13418e-40	0.405565	1.34726	0.753	0.404	1.8901e-36
WT_C4	Cisd3	1.13566e-40	0.346646	1.15153	0.835	0.468	1.89258e-36
WT_C4	Mpzl2	2.02757e-40	0.463337	1.53917	0.801	0.417	3.37895e-36
WT_C4	Mgam	2.50283e-40	0.498954	1.65749	0.831	0.489	4.17096e-36
WT_C4	Insig1	4.08933e-40	0.416254	1.38276	0.905	0.538	6.81487e-36
WT_C4	Galk1	4.95754e-40	0.438862	1.45787	0.848	0.516	8.26174e-36
WT_C4	Glo1	6.38405e-40	0.330995	1.09954	0.896	0.595	1.0639e-35
WT_C4	Chmp2a	1.84577e-39	0.371096	1.23276	0.918	0.664	3.07597e-35
WT_C4	Tbca	2.92784e-39	0.371681	1.2347	0.935	0.731	4.87925e-35
WT_C4	Cat	3.01904e-39	0.345561	1.14793	0.779	0.425	5.03123e-35
WT_C4	Gfpt1	3.14953e-39	0.410991	1.36528	0.823	0.468	5.24869e-35
WT_C4	Cox7a2	3.613e-39	0.362672	1.20477	0.991	0.834	6.02106e-35
WT_C4	Mcfd2	4.33628e-39	0.288617	0.958765	0.68	0.314	7.22642e-35
WT_C4	Got1	4.79961e-39	0.330057	1.09642	0.697	0.337	7.99856e-35
WT_C4	Prr13	4.8372e-39	0.410217	1.36271	0.84	0.497	8.0612e-35
WT_C4	Ndfip2	6.98684e-39	0.309545	1.02829	0.866	0.552	1.16436e-34
WT_C4	Fuca2	8.05239e-39	0.274933	0.913307	0.706	0.332	1.34193e-34
WT_C4	Fuom	1.90141e-38	0.33595	1.116	0.823	0.472	3.16869e-34
WT_C4	Uqcrfs1	2.03933e-38	0.388139	1.28937	0.939	0.72	3.39854e-34
WT_C4	Cox4i1	2.41303e-38	0.272005	0.90358	0.996	0.937	4.02131e-34
WT_C4	Scarb1	2.41872e-38	0.25612	0.850811	0.476	0.165	4.0308e-34
WT_C4	Myl12b	2.96055e-38	0.398331	1.32323	0.931	0.694	4.93376e-34
WT_C4	Gls	3.86767e-38	0.504067	1.67447	0.879	0.631	6.44548e-34
WT_C4	Lamtor2	4.6272e-38	0.402123	1.33582	0.913	0.674	7.71122e-34
WT_C4	Twf1	4.71426e-38	0.452242	1.50232	0.883	0.639	7.85631e-34
WT_C4	Ubl4a	5.96949e-38	0.312206	1.03712	0.805	0.462	9.94816e-34
WT_C4	Higd1a	7.9365e-38	0.531817	1.76666	0.957	0.702	1.32262e-33
WT_C4	Pgam1	8.50157e-38	0.41368	1.37421	0.961	0.809	1.41679e-33
WT_C4	Chp1	1.10511e-37	0.256032	0.850521	0.745	0.364	1.84167e-33
WT_C4	Cox7b	1.2488e-37	0.376951	1.25221	0.983	0.833	2.08113e-33
WT_C4	Arpc2	2.00906e-37	0.387797	1.28823	0.931	0.725	3.34809e-33
WT_C4	Calm3	2.36037e-37	0.370437	1.23056	0.896	0.635	3.93355e-33
WT_C4	Cebpg	3.2794e-37	0.32153	1.0681	0.749	0.41	5.46511e-33
WT_C4	Cltb	3.67063e-37	0.312824	1.03918	0.853	0.533	6.11711e-33
WT_C4	Cdkn1a	4.12101e-37	0.451632	1.50029	0.861	0.518	6.86767e-33
WT_C4	Spg21	7.21178e-37	0.295213	0.980675	0.714	0.368	1.20184e-32
WT_C4	Ihh	1.1179e-36	0.258764	0.859597	0.593	0.24	1.86298e-32
WT_C4	Arl4a	1.51213e-36	0.305668	1.01541	0.771	0.405	2.51996e-32
WT_C4	Uqcrb	1.72314e-36	0.369549	1.22761	0.965	0.822	2.87161e-32
WT_C4	Calml4	1.94791e-36	0.386905	1.28527	0.978	0.806	3.24619e-32
WT_C4	Stx8	3.61737e-36	0.309099	1.0268	0.753	0.401	6.02834e-32
WT_C4	Acadl	5.76942e-36	0.369158	1.22632	0.805	0.486	9.61474e-32
WT_C4	Riok3	5.84058e-36	0.27015	0.897419	0.688	0.336	9.73333e-32
WT_C4	Bnip3l	1.31671e-35	0.422922	1.40492	0.887	0.634	2.19429e-31
WT_C4	Plin3	1.61446e-35	0.3358	1.11551	0.853	0.535	2.6905e-31
WT_C4	Atp1b1	2.53713e-35	0.483014	1.60454	0.939	0.804	4.22813e-31
WT_C4	Cox6a1	2.97999e-35	0.385082	1.27921	0.939	0.77	4.96615e-31
WT_C4	Wasl	4.05601e-35	0.344955	1.14592	0.827	0.48	6.75935e-31
WT_C4	B2m	4.22347e-35	0.413885	1.3749	0.944	0.744	7.03842e-31
WT_C4	Ndufc1	4.80314e-35	0.344165	1.14329	0.944	0.759	8.00443e-31
WT_C4	Mgst2	5.62965e-35	0.487702	1.62011	0.853	0.508	9.38181e-31
WT_C4	Grina	7.29255e-35	0.314229	1.04385	0.714	0.369	1.2153e-30
WT_C4	Tcn2	8.28033e-35	0.277277	0.921094	0.693	0.33	1.37992e-30
WT_C4	Ndufv3	8.87272e-35	0.344303	1.14375	0.965	0.744	1.47864e-30
WT_C4	Cycs	9.89355e-35	0.391647	1.30102	0.935	0.717	1.64876e-30
WT_C4	Ppdpf	1.14594e-34	0.333274	1.10711	0.87	0.601	1.90971e-30
WT_C4	Gdi2	1.69837e-34	0.295336	0.981086	0.931	0.681	2.83034e-30
WT_C4	Cript	2.24691e-34	0.274567	0.912093	0.835	0.496	3.74447e-30
WT_C4	Frk	2.49156e-34	0.254196	0.84442	0.636	0.282	4.15219e-30
WT_C4	Trappc2l	5.03716e-34	0.260463	0.865239	0.788	0.456	8.39443e-30
WT_C4	Bcap31	8.63095e-34	0.342534	1.13787	0.896	0.637	1.43835e-29
WT_C4	P4hb	1.14961e-33	0.468144	1.55514	0.944	0.737	1.91583e-29
WT_C4	Tnfaip1	1.1581e-33	0.27309	0.907184	0.662	0.316	1.92998e-29
WT_C4	Elovl1	1.70469e-33	0.316748	1.05221	0.771	0.45	2.84087e-29
WT_C4	Iscu	1.78515e-33	0.274083	0.910483	0.697	0.36	2.97496e-29
WT_C4	Snx3	1.9668e-33	0.289732	0.962468	0.905	0.666	3.27767e-29
WT_C4	Lad1	2.24198e-33	0.277305	0.921186	0.779	0.445	3.73627e-29
WT_C4	Atp6v0d1	2.41791e-33	0.291333	0.967786	0.706	0.348	4.02944e-29
WT_C4	Mrpl45	2.58632e-33	0.322727	1.07207	0.81	0.46	4.31011e-29
WT_C4	Pnkd	2.60278e-33	0.270092	0.897226	0.823	0.503	4.33754e-29
WT_C4	Mrps36	3.71066e-33	0.317869	1.05594	0.87	0.59	6.18381e-29
WT_C4	Alad	3.76095e-33	0.317352	1.05422	0.909	0.604	6.26762e-29
WT_C4	Vdac2	4.81973e-33	0.340199	1.13012	0.948	0.776	8.03209e-29
WT_C4	Hadhb	5.68089e-33	0.406963	1.3519	0.844	0.558	9.46721e-29
WT_C4	Mgst1	6.95119e-33	0.551506	1.83206	0.935	0.624	1.15842e-28
WT_C4	Slc9a3r1	7.20476e-33	0.30166	1.00209	0.771	0.437	1.20067e-28
WT_C4	Nlrp6	8.17139e-33	0.41069	1.36428	0.797	0.475	1.36176e-28
WT_C4	Atp5g1	1.0573e-32	0.368574	1.22438	0.97	0.839	1.76198e-28
WT_C4	Acadvl	1.08594e-32	0.304161	1.0104	0.74	0.439	1.80972e-28
WT_C4	Cox6c	1.22786e-32	0.289874	0.96294	1	0.894	2.04623e-28
WT_C4	Rer1	1.30054e-32	0.251503	0.835476	0.887	0.638	2.16736e-28
WT_C4	Hibadh	1.30109e-32	0.312951	1.0396	0.792	0.476	2.16827e-28
WT_C4	Eif4ebp1	1.34368e-32	0.430543	1.43023	0.857	0.56	2.23925e-28
WT_C4	Rtn3	1.68079e-32	0.267475	0.888533	0.866	0.59	2.80103e-28
WT_C4	Ctsz	1.88139e-32	0.286768	0.952623	0.922	0.652	3.13533e-28
WT_C4	Aldoc	2.31768e-32	0.297136	0.987066	0.797	0.464	3.86242e-28
WT_C4	0610012G03Rik	4.38425e-32	0.277582	0.922107	0.909	0.652	7.30636e-28
WT_C4	Ak3	4.43433e-32	0.321598	1.06832	0.758	0.438	7.3898e-28
WT_C4	Cox19	4.80189e-32	0.290115	0.963741	0.81	0.501	8.00236e-28
WT_C4	Txnrd1	4.95566e-32	0.329562	1.09478	0.857	0.553	8.2586e-28
WT_C4	Aprt	5.21577e-32	0.326326	1.08403	0.922	0.695	8.69208e-28
WT_C4	Vamp8	5.76153e-32	0.286264	0.95095	0.896	0.617	9.6016e-28
WT_C4	Tubb2a	6.40854e-32	0.265924	0.883381	0.372	0.115	1.06798e-27
WT_C4	Rab6a	6.47493e-32	0.301121	1.0003	0.801	0.461	1.07905e-27
WT_C4	Ddt	6.73945e-32	0.278411	0.924861	0.853	0.553	1.12313e-27
WT_C4	Ndufa11	7.74059e-32	0.295574	0.981876	0.887	0.678	1.28997e-27
WT_C4	Mapk13	9.9528e-32	0.359491	1.1942	0.922	0.662	1.65863e-27
WT_C4	C1d	1.42716e-31	0.276529	0.918608	0.788	0.466	2.37836e-27
WT_C4	Cfl2	2.29973e-31	0.265494	0.881953	0.667	0.339	3.8325e-27
WT_C4	Sult1c2	2.39035e-31	0.301468	1.00145	0.74	0.394	3.98352e-27
WT_C4	Abhd17a	2.46884e-31	0.259938	0.863496	0.805	0.5	4.11433e-27
WT_C4	Tcf7l2	3.82437e-31	0.297009	0.986642	0.732	0.413	6.37331e-27
WT_C4	Arrdc4	1.06494e-30	0.251931	0.836898	0.61	0.289	1.77473e-26
WT_C4	H2-Q10	1.42125e-30	0.357089	1.18623	0.71	0.376	2.36851e-26
WT_C4	Prelid1	1.46098e-30	0.336176	1.11675	0.935	0.707	2.43472e-26
WT_C4	Eif4a2	1.6576e-30	0.331873	1.10246	0.909	0.648	2.76239e-26
WT_C4	Amn	2.40025e-30	0.260883	0.866634	0.623	0.3	4.00001e-26
WT_C4	Epb41l4b	3.11446e-30	0.278818	0.926215	0.745	0.433	5.19025e-26
WT_C4	Psme2	4.6663e-30	0.328614	1.09163	0.784	0.503	7.77638e-26
WT_C4	Mlf2	5.5054e-30	0.258975	0.860296	0.861	0.589	9.17475e-26
WT_C4	Fuca1	5.60277e-30	0.341209	1.13347	0.879	0.625	9.33702e-26
WT_C4	Arpc1b	7.92613e-30	0.417778	1.38783	0.948	0.702	1.32089e-25
WT_C4	Gnai3	1.5587e-29	0.251304	0.834813	0.831	0.497	2.59758e-25
WT_C4	Ndufs5	1.74369e-29	0.292855	0.972844	0.913	0.695	2.90586e-25
WT_C4	Clta	2.10353e-29	0.290656	0.965537	0.97	0.769	3.50553e-25
WT_C4	Ndufb4	2.84896e-29	0.256808	0.853098	0.935	0.73	4.74778e-25
WT_C4	Ndufb5	4.26944e-29	0.281824	0.9362	0.974	0.766	7.11503e-25
WT_C4	Cpox	4.73792e-29	0.303044	1.00669	0.805	0.503	7.89575e-25
WT_C4	Vdac1	5.68983e-29	0.292022	0.970076	0.913	0.686	9.4821e-25
WT_C4	Epn1	6.75589e-29	0.253467	0.841999	0.831	0.534	1.12587e-24
WT_C4	Prelid2	9.02942e-29	0.298335	0.991047	0.892	0.611	1.50475e-24
WT_C4	Mtch2	1.12688e-28	0.282425	0.938197	0.887	0.663	1.87795e-24
WT_C4	Sys1	1.18447e-28	0.343592	1.14139	0.736	0.434	1.97392e-24
WT_C4	Higd2a	2.00385e-28	0.25165	0.835964	0.892	0.656	3.33941e-24
WT_C4	Atp6v1e1	3.44445e-28	0.251858	0.836654	0.879	0.583	5.74018e-24
WT_C4	Oat	5.34301e-28	0.621315	2.06396	0.952	0.812	8.90412e-24
WT_C4	Slc25a5	5.44285e-28	0.323882	1.07591	0.978	0.822	9.0705e-24
WT_C4	Cox17	5.53527e-28	0.261229	0.867783	0.87	0.616	9.22453e-24
WT_C4	Sra1	6.58102e-28	0.279727	0.929234	0.818	0.564	1.09673e-23
WT_C4	App	7.50664e-28	0.273579	0.908809	0.857	0.559	1.25098e-23
WT_C4	Atp5o.1	7.84991e-28	0.296638	0.98541	0.965	0.799	1.30819e-23
WT_C4	Atp5c1	1.05781e-27	0.305786	1.0158	0.961	0.803	1.76283e-23
WT_C4	Slc25a1	1.19205e-27	0.288341	0.957847	0.874	0.609	1.98655e-23
WT_C4	Reep3	1.42236e-27	0.267721	0.889348	0.684	0.391	2.37037e-23
WT_C4	Fahd1	1.46622e-27	0.281171	0.93403	0.688	0.377	2.44345e-23
WT_C4	Zfand5	1.68203e-27	0.322725	1.07207	0.792	0.497	2.8031e-23
WT_C4	Fdps	1.74551e-27	0.363618	1.20791	0.905	0.662	2.90889e-23
WT_C4	Otc	5.13062e-27	0.254396	0.845086	0.723	0.378	8.55018e-23
WT_C4	Eif1	6.39497e-27	0.317233	1.05382	0.987	0.864	1.06572e-22
WT_C4	Gnai2	2.4765e-26	0.263594	0.875639	0.866	0.592	4.12708e-22
WT_C4	Lpin2	2.57188e-26	0.252284	0.838068	0.485	0.204	4.28604e-22
WT_C4	Sh3glb1	2.65449e-26	0.278527	0.925245	0.844	0.582	4.42371e-22
WT_C4	Cystm1	4.22443e-26	0.279738	0.92927	0.974	0.786	7.04002e-22
WT_C4	Calm1	4.52054e-26	0.323635	1.07509	0.974	0.876	7.53348e-22
WT_C4	Aplp2	9.5977e-26	0.332565	1.10476	0.823	0.566	1.59946e-21
WT_C4	Tmsb4x	1.14622e-25	0.551525	1.83212	1	0.888	1.91017e-21
WT_C4	Ndufb9	2.07245e-25	0.287229	0.954155	0.974	0.804	3.45373e-21
WT_C4	Pgd	2.13109e-25	0.273561	0.908749	0.823	0.521	3.55147e-21
WT_C4	Tspan13	3.9005e-25	0.275488	0.915152	0.788	0.485	6.50018e-21
WT_C4	Sod1	7.51994e-25	0.252645	0.839269	0.887	0.645	1.2532e-20
WT_C4	Fdx1	9.51e-25	0.316914	1.05277	0.775	0.509	1.58484e-20
WT_C4	Nenf	1.36853e-24	0.291763	0.969216	0.697	0.411	2.28066e-20
WT_C4	Slc2a1	1.88626e-24	0.266618	0.885684	0.654	0.353	3.14345e-20
WT_C4	Mrpl30	3.32457e-24	0.261952	0.870186	0.913	0.698	5.54039e-20
WT_C4	Atpif1	3.41664e-24	0.272802	0.90623	0.996	0.872	5.69383e-20
WT_C4	Ifrd1	5.06156e-24	0.298271	0.990834	0.58	0.298	8.43509e-20
WT_C4	Atp5j2	5.83206e-24	0.25464	0.845897	0.983	0.84	9.71913e-20
WT_C4	Pgp	7.11625e-24	0.308935	1.02626	0.848	0.587	1.18592e-19
WT_C4	Gpx1	9.97766e-24	0.35118	1.1666	0.909	0.675	1.66278e-19
WT_C4	Acaa2	1.4086e-23	0.256297	0.851401	0.905	0.625	2.34742e-19
WT_C4	Uqcrc2	1.70877e-23	0.259607	0.862396	0.909	0.694	2.84767e-19
WT_C4	Cox5b	2.1382e-23	0.267431	0.888386	0.974	0.804	3.56331e-19
WT_C4	mt-Co2	5.79793e-23	0.334171	1.11009	1	0.976	9.66225e-19
WT_C4	Cyp51	1.12002e-22	0.277442	0.921643	0.835	0.568	1.86651e-18
WT_C4	Rras	1.52745e-22	0.261345	0.86817	0.606	0.319	2.5455e-18
WT_C4	Rrbp1	1.97357e-22	0.26718	0.887553	0.887	0.646	3.28896e-18
WT_C4	Cox7a2l	3.2706e-22	0.303681	1.00881	0.978	0.74	5.45045e-18
WT_C4	Akr7a5	7.36373e-22	0.252016	0.837178	0.887	0.641	1.22717e-17
WT_C4	Cenpx	9.77225e-22	0.259175	0.860962	0.857	0.578	1.62854e-17
WT_C4	Cldn7	1.41666e-20	0.284557	0.945277	0.965	0.827	2.36086e-16
WT_C4	Atp5a1	2.18603e-20	0.254434	0.845211	0.961	0.816	3.64301e-16
WT_C4	Serf2	2.44965e-20	0.260343	0.864841	0.987	0.84	4.08235e-16
WT_C4	Bsg	1.57897e-19	0.257591	0.855697	0.978	0.891	2.63136e-15
WT_C4	Msmo1	2.65693e-19	0.265354	0.881485	0.835	0.582	4.42778e-15
WT_C4	Mif	3.26956e-19	0.278311	0.924529	0.996	0.915	5.44872e-15
WT_C4	Sri	8.37762e-19	0.254941	0.846897	0.887	0.632	1.39613e-14
WT_C4	Ckb	2.72812e-18	0.387384	1.28686	0.87	0.654	4.54641e-14
WT_C4	Taldo1	1.4347e-17	0.300165	0.997127	0.974	0.786	2.39093e-13
WT_C4	Prdx6	3.38566e-17	0.26568	0.88257	0.931	0.706	5.6422e-13
WT_C4	Actb	8.3744e-16	0.257539	0.855528	1	0.963	1.39559e-11
WT_C4	Sprr2a3	2.99126e-14	0.95407	3.16935	0.667	0.481	4.98494e-10
WT_C4	Tmsb10	2.99326e-13	0.272271	0.904466	0.978	0.894	4.98827e-09
WT_C4	Gclc	9.48447e-11	0.258323	0.85813	0.446	0.28	1.58059e-06
WT_C4	Actg1	4.26137e-09	0.264755	0.879497	0.991	0.898	7.10158e-05
WT_C5	Spdef	3.04013e-276	0.612038	2.03315	0.665	0.037	5.06638e-272
WT_C5	Tpsg1	1.50714e-220	0.615068	2.04321	0.579	0.036	2.51165e-216
WT_C5	Ern2	1.03771e-191	0.40681	1.35139	0.455	0.024	1.72935e-187
WT_C5	Ramp1	8.9479e-166	0.430796	1.43107	0.311	0.01	1.49117e-161
WT_C5	Cracr2a	2.34315e-165	0.509476	1.69244	0.612	0.066	3.90486e-161
WT_C5	Atoh1	6.09958e-162	0.414527	1.37703	0.555	0.052	1.01649e-157
WT_C5	Sytl2	3.6974e-148	0.426427	1.41656	0.522	0.049	6.16172e-144
WT_C5	Bhlha15	1.84676e-144	0.407524	1.35377	0.536	0.055	3.07762e-140
WT_C5	Kit	6.21025e-143	0.537173	1.78445	0.694	0.1	1.03494e-138
WT_C5	Rap1gapos	2.16342e-138	0.417261	1.38611	0.565	0.067	3.60534e-134
WT_C5	Slc12a8	8.2916e-138	0.721002	2.39512	0.77	0.14	1.38179e-133
WT_C5	Gcnt3	4.03327e-137	0.74704	2.48161	0.809	0.157	6.72145e-133
WT_C5	Creb3l4	6.84308e-134	0.410575	1.3639	0.478	0.047	1.1404e-129
WT_C5	Selenom	1.38627e-125	1.32809	4.41183	0.976	0.288	2.31023e-121
WT_C5	Galnt12	1.14064e-121	0.565126	1.87731	0.708	0.134	1.90088e-117
WT_C5	Fcgbp	1.92447e-121	1.6603	5.51539	0.981	0.375	3.20714e-117
WT_C5	Qsox1	9.82045e-120	0.933261	3.10023	0.967	0.333	1.63658e-115
WT_C5	Hpd	2.93782e-119	0.260866	0.866579	0.306	0.018	4.89587e-115
WT_C5	Reg4	1.5305e-118	1.45606	4.83693	0.947	0.296	2.55058e-114
WT_C5	Gm1123	4.10008e-114	0.977194	3.24617	0.526	0.072	6.83278e-110
WT_C5	Rap1gap	5.34235e-109	0.507187	1.68484	0.526	0.074	8.90302e-105
WT_C5	5330417C22Rik	1.18786e-108	0.666866	2.21528	0.756	0.154	1.97957e-104
WT_C5	Tff3	6.64992e-106	1.9507	6.48009	1	0.847	1.10821e-101
WT_C5	Muc2	4.54369e-105	0.660754	2.19498	0.541	0.077	7.57206e-101
WT_C5	Fam46c	4.99469e-103	0.593562	1.97177	0.603	0.109	8.32365e-99
WT_C5	Ang	2.47594e-97	0.973071	3.23247	0.909	0.33	4.12616e-93
WT_C5	Lgals2	5.76888e-97	1.17143	3.8914	1	0.914	9.61383e-93
WT_C5	Clps	3.98603e-95	1.82639	6.06714	0.689	0.157	6.64272e-91
WT_C5	Fxyd3	5.9585e-93	1.01462	3.37051	0.914	0.294	9.92985e-89
WT_C5	Creb3l1	1.70602e-91	0.531883	1.76688	0.574	0.111	2.84308e-87
WT_C5	Fkbp11	3.84427e-89	0.920842	3.05897	0.789	0.253	6.40648e-85
WT_C5	Spink4	4.65798e-89	1.81317	6.02321	0.995	0.782	7.76253e-85
WT_C5	Atp2a3	5.59662e-89	0.273274	0.907797	0.402	0.049	9.32676e-85
WT_C5	Hepacam2	8.25508e-88	0.311302	1.03412	0.675	0.13	1.37571e-83
WT_C5	Lrrc26	3.9694e-87	0.553456	1.83854	0.679	0.168	6.61501e-83
WT_C5	Guca2a	1.2291e-86	1.70009	5.64757	0.947	0.482	2.04829e-82
WT_C5	Lypd8	2.79169e-86	1.07721	3.57842	0.957	0.478	4.65236e-82
WT_C5	Pdia5	1.99673e-85	0.306558	1.01836	0.493	0.085	3.32755e-81
WT_C5	Klf4	3.70148e-83	0.673328	2.23675	0.813	0.285	6.16852e-79
WT_C5	Txndc5	1.00655e-82	0.780333	2.59221	0.904	0.4	1.67741e-78
WT_C5	Rnase4	3.9655e-82	1.08216	3.59484	0.952	0.483	6.6085e-78
WT_C5	Agr2	6.67316e-82	1.68141	5.58552	0.871	0.362	1.11208e-77
WT_C5	Tmed3	1.66648e-81	0.879595	2.92195	0.928	0.477	2.77719e-77
WT_C5	Rasa4	2.39717e-80	0.407815	1.35473	0.56	0.115	3.99488e-76
WT_C5	Edem2	5.22392e-80	0.540289	1.7948	0.804	0.276	8.70566e-76
WT_C5	Wnt3	1.79345e-78	0.466765	1.55056	0.651	0.15	2.98878e-74
WT_C5	Smim14	2.9814e-78	0.866174	2.87737	0.928	0.488	4.96851e-74
WT_C5	Rab15	3.50475e-73	0.286983	0.953338	0.522	0.101	5.84066e-69
WT_C5	Galnt7	1.24387e-72	0.755883	2.51099	0.928	0.507	2.0729e-68
WT_C5	Pnliprp2	1.60357e-72	0.543959	1.80699	0.45	0.082	2.67235e-68
WT_C5	Cd24a	3.50031e-71	0.902063	2.99659	0.986	0.677	5.83327e-67
WT_C5	R3hdml	6.65717e-71	0.399542	1.32725	0.426	0.074	1.10942e-66
WT_C5	Sec11c	8.5121e-71	0.713965	2.37174	0.957	0.578	1.41854e-66
WT_C5	Tsta3	6.65778e-66	0.594016	1.97328	0.923	0.508	1.10952e-61
WT_C5	Mlph	6.76495e-66	0.325163	1.08017	0.555	0.139	1.12738e-61
WT_C5	Serp1	1.26944e-65	0.725795	2.41104	0.943	0.577	2.11552e-61
WT_C5	Car8	2.33667e-65	0.42707	1.4187	0.679	0.212	3.89405e-61
WT_C5	Tspan13	2.10166e-64	0.693801	2.30476	0.904	0.481	3.50242e-60
WT_C5	Nucb2	7.83743e-63	0.345872	1.14896	0.474	0.104	1.30611e-58
WT_C5	Selenos	2.38979e-62	0.66406	2.20596	0.861	0.45	3.98259e-58
WT_C5	Smim6	3.94186e-62	0.538597	1.78918	0.78	0.293	6.56912e-58
WT_C5	Slc1a4	3.72098e-61	0.47058	1.56323	0.699	0.249	6.20102e-57
WT_C5	S100a6	8.83268e-61	0.855442	2.84172	0.675	0.209	1.47197e-56
WT_C5	Reep5	3.03084e-59	0.456892	1.51776	0.732	0.257	5.05089e-55
WT_C5	Sec61b	2.17202e-58	0.730694	2.42731	0.976	0.763	3.61966e-54
WT_C5	Rnase1	1.62386e-57	0.638778	2.12198	0.383	0.071	2.70616e-53
WT_C5	Rab3d	2.68904e-57	0.391679	1.30113	0.679	0.229	4.48129e-53
WT_C5	Pdia6	1.03373e-56	0.714638	2.37398	0.957	0.629	1.72271e-52
WT_C5	Ssr2	3.26962e-56	0.693875	2.305	0.952	0.658	5.44882e-52
WT_C5	Muc13	1.07905e-55	0.552711	1.83607	0.943	0.557	1.79824e-51
WT_C5	Rab27b	4.19589e-55	0.298293	0.990906	0.469	0.112	6.99245e-51
WT_C5	Ttc39a	1.0463e-54	0.253414	0.841824	0.392	0.079	1.74367e-50
WT_C5	Neat1	1.63552e-54	0.852377	2.83154	0.957	0.562	2.7256e-50
WT_C5	Trabd	1.89153e-54	0.443904	1.47462	0.789	0.364	3.15223e-50
WT_C5	Klk1	5.17414e-54	0.340802	1.13212	0.254	0.033	8.6227e-50
WT_C5	Lman1	5.54957e-54	0.563672	1.87248	0.861	0.474	9.24836e-50
WT_C5	Tpd52	1.23474e-53	0.547793	1.81973	0.995	0.719	2.0577e-49
WT_C5	Manf	3.00122e-52	0.744361	2.47271	0.914	0.565	5.00153e-48
WT_C5	Galk2	5.12997e-52	0.345581	1.148	0.751	0.318	8.54909e-48
WT_C5	Hgfac	1.01019e-51	0.347242	1.15351	0.459	0.114	1.68348e-47
WT_C5	Herpud1	2.0845e-51	0.477456	1.58608	0.818	0.392	3.47381e-47
WT_C5	Stard10	2.71591e-51	0.565451	1.87839	0.967	0.684	4.52607e-47
WT_C5	Tecpr1	6.12851e-51	0.393157	1.30604	0.665	0.24	1.02132e-46
WT_C5	Asph	1.49201e-50	0.332909	1.1059	0.837	0.395	2.48644e-46
WT_C5	Tram1	2.03991e-50	0.446191	1.48222	0.876	0.495	3.3995e-46
WT_C5	Sec61a1	2.86795e-50	0.38083	1.26509	0.833	0.41	4.77944e-46
WT_C5	Kctd14	3.77009e-50	0.621423	2.06432	0.799	0.355	6.28285e-46
WT_C5	Ly6e	2.048e-49	0.839677	2.78935	0.938	0.542	3.41299e-45
WT_C5	Camk2n1	1.07872e-48	0.369205	1.22647	0.856	0.432	1.79768e-44
WT_C5	Cdc25b	1.36555e-48	0.282174	0.937363	0.502	0.139	2.27569e-44
WT_C5	Ssr4	1.51878e-48	0.599586	1.99178	0.99	0.761	2.53105e-44
WT_C5	Deptor	4.93279e-47	0.330516	1.09795	0.699	0.297	8.2205e-43
WT_C5	Cbfa2t3	6.38416e-47	0.254491	0.845402	0.474	0.12	1.06392e-42
WT_C5	Ddost	8.40774e-46	0.548061	1.82062	0.895	0.56	1.40115e-41
WT_C5	Lyz1	2.29062e-45	1.4545	4.83176	0.727	0.306	3.81732e-41
WT_C5	P2rx4	3.68503e-45	0.281427	0.934879	0.632	0.24	6.14109e-41
WT_C5	Stt3a	6.19421e-45	0.429385	1.42638	0.804	0.453	1.03226e-40
WT_C5	Msrb1	4.70425e-44	0.425587	1.41377	0.89	0.535	7.83963e-40
WT_C5	Foxa3	5.73763e-44	0.340026	1.12954	0.732	0.319	9.56176e-40
WT_C5	C1galt1c1	6.03143e-44	0.278839	0.926284	0.684	0.294	1.00514e-39
WT_C5	Ssr3	8.42266e-44	0.397735	1.32125	0.895	0.573	1.40364e-39
WT_C5	Wars	1.26468e-43	0.313104	1.04011	0.66	0.279	2.10758e-39
WT_C5	Dnajc3	1.38503e-42	0.425176	1.41241	0.775	0.409	2.30816e-38
WT_C5	Dnajc10	1.97462e-42	0.305135	1.01364	0.617	0.23	3.2907e-38
WT_C5	Mydgf	3.47596e-42	0.426127	1.41556	0.933	0.601	5.79268e-38
WT_C5	Calr	8.96377e-42	0.54035	1.795	0.976	0.714	1.49381e-37
WT_C5	Hdlbp	2.20955e-41	0.452015	1.50156	0.952	0.619	3.68221e-37
WT_C5	Ets2	9.70506e-41	0.30891	1.02618	0.856	0.465	1.61735e-36
WT_C5	Spcs3	3.37315e-40	0.317108	1.05341	0.727	0.366	5.62136e-36
WT_C5	Tm9sf3	3.45566e-40	0.400957	1.33195	0.933	0.618	5.75886e-36
WT_C5	Hspa5	4.30913e-40	0.633447	2.10427	0.943	0.675	7.18117e-36
WT_C5	Spint2	8.43935e-40	0.498932	1.65742	0.99	0.783	1.40642e-35
WT_C5	Gmds	1.82959e-39	0.376868	1.25193	0.947	0.605	3.04902e-35
WT_C5	Uba5	3.27129e-39	0.298961	0.993127	0.603	0.247	5.45161e-35
WT_C5	Clmn	3.29964e-39	0.293922	0.976387	0.536	0.188	5.49885e-35
WT_C5	Xbp1	3.36997e-39	0.403957	1.34192	0.904	0.553	5.61606e-35
WT_C5	Srpr	4.66374e-39	0.3426	1.13809	0.713	0.361	7.77212e-35
WT_C5	Slc19a1	8.99355e-39	0.336602	1.11817	0.679	0.325	1.49878e-34
WT_C5	Krtcap2	1.47186e-38	0.474157	1.57512	0.957	0.726	2.45285e-34
WT_C5	Mmp7	9.44073e-38	0.886853	2.94606	0.368	0.095	1.5733e-33
WT_C5	Larp4b	9.84435e-38	0.377286	1.25332	0.852	0.503	1.64056e-33
WT_C5	Pycr2	3.35606e-37	0.275607	0.915547	0.722	0.343	5.59287e-33
WT_C5	Pdia3	6.66302e-37	0.40703	1.35213	0.962	0.668	1.11039e-32
WT_C5	Galnt6	7.59006e-37	0.384508	1.27731	0.612	0.258	1.26488e-32
WT_C5	Tmprss2	7.90678e-37	0.31673	1.05215	0.67	0.325	1.31766e-32
WT_C5	Stx17	1.37718e-36	0.298425	0.991348	0.55	0.217	2.29507e-32
WT_C5	Rpl10	2.4513e-36	0.330062	1.09644	1	0.94	4.0851e-32
WT_C5	Tst	2.89798e-36	0.271309	0.901269	0.632	0.274	4.82949e-32
WT_C5	Phlda1	3.31771e-36	0.488618	1.62316	0.923	0.539	5.52896e-32
WT_C5	Dram2	2.28198e-35	0.275237	0.914317	0.789	0.42	3.80292e-31
WT_C5	Pecr	2.30584e-35	0.296696	0.985602	0.574	0.242	3.84268e-31
WT_C5	Nans	2.85323e-35	0.295766	0.982513	0.813	0.462	4.75491e-31
WT_C5	Tmed9	3.94814e-35	0.367753	1.22165	0.904	0.589	6.57957e-31
WT_C5	Mia3	4.81805e-35	0.297069	0.98684	0.617	0.281	8.02928e-31
WT_C5	Hsp90b1	8.11399e-35	0.549195	1.82439	0.971	0.696	1.3522e-30
WT_C5	Nucb1	1.8612e-34	0.3158	1.04907	0.837	0.512	3.10168e-30
WT_C5	Slc1a5	3.48077e-34	0.385945	1.28208	0.703	0.353	5.80071e-30
WT_C5	Fos	6.81428e-34	0.46839	1.55596	0.727	0.353	1.1356e-29
WT_C5	P4hb	9.77485e-34	0.459806	1.52744	0.986	0.736	1.62898e-29
WT_C5	Rpn1	9.885e-34	0.339135	1.12658	0.876	0.547	1.64733e-29
WT_C5	Slc39a11	1.02218e-33	0.259422	0.861782	0.512	0.2	1.70346e-29
WT_C5	Rpn2	1.03243e-33	0.310366	1.03101	0.914	0.616	1.72054e-29
WT_C5	Ssr1	1.12235e-33	0.337389	1.12078	0.856	0.544	1.87039e-29
WT_C5	Ppib	3.01536e-33	0.404555	1.3439	0.981	0.755	5.0251e-29
WT_C5	Tmed10	4.06937e-33	0.396325	1.31656	0.952	0.679	6.7816e-29
WT_C5	Arf4	5.11607e-33	0.326985	1.08622	0.938	0.632	8.52592e-29
WT_C5	Npdc1	7.89515e-33	0.27326	0.907751	0.675	0.314	1.31573e-28
WT_C5	Gfpt1	9.2583e-33	0.303782	1.00914	0.842	0.469	1.5429e-28
WT_C5	Srm	9.27655e-33	0.293893	0.976291	0.699	0.332	1.54594e-28
WT_C5	Golm1	1.62471e-32	0.280945	0.93328	0.684	0.348	2.70757e-28
WT_C5	Sdf2l1	3.40589e-32	0.286645	0.952215	0.617	0.289	5.67591e-28
WT_C5	Bri3	1.03669e-31	0.439722	1.46072	0.967	0.724	1.72765e-27
WT_C5	Guca2b	1.07186e-31	0.440014	1.4617	0.842	0.428	1.78625e-27
WT_C5	Impad1	1.32839e-31	0.308365	1.02437	0.651	0.336	2.21376e-27
WT_C5	Dnm2	1.88193e-31	0.261554	0.868865	0.627	0.29	3.13624e-27
WT_C5	Gm10260	6.17708e-31	0.493261	1.63858	0.986	0.511	1.02941e-26
WT_C5	Tmed6	7.6158e-31	0.57024	1.8943	0.746	0.435	1.26917e-26
WT_C5	Copb2	8.59503e-31	0.288846	0.959524	0.852	0.524	1.43236e-26
WT_C5	Bag1	9.55203e-31	0.346913	1.15242	0.952	0.683	1.59185e-26
WT_C5	Golgb1	1.34013e-30	0.319404	1.06104	0.751	0.417	2.23332e-26
WT_C5	Bet1	2.25545e-30	0.312301	1.03744	0.718	0.427	3.7587e-26
WT_C5	Sec61g	4.53192e-30	0.332858	1.10573	0.976	0.783	7.55244e-26
WT_C5	Krt23	6.85291e-30	0.250757	0.832997	0.354	0.106	1.14204e-25
WT_C5	Ubxn4	1.12511e-29	0.320489	1.06464	0.823	0.499	1.875e-25
WT_C5	Cope	1.31867e-29	0.297432	0.988048	0.933	0.632	2.19757e-25
WT_C5	S100a14	1.40397e-29	0.302658	1.00541	0.679	0.314	2.33972e-25
WT_C5	H13	1.44817e-29	0.269639	0.895723	0.694	0.367	2.41338e-25
WT_C5	Ostc	2.48642e-29	0.385544	1.28075	0.909	0.639	4.14362e-25
WT_C5	Cmpk1	3.26239e-29	0.275824	0.916266	0.962	0.668	5.43678e-25
WT_C5	Sord	3.71407e-29	0.324634	1.07841	0.837	0.531	6.1895e-25
WT_C5	Ang4	8.72138e-29	1.06888	3.55076	0.603	0.278	1.45342e-24
WT_C5	Srp9	1.43102e-28	0.312816	1.03915	0.957	0.691	2.3848e-24
WT_C5	Nktr	2.00023e-28	0.26986	0.896456	0.809	0.495	3.33338e-24
WT_C5	Eid1	2.97587e-28	0.295307	0.98099	0.679	0.364	4.95928e-24
WT_C5	Dap	8.03134e-28	0.251419	0.835195	0.722	0.403	1.33842e-23
WT_C5	Rrbp1	1.20535e-27	0.396128	1.31591	0.923	0.645	2.00872e-23
WT_C5	Ctsc	1.41281e-27	0.282306	0.937801	0.694	0.385	2.35445e-23
WT_C5	Spcs1	2.24074e-27	0.283196	0.940756	0.904	0.632	3.73419e-23
WT_C5	Tspan1	2.34095e-27	0.277186	0.920791	0.799	0.464	3.90119e-23
WT_C5	Spcs2	4.98193e-27	0.386622	1.28433	0.938	0.679	8.30238e-23
WT_C5	Selenof	2.23133e-26	0.305322	1.01426	0.952	0.683	3.7185e-22
WT_C5	Magt1	8.91474e-26	0.319866	1.06257	0.847	0.549	1.48564e-21
WT_C5	Prkar2a	9.26457e-26	0.259084	0.860657	0.833	0.534	1.54394e-21
WT_C5	Lgals9	1.02153e-25	0.314236	1.04387	0.665	0.366	1.70238e-21
WT_C5	Plgrkt	1.34019e-25	0.349909	1.16237	0.938	0.65	2.23343e-21
WT_C5	Rnh1	1.3825e-25	0.25405	0.843934	0.813	0.538	2.30394e-21
WT_C5	Rps4x	5.57916e-25	0.274863	0.913075	1	0.972	9.29767e-21
WT_C5	Serinc3	9.31721e-25	0.259346	0.861529	0.933	0.637	1.55271e-20
WT_C5	Galnt3	1.19187e-24	0.250278	0.831404	0.569	0.287	1.98625e-20
WT_C5	Tmem258	1.64809e-24	0.317396	1.05437	0.919	0.648	2.74655e-20
WT_C5	Plac8	3.10183e-24	0.298776	0.992514	0.947	0.676	5.1692e-20
WT_C5	Hmgcs1	7.70806e-24	0.342259	1.13696	0.9	0.643	1.28455e-19
WT_C5	Atf4	1.82349e-23	0.296536	0.985072	0.9	0.584	3.03884e-19
WT_C5	Pglyrp1	2.71362e-22	0.399166	1.326	0.938	0.655	4.52225e-18
WT_C5	Rack1	4.81714e-22	0.268038	0.890403	0.995	0.95	8.02777e-18
WT_C5	Nupr1	6.73279e-22	0.615033	2.04309	0.957	0.688	1.12202e-17
WT_C5	Fkbp2	1.36179e-21	0.257594	0.85571	0.847	0.574	2.26943e-17
WT_C5	Ktn1	2.37123e-21	0.254575	0.84568	0.804	0.524	3.95166e-17
WT_C5	Ndrg1	6.9306e-21	0.383377	1.27355	0.952	0.648	1.15498e-16
WT_C5	Ttr	1.23397e-20	0.399394	1.32676	0.579	0.299	2.05641e-16
WT_C5	Pabpc1	1.82357e-19	0.302287	1.00418	1	0.797	3.03898e-15
WT_C5	Mllt3	2.45542e-19	0.253608	0.842468	0.474	0.241	4.09196e-15
WT_C5	Gnas	3.05303e-19	0.283526	0.941853	0.986	0.752	5.08787e-15
WT_C5	Sh3bgrl3	1.74631e-18	0.270106	0.897273	0.861	0.609	2.91023e-14
WT_C5	Jun	2.66202e-16	0.25972	0.862772	0.785	0.518	4.43625e-12
WT_C5	Spp2	1.7476e-15	0.314913	1.04612	0.612	0.359	2.91238e-11
WT_C5	Itln1	1.13417e-14	0.956828	3.17852	0.579	0.355	1.89009e-10
WT_C5	Pla2g1b	3.11416e-14	0.261259	0.867883	0.273	0.109	5.18975e-10
WT_C5	Krt18	2.54626e-12	0.252737	0.839574	0.986	0.855	4.24333e-08
WT_C5	Defa17	1.03395e-11	1.37223	4.55845	0.335	0.168	1.72308e-07
WT_C5	Defa24	4.85723e-11	2.10414	6.9898	0.809	0.676	8.09457e-07
WT_C6	Nusap1	1.38937e-295	0.945645	3.14136	0.944	0.086	2.31539e-291
WT_C6	Cdca2	2.17155e-274	0.483198	1.60515	0.787	0.056	3.61889e-270
WT_C6	Hist1h3c	3.2438e-270	0.460927	1.53117	0.751	0.05	5.40579e-266
WT_C6	Aurka	3.00447e-266	0.604759	2.00897	0.863	0.077	5.00695e-262
WT_C6	Tpx2	1.13472e-261	0.736454	2.44645	0.919	0.093	1.89101e-257
WT_C6	Kif2c	9.77725e-258	0.335204	1.11352	0.645	0.036	1.62938e-253
WT_C6	Kif22	2.15667e-257	0.466558	1.54987	0.817	0.068	3.59409e-253
WT_C6	Aurkb	2.27276e-256	0.743352	2.46936	0.924	0.099	3.78756e-252
WT_C6	Ckap2l	1.09469e-249	0.433313	1.43943	0.751	0.056	1.8243e-245
WT_C6	Plk1	2.36538e-247	0.611274	2.03061	0.858	0.083	3.9419e-243
WT_C6	Hmmr	3.277e-246	0.834913	2.77352	0.939	0.103	5.46111e-242
WT_C6	Mis18bp1	5.93812e-240	0.523006	1.73739	0.787	0.07	9.89588e-236
WT_C6	Racgap1	1.37681e-236	0.590181	1.96054	0.893	0.097	2.29446e-232
WT_C6	Knl1	1.0789e-233	0.58207	1.93359	0.858	0.088	1.79799e-229
WT_C6	Prc1	2.20354e-231	0.94148	3.12753	0.934	0.12	3.6722e-227
WT_C6	Spc25	8.46937e-230	0.536881	1.78348	0.843	0.086	1.41142e-225
WT_C6	Kif11	2.30019e-229	0.512566	1.70271	0.827	0.082	3.83326e-225
WT_C6	Aspm	6.88803e-228	0.36293	1.20563	0.619	0.039	1.14789e-223
WT_C6	Hist1h2ap	1.45744e-227	0.706287	2.34623	0.898	0.101	2.42882e-223
WT_C6	Ccnb1	6.90171e-226	0.788672	2.61991	0.944	0.117	1.15017e-221
WT_C6	Anln	1.06689e-224	0.425844	1.41462	0.736	0.063	1.77797e-220
WT_C6	Cenpf	4.23086e-223	1.27243	4.22694	0.949	0.131	7.05072e-219
WT_C6	Neil3	2.52238e-217	0.396062	1.31569	0.685	0.054	4.20354e-213
WT_C6	Esco2	2.96727e-216	0.515122	1.7112	0.807	0.081	4.94496e-212
WT_C6	Ttk	5.2896e-214	0.309971	1.0297	0.65	0.049	8.81512e-210
WT_C6	Sapcd2	1.97573e-213	0.359446	1.19405	0.69	0.057	3.29255e-209
WT_C6	Tacc3	2.0736e-213	0.54547	1.81201	0.868	0.104	3.45565e-209
WT_C6	Kif15	2.28838e-212	0.565883	1.87982	0.848	0.099	3.81359e-208
WT_C6	Bub1b	2.44132e-207	0.395245	1.31298	0.756	0.074	4.06846e-203
WT_C6	Ccna2	2.20956e-205	0.722923	2.4015	0.944	0.135	3.68223e-201
WT_C6	Cenpe	2.45301e-202	0.744455	2.47302	0.909	0.124	4.08793e-198
WT_C6	Kif4	6.10613e-200	0.308677	1.0254	0.65	0.053	1.01759e-195
WT_C6	Sgo2a	5.24315e-195	0.458133	1.52188	0.761	0.085	8.73772e-191
WT_C6	Bub1	5.55253e-195	0.321024	1.06642	0.69	0.063	9.2533e-191
WT_C6	Kif20b	1.5151e-194	0.626227	2.08028	0.858	0.114	2.52491e-190
WT_C6	Incenp	1.39384e-193	0.510765	1.69672	0.848	0.112	2.32284e-189
WT_C6	Pbk	1.08589e-192	0.712919	2.36826	0.919	0.136	1.80964e-188
WT_C6	Sgo1	4.6227e-192	0.378564	1.25756	0.721	0.074	7.70374e-188
WT_C6	Nuf2	8.97799e-191	0.26537	0.881539	0.624	0.051	1.49618e-186
WT_C6	Kif23	1.07884e-190	0.593196	1.97055	0.863	0.12	1.79788e-186
WT_C6	Shcbp1	1.08195e-190	0.309749	1.02897	0.721	0.072	1.80306e-186
WT_C6	Spag5	2.27514e-190	0.31937	1.06092	0.635	0.053	3.79152e-186
WT_C6	Dlgap5	3.20342e-190	0.326193	1.08359	0.69	0.065	5.3385e-186
WT_C6	Kif20a	1.15004e-189	0.320296	1.064	0.64	0.054	1.91655e-185
WT_C6	Ccnf	3.40555e-182	0.265035	0.880426	0.528	0.036	5.67535e-178
WT_C6	Melk	1.28327e-181	0.385306	1.27996	0.777	0.093	2.13858e-177
WT_C6	Lockd	5.71153e-181	0.328575	1.0915	0.695	0.071	9.51826e-177
WT_C6	Cenpa	8.2204e-181	1.02667	3.41052	0.934	0.159	1.36993e-176
WT_C6	Cdc20	2.29317e-180	0.746718	2.48054	0.919	0.14	3.82157e-176
WT_C6	Ncapg	1.71472e-179	0.394403	1.31018	0.761	0.089	2.85758e-175
WT_C6	Cdca3	3.548e-178	0.916778	3.04547	0.985	0.19	5.91274e-174
WT_C6	Cit	1.12895e-177	0.311452	1.03462	0.675	0.067	1.88139e-173
WT_C6	Hist1h2ae	1.44431e-176	0.750615	2.49349	0.909	0.145	2.40695e-172
WT_C6	Fbxo5	1.53032e-174	0.441945	1.46811	0.736	0.087	2.55028e-170
WT_C6	Ncapd2	1.81516e-174	0.307658	1.02202	0.695	0.074	3.02497e-170
WT_C6	Kif18a	1.38541e-169	0.267046	0.887106	0.528	0.04	2.30878e-165
WT_C6	Ect2	9.0279e-169	0.361634	1.20132	0.787	0.103	1.5045e-164
WT_C6	Ccnb2	6.06764e-168	0.656115	2.17957	0.914	0.144	1.01117e-163
WT_C6	Cdca8	2.88998e-165	0.987825	3.28148	0.98	0.221	4.81615e-161
WT_C6	Spc24	6.38572e-165	0.721743	2.39758	0.929	0.177	1.06418e-160
WT_C6	Ncaph	1.23411e-163	0.425465	1.41337	0.797	0.114	2.05664e-159
WT_C6	Hist1h1b	1.71252e-162	1.04975	3.48719	0.924	0.157	2.85391e-158
WT_C6	Ndc80	1.47722e-161	0.272112	0.903938	0.558	0.05	2.46179e-157
WT_C6	Mki67	4.28396e-158	1.14434	3.80141	0.98	0.218	7.13922e-154
WT_C6	Knstrn	9.50957e-158	0.57245	1.90164	0.822	0.13	1.58477e-153
WT_C6	Cdkn3	3.72139e-154	0.437846	1.45449	0.751	0.099	6.2017e-150
WT_C6	Dbf4	1.45881e-151	0.572424	1.90155	0.914	0.185	2.43111e-147
WT_C6	Smc2	8.65305e-151	0.872618	2.89877	0.944	0.212	1.44203e-146
WT_C6	Mad2l1	1.20204e-150	0.473992	1.57457	0.838	0.142	2.0032e-146
WT_C6	Top2a	3.79587e-149	1.36946	4.54925	0.985	0.257	6.32581e-145
WT_C6	Ckap2	1.89107e-147	0.425338	1.41294	0.787	0.121	3.15147e-143
WT_C6	Nek2	4.66315e-142	0.30806	1.02335	0.508	0.046	7.77114e-138
WT_C6	H2afx	9.2659e-140	0.907504	3.01466	0.964	0.273	1.54416e-135
WT_C6	Birc5	6.11578e-138	0.955952	3.1756	0.985	0.256	1.01919e-133
WT_C6	Mis18a	1.84383e-135	0.298371	0.991165	0.711	0.106	3.07274e-131
WT_C6	Bora	7.61035e-135	0.46813	1.55509	0.787	0.146	1.26826e-130
WT_C6	Cdk1	3.45901e-132	1.01972	3.38745	0.975	0.276	5.76444e-128
WT_C6	Pttg1	3.43922e-131	0.587046	1.95013	0.863	0.163	5.73146e-127
WT_C6	Asf1b	2.18915e-127	0.288461	0.958248	0.65	0.09	3.64823e-123
WT_C6	Hist1h4d	2.09084e-126	0.434112	1.44209	0.858	0.184	3.48438e-122
WT_C6	Trim59	2.80817e-122	0.325207	1.08031	0.756	0.131	4.67982e-118
WT_C6	Ube2c	5.08343e-122	1.54036	5.11697	0.985	0.383	8.47153e-118
WT_C6	C330027C09Rik	1.21976e-121	0.259083	0.860654	0.619	0.086	2.03274e-117
WT_C6	Gm42047	8.69453e-121	0.361834	1.20199	0.706	0.111	1.44894e-116
WT_C6	Tk1	1.17331e-120	0.504441	1.67572	0.838	0.173	1.95533e-116
WT_C6	Smc4	1.20026e-119	1.02312	3.39872	0.99	0.374	2.00023e-115
WT_C6	Ube2t	8.43963e-112	0.318352	1.05754	0.782	0.158	1.40646e-107
WT_C6	Pclaf	6.66886e-108	0.869038	2.88688	0.934	0.251	1.11137e-103
WT_C6	Hmgb2	1.95841e-105	1.43833	4.77804	0.995	0.638	3.26368e-101
WT_C6	Cenpm	7.35839e-105	0.365304	1.21351	0.731	0.146	1.22628e-100
WT_C6	Ckap5	2.05555e-98	0.477744	1.58703	0.883	0.259	3.42558e-94
WT_C6	Cenpp	2.44616e-96	0.250997	0.833795	0.579	0.093	4.07652e-92
WT_C6	Pmf1	3.56308e-95	0.471652	1.56679	0.883	0.277	5.93787e-91
WT_C6	Tubb5	1.05446e-94	1.17977	3.91911	0.99	0.739	1.75725e-90
WT_C6	Cks2	7.94003e-93	1.03077	3.42413	0.985	0.548	1.32321e-88
WT_C6	Reep4	1.07279e-92	0.320613	1.06505	0.726	0.167	1.7878e-88
WT_C6	Gas2l3	5.26559e-91	0.311362	1.03432	0.665	0.14	8.77511e-87
WT_C6	Lmnb1	2.4222e-90	0.477631	1.58665	0.898	0.281	4.03659e-86
WT_C6	Cdc25b	6.55917e-89	0.389222	1.29297	0.65	0.133	1.09309e-84
WT_C6	Cdkn2d	7.46622e-88	0.321499	1.068	0.67	0.143	1.24425e-83
WT_C6	Vrk1	4.59965e-87	0.389273	1.29314	0.802	0.212	7.66531e-83
WT_C6	Tuba1c	7.34476e-87	0.69074	2.29459	0.964	0.463	1.22401e-82
WT_C6	Bub3	1.31111e-86	0.657302	2.18351	0.97	0.453	2.18496e-82
WT_C6	Cenpw	9.85782e-86	0.421926	1.40161	0.939	0.311	1.64281e-81
WT_C6	Ccdc34	2.30186e-85	0.826949	2.74707	0.985	0.549	3.83605e-81
WT_C6	Cks1b	4.00197e-83	0.572494	1.90178	0.949	0.393	6.66928e-79
WT_C6	Tuba1b	6.39587e-82	0.98483	3.27153	0.99	0.632	1.06587e-77
WT_C6	Cep57	1.82577e-81	0.333074	1.10645	0.853	0.266	3.04265e-77
WT_C6	Rfc5	1.85439e-81	0.291708	0.969035	0.792	0.211	3.09034e-77
WT_C6	Rrm1	7.06918e-80	0.405194	1.34602	0.868	0.268	1.17808e-75
WT_C6	Hmgn2	9.54243e-80	0.425726	1.41423	0.944	0.332	1.59025e-75
WT_C6	Nucks1	2.43528e-78	0.730156	2.42552	0.985	0.565	4.0584e-74
WT_C6	Clspn	6.10947e-78	0.260972	0.86693	0.538	0.095	1.01814e-73
WT_C6	Ube2s	7.78918e-78	0.813116	2.70111	0.995	0.645	1.29807e-73
WT_C6	Rangap1	3.26883e-75	0.452527	1.50326	0.924	0.367	5.44751e-71
WT_C6	G2e3	1.12497e-74	0.268227	0.89103	0.65	0.151	1.87476e-70
WT_C6	Arl6ip1	2.97037e-72	0.926405	3.07745	0.949	0.595	4.95012e-68
WT_C6	Tyms	7.05182e-72	0.414456	1.37679	0.883	0.299	1.17519e-67
WT_C6	Nxt1	1.04794e-71	0.335762	1.11538	0.838	0.272	1.74639e-67
WT_C6	Hist1h1e	1.22509e-71	0.44076	1.46417	0.934	0.391	2.04161e-67
WT_C6	Hjurp	3.96552e-71	0.496171	1.64825	0.959	0.416	6.60853e-67
WT_C6	Rfc4	5.76155e-70	0.294246	0.977463	0.893	0.29	9.60163e-66
WT_C6	Dnajc9	3.13058e-69	0.364327	1.21027	0.843	0.267	5.21711e-65
WT_C6	Lsm2	3.32603e-69	0.37555	1.24755	0.929	0.364	5.54283e-65
WT_C6	Cbx5	2.69295e-68	0.427012	1.4185	0.934	0.373	4.48779e-64
WT_C6	Brd8	2.61025e-66	0.386838	1.28505	0.893	0.357	4.34999e-62
WT_C6	H2afv	4.14069e-66	0.637483	2.11767	0.98	0.643	6.90045e-62
WT_C6	Lbr	5.33556e-66	0.32121	1.06704	0.893	0.345	8.89171e-62
WT_C6	Lsm3	8.39142e-66	0.387564	1.28746	0.954	0.451	1.39843e-61
WT_C6	Rad21	9.11853e-65	0.364687	1.21146	0.924	0.402	1.5196e-60
WT_C6	Selenoh	1.63202e-63	0.444235	1.47572	0.954	0.442	2.71976e-59
WT_C6	Tubb4b	1.53835e-62	0.782867	2.60063	1	0.79	2.56367e-58
WT_C6	Sae1	3.65811e-62	0.338124	1.12322	0.919	0.416	6.09624e-58
WT_C6	Stmn1	4.43778e-61	0.810713	2.69313	0.995	0.6	7.39555e-57
WT_C6	Ezh2	7.80454e-61	0.411123	1.36572	0.924	0.425	1.30063e-56
WT_C6	Tmpo	1.6222e-60	0.458044	1.52159	0.97	0.51	2.7034e-56
WT_C6	Lsm5	3.8093e-60	0.40889	1.3583	0.97	0.486	6.3482e-56
WT_C6	Exosc8	6.56777e-60	0.312829	1.0392	0.904	0.34	1.09452e-55
WT_C6	Dek	1.17345e-59	0.481838	1.60063	0.954	0.446	1.95556e-55
WT_C6	Hmgb3	8.83121e-59	0.402537	1.3372	0.914	0.408	1.47172e-54
WT_C6	Ptma	1.93213e-58	0.553458	1.83855	0.995	0.963	3.2199e-54
WT_C6	Smc1a	4.2751e-58	0.42332	1.40624	0.939	0.462	7.12445e-54
WT_C6	H2afz	5.88749e-58	0.605724	2.01217	1	0.869	9.81151e-54
WT_C6	Atad2	1.53603e-57	0.252732	0.839556	0.675	0.182	2.55979e-53
WT_C6	Cmc2	1.25812e-56	0.262595	0.872323	0.812	0.303	2.09665e-52
WT_C6	Hmgb1	2.93586e-55	0.629222	2.09023	0.99	0.787	4.89261e-51
WT_C6	Anp32e	3.2262e-55	0.356849	1.18543	0.944	0.502	5.37646e-51
WT_C6	Ctcf	5.77063e-55	0.371948	1.23558	0.929	0.445	9.61675e-51
WT_C6	Gmnn	7.84384e-55	0.312245	1.03726	0.909	0.375	1.30718e-50
WT_C6	Pck2	2.46982e-54	0.3126	1.03843	0.812	0.307	4.11596e-50
WT_C6	Rgmb	7.74024e-54	0.381491	1.26728	0.868	0.352	1.28991e-49
WT_C6	Ilf2	9.81603e-54	0.299645	0.995399	0.934	0.433	1.63584e-49
WT_C6	Alyref	1.15663e-52	0.39348	1.30711	0.944	0.484	1.92753e-48
WT_C6	Lsm4	6.02022e-52	0.460223	1.52883	0.975	0.641	1.00327e-47
WT_C6	Psat1	1.9484e-51	0.339525	1.12788	0.741	0.26	3.24701e-47
WT_C6	Hpf1	2.66987e-51	0.331628	1.10164	0.914	0.42	4.44933e-47
WT_C6	Hspa14	2.06771e-50	0.252262	0.837996	0.848	0.331	3.44583e-46
WT_C6	Bex1	8.48881e-50	0.620442	2.06106	0.99	0.421	1.41466e-45
WT_C6	Prdx4	4.50289e-49	0.271393	0.901549	0.898	0.384	7.50407e-45
WT_C6	Ddx39	1.04526e-48	0.333719	1.10859	0.904	0.439	1.74193e-44
WT_C6	Nudt21	3.63687e-48	0.348895	1.159	0.959	0.565	6.06084e-44
WT_C6	Dut	7.01815e-48	0.393483	1.30712	0.944	0.425	1.16958e-43
WT_C6	Ddx39b	2.69108e-47	0.336588	1.11812	0.98	0.555	4.48469e-43
WT_C6	Hmbs	6.24848e-47	0.262452	0.871846	0.848	0.371	1.04131e-42
WT_C6	Usp1	1.11117e-46	0.2644	0.878319	0.777	0.308	1.85176e-42
WT_C6	Jpt1	1.14662e-46	0.504877	1.67716	0.975	0.696	1.91085e-42
WT_C6	Smc3	3.29031e-46	0.3332	1.10687	0.934	0.468	5.4833e-42
WT_C6	Anapc5	5.15727e-46	0.282689	0.939073	0.909	0.451	8.59459e-42
WT_C6	Nap1l1	4.83923e-45	0.445693	1.48056	0.975	0.545	8.06457e-41
WT_C6	Ruvbl2	1.13955e-44	0.250205	0.831165	0.838	0.364	1.89906e-40
WT_C6	Rnaseh2c	2.85536e-44	0.304921	1.01293	0.964	0.583	4.75845e-40
WT_C6	Snrpc	4.39595e-44	0.26349	0.875294	0.964	0.529	7.32585e-40
WT_C6	Snrpd1	2.89432e-43	0.411727	1.36773	0.985	0.655	4.82338e-39
WT_C6	Nsmce4a	2.94796e-43	0.30663	1.0186	0.924	0.484	4.91277e-39
WT_C6	Hat1	4.23271e-43	0.255384	0.848366	0.868	0.389	7.05381e-39
WT_C6	Dtymk	7.55698e-43	0.282013	0.936827	0.929	0.454	1.25937e-38
WT_C6	Suz12	1.20251e-42	0.286911	0.953099	0.919	0.471	2.00398e-38
WT_C6	Snrpa1	2.10884e-42	0.272115	0.903948	0.934	0.469	3.51438e-38
WT_C6	Lgr5	3.28541e-42	0.373998	1.24239	0.959	0.454	5.47513e-38
WT_C6	Nudc	2.03392e-41	0.279639	0.928939	0.975	0.546	3.38952e-37
WT_C6	Banf1	1.18593e-40	0.36519	1.21313	0.975	0.639	1.97636e-36
WT_C6	Impdh2	1.34395e-40	0.365423	1.21391	0.985	0.606	2.23969e-36
WT_C6	Nasp	2.23253e-40	0.33122	1.10029	0.944	0.46	3.7205e-36
WT_C6	Calm2	5.85375e-40	0.406968	1.35192	0.99	0.737	9.75527e-36
WT_C6	Dazap1	9.18242e-40	0.262438	0.871801	0.919	0.488	1.53025e-35
WT_C6	Ssrp1	9.90049e-40	0.274605	0.912218	0.924	0.485	1.64992e-35
WT_C6	Cbx3	2.21276e-39	0.288773	0.959282	0.975	0.616	3.68756e-35
WT_C6	Plp2	5.66275e-39	0.316396	1.05104	0.904	0.464	9.43697e-35
WT_C6	Acat2	2.80999e-38	0.273855	0.909725	0.949	0.501	4.68285e-34
WT_C6	Cbx1	3.15112e-38	0.257884	0.856673	0.944	0.545	5.25134e-34
WT_C6	Spp2	4.40634e-37	0.333616	1.10825	0.812	0.35	7.34317e-33
WT_C6	Ran	5.87844e-37	0.418604	1.39057	0.99	0.794	9.79643e-33
WT_C6	Rnps1	1.39225e-36	0.254931	0.846863	0.893	0.468	2.32018e-32
WT_C6	Tmem97	6.57093e-36	0.295433	0.981408	0.954	0.566	1.09504e-31
WT_C6	Snrpe	2.77809e-35	0.360952	1.19906	0.99	0.751	4.62968e-31
WT_C6	Serinc3	6.45458e-35	0.34776	1.15523	0.97	0.636	1.07566e-30
WT_C6	Ppp1cc	7.46207e-35	0.284346	0.944577	0.934	0.566	1.24355e-30
WT_C6	Anp32b	1.20825e-34	0.39394	1.30864	0.975	0.695	2.01355e-30
WT_C6	Pbrm1	1.78651e-34	0.256059	0.850609	0.934	0.537	2.97723e-30
WT_C6	G3bp1	1.88766e-34	0.302382	1.00449	0.97	0.58	3.14578e-30
WT_C6	H1f0	5.56422e-34	0.330965	1.09944	0.959	0.595	9.27277e-30
WT_C6	Ubb	2.00713e-33	0.338003	1.12282	0.995	0.854	3.34488e-29
WT_C6	Acot1	3.37246e-33	0.281746	0.935942	0.929	0.497	5.62021e-29
WT_C6	Stc2	6.30106e-33	0.310192	1.03044	0.716	0.312	1.05007e-28
WT_C6	Npm3	6.47356e-33	0.265111	0.880679	0.944	0.538	1.07882e-28
WT_C6	Cps1	8.63838e-33	0.282475	0.938362	0.883	0.455	1.43959e-28
WT_C6	Smoc2	1.63127e-32	0.283461	0.941638	0.919	0.479	2.71851e-28
WT_C6	Hdgf	3.19431e-32	0.324188	1.07693	0.98	0.635	5.32332e-28
WT_C6	Ranbp1	1.32222e-31	0.407246	1.35284	0.975	0.65	2.20348e-27
WT_C6	Ube2i	4.25597e-31	0.274423	0.911613	0.98	0.677	7.09257e-27
WT_C6	Tagln2	1.09027e-30	0.270983	0.900187	0.934	0.541	1.81694e-26
WT_C6	Clca3b	6.4066e-30	0.293647	0.975475	0.695	0.296	1.06766e-25
WT_C6	Pcsk9	1.32337e-29	0.250282	0.831418	0.898	0.503	2.2054e-25
WT_C6	Rp9	2.59831e-29	0.250511	0.832179	0.949	0.583	4.33009e-25
WT_C6	Mapk13	6.21915e-29	0.26222	0.871077	0.975	0.662	1.03642e-24
WT_C6	Ptms	6.2953e-29	0.335489	1.11447	0.985	0.684	1.04911e-24
WT_C6	H3f3b	6.42061e-29	0.309128	1.0269	0.995	0.867	1.06999e-24
WT_C6	Cdk4	1.91123e-28	0.343081	1.13969	0.964	0.63	3.18507e-24
WT_C6	Hnrnpab	2.49372e-28	0.299424	0.994665	0.985	0.689	4.15579e-24
WT_C6	Phgdh	2.70896e-28	0.25355	0.842275	0.954	0.531	4.51448e-24
WT_C6	H2afy	4.36889e-28	0.253437	0.841901	0.975	0.633	7.28076e-24
WT_C6	Gm10260	6.21951e-28	0.459708	1.52712	0.99	0.512	1.03648e-23
WT_C6	Sumo2	6.23697e-28	0.308546	1.02497	0.995	0.731	1.03939e-23
WT_C6	Xist	1.52731e-27	0.368421	1.22387	0.97	0.745	2.54526e-23
WT_C6	Hsp90aa1	3.6248e-26	0.349508	1.16104	1	0.757	6.04073e-22
WT_C6	Tceal9	3.78381e-26	0.377757	1.25488	0.98	0.687	6.30572e-22
WT_C6	Atp5g2	2.65898e-25	0.3088	1.02581	0.98	0.804	4.43119e-21
WT_C6	Srsf3	5.20325e-25	0.276871	0.919745	0.985	0.675	8.67122e-21
WT_C6	Sox4	2.8408e-24	0.289056	0.960225	0.934	0.538	4.73419e-20
WT_C6	Rbm3	3.79171e-24	0.255565	0.848967	0.995	0.753	6.31888e-20
WT_C6	Hnrnpa0	5.09825e-23	0.253157	0.840969	0.944	0.651	8.49623e-19
WT_C6	Ybx3	2.19036e-22	0.277491	0.921807	0.985	0.696	3.65024e-18
WT_C6	Pcbp2	3.50123e-21	0.2641	0.877322	0.98	0.7	5.8348e-17
WT_C6	Hsp90b1	4.65188e-21	0.322011	1.0697	0.985	0.696	7.75236e-17
WT_C6	Eif4ebp1	2.49847e-20	0.28198	0.936718	0.909	0.56	4.16369e-16
WT_C6	Fgfbp1	1.25796e-19	0.307757	1.02235	0.975	0.673	2.09639e-15
WT_C6	mt-Nd1	1.45921e-12	0.265872	0.883206	1	0.882	2.43177e-08
WT_C6	mt-Cytb	5.1137e-12	0.28449	0.945057	1	0.916	8.52197e-08
WT_C7	Neurod1	0	1.68057	5.58273	0.89	0.044	0
WT_C7	Cpe	9.79625e-251	1.85123	6.14967	0.918	0.072	1.63255e-246
WT_C7	Map1b	5.75339e-241	0.787497	2.61601	0.582	0.023	9.58802e-237
WT_C7	Fam183b	8.11952e-230	1.02547	3.40654	0.705	0.042	1.35312e-225
WT_C7	Rimbp2	2.17598e-221	0.839377	2.78835	0.692	0.042	3.62628e-217
WT_C7	Fev	2.25287e-216	0.789542	2.6228	0.603	0.03	3.75441e-212
WT_C7	Nefm	1.59173e-212	1.72962	5.74568	0.726	0.051	2.65263e-208
WT_C7	Scgn	2.16645e-206	1.25563	4.17112	0.534	0.024	3.6104e-202
WT_C7	Hmgn3	2.68116e-206	0.963824	3.20176	0.438	0.014	4.46815e-202
WT_C7	Rundc3a	2.38038e-200	0.828873	2.75346	0.692	0.049	3.9669e-196
WT_C7	Chga	4.31233e-200	2.31734	7.69803	0.89	0.091	7.1865e-196
WT_C7	Celf3	3.12058e-196	0.691993	2.29875	0.562	0.03	5.20045e-192
WT_C7	Runx1t1	6.95919e-196	1.00469	3.3375	0.63	0.04	1.15975e-191
WT_C7	Ncam2	1.13841e-194	0.636547	2.11456	0.425	0.014	1.89715e-190
WT_C7	Kctd12	4.94888e-185	1.11679	3.7099	0.801	0.077	8.24731e-181
WT_C7	Cacna2d1	2.02672e-183	0.775145	2.57498	0.548	0.031	3.37752e-179
WT_C7	Gfra3	1.051e-180	1.01087	3.35803	0.555	0.033	1.7515e-176
WT_C7	Isl1	2.21706e-177	0.971075	3.22584	0.404	0.014	3.69473e-173
WT_C7	Aplp1	2.43668e-172	1.08269	3.59662	0.767	0.077	4.06072e-168
WT_C7	Pclo	2.3174e-166	0.782097	2.59807	0.582	0.041	3.86194e-162
WT_C7	Tuba1a	2.00736e-162	1.23595	4.10574	0.801	0.09	3.34526e-158
WT_C7	Cacna1a	7.78005e-160	1.19287	3.96263	0.842	0.112	1.29655e-155
WT_C7	Cadps	3.69306e-156	0.45683	1.51755	0.418	0.019	6.15448e-152
WT_C7	Arx	7.90795e-156	0.782927	2.60083	0.356	0.013	1.31786e-151
WT_C7	Stxbp5l	1.74197e-151	0.730256	2.42586	0.384	0.017	2.903e-147
WT_C7	Ttc28	8.09165e-149	0.356032	1.18271	0.301	0.009	1.34847e-144
WT_C7	Riiad1	2.98381e-147	0.389474	1.2938	0.336	0.012	4.97251e-143
WT_C7	Ets1	8.06131e-145	0.753312	2.50245	0.555	0.045	1.34342e-140
WT_C7	Rprml	2.44009e-141	0.643033	2.13611	0.568	0.047	4.06641e-137
WT_C7	Pla2g2f	7.58903e-141	0.526538	1.74912	0.507	0.036	1.26471e-136
WT_C7	Rab3c	2.20661e-139	0.675473	2.24387	0.438	0.026	3.67732e-135
[truncated: 932 more rows]
