# Supplementary material for: General transcription factor TAF4 antagonizes epigenetic silencing by Polycomb to maintain intestine stem cell functions
Source: Cell Death Differ. 2023 Jan 13;30(3):839–53. doi: 10.1038/s41418-022-01109-6 (PMC9984434; doi:10.1038/s41418-022-01109-6)
Supplement: Supplementary file 15 — Supp Table 8 [file 41418_2022_1109_MOESM15_ESM.xlsx]

## Sheet: WT-C0
Annotation Cluster 1	Enrichment Score: 38.478621824897374
Category	Term	Count	%	PValue	Genes	List Total	Pop Hits	Pop Total	Fold Enrichment	Bonferroni	Benjamini	FDR
GOTERM_CC_DIRECT	GO:0022626~cytosolic ribosome	33	36.666666666666664	1.4006534218673037E-56	RPL5, RPL3, RPL12, RPLP1, RPLP0, RPL10A, RPS4X, RPS17, RPS15A, RPS16, RPL18A, RPS19, RPS3, RPL14, RPL13, RPL15, RPS11, RPS27A, RPL17, RPS13, RPS12, RPS9, RPS8, RPS5, RPS6, RPL22, RPL13A, RPSA, RPL23A, RPS25, RPL27A, RPS20, RPS23	90	82	20815	93.07520325203252	2.661241501547877E-54	2.661241501547877E-54	2.4231304198304353E-54
GOTERM_CC_DIRECT	GO:0005840~ribosome	36	40.0	2.2508078140470345E-48	RPL5, RPL3, RPL12, RPLP1, RPLP0, RPL10A, RPS4X, RPS17, RPS15A, RPS16, RPL18A, RPS19, RACK1, RPS3, RPL14, RPL13, RPL15, RPS11, RPS27A, RPL17, RPS13, RPS12, RPS9, RPS8, RPS5, RPS6, RPL22, RPL13A, RPSA, RPL23A, RPS26, RPS25, RPL27A, RPS20, RPL22L1, RPS23	90	196	20815	42.4795918367347	4.276534846689366E-46	2.138267423344683E-46	1.946948759150685E-46
GOTERM_MF_DIRECT	GO:0003735~structural constituent of ribosome	35	38.88888888888889	2.0779870716347767E-46	RPL5, RPL3, RPL12, RPLP1, RPLP0, RPL10A, RPS4X, RPS17, RPS15A, RPS16, RPL18A, RPS19, RPS3, RPL14, RPL13, RPL15, RPS11, RPS27A, RPL17, RPS13, RPS12, RPS9, RPS8, RPS5, RPS6, RPL22, RPL13A, RPSA, RPL23A, RPS26, RPS25, RPL27A, RPS20, RPL22L1, RPS23	86	185	18371	40.413890634820866	5.444326127683115E-44	5.444326127683115E-44	5.381986515534072E-44
UP_KW_MOLECULAR_FUNCTION	KW-0689~Ribosomal protein	36	40.0	2.9631104101664315E-44	RPL5, RPL3, RPL12, RPLP1, RPLP0, RPL10A, RPS4X, RPS17, RPS15A, RPS16, RPL18A, RPS19, RACK1, RPS3, RPL14, RPL13, RPL15, RPS11, RPS27A, RPL17, RPS13, RPS12, RPS9, RPS8, RPS5, RPS6, RPL22, RPL13A, RPSA, RPL23A, RPS26, RPS25, RPL27A, RPS20, RPL22L1, RPS23	75	187	11838	30.386310160427804	1.2148752681682369E-42	1.2148752681682369E-42	1.2148752681682369E-42
GOTERM_BP_DIRECT	GO:0006412~translation	37	41.11111111111111	7.013941886995343E-42	RPL5, RPL3, RPL12, RPL10A, RPS4X, EEF1B2, RPS17, RPS15A, RPS16, RPL18A, RPS19, RACK1, RPS3, RPL14, RPL13, RPL15, RPS11, RPS27A, RPL17, RPS13, RPS12, RPS9, RPS8, RPS5, RPS6, RPL22, RPL13A, RPSA, RPL23A, RPS26, EEF1A1, RPL27A, EIF3E, RPS20, RPL22L1, EIF3F, RPS23	90	309	19672	26.17274361740381	5.31656795034247E-39	5.31656795034247E-39	5.274484299020498E-39
UP_KW_MOLECULAR_FUNCTION	KW-0687~Ribonucleoprotein	39	43.333333333333336	1.1821129008166167E-41	RPL5, RPL3, RPL12, RPLP1, RPLP0, RPL10A, ZFP36L2, RPS4X, RPS17, RPS15A, RPS16, RPL18A, RPS19, RACK1, RPS3, RPL14, RPL13, RPL15, RPS11, RPS27A, RPL17, RPS13, RPS12, NOP56, RPS9, RPS8, RPS5, RPS6, RPL22, RPL13A, RPSA, RPL23A, RPS26, RPS25, RPL27A, RPS20, RPL22L1, SNRPF, RPS23	75	298	11838	20.656912751677854	4.846662893348128E-40	2.423331446674064E-40	2.423331446674064E-40
KEGG_PATHWAY	mmu03010:Ribosome	35	38.88888888888889	4.006376126549351E-40	RPL5, RPL3, RPL12, RPLP1, RPLP0, RPL10A, RPS4X, RPS17, RPS15A, RPS16, RPL18A, RPS19, RPS3, RPL14, RPL13, RPL15, RPS11, RPS27A, RPL17, RPS13, RPS12, RPS9, RPS8, RPS5, RPS6, RPL22, RPL13A, RPSA, RPL23A, RPS26, RPS25, RPL27A, RPS20, RPL22L1, RPS23	71	179	8941	24.623101738925172	5.969500428558533E-38	5.969500428558533E-38	5.969500428558533E-38
KEGG_PATHWAY	mmu05171:Coronavirus disease - COVID-19	36	40.0	1.146153943768103E-36	RPL5, RPL3, RPL12, RPLP1, RPLP0, RPL10A, RPS4X, RPS17, RPS15A, RPS16, RPL18A, RPS19, RPS3, RPL14, RPL13, RPL15, RPS11, RPS27A, RPL17, RPS13, RPS12, JUN, RPS9, RPS8, RPS5, RPS6, RPL22, RPL13A, RPSA, RPL23A, RPS26, RPS25, RPL27A, RPS20, RPL22L1, RPS23	71	247	8941	18.354108456406454	1.7077693762144735E-34	8.538846881072368E-35	8.538846881072368E-35
GOTERM_CC_DIRECT	GO:0022627~cytosolic small ribosomal subunit	19	21.11111111111111	2.397552855130619E-31	RPS9, RPS8, RPS5, RPS6, RPSA, RPS4X, RPS26, RPS25, RPS17, RPS15A, RPS16, RPS19, RPS3, RPS20, RPS11, RPS27A, RPS13, RPS23, RPS12	90	48	20815	91.54745370370371	4.555350424748176E-29	1.5184501415827253E-29	1.3825888131253236E-29
GOTERM_CC_DIRECT	GO:0022625~cytosolic large ribosomal subunit	16	17.77777777777778	3.087332629607965E-22	RPL5, RPL3, RPLP1, RPL12, RPLP0, RPL22, RPL13A, RPL23A, RPL10A, RPL18A, RPL27A, RPL14, RPL13, RPL15, RPL17, RPS12	90	68	20815	54.41830065359477	5.865931996255134E-20	1.4664829990637835E-20	1.3352713623054449E-20
GOTERM_CC_DIRECT	GO:0005829~cytosol	60	66.66666666666666	9.9341964517456E-22	RPL5, HSP90AB1, RPL3, RPLP1, RPLP0, RPL10A, YBX3, RPS4X, PYCARD, EEF1B2, RPS17, RPS16, RPL18A, RPS19, C1QBP, RACK1, RPS11, RPS13, RPS12, RPS9, RPS8, RPS5, RPS6, RPL22, RPL13A, RPSA, OLFM4, EEF1A1, ACOT1, SNRPF, SET, RPL12, CDCA7, HSPD1, RPS15A, ALDH1B1, RPS3, RPL14, RPL13, RPL15, RPS27A, RPL17, SLC12A2, BTF3, RANBP1, JUN, NPM1, HOMER2, RPL23A, PAICS, RPS26, RPS25, CDK4, RPL27A, IMPDH2, PPP1R1B, R…	90	4090	20815	3.39282803585982	1.887497325831664E-19	3.774994651663328E-20	3.437231972303978E-20
Annotation Cluster 2	Enrichment Score: 12.602624344621596
Category	Term	Count	%	PValue	Genes	List Total	Pop Hits	Pop Total	Fold Enrichment	Bonferroni	Benjamini	FDR
UP_KW_PTM	KW-1017~Isopeptide bond	39	43.333333333333336	4.714775451936178E-15	RPL5, SET, RPL3, RPL12, RPLP0, CDCA7, RPL10A, HSPD1, RPS4X, EEF1B2, RPS17, RPL18A, RPS3, RPL14, RPL13, PHGDH, RPL15, RPS27A, RPS13, NOP56, JUN, NPM1, RPS9, RPS8, RPS5, RPS6, CYBA, RPSA, RPL23A, NAP1L1, GNL3, NASP, NACA, IMPDH2, NCL, HDGF, RPS20, TOMM5, RPS23	82	1518	12787	4.006338571290851	8.859579736508749E-14	4.714775451936178E-14	4.007559134145752E-14
UP_SEQ_FEATURE	CROSSLNK:Glycyl lysine isopeptide (Lys-Gly) (interchain with G-Cter in SUMO2)	25	27.77777777777778	3.2758719109687485E-13	RPL3, RPL12, CDCA7, RPL10A, HSPD1, RPS4X, EEF1B2, RPL18A, RPS3, RPL14, RPL13, RPL15, RPS13, NOP56, JUN, NPM1, RPS9, RPS8, RPS6, RPL23A, GNL3, IMPDH2, NCL, TOMM5, RPS23	84	1044	22239	6.339798850574713	9.861567118463199E-11	9.860374452015934E-11	9.827615732906246E-11
UP_KW_PTM	KW-0832~Ubl conjugation	42	46.666666666666664	1.0077180562359014E-11	RPL5, BEX1, SET, HSP90AB1, RPL3, RPL12, RPLP0, CDCA7, RPL10A, HSPD1, RPS4X, EEF1B2, RPS17, RPL18A, RPS3, RPL14, RPL13, PHGDH, RPL15, RPS27A, RPS13, NOP56, JUN, NPM1, RPS9, RPS8, RPS5, RPS6, CYBA, RPSA, RPL23A, GNL3, EEF1A1, NASP, NACA, APEX1, IMPDH2, NCL, HDGF, RPS20, TOMM5, RPS23	82	2244	12787	2.9186448415286295	1.91466065224688E-10	6.71812037490601E-11	5.710402318670108E-11
Annotation Cluster 3	Enrichment Score: 1.8302395046096018
Category	Term	Count	%	PValue	Genes	List Total	Pop Hits	Pop Total	Fold Enrichment	Bonferroni	Benjamini	FDR
UP_SEQ_FEATURE	COMPBIAS:Acidic residues	12	13.333333333333334	8.837729122256301E-4	NPM1, SET, HSP90AB1, SDC4, NASP, NCL, PPP1R1B, RPLP0, CDCA7, RPL13, NAP1L1, HDGF	84	963	22239	3.2990654205607473	0.23366300489325575	0.06650391164497867	0.06628296841692226
GOTERM_MF_DIRECT	GO:0042393~histone binding	5	5.555555555555555	0.010313967034715033	NPM1, SET, NASP, NCL, NAP1L1	86	183	18371	5.83651035709747	0.9338804913811853	0.33778242038691736	0.3339146827488992
GOTERM_BP_DIRECT	GO:0006334~nucleosome assembly	4	4.444444444444445	0.012041546287898337	NPM1, SET, NASP, NAP1L1	90	105	19672	8.326772486772487	0.9998972171273178	0.4803943203277336	0.4765917267631342
UP_SEQ_FEATURE	MOTIF:Nuclear localization signal	5	5.555555555555555	0.05776190698295704	NPM1, NASP, CDCA7, NAP1L1, HDGF	84	389	22239	3.4029562982005137	0.9999999833137763	1.0	1.0
GOTERM_MF_DIRECT	GO:0003682~chromatin binding	6	6.666666666666667	0.11135565311262743	NPM1, JUN, SET, NAP1L1, HES1, HMGN1	86	550	18371	2.330359408033827	0.9999999999999631	0.9606486360756762	0.949648842532825
Annotation Cluster 4	Enrichment Score: 1.7555514783506005
Category	Term	Count	%	PValue	Genes	List Total	Pop Hits	Pop Total	Fold Enrichment	Bonferroni	Benjamini	FDR
GOTERM_BP_DIRECT	GO:0043524~negative regulation of neuron apoptotic process	6	6.666666666666667	0.0015281517433799823	NPM1, JUN, SET, HSP90AB1, HDGF, HSPD1	90	185	19672	7.0890090090090085	0.6862707678519488	0.1287043357202252	0.1276855678913052
GOTERM_BP_DIRECT	GO:0050821~protein stabilization	5	5.555555555555555	0.01167693209128426	RPL5, NPM1, HSP90AB1, SOX4, HSPD1	90	194	19672	5.633447880870561	0.9998640464532365	0.4803943203277336	0.4765917267631342
GOTERM_MF_DIRECT	GO:0031625~ubiquitin protein ligase binding	5	5.555555555555555	0.06003483459898244	RPL5, JUN, HSP90AB1, RPS27A, HSPD1	86	318	18371	3.358746526254205	0.999999909784553	0.7149603029515181	0.7067737345971116
KEGG_PATHWAY	mmu05417:Lipid and atherosclerosis	5	5.555555555555555	0.08869426362713187	PYCARD, JUN, HSP90AB1, CYBA, HSPD1	71	216	8941	2.9150365153886284	0.9999990228719071	1.0	1.0
Annotation Cluster 5	Enrichment Score: 1.7295619797647537
Category	Term	Count	%	PValue	Genes	List Total	Pop Hits	Pop Total	Fold Enrichment	Bonferroni	Benjamini	FDR
GOTERM_BP_DIRECT	GO:0043065~positive regulation of apoptotic process	8	8.88888888888889	0.001759851205704005	PYCARD, JUN, CDK4, C1QBP, RPS6, RACK1, SOX4, HSPD1	90	383	19672	4.565593269509719	0.7368792915958451	0.13339672139236358	0.13234081066894118
GOTERM_BP_DIRECT	GO:0006919~activation of cysteine-type endopeptidase activity involved in apoptotic process	3	3.3333333333333335	0.05095160730441096	PYCARD, RACK1, HSPD1	90	80	19672	8.196666666666667	1.0	1.0	0.9933949801849405
GOTERM_MF_DIRECT	GO:0019899~enzyme binding	6	6.666666666666667	0.07222378124321929	PYCARD, NPM1, JUN, RACK1, RPS3, HSPD1	86	481	18371	2.6646521297684087	0.9999999970479215	0.8227230732923242	0.8133025800866868
Annotation Cluster 6	Enrichment Score: 1.5765097822919913
Category	Term	Count	%	PValue	Genes	List Total	Pop Hits	Pop Total	Fold Enrichment	Bonferroni	Benjamini	FDR
GOTERM_BP_DIRECT	GO:0017148~negative regulation of translation	4	4.444444444444445	0.010272004037371383	NCL, RACK1, RPS3, RPL13A	90	99	19672	8.831425364758697	0.9996009583934342	0.45801053296044164	0.45438511977078117
GOTERM_BP_DIRECT	GO:0006417~regulation of translation	4	4.444444444444445	0.026169969601882524	RPLP1, RACK1, RPS3, RPL13A	90	141	19672	6.200788022064619	0.9999999981368942	0.6563638001662928	0.651168308344396
UP_KW_BIOLOGICAL_PROCESS	KW-0810~Translation regulation	3	3.3333333333333335	0.06934453711479138	RACK1, RPS3, RPL13A	40	119	10725	6.759453781512605	0.9545091521024123	0.5963630191872059	0.5824941117642476
Annotation Cluster 7	Enrichment Score: 1.5635818153885432
Category	Term	Count	%	PValue	Genes	List Total	Pop Hits	Pop Total	Fold Enrichment	Bonferroni	Benjamini	FDR
GOTERM_BP_DIRECT	GO:0032755~positive regulation of interleukin-6 production	4	4.444444444444445	0.013975747034519937	PYCARD, NCL, CYBA, HSPD1	90	111	19672	7.876676676676676	0.9999767298732627	0.5296808126083056	0.5254880884979497
GOTERM_BP_DIRECT	GO:0032760~positive regulation of tumor necrosis factor production	4	4.444444444444445	0.016443111065684676	PYCARD, NCL, CYBA, HSPD1	90	118	19672	7.409416195856874	0.9999965165521844	0.5368002110153319	0.5325511328278755
KEGG_PATHWAY	mmu05417:Lipid and atherosclerosis	5	5.555555555555555	0.08869426362713187	PYCARD, JUN, HSP90AB1, CYBA, HSPD1	71	216	8941	2.9150365153886284	0.9999990228719071	1.0	1.0
Annotation Cluster 8	Enrichment Score: 1.2882162703333755
Category	Term	Count	%	PValue	Genes	List Total	Pop Hits	Pop Total	Fold Enrichment	Bonferroni	Benjamini	FDR
UP_KW_MOLECULAR_FUNCTION	KW-0143~Chaperone	7	7.777777777777778	0.0017890668933432806	BTF3, NPM1, SET, HSP90AB1, NACA, HSPE1, HSPD1	75	206	11838	5.363495145631068	0.07078713838356787	0.0146703485254149	0.0146703485254149
GOTERM_MF_DIRECT	GO:0051082~unfolded protein binding	4	4.444444444444445	0.008666365976514627	NPM1, HSP90AB1, NACA, HSPE1	86	91	18371	9.389726552517251	0.8977652843629125	0.3243696979781189	0.32065554113104117
GOTERM_BP_DIRECT	GO:0006457~protein folding	3	3.3333333333333335	0.08599467439703028	HSP90AB1, HSPE1, HSPD1	90	108	19672	6.071604938271605	1.0	1.0	0.9933949801849405
GOTERM_MF_DIRECT	GO:0016887~ATPase activity	3	3.3333333333333335	0.3775931739068753	HSP90AB1, HSPE1, HSPD1	86	283	18371	2.2644835237077823	1.0	1.0	0.9923371647509579
GOTERM_MF_DIRECT	GO:0005524~ATP binding	7	7.777777777777778	0.7193816456457998	NPM1, HSP90AB1, CDK4, MCM6, HSPE1, PAICS, HSPD1	86	1527	18371	0.9792494783813832	1.0	1.0	0.9923371647509579
Annotation Cluster 9	Enrichment Score: 1.1081052491611856
Category	Term	Count	%	PValue	Genes	List Total	Pop Hits	Pop Total	Fold Enrichment	Bonferroni	Benjamini	FDR
UP_KW_LIGAND	KW-0520~NAD	5	5.555555555555555	0.002264791735157897	ALDH1B1, IMPDH2, PHGDH, MT-ND3, MT-ND1	20	200	6562	8.2025	0.031244521947994874	0.01585354214610528	0.01585354214610528
UP_SEQ_FEATURE	NP_BIND:NAD	3	3.3333333333333335	0.04110436643742702	ALDH1B1, IMPDH2, PHGDH	84	86	22239	9.23546511627907	0.999996740329904	1.0	1.0
GOTERM_MF_DIRECT	GO:0016491~oxidoreductase activity	6	6.666666666666667	0.1603288630220837	ALDH1B1, APEX1, IMPDH2, CYBA, PHGDH, MT-CYTB	86	621	18371	2.0639254016402653	1.0	1.0	0.9923371647509579
UP_KW_MOLECULAR_FUNCTION	KW-0560~Oxidoreductase	7	7.777777777777778	0.1972574113787351	ALDH1B1, IMPDH2, CYBA, PHGDH, MT-CYTB, MT-ND3, MT-ND1	75	627	11838	1.7621690590111643	0.9998776430934095	1.0	1.0
KEGG_PATHWAY	mmu01100:Metabolic pathways	8	8.88888888888889	0.9783910737068331	ALDH1B1, IMPDH2, ACOT1, PHGDH, MT-CYTB, MT-ND3, PAICS, MT-ND1	71	1609	8941	0.626125928973468	1.0	1.0	1.0
Annotation Cluster 10	Enrichment Score: 1.0826202598795494
Category	Term	Count	%	PValue	Genes	List Total	Pop Hits	Pop Total	Fold Enrichment	Bonferroni	Benjamini	FDR
GOTERM_CC_DIRECT	GO:0000785~chromatin	7	7.777777777777778	0.006324397420910541	JUN, SET, NASP, CDK4, NAP1L1, HES1, HMGN1	90	387	20815	4.183318977892621	0.7004432562048463	0.06008177549865014	0.05470603769087618
GOTERM_MF_DIRECT	GO:0003682~chromatin binding	6	6.666666666666667	0.11135565311262743	NPM1, JUN, SET, NAP1L1, HES1, HMGN1	86	550	18371	2.330359408033827	0.9999999999999631	0.9606486360756762	0.949648842532825
GOTERM_BP_DIRECT	GO:0045892~negative regulation of transcription, DNA-templated	3	3.3333333333333335	0.8024311843201061	JUN, SET, HES1	90	657	19672	0.9980720446473871	1.0	1.0	0.9933949801849405
Annotation Cluster 11	Enrichment Score: 1.011992430215873
Category	Term	Count	%	PValue	Genes	List Total	Pop Hits	Pop Total	Fold Enrichment	Bonferroni	Benjamini	FDR
GOTERM_BP_DIRECT	GO:0042493~response to drug	6	6.666666666666667	0.01661770579145775	JUN, HSP90AB1, CDK4, APEX1, CYBA, HSPD1	90	328	19672	3.9983739837398375	0.99999695513885	0.5368002110153319	0.5325511328278755
GOTERM_MF_DIRECT	GO:0019899~enzyme binding	6	6.666666666666667	0.07222378124321929	PYCARD, NPM1, JUN, RACK1, RPS3, HSPD1	86	481	18371	2.6646521297684087	0.9999999970479215	0.8227230732923242	0.8133025800866868
KEGG_PATHWAY	mmu05417:Lipid and atherosclerosis	5	5.555555555555555	0.08869426362713187	PYCARD, JUN, HSP90AB1, CYBA, HSPD1	71	216	8941	2.9150365153886284	0.9999990228719071	1.0	1.0
KEGG_PATHWAY	mmu05418:Fluid shear stress and atherosclerosis	4	4.444444444444445	0.10948108776474602	JUN, HSP90AB1, SDC4, CYBA	71	148	8941	3.403502093642939	0.9999999686072816	1.0	1.0
KEGG_PATHWAY	mmu04621:NOD-like receptor signaling pathway	4	4.444444444444445	0.22865110026048283	PYCARD, JUN, HSP90AB1, CYBA	71	211	8941	2.387290568052867	1.0	1.0	1.0
KEGG_PATHWAY	mmu05132:Salmonella infection	4	4.444444444444445	0.317970038402255	PYCARD, JUN, HSP90AB1, RPS3	71	253	8941	1.990981461893893	1.0	1.0	1.0
Annotation Cluster 12	Enrichment Score: 0.8891353175519362
Category	Term	Count	%	PValue	Genes	List Total	Pop Hits	Pop Total	Fold Enrichment	Bonferroni	Benjamini	FDR
GOTERM_MF_DIRECT	GO:0019899~enzyme binding	6	6.666666666666667	0.07222378124321929	PYCARD, NPM1, JUN, RACK1, RPS3, HSPD1	86	481	18371	2.6646521297684087	0.9999999970479215	0.8227230732923242	0.8133025800866868
UP_KW_BIOLOGICAL_PROCESS	KW-0053~Apoptosis	5	5.555555555555555	0.10956716591075	PYCARD, C1QBP, RACK1, CDCA7, RPS3	40	505	10725	2.6547029702970297	0.9931946551873208	0.7852313556937084	0.76697016137525
GOTERM_BP_DIRECT	GO:0006915~apoptotic process	5	5.555555555555555	0.2717899521178655	PYCARD, C1QBP, RACK1, CDCA7, RPS3	90	584	19672	1.8713850837138508	1.0	1.0	0.9933949801849405
Annotation Cluster 13	Enrichment Score: 0.8595056740750813
Category	Term	Count	%	PValue	Genes	List Total	Pop Hits	Pop Total	Fold Enrichment	Bonferroni	Benjamini	FDR
UP_KW_LIGAND	KW-0830~Ubiquinone	3	3.3333333333333335	0.0016142999913263008	MT-CYTB, MT-ND3, MT-ND1	20	21	6562	46.871428571428574	0.02236458161484045	0.01585354214610528	0.01585354214610528
UP_KW_BIOLOGICAL_PROCESS	KW-0249~Electron transport	4	4.444444444444445	0.0069752009590313985	CYBA, MT-CYTB, MT-ND3, MT-ND1	40	108	10725	9.930555555555555	0.2599108150222941	0.2754004145291262	0.2689957537261233
UP_KW_BIOLOGICAL_PROCESS	KW-0679~Respiratory chain	3	3.3333333333333335	0.021887354845018362	MT-CYTB, MT-ND3, MT-ND1	40	63	10725	12.767857142857142	0.6138806532553303	0.3137187527785965	0.3064229678302571
GOTERM_CC_DIRECT	GO:0070469~respiratory chain	3	3.3333333333333335	0.028102660996338926	MT-CYTB, MT-ND3, MT-ND1	90	61	20815	11.37431693989071	0.995554970163441	0.22247939955434984	0.2025733480152764
GOTERM_CC_DIRECT	GO:0005743~mitochondrial inner membrane	6	6.666666666666667	0.039124016384227106	RPS3, MT-CYTB, MT-ND3, NIPSNAP1, MT-ND1, HSPD1	90	436	20815	3.182721712538226	0.9994909102612164	0.297342524520126	0.2707381933788516
KEGG_PATHWAY	mmu05208:Chemical carcinogenesis - reactive oxygen species	5	5.555555555555555	0.09573152940306628	JUN, CYBA, MT-CYTB, MT-ND3, MT-ND1	71	222	8941	2.836251744702449	0.9999996921700472	1.0	1.0
UP_KW_CELLULAR_COMPONENT	KW-0999~Mitochondrion inner membrane	4	4.444444444444445	0.10027532799015426	RPS3, MT-CYTB, MT-ND3, MT-ND1	65	307	17654	3.5387622149837132	0.8507297241132808	0.4512389759556942	0.4261701439581556
UP_KW_MOLECULAR_FUNCTION	KW-0560~Oxidoreductase	7	7.777777777777778	0.1972574113787351	ALDH1B1, IMPDH2, CYBA, PHGDH, MT-CYTB, MT-ND3, MT-ND1	75	627	11838	1.7621690590111643	0.9998776430934095	1.0	1.0
KEGG_PATHWAY	mmu05415:Diabetic cardiomyopathy	4	4.444444444444445	0.22865110026048283	CYBA, MT-CYTB, MT-ND3, MT-ND1	71	211	8941	2.387290568052867	1.0	1.0	1.0
KEGG_PATHWAY	mmu04714:Thermogenesis	4	4.444444444444445	0.270735615898655	RPS6, MT-CYTB, MT-ND3, MT-ND1	71	231	8941	2.1805987439790258	1.0	1.0	1.0
KEGG_PATHWAY	mmu00190:Oxidative phosphorylation	3	3.3333333333333335	0.28538523086702106	MT-CYTB, MT-ND3, MT-ND1	71	135	8941	2.798435054773083	1.0	1.0	1.0
KEGG_PATHWAY	mmu05012:Parkinson disease	4	4.444444444444445	0.3417127136963972	MT-CYTB, RPS27A, MT-ND3, MT-ND1	71	264	8941	1.9080239009816475	1.0	1.0	1.0
KEGG_PATHWAY	mmu05020:Prion disease	4	4.444444444444445	0.3503415172414961	CYBA, MT-CYTB, MT-ND3, MT-ND1	71	268	8941	1.8795459323102797	1.0	1.0	1.0
KEGG_PATHWAY	mmu05016:Huntington disease	3	3.3333333333333335	0.6901040432696541	MT-CYTB, MT-ND3, MT-ND1	71	302	8941	1.2509560675310138	1.0	1.0	1.0
KEGG_PATHWAY	mmu05022:Pathways of neurodegeneration - multiple diseases	4	4.444444444444445	0.721316520206915	MT-CYTB, RPS27A, MT-ND3, MT-ND1	71	471	8941	1.0694656260279298	1.0	1.0	1.0
KEGG_PATHWAY	mmu05014:Amyotrophic lateral sclerosis	3	3.3333333333333335	0.7911724576006067	MT-CYTB, MT-ND3, MT-ND1	71	369	8941	1.023817702965762	1.0	1.0	1.0
KEGG_PATHWAY	mmu05010:Alzheimer disease	3	3.3333333333333335	0.8082827424987626	MT-CYTB, MT-ND3, MT-ND1	71	383	8941	0.986393557165447	1.0	1.0	1.0
KEGG_PATHWAY	mmu01100:Metabolic pathways	8	8.88888888888889	0.9783910737068331	ALDH1B1, IMPDH2, ACOT1, PHGDH, MT-CYTB, MT-ND3, PAICS, MT-ND1	71	1609	8941	0.626125928973468	1.0	1.0	1.0
Annotation Cluster 14	Enrichment Score: 0.8125626220917023
Category	Term	Count	%	PValue	Genes	List Total	Pop Hits	Pop Total	Fold Enrichment	Bonferroni	Benjamini	FDR
GOTERM_CC_DIRECT	GO:0005759~mitochondrial matrix	5	5.555555555555555	0.018327406987300395	ALDH1B1, C1QBP, RPS3, HSPE1, HSPD1	90	235	20815	4.92080378250591	0.9702376934211998	0.15828215125395798	0.14412006403649855
UP_KW_DOMAIN	KW-0809~Transit peptide	3	3.3333333333333335	0.33835125736905114	ALDH1B1, C1QBP, HSPD1	35	541	15341	2.4305782941642464	0.989360960857525	1.0	1.0
UP_SEQ_FEATURE	TRANSIT:Mitochondrion	3	3.3333333333333335	0.5886312501754016	ALDH1B1, C1QBP, HSPD1	84	527	22239	1.5071157495256167	1.0	1.0	1.0
Annotation Cluster 15	Enrichment Score: 0.7628808951453393
Category	Term	Count	%	PValue	Genes	List Total	Pop Hits	Pop Total	Fold Enrichment	Bonferroni	Benjamini	FDR
GOTERM_CC_DIRECT	GO:0000785~chromatin	7	7.777777777777778	0.006324397420910541	JUN, SET, NASP, CDK4, NAP1L1, HES1, HMGN1	90	387	20815	4.183318977892621	0.7004432562048463	0.06008177549865014	0.05470603769087618
KEGG_PATHWAY	mmu05224:Breast cancer	3	3.3333333333333335	0.3201933994201587	JUN, CDK4, HES1	71	147	8941	2.569991376832423	1.0	1.0	1.0
KEGG_PATHWAY	mmu05169:Epstein-Barr virus infection	3	3.3333333333333335	0.5437562018088371	JUN, CDK4, HES1	71	231	8941	1.635449057984269	1.0	1.0	1.0
KEGG_PATHWAY	mmu05200:Pathways in cancer	4	4.444444444444445	0.806567406665397	JUN, HSP90AB1, CDK4, HES1	71	543	8941	0.9276580292065469	1.0	1.0	1.0
Annotation Cluster 16	Enrichment Score: 0.40131076313181047
Category	Term	Count	%	PValue	Genes	List Total	Pop Hits	Pop Total	Fold Enrichment	Bonferroni	Benjamini	FDR
UP_KW_BIOLOGICAL_PROCESS	KW-0813~Transport	10	11.11111111111111	0.2930304224934187	SLC12A2, BTF3, NASP, NACA, CYBA, AQP4, MT-CYTB, MT-ND3, TOMM5, MT-ND1	40	1995	10725	1.343984962406015	0.999999665627003	0.9883431354821195	0.9653584114011401
UP_KW_BIOLOGICAL_PROCESS	KW-0653~Protein transport	4	4.444444444444445	0.3839035688240056	BTF3, NASP, NACA, TOMM5	40	610	10725	1.7581967213114755	0.9999999990986493	1.0	1.0
GOTERM_BP_DIRECT	GO:0015031~protein transport	4	4.444444444444445	0.5558183107115326	BTF3, NASP, NACA, TOMM5	90	639	19672	1.3682490001738827	1.0	1.0	0.9933949801849405
Annotation Cluster 17	Enrichment Score: 0.37666339575144525
Category	Term	Count	%	PValue	Genes	List Total	Pop Hits	Pop Total	Fold Enrichment	Bonferroni	Benjamini	FDR
GOTERM_MF_DIRECT	GO:0003677~DNA binding	14	15.555555555555555	0.07616517327344006	NPM1, JUN, SET, YBX3, NACA, IMPDH2, APEX1, NCL, RPS3, HES1, HDGF, MCM6, SOX4, HMGN1	86	1825	18371	1.6387002230009557	0.9999999990323584	0.831469808235054	0.8219491615758739
UP_KW_BIOLOGICAL_PROCESS	KW-0805~Transcription regulation	11	12.222222222222221	0.1337594111482848	BTF3, JUN, NACA, APEX1, C1QBP, CDCA7, RPS3, HES1, HDGF, YBX3, SOX4	40	1885	10725	1.5646551724137934	0.9979181148829279	0.8216649541966067	0.8025564668897087
GOTERM_CC_DIRECT	GO:0005667~transcription factor complex	4	4.444444444444445	0.13542438727237088	JUN, CDK4, APEX1, SOX4	90	298	20815	3.1043997017151383	0.999999999999017	0.7351609594785848	0.6693833999462904
UP_KW_BIOLOGICAL_PROCESS	KW-0804~Transcription	11	12.222222222222221	0.15373402826997884	BTF3, JUN, NACA, APEX1, C1QBP, CDCA7, RPS3, HES1, HDGF, YBX3, SOX4	40	1940	10725	1.5202963917525774	0.9992365233373864	0.8263204019511363	0.8071036484173889
UP_KW_MOLECULAR_FUNCTION	KW-0238~DNA-binding	14	15.555555555555555	0.1876310464605248	NPM1, JUN, SET, YBX3, NACA, IMPDH2, APEX1, NCL, RPS3, HES1, HDGF, MCM6, SOX4, HMGN1	75	1590	11838	1.3897861635220128	0.9998005261275266	1.0	1.0
GOTERM_BP_DIRECT	GO:0045893~positive regulation of transcription, DNA-templated	5	5.555555555555555	0.35055715354935946	NPM1, JUN, HES1, RGMB, SOX4	90	661	19672	1.6533871238863675	1.0	1.0	0.9933949801849405
GOTERM_BP_DIRECT	GO:0045944~positive regulation of transcription from RNA polymerase II promoter	7	7.777777777777778	0.4718199764030366	NPM1, JUN, APEX1, NCL, HES1, HDGF, SOX4	90	1213	19672	1.2613721718420812	1.0	1.0	0.9933949801849405
GOTERM_MF_DIRECT	GO:0001227~transcriptional repressor activity, RNA polymerase II transcription regulatory region sequence-specific binding	3	3.3333333333333335	0.5000436655886136	JUN, HES1, HDGF	86	361	18371	1.7752045352058234	1.0	1.0	0.9923371647509579
GOTERM_BP_DIRECT	GO:0008285~negative regulation of cell proliferation	3	3.3333333333333335	0.5875821615242762	NPM1, JUN, SOX4	90	434	19672	1.5109062980030723	1.0	1.0	0.9933949801849405
GOTERM_BP_DIRECT	GO:0000122~negative regulation of transcription from RNA polymerase II promoter	5	5.555555555555555	0.6427974272416097	JUN, C1QBP, HES1, HDGF, YBX3	90	967	19672	1.13018499368034	1.0	1.0	0.9933949801849405
UP_KW_MOLECULAR_FUNCTION	KW-0678~Repressor	4	4.444444444444445	0.6926963008592799	APEX1, HES1, HDGF, YBX3	75	565	11838	1.1174513274336284	1.0	1.0	1.0
GOTERM_MF_DIRECT	GO:1990837~sequence-specific double-stranded DNA binding	3	3.3333333333333335	0.7243411147166865	JUN, HES1, SOX4	86	547	18371	1.1715700863058545	1.0	1.0	0.9923371647509579
UP_KW_MOLECULAR_FUNCTION	KW-0010~Activator	4	4.444444444444445	0.7932830771486086	JUN, NACA, APEX1, SOX4	75	665	11838	0.9494135338345865	1.0	1.0	1.0
GOTERM_MF_DIRECT	GO:0000978~RNA polymerase II core promoter proximal region sequence-specific DNA binding	4	4.444444444444445	0.9143691757170148	JUN, HES1, HDGF, SOX4	86	1172	18371	0.7290657988729263	1.0	1.0	0.9923371647509579
GOTERM_BP_DIRECT	GO:0006355~regulation of transcription, DNA-templated	4	4.444444444444445	0.9213391761281975	JUN, CDCA7, HES1, SOX4	90	1225	19672	0.7137233560090703	1.0	1.0	0.9933949801849405
GOTERM_MF_DIRECT	GO:0000981~RNA polymerase II transcription factor activity, sequence-specific DNA binding	3	3.3333333333333335	0.9689570570514957	JUN, HES1, SOX4	86	1118	18371	0.5732100511711112	1.0	1.0	0.9923371647509579
GOTERM_BP_DIRECT	GO:0006357~regulation of transcription from RNA polymerase II promoter	4	4.444444444444445	0.9781923024107945	JUN, HES1, HDGF, HMGN1	90	1585	19672	0.5516158429723098	1.0	1.0	0.9933949801849405
Annotation Cluster 18	Enrichment Score: 0.299409882718537
Category	Term	Count	%	PValue	Genes	List Total	Pop Hits	Pop Total	Fold Enrichment	Bonferroni	Benjamini	FDR
UP_KW_BIOLOGICAL_PROCESS	KW-0249~Electron transport	4	4.444444444444445	0.0069752009590313985	CYBA, MT-CYTB, MT-ND3, MT-ND1	40	108	10725	9.930555555555555	0.2599108150222941	0.2754004145291262	0.2689957537261233
KEGG_PATHWAY	mmu05415:Diabetic cardiomyopathy	4	4.444444444444445	0.22865110026048283	CYBA, MT-CYTB, MT-ND3, MT-ND1	71	211	8941	2.387290568052867	1.0	1.0	1.0
UP_KW_BIOLOGICAL_PROCESS	KW-0813~Transport	10	11.11111111111111	0.2930304224934187	SLC12A2, BTF3, NASP, NACA, CYBA, AQP4, MT-CYTB, MT-ND3, TOMM5, MT-ND1	40	1995	10725	1.343984962406015	0.999999665627003	0.9883431354821195	0.9653584114011401
KEGG_PATHWAY	mmu05020:Prion disease	4	4.444444444444445	0.3503415172414961	CYBA, MT-CYTB, MT-ND3, MT-ND1	71	268	8941	1.8795459323102797	1.0	1.0	1.0
UP_KW_DOMAIN	KW-1133~Transmembrane helix	11	12.222222222222221	0.8536832425264034	SLC12A2, EEF1B2, SDC4, RPL13A, CYBA, AQP4, MT-CYTB, LGR5, MT-ND3, TOMM5, MT-ND1	35	5616	15341	0.858521571021571	0.9999999993419866	1.0	1.0
UP_KW_DOMAIN	KW-0812~Transmembrane	11	12.222222222222221	0.9233401595785093	SLC12A2, EEF1B2, SDC4, RPL13A, CYBA, AQP4, MT-CYTB, LGR5, MT-ND3, TOMM5, MT-ND1	35	6102	15341	0.7901437467809149	0.9999999999994627	1.0	1.0
UP_SEQ_FEATURE	TOPO_DOM:Extracellular	4	4.444444444444445	0.9952904744120336	SLC12A2, SDC4, AQP4, LGR5	84	2393	22239	0.44254074383618885	1.0	1.0	1.0
UP_KW_CELLULAR_COMPONENT	KW-0472~Membrane	23	25.555555555555554	0.9980642835129018	SLC12A2, FGFBP1, HSP90AB1, SDC4, RPS8, HOMER2, RPL13A, CYBA, RPSA, AQP4, RGMB, MT-ND3, MT-ND1, EEF1B2, EEF1A1, CDK4, C1QBP, RACK1, RPS3, MT-CYTB, RPL15, LGR5, TOMM5	65	9090	17654	0.6872167216721673	1.0	1.0	1.0
UP_SEQ_FEATURE	CARBOHYD:N-linked (GlcNAc...) asparagine	5	5.555555555555555	0.9997530995520003	SLC12A2, AQP4, OLFM4, RGMB, LGR5	84	3691	22239	0.35864264426984555	1.0	1.0	1.0
UP_SEQ_FEATURE	TOPO_DOM:Cytoplasmic	4	4.444444444444445	0.9997538845436368	SLC12A2, SDC4, AQP4, LGR5	84	3229	22239	0.32796531433880455	1.0	1.0	1.0
UP_SEQ_FEATURE	TRANSMEM:Helical	11	12.222222222222221	0.9999685823888447	SLC12A2, EEF1B2, SDC4, RPL13A, CYBA, AQP4, MT-CYTB, LGR5, MT-ND3, TOMM5, MT-ND1	84	6655	22239	0.43760330578512396	1.0	1.0	1.0
UP_KW_PTM	KW-0325~Glycoprotein	10	11.11111111111111	0.9999957782325083	SLC12A2, FGFBP1, HSP90AB1, SDC4, CLCA3B, AQP4, MCM6, OLFM4, RGMB, LGR5	82	4014	12787	0.38848785348840037	1.0	1.0	0.9999957782325083
GOTERM_CC_DIRECT	GO:0016021~integral component of membrane	10	11.11111111111111	0.9999999130799418	SLC12A2, EEF1B2, SDC4, RPL13A, AQP4, MT-CYTB, LGR5, MT-ND3, TOMM5, MT-ND1	90	6889	20815	0.33572039160658695	1.0	1.0	0.9999999130799418
Annotation Cluster 19	Enrichment Score: 0.28625577813949177
Category	Term	Count	%	PValue	Genes	List Total	Pop Hits	Pop Total	Fold Enrichment	Bonferroni	Benjamini	FDR
GOTERM_CC_DIRECT	GO:0009986~cell surface	6	6.666666666666667	0.2261816531501685	FGFBP1, HSP90AB1, SDC4, C1QBP, NCL, HSPD1	90	761	20815	1.8234778799824791	1.0	1.0	0.9153439153439153
GOTERM_CC_DIRECT	GO:0005576~extracellular region	9	10.0	0.5413312848608666	PYCARD, FGFBP1, HSP90AB1, SDC4, C1QBP, SPP2, AQP4, HDGF, OLFM4	90	1851	20815	1.124527282549973	1.0	1.0	0.9153439153439153
UP_KW_CELLULAR_COMPONENT	KW-0964~Secreted	7	7.777777777777778	0.6009105324619513	FGFBP1, HSP90AB1, SDC4, C1QBP, SPP2, HDGF, OLFM4	65	1719	17654	1.1059918557300756	0.9999999340424076	1.0	1.0
GOTERM_CC_DIRECT	GO:0005615~extracellular space	5	5.555555555555555	0.973299657444634	FGFBP1, C1QBP, HDGF, OLFM4, HSPD1	90	1962	20815	0.5893929097293011	1.0	1.0	0.973299657444634
Annotation Cluster 20	Enrichment Score: 0.26541711482875097
Category	Term	Count	%	PValue	Genes	List Total	Pop Hits	Pop Total	Fold Enrichment	Bonferroni	Benjamini	FDR
GOTERM_MF_DIRECT	GO:0016491~oxidoreductase activity	6	6.666666666666667	0.1603288630220837	ALDH1B1, APEX1, IMPDH2, CYBA, PHGDH, MT-CYTB	86	621	18371	2.0639254016402653	1.0	1.0	0.9923371647509579
UP_KW_LIGAND	KW-0479~Metal-binding	6	6.666666666666667	0.998438681090959	APEX1, IMPDH2, CYBA, MT-CYTB, RPS27A, ZFP36L2	20	3740	6562	0.5263636363636364	1.0	1.0	1.0
GOTERM_MF_DIRECT	GO:0046872~metal ion binding	8	8.88888888888889	0.9986551473652941	CLCA3B, APEX1, IMPDH2, CYBA, MT-CYTB, RPS27A, HSPE1, ZFP36L2	86	3552	18371	0.4811177456526294	1.0	1.0	0.9986551473652941
Annotation Cluster 21	Enrichment Score: 0.23435778559469597
Category	Term	Count	%	PValue	Genes	List Total	Pop Hits	Pop Total	Fold Enrichment	Bonferroni	Benjamini	FDR
UP_KW_LIGAND	KW-0547~Nucleotide-binding	8	8.88888888888889	0.24597834746929576	EEF1A1, HSP90AB1, CDK4, HDGF, MCM6, PAICS, HSPD1, GNL3	20	1798	6562	1.459844271412681	0.9807968072177679	0.8609242161425351	0.8609242161425351
GOTERM_MF_DIRECT	GO:0000166~nucleotide binding	9	10.0	0.5426529075293551	EEF1A1, HSP90AB1, CDK4, IMPDH2, HDGF, MCM6, PAICS, HSPD1, GNL3	86	1712	18371	1.1229827754835906	1.0	1.0	0.9923371647509579
UP_KW_LIGAND	KW-0067~ATP-binding	5	5.555555555555555	0.5974317312619024	HSP90AB1, CDK4, MCM6, PAICS, HSPD1	20	1393	6562	1.1776740847092606	0.9999970640168498	1.0	1.0
GOTERM_MF_DIRECT	GO:0005524~ATP binding	7	7.777777777777778	0.7193816456457998	NPM1, HSP90AB1, CDK4, MCM6, HSPE1, PAICS, HSPD1	86	1527	18371	0.9792494783813832	1.0	1.0	0.9923371647509579
UP_SEQ_FEATURE	BINDING:ATP	3	3.3333333333333335	0.7462479941585558	HSP90AB1, CDK4, HSPD1	84	708	22239	1.1218220338983051	1.0	1.0	1.0
UP_SEQ_FEATURE	NP_BIND:ATP	3	3.3333333333333335	0.9168609104280898	CDK4, MCM6, HSPD1	84	1082	22239	0.7340573012939001	1.0	1.0	1.0
Annotation Cluster 22	Enrichment Score: 0.04272259590253315
Category	Term	Count	%	PValue	Genes	List Total	Pop Hits	Pop Total	Fold Enrichment	Bonferroni	Benjamini	FDR
UP_KW_CELLULAR_COMPONENT	KW-1003~Cell membrane	12	13.333333333333334	0.7362659948040317	SLC12A2, EEF1A1, FGFBP1, HSP90AB1, HOMER2, C1QBP, RACK1, CYBA, RPSA, AQP4, RGMB, LGR5	65	3466	17654	0.9403346797461051	0.9999999999618943	1.0	1.0
GOTERM_CC_DIRECT	GO:0016020~membrane	24	26.666666666666668	0.9247508319711788	SLC12A2, FGFBP1, HSP90AB1, SDC4, RPS8, HOMER2, RPLP0, CYBA, RPSA, AQP4, RGMB, MT-ND3, NIPSNAP1, MT-ND1, HSPD1, EEF1A1, CDK4, C1QBP, RACK1, RPS3, MT-CYTB, RPL15, LGR5, TOMM5	90	6726	20815	0.8252552284666468	1.0	1.0	0.9247508319711788
GOTERM_CC_DIRECT	GO:0005886~plasma membrane	16	17.77777777777778	0.9928682631267515	SLC12A2, FGFBP1, JUN, HSP90AB1, HOMER2, CYBA, RPSA, AQP4, OLFM4, RGMB, HSPD1, EEF1A1, C1QBP, RACK1, RPS3, LGR5	90	5693	20815	0.6499990241427094	1.0	1.0	0.9928682631267515
UP_KW_CELLULAR_COMPONENT	KW-0472~Membrane	23	25.555555555555554	0.9980642835129018	SLC12A2, FGFBP1, HSP90AB1, SDC4, RPS8, HOMER2, RPL13A, CYBA, RPSA, AQP4, RGMB, MT-ND3, MT-ND1, EEF1B2, EEF1A1, CDK4, C1QBP, RACK1, RPS3, MT-CYTB, RPL15, LGR5, TOMM5	65	9090	17654	0.6872167216721673	1.0	1.0	1.0
Annotation Cluster 23	Enrichment Score: 0.01875457780536229
Category	Term	Count	%	PValue	Genes	List Total	Pop Hits	Pop Total	Fold Enrichment	Bonferroni	Benjamini	FDR
GOTERM_BP_DIRECT	GO:0007275~multicellular organism development	4	4.444444444444445	0.8939003722708413	RPS4X, BEX1, RACK1, ZFP36L2	90	1135	19672	0.770318159569261	1.0	1.0	0.9933949801849405
UP_KW_MOLECULAR_FUNCTION	KW-0217~Developmental protein	3	3.3333333333333335	0.9913421551744199	BEX1, RACK1, ZFP36L2	75	1044	11838	0.4535632183908046	1.0	1.0	1.0
UP_KW_MOLECULAR_FUNCTION	KW-9996~Developmental protein	3	3.3333333333333335	0.9913421551744199	BEX1, RACK1, ZFP36L2	75	1044	11838	0.4535632183908046	1.0	1.0	1.0

## Sheet: WT-C1
Annotation Cluster 1	Enrichment Score: 44.740798941711496
Category	Term	Count	%	PValue	Genes	List Total	Pop Hits	Pop Total	Fold Enrichment	Bonferroni	Benjamini	FDR
GOTERM_CC_DIRECT	GO:0022626~cytosolic ribosome	33	55.00000000000001	1.8331675325190216E-65	RPL30, RPL32, RPL12, RPLP1, RPL11, RPL8, RPL10A, RPS14, RPS15A, RPL18A, RPS19, RPS3, RPL14, RPL13, RPL37, RPS27A, RPS10, RPL39, RPS13, RPS12, RPL23, RPL22, RPSA, RPS27, RPL27A, RPL37A, RPS27RT, RPL24, RPS20, RPL28, RPS21, RPS24, RPS23	56	82	20815	149.58514808362372	1.613187428616739E-63	1.613187428616739E-63	1.448202350690027E-63
GOTERM_MF_DIRECT	GO:0003735~structural constituent of ribosome	35	58.333333333333336	3.645562966995552E-55	RPL30, RPL32, RPL12, RPLP1, RPL11, RPL8, RPL10A, RPS14, RPS15A, RPL18A, RPS19, RPS3, RPL14, RPL13, RPL37, RPS27A, RPS10, RPL39, RPS13, RPS12, RPL23, RPL22, RPSA, RPS27, RPS29, RPL27A, RPL37A, RPS27RT, RPL24, RPS20, RPL22L1, RPL28, RPS21, RPS24, RPS23	56	185	18371	62.06418918918919	4.55695370874444E-53	4.55695370874444E-53	4.520498079074485E-53
GOTERM_CC_DIRECT	GO:0005840~ribosome	34	56.666666666666664	8.860246980146254E-54	RPL30, RPL32, RPL12, RPLP1, RPL11, RPL8, RPL10A, RPS14, RPS15A, RPL18A, RPS19, RPS3, RPL14, RPL13, RPL37, RPS27A, RPS10, RPL39, RPS13, RPS12, RPL23, RPL22, RPSA, RPS27, RPS29, RPL27A, RPL37A, RPL24, RPS20, RPL22L1, RPL28, RPS21, RPS24, RPS23	56	196	20815	64.47795189504373	7.797017342528704E-52	3.898508671264352E-52	3.49979755715777E-52
UP_KW_MOLECULAR_FUNCTION	KW-0689~Ribosomal protein	34	56.666666666666664	4.080254744476518E-48	RPL30, RPL32, RPL12, RPLP1, RPL11, RPL8, RPL10A, RPS14, RPS15A, RPL18A, RPS19, RPS3, RPL14, RPL13, RPL37, RPS27A, RPS10, RPL39, RPS13, RPS12, RPL23, RPL22, RPSA, RPS27, RPS29, RPL27A, RPL37A, RPL24, RPS20, RPL22L1, RPL28, RPS21, RPS24, RPS23	52	187	11838	41.391608391608386	9.792611386743642E-47	9.792611386743642E-47	9.792611386743642E-47
KEGG_PATHWAY	mmu03010:Ribosome	35	58.333333333333336	8.17719315332659E-48	RPL30, RPL32, RPL12, RPLP1, RPL11, RPL8, RPL10A, RPS14, RPS15A, RPL18A, RPS19, RPS3, RPL14, RPL13, RPL37, RPS27A, RPS10, RPL39, RPS13, RPS12, RPL23, RPL22, RPSA, RPS27, RPS29, RPL27A, RPL37A, RPS27RT, RPL24, RPS20, RPL22L1, RPL28, RPS21, RPS24, RPS23	50	179	8941	34.964804469273744	5.069859755062486E-46	5.069859755062486E-46	5.069859755062486E-46
UP_KW_MOLECULAR_FUNCTION	KW-0687~Ribonucleoprotein	36	60.0	7.097518405705686E-45	RPL30, RPL32, RPL12, RPLP1, RPL11, RPL8, RPL10A, RPS14, RPS15A, RPL18A, RPS19, RPS3, RPL14, RPL13, RPL37, HNRNPA1, RPS27A, RPS10, RPL39, RPS13, RPS12, RPL23, RPL22, RPSA, RPS27, RPS29, RPL27A, RPL37A, RPL24, RPS20, RPL22L1, SNRPF, RPL28, RPS21, RPS24, RPS23	52	298	11838	27.5018069179143	1.7034044173693648E-43	8.517022086846824E-44	8.517022086846824E-44
GOTERM_BP_DIRECT	GO:0006412~translation	33	55.00000000000001	1.1356167131482447E-43	RPL32, RPL12, RPL11, RPL8, RPL10A, EEF1B2, RPS14, RPS15A, RPL18A, RPS19, RPS3, RPL14, RPL13, RPL37, RPS27A, RPL39, RPS13, RPS12, RPL23, RPL22, RPSA, LARS2, RPS27, RPS29, RPL27A, RPL37A, RPL24, RPS20, RPL22L1, RPL28, RPS21, RPS24, RPS23	57	309	19672	36.85777550672799	3.327356969524357E-41	3.327356969524357E-41	3.327356969524357E-41
KEGG_PATHWAY	mmu05171:Coronavirus disease - COVID-19	35	58.333333333333336	1.0894547390515677E-42	RPL30, RPL32, RPL12, RPLP1, RPL11, RPL8, RPL10A, RPS14, RPS15A, RPL18A, RPS19, RPS3, RPL14, RPL13, RPL37, RPS27A, RPS10, RPL39, RPS13, RPS12, RPL23, RPL22, RPSA, RPS27, RPS29, RPL27A, RPL37A, RPS27RT, RPL24, RPS20, RPL22L1, RPL28, RPS21, RPS24, RPS23	50	247	8941	25.338866396761134	6.75461938211972E-41	3.37730969105986E-41	3.37730969105986E-41
GOTERM_CC_DIRECT	GO:0022625~cytosolic large ribosomal subunit	19	31.666666666666664	2.0122908007452444E-32	RPL30, RPL32, RPLP1, RPL12, RPL23, RPL11, RPL22, RPL8, RPL10A, RPL18A, RPL27A, RPL37A, RPL14, RPL24, RPL13, RPL37, RPL28, RPL39, RPS12	56	68	20815	103.8563550420168	1.770815904655815E-30	5.90271968218605E-31	5.299032441962476E-31
GOTERM_CC_DIRECT	GO:0005829~cytosol	44	73.33333333333333	1.1196137470221162E-20	RPL30, RPL32, RPL12, RPLP1, RPL11, GSTT2, RPL8, RPL10A, EEF1B2, RPS14, TUBB5, RPS15A, RPL18A, ALDH1B1, RPS19, TMSB4X, RPS3, RPL14, RPL13, RPL37, HNRNPA1, RPS27A, RPS10, RPL39, RPS13, RPS12, DUT, RPL23, RPL22, IDH2, RPSA, RPS27, PSMA1, RPS29, RPL27A, RPL37A, RPL24, RPS20, RPL22L1, SNRPF, RPL28, RPS21, RPS24, RPS23	56	4090	20815	3.998690185120503	9.852600973794622E-19	1.9705201947589247E-19	1.7689897202949438E-19
Annotation Cluster 2	Enrichment Score: 9.053301664587684
Category	Term	Count	%	PValue	Genes	List Total	Pop Hits	Pop Total	Fold Enrichment	Bonferroni	Benjamini	FDR
UP_KW_PTM	KW-1017~Isopeptide bond	28	46.666666666666664	3.0048933201657684E-13	RPL30, RPL32, RPL12, RPL11, NOL7, RPL8, RPL10A, EEF1B2, RPS14, TUBB5, RPL18A, TMSB4X, RPS3, RPL14, RPL13, HNRNPA1, RPS27A, RPS10, RPS13, CYBA, RPSA, PSMA1, RPL24, RPS20, RPL28, ITGB3BP, RPS24, RPS23	50	1518	12787	4.717206851119895	2.704836354894269E-12	3.0048933201657683E-12	2.4039146561326147E-12
UP_SEQ_FEATURE	CROSSLNK:Glycyl lysine isopeptide (Lys-Gly) (interchain with G-Cter in SUMO2)	19	31.666666666666664	3.0825690240397347E-12	RPL32, RPL12, RPL11, NOL7, RPL8, RPL10A, EEF1B2, RPS14, RPL18A, RPS3, RPL14, RPL24, RPL13, HNRNPA1, RPL28, ITGB3BP, RPS13, RPS24, RPS23	50	1044	22239	8.094655172413793	3.914818469397119E-10	3.9148626605304633E-10	3.8840369702900657E-10
UP_KW_PTM	KW-0832~Ubl conjugation	30	50.0	7.528897713098657E-11	RPL30, BEX1, RPL32, RPL12, RPL11, NOL7, RPL8, RPL10A, EEF1B2, RPS14, TUBB5, RPL18A, TMSB4X, RPS3, RPL14, RPL13, HNRNPA1, RPS27A, RPS10, RPS13, CYBA, RPSA, PSMA1, UBE2S, RPL24, RPS20, RPL28, ITGB3BP, RPS24, RPS23	50	2244	12787	3.4189839572192513	6.776009753295398E-10	3.7644488565493285E-10	3.011559085239463E-10
UP_KW_PTM	KW-0597~Phosphoprotein	39	65.0	0.008776474119507362	RPL30, BEX1, RPL32, RPL12, RPLP1, RPL11, HMGB2, NOL7, RPL10A, EEF1B2, RPS14, TUBB5, RPL18A, TMSB4X, RPS3, RPL14, RPL13, RPL37, HNRNPA1, RPS27A, RPS10, RPS13, CCDC34, RPL23, RPL22, CYBA, RPSA, RPS27, PSMA1, UBE2S, RPS29, RPL27A, RPL24, RPS20, RPL22L1, NUPR1, RPL28, ITGB3BP, RPS24	50	7729	12787	1.2904463708112304	0.07627135787268635	0.021941185298768404	0.017552948239014723
Annotation Cluster 3	Enrichment Score: 1.9898739031627324
Category	Term	Count	%	PValue	Genes	List Total	Pop Hits	Pop Total	Fold Enrichment	Bonferroni	Benjamini	FDR
UP_KW_MOLECULAR_FUNCTION	KW-0699~rRNA-binding	3	5.0	0.004727178849201204	RPL11, RPL37, RPL8	52	24	11838	28.45673076923077	0.10749333279934992	0.037817430793609635	0.037817430793609635
GOTERM_MF_DIRECT	GO:0019843~rRNA binding	3	5.0	0.0087272893798392	RPL11, RPL37, RPL8	56	47	18371	20.939589665653493	0.6656942883884065	0.18181852874664997	0.1803639805166768
UP_KW_MOLECULAR_FUNCTION	KW-0694~RNA-binding	8	13.333333333333334	0.02599542248697078	RPL12, RPL11, RPL22, RPS3, RPL37, SNRPF, RPL8, HNRNPA1	52	682	11838	2.670426347845703	0.4685481167951351	0.15597253492182467	0.15597253492182467
Annotation Cluster 4	Enrichment Score: 1.8635128811302737
Category	Term	Count	%	PValue	Genes	List Total	Pop Hits	Pop Total	Fold Enrichment	Bonferroni	Benjamini	FDR
UP_SEQ_FEATURE	CROSSLNK:Glycyl lysine isopeptide (Lys-Gly) (interchain with G-Cter in ubiquitin)	7	11.666666666666666	8.147257286949273E-6	TUBB5, PSMA1, RPS3, CYBA, RPS20, RPS27A, RPS10	50	218	22239	14.281926605504587	0.0010341707668943823	3.449005584808526E-4	3.421848060518695E-4
KEGG_PATHWAY	mmu05012:Parkinson disease	3	5.0	0.42689228865031775	TUBB5, PSMA1, RPS27A	50	264	8941	2.0320454545454547	0.999999999999999	1.0	1.0
KEGG_PATHWAY	mmu05022:Pathways of neurodegeneration - multiple diseases	3	5.0	0.7381278901260867	TUBB5, PSMA1, RPS27A	50	471	8941	1.1389808917197453	1.0	1.0	1.0
Annotation Cluster 5	Enrichment Score: 1.8370572226301027
Category	Term	Count	%	PValue	Genes	List Total	Pop Hits	Pop Total	Fold Enrichment	Bonferroni	Benjamini	FDR
INTERPRO	IPR011332:Ribosomal protein, zinc-binding domain	4	6.666666666666667	4.7210268745202104E-6	RPS27, RPL37A, RPL37, RPS27A	55	13	20686	115.72587412587413	7.079050197218439E-4	7.081540311780315E-4	7.081540311780315E-4
UP_SEQ_FEATURE	ZN_FING:C4-type	4	6.666666666666667	1.8317223262889697E-4	RPS27, RPL37A, RPL37, RPS27A	50	50	22239	35.5824	0.02299646073386985	0.005815718385967479	0.005769925327810254
UP_KW_DOMAIN	KW-0863~Zinc-finger	5	8.333333333333332	0.07588228494509267	RPS27, RPL37A, RPL24, RPL37, RPS27A	18	1491	15341	2.858074372158879	0.4681142379426243	0.4768489724647885	0.4768489724647885
UP_KW_LIGAND	KW-0479~Metal-binding	9	15.0	0.35538928048135987	DUT, RPS27, RPS29, IDH2, RPL37A, RPL24, CYBA, RPL37, RPS27A	13	3740	6562	1.2146853146853147	0.9920150397881607	1.0	1.0
UP_KW_LIGAND	KW-0862~Zinc	6	10.0	0.43901626078610867	RPS27, RPS29, RPL37A, RPL24, RPL37, RPS27A	13	2347	6562	1.2904198485792011	0.998268378370833	1.0	1.0
GOTERM_MF_DIRECT	GO:0046872~metal ion binding	8	13.333333333333334	0.9277590987691353	RPS27, RPS29, IDH2, RPL37A, RPL24, CYBA, RPL37, RPS27A	56	3552	18371	0.738859395109395	1.0	1.0	1.0
Annotation Cluster 6	Enrichment Score: 1.1114470837711687
Category	Term	Count	%	PValue	Genes	List Total	Pop Hits	Pop Total	Fold Enrichment	Bonferroni	Benjamini	FDR
UP_KW_BIOLOGICAL_PROCESS	KW-0132~Cell division	4	6.666666666666667	0.018275121949182595	UBE2S, CKS2, RPS3, ITGB3BP	17	386	10725	6.5376409631209995	0.3922506404370425	0.24671414631396504	0.24671414631396504
UP_KW_BIOLOGICAL_PROCESS	KW-0131~Cell cycle	4	6.666666666666667	0.06955723843311978	UBE2S, CKS2, RPS3, ITGB3BP	17	653	10725	3.8645167102062876	0.8572352912752806	0.626015145898078	0.626015145898078
GOTERM_BP_DIRECT	GO:0051301~cell division	4	6.666666666666667	0.10187074157647763	UBE2S, CKS2, RPS3, ITGB3BP	57	394	19672	3.5037848428177036	0.9999999999999787	1.0	1.0
GOTERM_BP_DIRECT	GO:0007049~cell cycle	4	6.666666666666667	0.2766684151518881	UBE2S, CKS2, RPS3, ITGB3BP	57	643	19672	2.1469536983984066	1.0	1.0	1.0
Annotation Cluster 7	Enrichment Score: 0.6474473547487241
Category	Term	Count	%	PValue	Genes	List Total	Pop Hits	Pop Total	Fold Enrichment	Bonferroni	Benjamini	FDR
UP_KW_DOMAIN	KW-0809~Transit peptide	3	5.0	0.11921224311619713	LARS2, ALDH1B1, IDH2	18	541	15341	4.726124460874923	0.6377818952684113	0.4768489724647885	0.4768489724647885
UP_KW_CELLULAR_COMPONENT	KW-0496~Mitochondrion	4	6.666666666666667	0.29562463532492544	LARS2, ALDH1B1, IDH2, RPS3	29	1199	17654	2.030887808806189	0.9974137488902641	1.0	1.0
UP_SEQ_FEATURE	TRANSIT:Mitochondrion	3	5.0	0.3240383809771138	LARS2, ALDH1B1, IDH2	50	527	22239	2.531954459203036	1.0	1.0	1.0
Annotation Cluster 8	Enrichment Score: 0.25565012838988754
Category	Term	Count	%	PValue	Genes	List Total	Pop Hits	Pop Total	Fold Enrichment	Bonferroni	Benjamini	FDR
UP_KW_BIOLOGICAL_PROCESS	KW-0805~Transcription regulation	5	8.333333333333332	0.30570288326535494	RPS3, HMGB2, RPL24, NUPR1, ITGB3BP	17	1885	10725	1.67342799188641	0.9999473104163646	1.0	1.0
UP_KW_BIOLOGICAL_PROCESS	KW-0804~Transcription	5	8.333333333333332	0.3257646595454322	RPS3, HMGB2, RPL24, NUPR1, ITGB3BP	17	1940	10725	1.6259854457246816	0.9999761267888114	1.0	1.0
UP_KW_MOLECULAR_FUNCTION	KW-0238~DNA-binding	4	6.666666666666667	0.9749192090884987	RPS3, HMGB2, RPL24, NUPR1	52	1590	11838	0.5727140783744558	1.0	1.0	1.0
GOTERM_MF_DIRECT	GO:0003677~DNA binding	3	5.0	0.977748944639061	RPS3, HMGB2, NUPR1	56	1825	18371	0.53926614481409	1.0	1.0	1.0
Annotation Cluster 9	Enrichment Score: 9.93484336384151E-4
Category	Term	Count	%	PValue	Genes	List Total	Pop Hits	Pop Total	Fold Enrichment	Bonferroni	Benjamini	FDR
UP_KW_DOMAIN	KW-1133~Transmembrane helix	3	5.0	0.9953532600011326	EEF1B2, SPCS3, CYBA	18	5616	15341	0.4552765906932573	1.0	1.0	1.0
UP_KW_DOMAIN	KW-0812~Transmembrane	3	5.0	0.9978041243744745	EEF1B2, SPCS3, CYBA	18	6102	15341	0.4190156232929094	1.0	1.0	1.0
UP_KW_CELLULAR_COMPONENT	KW-0472~Membrane	5	8.333333333333332	0.9999931131067111	EEF1B2, SPCS3, RPS3, CYBA, RPSA	29	9090	17654	0.33485072645195557	1.0	1.0	1.0
Annotation Cluster 10	Enrichment Score: 1.0931061666238596E-6
Category	Term	Count	%	PValue	Genes	List Total	Pop Hits	Pop Total	Fold Enrichment	Bonferroni	Benjamini	FDR
UP_KW_CELLULAR_COMPONENT	KW-0472~Membrane	5	8.333333333333332	0.9999931131067111	EEF1B2, SPCS3, RPS3, CYBA, RPSA	29	9090	17654	0.33485072645195557	1.0	1.0	1.0
GOTERM_CC_DIRECT	GO:0005886~plasma membrane	3	5.0	0.9999995054881174	RPS3, CYBA, RPSA	56	5693	20815	0.1958702416501468	1.0	1.0	0.9999995054881174
GOTERM_CC_DIRECT	GO:0016020~membrane	4	6.666666666666667	0.9999998305191298	SPCS3, RPS3, CYBA, RPSA	56	6726	20815	0.22105050762499467	1.0	1.0	0.9999998305191298

## Sheet: WT-C2
Category	Term	Count	%	PValue	Genes	List Total	Pop Hits	Pop Total	Fold Enrichment	Bonferroni	Benjamini	FDR
KEGG_PATHWAY	mmu05171:Coronavirus disease - COVID-19	15	16.483516483516482	9.31947756265456E-10	RPL30, JUN, RPS8, RPLP1, RPL12, RPL8, NFKBIA, RPS16, RPL18A, RPS19, RPL27A, RPL13, RPL28, RPL17, RPS12	63	247	8941	8.618662039714671	1.6868252705748432E-7	1.6868254388404753E-7	1.6681864837151662E-7
KEGG_PATHWAY	mmu03010:Ribosome	13	14.285714285714285	2.591209962845665E-9	RPL30, RPS8, RPLP1, RPL12, RPL8, RPS16, RPL18A, RPS19, RPL27A, RPL13, RPL28, RPL17, RPS12	63	179	8941	10.307085217699743	4.690088849512719E-7	2.345045016375327E-7	2.3191329167468704E-7
KEGG_PATHWAY	mmu01230:Biosynthesis of amino acids	7	7.6923076923076925	1.628414820994304E-5	CTH, IDH3B, PGK1, ASNS, PHGDH, ALDOA, PFKP	63	79	8941	12.575246132208155	0.0029431153440167	9.824769419998966E-4	9.716208431932679E-4
KEGG_PATHWAY	mmu04066:HIF-1 signaling pathway	7	7.6923076923076925	1.294412814999104E-4	EGLN3, IFNGR1, EIF4EBP1, PGK1, ALDOA, PFKP, VEGFA	63	114	8941	8.714424951267056	0.02315802817890722	0.005857217987870945	0.0057924973471209906
KEGG_PATHWAY	mmu01200:Carbon metabolism	5	5.4945054945054945	0.009733500908042144	IDH3B, PGK1, PHGDH, ALDOA, PFKP	63	121	8941	5.864489046307228	0.8297340708300176	0.30155152400428864	0.29821946296556723
KEGG_PATHWAY	mmu04964:Proximal tubule bicarbonate reclamation	3	3.296703296703297	0.009996183116164264	SLC4A4, AQP1, GLS	63	22	8941	19.352813852813853	0.8377169029974502	0.30155152400428864	0.29821946296556723
KEGG_PATHWAY	mmu05208:Chemical carcinogenesis - reactive oxygen species	6	6.593406593406594	0.018549544547413862	NFKBIA, CBR1, JUN, MT-CO1, MT-CO2, VEGFA	63	222	8941	3.8356928356928357	0.9662575244667265	0.47963822329741557	0.4743383534267259
KEGG_PATHWAY	mmu01100:Metabolic pathways	18	19.78021978021978	0.043302214818940234	CBR1, MT-CO1, ASNS, MIF, SAT1, SELENOI, GLS, SELENBP1, MTHFD2, CTH, NEU1, SCD2, IDH3B, PGK1, MT-CO2, PHGDH, ALDOA, PFKP	63	1609	8941	1.5876764627541506	0.9996686910971284	0.9797126102785227	0.9688870565737877
KEGG_PATHWAY	mmu04380:Osteoclast differentiation	4	4.395604395604396	0.058893899183481084	NFKBIA, JUN, IFNGR1, JUNB	63	128	8941	4.435019841269841	0.9999830728216508	1.0	0.9944444444444445
KEGG_PATHWAY	mmu04210:Apoptosis	4	4.395604395604396	0.06808173597271344	NFKBIA, JUN, GADD45B, DDIT3	63	136	8941	4.174136321195145	0.9999971332751607	1.0	0.9944444444444445
KEGG_PATHWAY	mmu05167:Kaposi sarcoma-associated herpesvirus infection	5	5.4945054945054945	0.06940448684319538	NFKBIA, TCF7L2, JUN, IFNGR1, VEGFA	63	224	8941	3.167871315192744	0.9999977831683083	1.0	0.9944444444444445
KEGG_PATHWAY	mmu00010:Glycolysis / Gluconeogenesis	3	3.296703296703297	0.07852095585698886	PGK1, ALDOA, PFKP	63	67	8941	6.354655294953802	0.9999996268625594	1.0	0.9944444444444445
KEGG_PATHWAY	mmu05211:Renal cell carcinoma	3	3.296703296703297	0.08055014651993564	EGLN3, JUN, VEGFA	63	68	8941	6.261204481792717	0.9999997496332366	1.0	0.9944444444444445
KEGG_PATHWAY	mmu05140:Leishmaniasis	3	3.296703296703297	0.08465729241062701	NFKBIA, JUN, IFNGR1	63	70	8941	6.082312925170068	0.999999888659186	1.0	0.9944444444444445
KEGG_PATHWAY	mmu04520:Adherens junction	3	3.296703296703297	0.08673461985210774	TCF7L2, WASL, NECTIN2	63	71	8941	5.996646545942321	0.9999999262000507	1.0	0.9944444444444445
KEGG_PATHWAY	mmu04932:Non-alcoholic fatty liver disease	4	4.395604395604396	0.09367784200053884	JUN, MT-CO1, DDIT3, MT-CO2	63	156	8941	3.6389906389906383	0.9999999814582716	1.0	0.9944444444444445

## Sheet: WT-C3
Annotation Cluster 1	Enrichment Score: 37.18035763481065
Category	Term	Count	%	PValue	Genes	List Total	Pop Hits	Pop Total	Fold Enrichment	Bonferroni	Benjamini	FDR
GOTERM_BP_DIRECT	GO:0006260~DNA replication	38	14.901960784313726	2.0392748258985057E-41	PRIM2, FEN1, PCNA, MCM7, PRIM1, DSCC1, CHAF1B, ORC6, CHAF1A, RBBP4, POLD1, POLD2, PCLAF, POLE, RFC5, GINS2, CDT1, RFC3, RRM1, RRM2, RFC4, RFC1, LIG1, RFC2, RPA1, RPA2, CDC6, SSRP1, POLA1, NASP, RPA3, MCM3, MCM4, MCM5, MCM6, DTL, SUPT16, MCM2	246	122	19672	24.907903505264564	2.940634298945645E-38	2.940634298945645E-38	2.7958457863068513E-38
UP_KW_BIOLOGICAL_PROCESS	KW-0235~DNA replication	37	14.50980392156863	1.5291943558289868E-38	PRIM2, FEN1, PCNA, MCM7, PRIM1, DSCC1, CHAF1B, ORC6, CHAF1A, RBBP4, POLD1, POLD2, POLE, RFC5, GINS2, CDT1, RFC3, RRM1, RRM2, RFC4, RFC1, LIG1, RFC2, RPA1, RPA2, CDC6, SSRP1, POLA1, NASP, RPA3, MCM3, MCM4, MCM5, MCM6, DTL, SUPT16, MCM2	196	97	10725	20.872343782873973	1.1010199361968704E-36	1.1010199361968704E-36	9.786843877305515E-37
KEGG_PATHWAY	mmu03030:DNA replication	24	9.411764705882353	9.22547319035966E-34	RFC5, PRIM2, FEN1, RFC3, RFC4, PCNA, RNASEH2A, MCM7, RFC1, LIG1, RFC2, PRIM1, RPA1, RPA2, POLA1, RPA3, POLD1, POLD2, MCM3, MCM4, MCM5, MCM6, POLE, MCM2	147	35	8941	41.707288629737604	1.466850237267186E-31	1.466850237267186E-31	1.3284681394117912E-31
Annotation Cluster 2	Enrichment Score: 30.467972875807035
Category	Term	Count	%	PValue	Genes	List Total	Pop Hits	Pop Total	Fold Enrichment	Bonferroni	Benjamini	FDR
UP_SEQ_FEATURE	CROSSLNK:Glycyl lysine isopeptide (Lys-Gly) (interchain with G-Cter in SUMO2)	69	27.058823529411764	5.569074346788915E-34	TOP2A, MCM7, EIF4A3, PSIP1, BRCA1, SMC6, YBX1, MKI67, LMNB1, FBL, SMCHD1, CSRP2, SNRPD2, SNRPD1, RUVBL2, SUMO2, PBK, TMPO, NELFE, RPS9, SMARCC1, RFC1, VRK1, BAZ1B, GNL3, SRRM1, DKC1, NCL, NHP2, MCM4, TAGLN2, RP9, MCM2, SLBP, DNMT1, PCNA, UHRF1, RPL12, CDCA7, CDCA8, NOLC1, TYMS, HSPD1, ORC6, TCOF1, POLD1, LYAR, SUZ12, NOP56, GINS2, NOP58, NPM1, CBX5, PTGES3, ATAD2, SMARCA5, SSRP1, PA2G4, HNRNPAB, …	245	1044	22239	5.999261083743842	5.056719506884335E-31	5.056719506884335E-31	4.9676143173357115E-31
UP_KW_PTM	KW-1017~Isopeptide bond	96	37.64705882352941	2.8189420309197437E-31	TOP2A, MCM7, EIF4A3, DPY30, PSIP1, BRCA1, SMC6, HMGB1, YBX1, MKI67, LMNB1, FBL, SMCHD1, TUBA1B, TUBB5, CSRP2, SNRPD2, SNRPD1, RUVBL2, SUMO2, MYB, CHEK1, PCLAF, PBK, PHGDH, TMPO, NELFE, RPS9, SMARCC1, RFC1, PRMT1, CYBA, RPSA, VRK1, BAZ1B, GNL3, NME1, SRRM1, DKC1, NCL, NHP2, MCM4, TAGLN2, RP9, FKBP4, SRSF7, PTMA, MCM2, SLBP, DNMT1, SET, PCNA, UHRF1, RPL12, CDCA7, CDCA8, NOLC1, TYMS, HSPD1, RAD51AP1…	226	1518	12787	3.578159431949351	4.7922014525635646E-30	2.5370478278277692E-30	2.5370478278277692E-30
UP_KW_PTM	KW-0832~Ubl conjugation	112	43.92156862745098	2.513114128712345E-28	EIF4A3, SMC6, MKI67, SMC3, FBL, SMCHD1, TUBB5, SNRPD2, SNRPD1, RUVBL2, CHEK1, MYB, PCLAF, FBXO5, TMPO, RPS9, SMARCC1, CYBA, VRK1, RPSA, SRRM1, DKC1, NCL, NHP2, TAGLN2, FKBP4, SRSF7, SLBP, DNMT1, BEX1, SET, CDCA7, CDCA8, NOLC1, RAD51AP1, ORC6, G3BP1, CLSPN, LYAR, CDT1, CBX5, SMARCA5, CDC6, PA2G4, NASP, ID2, TRP53, HNRNPF, HNRNPD, CDK1, RNPS1, EZH2, TOP2A, MCM7, DPY30, PSIP1, YBX1, BRCA1, LMNB1, TU…	226	2244	12787	2.8239395516855175	4.2722940188109865E-27	1.507868477227407E-27	1.507868477227407E-27
Annotation Cluster 3	Enrichment Score: 19.67608726535567
Category	Term	Count	%	PValue	Genes	List Total	Pop Hits	Pop Total	Fold Enrichment	Bonferroni	Benjamini	FDR
GOTERM_BP_DIRECT	GO:0006281~DNA repair	42	16.470588235294116	6.857584960056595E-27	FEN1, PCNA, RIF1, UHRF1, NUCKS1, BRCA1, SMC6, HMGB1, SMC3, RAD51AP1, CHAF1B, HPF1, SMCHD1, CHAF1A, RUVBL2, POLD1, POLD2, CHEK1, USP1, PCLAF, CLSPN, TOPBP1, POLE, RFC5, RFC3, NPM1, RRM1, RFC4, RFC1, LIG1, RFC2, RPA1, RPA2, SSRP1, SMC1A, MMS22L, NEIL3, NSMCE4A, RAD51, APEX1, RPA3, SUPT16	246	374	19672	8.98030520412156	9.888637512401609E-24	3.29621250413387E-24	3.133916326745864E-24
GOTERM_BP_DIRECT	GO:0006974~cellular response to DNA damage stimulus	41	16.07843137254902	3.4053522028135015E-21	TOP2A, FEN1, PCNA, MCM7, RIF1, UHRF1, NUCKS1, BRCA1, SMC6, HMGB1, SMC3, RAD51AP1, CHAF1B, HPF1, SMCHD1, CHAF1A, RUVBL2, POLD1, POLD2, CHEK1, USP1, PCLAF, CLSPN, TOPBP1, POLE, TIPIN, CBX5, LIG1, RPA1, RPA2, SSRP1, BAZ1B, SMC1A, MMS22L, NEIL3, RAD51, APEX1, RPA3, TRP53, DTL, SUPT16	246	498	19672	6.5836680053547525	4.910517876457069E-18	1.2276294691142672E-18	1.1671844675143276E-18
UP_KW_BIOLOGICAL_PROCESS	KW-0227~DNA damage	38	14.901960784313726	8.089075046178816E-17	FEN1, PCNA, RIF1, UHRF1, NUCKS1, BRCA1, SMC6, HMGB1, SMC3, RAD51AP1, CHAF1B, HPF1, SMCHD1, CHAF1A, RUVBL2, POLD1, POLD2, CHEK1, USP1, PCLAF, CLSPN, TOPBP1, POLE, TIPIN, LIG1, RPA1, RPA2, SSRP1, BAZ1B, SMC1A, MMS22L, NEIL3, NSMCE4A, RAD51, APEX1, RPA3, DTL, SUPT16	196	396	10725	5.250850340136053	7.993605777301127E-15	1.8823108525637043E-15	1.6731652022788482E-15
UP_KW_BIOLOGICAL_PROCESS	KW-0234~DNA repair	35	13.725490196078432	1.0457282514242801E-16	FEN1, PCNA, RIF1, UHRF1, NUCKS1, BRCA1, SMC6, HMGB1, SMC3, RAD51AP1, CHAF1B, HPF1, SMCHD1, CHAF1A, RUVBL2, POLD1, POLD2, CHEK1, USP1, PCLAF, CLSPN, TOPBP1, POLE, LIG1, RPA1, RPA2, SSRP1, SMC1A, MMS22L, NEIL3, NSMCE4A, RAD51, APEX1, RPA3, SUPT16	196	332	10725	5.7686101549053355	7.993605777301127E-15	1.8823108525637043E-15	1.6731652022788482E-15
Annotation Cluster 4	Enrichment Score: 16.2901760343601
Category	Term	Count	%	PValue	Genes	List Total	Pop Hits	Pop Total	Fold Enrichment	Bonferroni	Benjamini	FDR
GOTERM_BP_DIRECT	GO:0007049~cell cycle	54	21.176470588235293	1.3550837650468328E-28	RIF1, MCM7, DSCC1, NCAPG2, GMNN, BRCA1, MKI67, SMC3, SMC4, SMC2, CKS1B, CHAF1B, CHAF1A, CHEK1, RACK1, FBXO5, HELLS, NUDC, TIPIN, LIG1, VRK1, KNL1, ESCO2, SMC1A, CCNA2, TFDP1, MCM3, BIRC5, MCM4, ANAPC5, MCM5, MCM6, MCM2, UHRF1, CDCA8, PMF1, AURKB, SYCE2, RBBP4, HAUS8, CLSPN, E2F8, CASP8AP2, CDT1, CENPV, CENPW, CDC6, NASP, CDK4, TRP53, CDK1, NCAPD3, SPC24, RAN	246	643	19672	6.715775898038919	1.954030789197533E-25	9.770153945987665E-26	9.289099209396039E-26
UP_KW_BIOLOGICAL_PROCESS	KW-0131~Cell cycle	54	21.176470588235293	2.8331549659375826E-21	RIF1, MCM7, DSCC1, NCAPG2, GMNN, BRCA1, MKI67, SMC3, SMC4, SMC2, CKS1B, CHAF1B, CHAF1A, CHEK1, RACK1, FBXO5, HELLS, NUDC, TIPIN, LIG1, VRK1, KNL1, ESCO2, SMC1A, CCNA2, TFDP1, MCM3, BIRC5, MCM4, ANAPC5, MCM5, MCM6, MCM2, UHRF1, CDCA8, PMF1, AURKB, SYCE2, RBBP4, HAUS8, CLSPN, E2F8, CASP8AP2, CDT1, CENPV, CENPW, CDC6, NASP, CDK4, TRP53, CDK1, NCAPD3, SPC24, RAN	196	653	10725	4.525033596899709	2.0398715754750596E-19	1.0199357877375298E-19	9.066095891000264E-20
GOTERM_BP_DIRECT	GO:0051301~cell division	30	11.76470588235294	1.5140803609271185E-14	NCAPG2, CDCA8, SMC3, SMC4, PMF1, AURKB, SMC2, CKS1B, SYCE2, HAUS8, FBXO5, HELLS, CDT1, TIPIN, NUDC, CENPV, CENPW, LIG1, VRK1, CDC6, KNL1, SMC1A, CCNA2, CDK4, CDK1, BIRC5, ANAPC5, NCAPD3, SPC24, RAN	246	394	19672	6.088894391481985	2.177280578052887E-11	3.119005543509864E-12	2.965434535472971E-12
UP_KW_BIOLOGICAL_PROCESS	KW-0498~Mitosis	25	9.803921568627452	1.8656518379240374E-10	NCAPG2, CDCA8, SMC3, SMC4, PMF1, AURKB, SMC2, HAUS8, FBXO5, HELLS, TIPIN, NUDC, CENPV, CENPW, VRK1, CDC6, KNL1, SMC1A, CCNA2, CDK1, BIRC5, ANAPC5, NCAPD3, SPC24, RAN	196	277	10725	4.9385729020850215	1.343269484532783E-8	1.9189561761504384E-9	1.7057388232448342E-9
UP_KW_BIOLOGICAL_PROCESS	KW-0132~Cell division	29	11.372549019607844	3.2651552038735387E-10	NCAPG2, CDCA8, SMC3, SMC4, PMF1, AURKB, SMC2, CKS1B, SYCE2, HAUS8, FBXO5, HELLS, TIPIN, NUDC, CENPV, CENPW, LIG1, VRK1, CDC6, KNL1, SMC1A, CCNA2, CDK4, CDK1, BIRC5, ANAPC5, NCAPD3, SPC24, RAN	196	386	10725	4.111042085227873	2.3509114432940237E-8	2.938639683486185E-9	2.612124163098831E-9
Annotation Cluster 5	Enrichment Score: 8.534567651995014
Category	Term	Count	%	PValue	Genes	List Total	Pop Hits	Pop Total	Fold Enrichment	Bonferroni	Benjamini	FDR
GOTERM_MF_DIRECT	GO:0003723~RNA binding	49	19.215686274509807	1.351808228733908E-16	EIF4A3, HNRNPR, BRCA1, YBX1, YBX3, FBL, SNRPD1, NELFE, EIF5A, RPS9, DKC1, NCL, SRSF2, NHP2, SRSF3, SNRPE, SNRPF, SRSF7, SNRPB, SLBP, DNMT1, RNASEH2A, RPL12, MRPL18, U2AF1, SNU13, RAD51AP1, EXOSC8, G3BP1, SRSF10, SUZ12, NOP56, NPM1, ALYREF, PA2G4, LSM5, HNRNPAB, LSM3, LSM2, DHFR, LSM8, LSM7, PHF5A, APEX1, HNRNPF, IMPDH2, HNRNPD, RNPS1, EZH2	242	926	18371	4.017006408082394	5.5844218138645374E-14	1.7723799883272665E-14	1.6666714403157E-14
GOTERM_BP_DIRECT	GO:0008380~RNA splicing	27	10.588235294117647	7.442543658179664E-16	U2AF1, SNU13, YBX1, SNRPD2, SNRPD1, C1QBP, SRSF10, PPIL1, PRMT1, ALYREF, LSM5, LSM3, SRPK1, SRRM1, LSM2, LSM8, LSM7, PHF5A, HNRNPF, SRSF2, SRSF3, SNRPE, RNPS1, RP9, SNRPF, SRSF7, SNRPB	246	271	19672	7.967239672396723	1.120659121056633E-12	2.146429591019015E-13	2.040745471072864E-13
UP_KW_MOLECULAR_FUNCTION	KW-0687~Ribonucleoprotein	30	11.76470588235294	1.558607981585967E-15	SLBP, RPL12, MRPL18, RPLP1, HNRNPR, U2AF1, SNU13, MRPL12, FBL, SNRPD2, SNRPD1, RACK1, NOP56, RPS9, NOP58, MRPL28, RPSA, PA2G4, LSM5, LSM3, LSM2, LSM8, LSM7, DKC1, HNRNPF, HNRNPD, NHP2, SNRPE, SNRPF, SNRPB	184	298	11838	6.476874817624745	9.015010959956271E-14	9.039926293198609E-14	8.104761504247029E-14
UP_KW_MOLECULAR_FUNCTION	KW-0694~RNA-binding	43	16.862745098039216	5.298213299920782E-15	SLBP, RPL12, MRPL18, EIF4A3, HNRNPR, U2AF1, SNU13, YBX1, YBX3, RAD51AP1, FBL, EXOSC8, G3BP1, SRSF10, NELFE, EIF5A, NPM1, RPS9, ALYREF, PA2G4, LSM5, HNRNPAB, LSM3, SRRM1, LSM2, DHFR, LSM8, LSM7, PHF5A, DKC1, HNRNPF, APEX1, IMPDH2, NCL, HNRNPD, SRSF2, NHP2, SRSF3, SNRPE, RNPS1, SNRPF, SRSF7, SNRPB	184	682	11838	4.056435675124315	3.090860900556436E-13	1.5364818569770266E-13	1.3775354579794033E-13
KEGG_PATHWAY	mmu03040:Spliceosome	21	8.235294117647058	3.244477235782239E-14	PPIL1, ALYREF, EIF4A3, U2AF1, SNU13, LSM5, LSM3, LSM2, LSM8, LSM7, PHF5A, SNRPD2, SNRPD1, SRSF2, SRSF3, SNRPE, RP9, SNRPF, SRSF7, SRSF10, SNRPB	147	134	8941	9.531982942430703	5.154543458729677E-12	1.7195729349645866E-12	1.5573490731754745E-12
GOTERM_BP_DIRECT	GO:0000398~mRNA splicing, via spliceosome	21	8.235294117647058	4.6230561098883067E-14	PPIL1, EIF4A3, U2AF1, SNU13, LSM5, LSM3, LSM2, SRRM1, LSM8, LSM7, PHF5A, SNRPD2, SNRPD1, SRSF2, SRSF3, SNRPE, RNPS1, SNRPF, SRSF7, SRSF10, SNRPB	246	172	19672	9.76347135564379	6.659917062279419E-11	8.333058638073673E-12	7.922762408321085E-12
INTERPRO	IPR001163:Ribonucleoprotein LSM domain	10	3.9215686274509802	2.842311230742787E-13	LSM8, LSM7, SNRPD2, SNRPD1, SNRPE, SNRPF, LSM5, LSM3, LSM2, SNRPB	242	19	20686	44.98912570682906	1.4807710613240488E-10	1.480844151216992E-10	1.4637902838325353E-10
GOTERM_BP_DIRECT	GO:0006397~mRNA processing	27	10.588235294117647	3.743061586889412E-13	TSEN34, SLBP, U2AF1, SNU13, YBX1, SNRPD2, SNRPD1, C1QBP, SRSF10, PPIL1, ALYREF, LSM5, LSM3, SRPK1, SRRM1, LSM2, LSM8, LSM7, PHF5A, HNRNPF, SRSF2, SRSF3, SNRPE, RNPS1, SNRPF, SRSF7, SNRPB	246	353	19672	6.116492779658675	5.396774138688443E-10	5.997216453660591E-11	5.701930484028204E-11
SMART	SM00651:Sm	10	3.9215686274509802	4.0201034792184283E-13	LSM8, LSM7, SNRPD2, SNRPD1, SNRPE, SNRPF, LSM5, LSM3, LSM2, SNRPB	131	19	10580	42.50703093611892	3.819111693559307E-11	3.819098305257507E-11	3.698495200880954E-11
INTERPRO	IPR010920:Like-Sm (LSM) domain	10	3.9215686274509802	1.4846198086998102E-12	LSM8, LSM7, SNRPD2, SNRPD1, SNRPE, SNRPF, LSM5, LSM3, LSM2, SNRPB	242	22	20686	38.8542449286251	7.734715090634836E-10	3.8674346016630053E-10	3.8228960074020113E-10
GOTERM_CC_DIRECT	GO:0046540~U4/U6 x U5 tri-snRNP complex	11	4.313725490196078	2.007381947390931E-12	LSM8, LSM7, SNRPD2, SNRPD1, SNRPE, SNU13, SNRPF, LSM5, LSM3, LSM2, SNRPB	253	31	20815	29.193548387096776	7.106175647919599E-10	8.88266511720487E-11	7.151298187580193E-11
GOTERM_CC_DIRECT	GO:0005681~spliceosomal complex	19	7.450980392156863	4.6909119990996505E-12	PPIL1, ALYREF, U2AF1, SNU13, LSM5, LSM3, LSM2, SRRM1, LSM8, LSM7, PHF5A, SNRPD2, SNRPD1, HNRNPF, NCL, SRSF2, SNRPE, SNRPF, SNRPB	253	175	20815	8.93246753246753	1.6605836705707588E-9	1.8450920529791958E-10	1.485455466381556E-10
UP_KW_CELLULAR_COMPONENT	KW-0747~Spliceosome	18	7.0588235294117645	6.364059259716366E-12	PPIL1, ALYREF, EIF4A3, U2AF1, SNU13, LSM5, LSM3, LSM2, SRRM1, LSM8, LSM7, PHF5A, SNRPD2, SNRPD1, HNRNPF, SNRPE, SNRPF, SNRPB	237	141	17654	9.5092916778885	1.9092061265268967E-10	6.364059259716366E-11	6.364059259716366E-11
GOTERM_CC_DIRECT	GO:0071013~catalytic step 2 spliceosome	15	5.88235294117647	2.037304147928727E-11	PPIL1, ALYREF, EIF4A3, HNRNPR, U2AF1, LSM3, LSM2, SRRM1, LSM7, SNRPD2, SNRPD1, HNRNPF, SNRPE, SNRPF, SNRPB	253	101	20815	12.218721872187217	7.212054953242841E-9	6.010047236389744E-10	4.838597351330727E-10
UP_KW_BIOLOGICAL_PROCESS	KW-0508~mRNA splicing	26	10.196078431372548	2.4511707688298104E-11	EIF4A3, U2AF1, SNU13, YBX1, SNRPD2, SNRPD1, C1QBP, SRSF10, PPIL1, ALYREF, LSM5, LSM3, SRPK1, SRRM1, LSM2, LSM8, LSM7, PHF5A, HNRNPF, SRSF2, SRSF3, SNRPE, RNPS1, SNRPF, SRSF7, SNRPB	196	274	10725	5.192350662892895	1.7648442707240974E-9	3.529685907114927E-10	3.1374985841021576E-10
GOTERM_CC_DIRECT	GO:0071005~U2-type precatalytic spliceosome	12	4.705882352941177	2.5667052444594426E-11	LSM8, LSM7, PHF5A, SNRPD2, SNRPD1, SNRPE, SNU13, SNRPF, LSM5, LSM3, LSM2, SNRPB	253	52	20815	18.986013986013983	9.08612651784324E-9	6.98933581952802E-10	5.627007651314932E-10
UP_KW_BIOLOGICAL_PROCESS	KW-0507~mRNA processing	28	10.980392156862745	1.2727923140068195E-10	TSEN34, SLBP, EIF4A3, U2AF1, SNU13, YBX1, SNRPD2, SNRPD1, C1QBP, SRSF10, PPIL1, ALYREF, LSM5, LSM3, SRPK1, SRRM1, LSM2, LSM8, LSM7, PHF5A, HNRNPF, SRSF2, SRSF3, SNRPE, RNPS1, SNRPF, SRSF7, SNRPB	196	345	10725	4.440993788819876	9.164101477665554E-9	1.5273507768081833E-9	1.3576451349406073E-9
UP_SEQ_FEATURE	DOMAIN:Sm	8	3.1372549019607843	1.846843707517887E-10	LSM8, LSM7, SNRPD2, SNRPE, SNRPF, LSM5, LSM2, SNRPB	245	16	22239	45.38571428571429	1.6769340194233706E-7	5.589780288087471E-8	5.49128195701985E-8
GOTERM_CC_DIRECT	GO:0071011~precatalytic spliceosome	8	3.1372549019607843	1.5613282390519952E-9	LSM8, PHF5A, SNRPD2, SNRPD1, SNRPE, SNU13, LSM3, LSM2	253	19	20815	34.64114832535885	5.527100619406866E-7	3.251236450731802E-8	2.6175208713518745E-8
GOTERM_CC_DIRECT	GO:0005689~U12-type spliceosomal complex	8	3.1372549019607843	2.533287679516848E-8	LSM7, PHF5A, SNRPD2, SNRPD1, SNRPE, YBX1, SNRPF, SNRPB	253	27	20815	24.377104377104377	8.967798288517237E-6	4.270399231185544E-7	3.438033279344294E-7
GOTERM_CC_DIRECT	GO:0034709~methylosome	6	2.3529411764705883	2.9721043527543366E-7	SNRPD2, SNRPD1, PRMT1, SNRPE, SNRPF, SNRPB	253	13	20815	37.972027972027966	1.0520697507609977E-4	4.046634387980905E-6	3.2578836174422536E-6
GOTERM_CC_DIRECT	GO:0005688~U6 snRNP	5	1.9607843137254901	1.4135122235413674E-6	LSM8, LSM7, LSM5, LSM3, LSM2	253	8	20815	51.42045454545455	5.002585097300116E-4	1.6679444237788137E-5	1.342836612364299E-5
GOTERM_CC_DIRECT	GO:0005687~U4 snRNP	5	1.9607843137254901	4.1601991556166535E-6	SNRPD2, SNRPD1, SNRPE, SNRPF, SNRPB	253	10	20815	41.13636363636364	0.0014716296540199236	4.7506790357686946E-5	3.824699223712085E-5
GOTERM_CC_DIRECT	GO:1990726~Lsm1-7-Pat1 complex	4	1.5686274509803921	1.7223469981508647E-5	LSM7, LSM5, LSM3, LSM2	253	5	20815	65.81818181818181	0.006078610915172145	1.847608598016382E-4	1.4874814984030196E-4
GOTERM_CC_DIRECT	GO:0071007~U2-type catalytic step 2 spliceosome	6	2.3529411764705883	3.283389023060323E-5	PPIL1, SNRPD2, SNRPD1, SNRPE, SNRPF, SNRPB	253	31	20815	15.92375366568915	0.011556097356594353	3.3209134690381553E-4	2.6736167759205487E-4
GOTERM_CC_DIRECT	GO:0034719~SMN-Sm protein complex	5	1.9607843137254901	3.404731843451463E-5	SNRPD2, SNRPD1, SNRPE, SNRPF, SNRPB	253	16	20815	25.710227272727273	0.011980609991711577	3.347986312727272E-4	2.695412709399075E-4
GOTERM_CC_DIRECT	GO:0034715~pICln-Sm protein complex	4	1.5686274509803921	5.9206670689881943E-5	SNRPD2, SNRPD1, SNRPE, SNRPF	253	7	20815	47.01298701298701	0.020741652321955684	5.515568795846897E-4	4.440500301741146E-4
GOTERM_CC_DIRECT	GO:0005685~U1 snRNP	5	1.9607843137254901	7.046517459897293E-5	SNRPD2, SNRPD1, SNRPE, SNRPF, SNRPB	253	19	20815	21.650717703349283	0.02463698159817329	6.236167952009105E-4	5.020643690176822E-4
GOTERM_CC_DIRECT	GO:0005686~U2 snRNP	5	1.9607843137254901	1.2924043135360757E-4	PHF5A, SNRPD2, SNRPD1, SNRPE, SNRPB	253	22	20815	18.698347107438018	0.044723134883456916	0.0010397980158903882	8.371255212676854E-4
GOTERM_MF_DIRECT	GO:1990446~U1 snRNP binding	4	1.5686274509803921	1.7667313958658718E-4	SNRPD2, SNRPD1, SNRPE, SNRPB	242	9	18371	33.73921028466483	0.085039551483997	0.004231742343431112	0.003979352144021702
GOTERM_BP_DIRECT	GO:0000387~spliceosomal snRNP assembly	5	1.9607843137254901	2.8288453801489724E-4	SNRPD2, SNRPD1, SNRPE, SNRPF, SNRPB	246	26	19672	15.378361475922452	0.33500596730739896	0.009270897814033677	0.008814425036782366
GOTERM_CC_DIRECT	GO:0005682~U5 snRNP	4	1.5686274509803921	7.16360651964347E-4	SNRPD2, SNRPD1, SNRPE, SNRPB	253	15	20815	21.939393939393938	0.22406191220005778	0.0048767628999111315	0.003926207419419979
KEGG_PATHWAY	mmu03018:RNA degradation	7	2.7450980392156863	0.0024436866879432363	LSM8, LSM7, EXOSC8, LSM5, LSM3, HSPD1, LSM2	147	84	8941	5.06859410430839	0.322280437192783	0.03237884861524788	0.029324240255318837
GOTERM_CC_DIRECT	GO:0005683~U7 snRNP	3	1.1764705882352942	0.002945350770045891	SNRPE, SNRPF, SNRPB	253	7	20815	35.259740259740255	0.6480241400584728	0.016550066231686433	0.013324205864493316
GOTERM_BP_DIRECT	GO:0006402~mRNA catabolic process	3	1.1764705882352942	0.07381927783729038	LSM7, LSM5, LSM2	246	36	19672	6.663956639566396	1.0	0.5632137494252525	0.5354826979625668
Annotation Cluster 6	Enrichment Score: 8.06309014656616
Category	Term	Count	%	PValue	Genes	List Total	Pop Hits	Pop Total	Fold Enrichment	Bonferroni	Benjamini	FDR
GOTERM_CC_DIRECT	GO:0000775~chromosome, centromeric region	21	8.235294117647058	2.545086091525866E-15	TOP2A, HELLS, CDT1, CENPV, CBX5, CENPW, DSCC1, CDCA8, SMC6, KNL1, MKI67, SMC3, SMC1A, SMC4, PMF1, AURKB, CENPH, CENPK, CENPM, BIRC5, SPC24	253	152	20815	11.366626794258373	9.039435866498025E-13	1.501600794000261E-13	1.2089158934747863E-13
UP_KW_CELLULAR_COMPONENT	KW-0137~Centromere	15	5.88235294117647	4.8082095996626275E-9	CDT1, CENPV, CBX5, CENPW, CDCA8, KNL1, SMC3, SMC1A, PMF1, AURKB, CENPH, CENPK, CENPM, BIRC5, SPC24	237	138	17654	8.096679508347092	1.442462781442444E-7	3.6061571997469706E-8	3.6061571997469706E-8
GOTERM_CC_DIRECT	GO:0000776~kinetochore	14	5.490196078431373	1.9206876524043328E-8	CDT1, CENPV, CBX5, CENPW, KNL1, SMC1A, PMF1, AURKB, CENPH, CENPK, CENPM, BIRC5, NCAPD3, SPC24	253	142	20815	8.111395646606914	6.799211243468939E-6	3.3996171447556687E-7	2.7369799046761744E-7
GOTERM_BP_DIRECT	GO:0007059~chromosome segregation	11	4.313725490196078	3.2997636033984484E-7	TOP2A, CDT1, CENPW, CENPH, BIRC5, KNL1, ESCO2, BRCA1, PMF1, SPC24, SRPK1	246	96	19672	9.162940379403794	4.757128028928248E-4	2.2658376743336014E-5	2.1542742382187017E-5
GOTERM_CC_DIRECT	GO:0000777~condensed chromosome kinetochore	10	3.9215686274509802	8.952684488454079E-7	CDT1, CENPV, CENPW, CENPH, BIRC5, CENPM, KNL1, NCAPD3, PMF1, SPC24	253	85	20815	9.679144385026738	3.1687495727106274E-4	1.13187511032598E-5	9.112553854319331E-6
UP_KW_CELLULAR_COMPONENT	KW-0995~Kinetochore	10	3.9215686274509802	6.0239367072718505E-6	CDT1, CENPV, CENPW, CENPH, CENPK, BIRC5, CENPM, KNL1, PMF1, SPC24	237	97	17654	7.679324894514767	1.807023169055899E-4	3.0119683536359252E-5	3.0119683536359252E-5
Annotation Cluster 7	Enrichment Score: 7.9633589838616805
Category	Term	Count	%	PValue	Genes	List Total	Pop Hits	Pop Total	Fold Enrichment	Bonferroni	Benjamini	FDR
GOTERM_MF_DIRECT	GO:0005524~ATP binding	52	20.392156862745097	3.8205660027251044E-10	TOP2A, MCM7, EIF4A3, SMC6, MKI67, SMC3, SMC4, SMC2, KIF15, SMCHD1, RUVBL2, CHEK1, PBK, TK1, RFC5, HELLS, HSP90AA1, RFC4, RFC1, LIG1, RFC2, VRK1, BAZ1B, SMC1A, NME1, MCM3, MCM4, MCM5, MCM6, FKBP4, MCM2, DTYMK, GMPS, HSPA14, SLFN9, AURKB, HSPD1, FIGNL1, G3BP1, RRM1, NPM1, ATAD2, SMARCA5, CDC6, HSPE1, PAICS, SRPK1, RAD51, CPS1, CDK4, TRP53, CDK1	242	1527	18371	2.5851261318309007	1.9217445568209257E-7	2.745349570529611E-8	2.5816110275556775E-8
UP_SEQ_FEATURE	NP_BIND:ATP	38	14.901960784313726	7.741623781788299E-10	TOP2A, DTYMK, MCM7, EIF4A3, GMPS, SMC6, MKI67, SMC3, SMC4, SLFN9, AURKB, SMC2, KIF15, HSPD1, RUVBL2, FIGNL1, CHEK1, PBK, TK1, RFC5, HELLS, RFC4, RFC1, RFC2, ATAD2, SMARCA5, VRK1, CDC6, SMC1A, SRPK1, RAD51, CDK4, CDK1, MCM3, MCM4, MCM5, MCM6, MCM2	245	1082	22239	3.1879059941906522	7.029392131707723E-7	1.6482307552110147E-7	1.619187041462803E-7
GOTERM_MF_DIRECT	GO:0000166~nucleotide binding	55	21.568627450980394	8.26254857410918E-10	TOP2A, MCM7, SMC6, MKI67, SMC3, SMC4, SMC2, KIF15, TUBA1B, TUBB5, RUVBL2, CHEK1, PBK, TK1, POLE, RFC5, HELLS, HSP90AA1, RFC4, RFC1, LIG1, RFC2, VRK1, BAZ1B, SMC1A, GNL3, NME1, MCM3, MCM4, MCM5, MCM6, DCTPP1, MCM2, DTYMK, GMPS, SLFN9, AURKB, HSPD1, POLD1, FIGNL1, G3BP1, RRM1, ATAD2, SMARCA5, CDC6, PAICS, SRPK1, POLA1, RAD51, CPS1, CDK4, IMPDH2, CDK1, HDGF, RAN	242	1712	18371	2.438800977060323	4.156060995352817E-7	5.195077415971147E-8	4.885231844442053E-8
UP_KW_LIGAND	KW-0067~ATP-binding	47	18.43137254901961	3.234604567392183E-8	TOP2A, DTYMK, MCM7, EIF4A3, GMPS, SMC6, HSPA14, MKI67, SMC3, SMC4, SLFN9, AURKB, SMC2, KIF15, HSPD1, RUVBL2, FIGNL1, G3BP1, CHEK1, PBK, TK1, RFC5, HELLS, HSP90AA1, RRM1, RFC4, RFC1, LIG1, RFC2, ATAD2, SMARCA5, VRK1, CDC6, BAZ1B, SMC1A, PAICS, SRPK1, NME1, RAD51, CPS1, CDK4, CDK1, MCM3, MCM4, MCM5, MCM6, MCM2	102	1393	6562	2.170614979660206	6.145746879182568E-7	6.145748678045148E-7	6.145748678045148E-7
UP_KW_LIGAND	KW-0547~Nucleotide-binding	53	20.784313725490197	2.0666380002774143E-7	TOP2A, MCM7, EIF4A3, SMC6, MKI67, SMC3, SMC4, SMC2, KIF15, TUBA1B, TUBB5, RUVBL2, CHEK1, PBK, TK1, RFC5, HELLS, HSP90AA1, RFC4, RFC1, LIG1, RFC2, VRK1, BAZ1B, SMC1A, GNL3, NME1, MCM3, MCM4, MCM5, MCM6, DCTPP1, MCM2, DTYMK, GMPS, HSPA14, SLFN9, AURKB, HSPD1, FIGNL1, G3BP1, RRM1, ATAD2, SMARCA5, CDC6, PAICS, SRPK1, RAD51, CPS1, CDK4, CDK1, HDGF, RAN	102	1798	6562	1.8963663329625513	3.9266048980080015E-6	1.9633061002635437E-6	1.9633061002635437E-6
INTERPRO	IPR027417:P-loop containing nucleoside triphosphate hydrolase	30	11.76470588235294	1.015515826297435E-6	DTYMK, MCM7, EIF4A3, SMC6, SMC3, SMC4, SLFN9, SMC2, KIF15, RUVBL2, FIGNL1, TK1, RFC5, HELLS, RFC3, RFC4, RFC1, RFC2, ATAD2, SMARCA5, CDC6, SMC1A, GNL3, RAD51, MCM3, MCM4, MCM5, MCM6, RAN, MCM2	242	914	20686	2.8056675769029065	5.28944073893034E-4	5.714689373667901E-5	5.648877211974988E-5
Annotation Cluster 8	Enrichment Score: 7.475398329919887
Category	Term	Count	%	PValue	Genes	List Total	Pop Hits	Pop Total	Fold Enrichment	Bonferroni	Benjamini	FDR
GOTERM_MF_DIRECT	GO:0017116~single-stranded DNA-dependent ATP-dependent DNA helicase activity	12	4.705882352941177	9.675152804275147E-16	RFC5, RFC3, RAD51, RFC4, MCM7, RFC2, DSCC1, MCM3, MCM4, MCM5, MCM6, MCM2	242	22	18371	41.40721262208866	5.025979632478084E-13	9.733203721100798E-14	9.152694552844289E-14
GOTERM_BP_DIRECT	GO:0006270~DNA replication initiation	12	4.705882352941177	3.365495183223763E-15	PRIM2, POLA1, ORC6, MCM7, PRIM1, MCM3, MCM4, MCM5, MCM6, TOPBP1, CDC6, MCM2	246	25	19672	38.384390243902445	4.802824804528427E-12	8.088406757014444E-13	7.690156493666299E-13
KEGG_PATHWAY	mmu04110:Cell cycle	18	7.0588235294117645	1.4489984659138325E-11	PCNA, MCM7, CDC6, SMC3, SMC1A, CCNA2, ORC6, TFDP1, CDK4, TRP53, CHEK1, CDK1, MCM3, MCM4, ANAPC5, MCM5, MCM6, MCM2	147	125	8941	8.758530612244899	2.30390440059125E-9	4.6078151216059875E-10	4.1731155818318376E-10
INTERPRO	IPR012340:Nucleic acid-binding, OB-fold	14	5.490196078431373	5.209757944710858E-11	EIF5A, MCM7, LIG1, RPA1, RPA2, YBX1, YBX3, RUVBL2, RPA3, MCM3, MCM4, MCM5, MCM6, MCM2	242	92	20686	13.007725476104923	2.7142822434100822E-8	9.04761296398119E-9	8.943417805086972E-9
GOTERM_BP_DIRECT	GO:0006268~DNA unwinding involved in DNA replication	9	3.5294117647058822	2.154578321265871E-10	GINS2, RAD51, MCM7, RPA1, MCM3, MCM4, MCM5, MCM6, MCM2	246	23	19672	31.291622481442207	3.1069020578478046E-7	2.8244563084230785E-8	2.6853880713231902E-8
UP_SEQ_FEATURE	MOTIF:Arginine finger	6	2.3529411764705883	9.076160546316161E-10	MCM7, MCM3, MCM4, MCM5, MCM6, MCM2	245	6	22239	90.77142857142856	8.241150736276737E-7	1.6482307552110147E-7	1.619187041462803E-7
INTERPRO	IPR018525:Mini-chromosome maintenance, conserved site	6	2.3529411764705883	1.2239970784024852E-9	MCM7, MCM3, MCM4, MCM5, MCM6, MCM2	242	6	20686	85.47933884297521	6.377022996328918E-7	1.594256194619237E-7	1.5758962384431999E-7
GOTERM_CC_DIRECT	GO:0071162~CMG complex	7	2.7450980392156863	1.303018676445763E-9	GINS2, MCM7, MCM3, MCM4, MCM5, MCM6, MCM2	253	11	20815	52.35537190082645	4.6126851116490286E-7	2.8829288216362505E-8	2.3210020174190152E-8
GOTERM_CC_DIRECT	GO:0042555~MCM complex	7	2.7450980392156863	2.5796532321803294E-9	MMS22L, MCM7, MCM3, MCM4, MCM5, MCM6, MCM2	253	12	20815	47.99242424242424	9.131968413678138E-7	4.806301285220193E-8	3.869479848270494E-8
GOTERM_BP_DIRECT	GO:0000727~double-strand break repair via break-induced replication	7	2.7450980392156863	3.046798770697204E-9	GINS2, MCM7, MCM3, MCM4, MCM5, MCM6, MCM2	246	12	19672	46.64769647696477	4.393474244079876E-6	3.661236522787807E-7	3.480967595521556E-7
GOTERM_MF_DIRECT	GO:0003688~DNA replication origin binding	8	3.1372549019607843	8.838165225591085E-9	POLA1, MCM7, MCM3, MCM4, MCM5, MCM6, CDC6, MCM2	242	22	18371	27.60480841472577	4.445587233448123E-6	4.4455971084723154E-7	4.1804521517045825E-7
INTERPRO	IPR001208:Mini-chromosome maintenance, DNA-dependent ATPase	6	2.3529411764705883	1.1207808184611842E-8	MCM7, MCM3, MCM4, MCM5, MCM6, MCM2	242	8	20686	64.10950413223141	5.839251075778762E-6	1.167853612836554E-6	1.1544042430150197E-6
GOTERM_BP_DIRECT	GO:0032508~DNA duplex unwinding	9	3.5294117647058822	1.1562950128679498E-8	RFC3, RFC4, MCM7, DSCC1, MCM3, MCM4, MCM5, MCM6, MCM2	246	36	19672	19.991869918699187	1.6673635210295856E-5	1.1115849390370558E-6	1.056853641761306E-6
GOTERM_BP_DIRECT	GO:0006267~pre-replicative complex assembly involved in nuclear cell cycle DNA replication	6	2.3529411764705883	1.5625967248466448E-8	MCM7, MCM3, MCM4, MCM5, MCM6, MCM2	246	8	19672	59.97560975609756	2.253239116145611E-5	1.4082902982680386E-6	1.3389500686029688E-6
UP_SEQ_FEATURE	DOMAIN:MCM	6	2.3529411764705883	1.855253150378676E-8	MCM7, MCM3, MCM4, MCM5, MCM6, MCM2	245	9	22239	60.51428571428571	1.68455568803072E-5	2.8076164342397295E-6	2.7581430168962977E-6
SMART	SM00350:MCM	6	2.3529411764705883	3.141078680295807E-8	MCM7, MCM3, MCM4, MCM5, MCM6, MCM2	131	9	10580	53.842239185750635	2.984020335827786E-6	1.4920123731405083E-6	1.4448961929360712E-6
GOTERM_BP_DIRECT	GO:0006271~DNA strand elongation involved in DNA replication	5	1.9607843137254901	7.979100951557168E-7	POLA1, MCM7, POLD2, MCM3, MCM4	246	7	19672	57.11962833914053	0.0011499251449607062	4.6023454288581745E-5	4.375738961833951E-5
GOTERM_MF_DIRECT	GO:0003678~DNA helicase activity	8	3.1372549019607843	9.270208429069678E-6	MCM7, RUVBL2, G3BP1, MCM3, MCM4, MCM5, MCM6, MCM2	242	57	18371	10.65448745831521	0.004652081842897227	2.91432177488878E-4	2.7405053668437237E-4
GOTERM_BP_DIRECT	GO:1902975~mitotic DNA replication initiation	4	1.5686274509803921	3.712286257605876E-5	POLA1, MCM3, MCM4, MCM2	246	6	19672	53.311653116531176	0.05212454455859339	0.0016728489948336478	0.0015904826434930174
UP_KW_MOLECULAR_FUNCTION	KW-0347~Helicase	11	4.313725490196078	5.800462037945654E-5	HELLS, MCM7, RUVBL2, G3BP1, EIF4A3, SMARCA5, MCM3, MCM4, MCM5, MCM6, MCM2	184	139	11838	5.09141382546137	0.0033587124210372465	6.728535964016959E-4	6.032480519463481E-4
GOTERM_MF_DIRECT	GO:0004386~helicase activity	10	3.9215686274509802	5.843697362687882E-5	HELLS, MCM7, RUVBL2, G3BP1, SMARCA5, MCM3, MCM4, MCM5, MCM6, MCM2	242	131	18371	5.794902529808845	0.02896683582123971	0.0015470419860168444	0.001454773080290194
BIOCARTA	m_mcmPathway:CDK Regulation of DNA Replication	5	1.9607843137254901	5.6868468017016E-4	ORC6, MCM7, MCM4, MCM6, CDC6	43	13	1286	11.502683363148478	0.03135336250601062	0.0312776574093588	0.027296864648167676
GOTERM_MF_DIRECT	GO:0016787~hydrolase activity	26	10.196078431372548	0.2218574553731697	FEN1, RNASEH2A, MCM7, EIF4A3, SLFN9, SMCHD1, IMPA2, RUVBL2, POLD1, FIGNL1, G3BP1, USP1, POLE, HELLS, HSP90AA1, ATAD2, SMARCA5, NEIL3, APEX1, PGP, MCM3, MCM4, MCM5, MCM6, DCTPP1, MCM2	242	1617	18371	1.2206207802429763	1.0	0.9709948888729442	0.9130826688606413
UP_KW_MOLECULAR_FUNCTION	KW-0378~Hydrolase	28	10.980392156862745	0.5276987760877819	FEN1, RNASEH2A, MCM7, EIF4A3, SLFN9, SMCHD1, CLCA3B, IMPA2, RUVBL2, POLD1, FIGNL1, G3BP1, USP1, POLE, HELLS, HSP90AA1, DUT, ATAD2, SMARCA5, NEIL3, APEX1, PGP, MCM3, MCM4, MCM5, MCM6, DCTPP1, MCM2	184	1743	11838	1.033525405971713	1.0	1.0	0.9122807017543859
Annotation Cluster 9	Enrichment Score: 7.117739697582023
Category	Term	Count	%	PValue	Genes	List Total	Pop Hits	Pop Total	Fold Enrichment	Bonferroni	Benjamini	FDR
KEGG_PATHWAY	mmu03430:Mismatch repair	12	4.705882352941177	9.091017009419287E-15	RFC5, RFC3, RFC4, PCNA, LIG1, RFC1, RFC2, RPA3, POLD1, POLD2, RPA1, RPA2	147	22	8941	33.17625231910946	1.447508779506279E-12	7.227358522488333E-13	6.545532246781887E-13
KEGG_PATHWAY	mmu03420:Nucleotide excision repair	13	5.098039215686274	2.264908432836334E-12	RFC5, RFC3, RFC4, PCNA, RFC1, LIG1, RFC2, RPA1, RPA2, RPA3, POLD1, POLD2, POLE	147	43	8941	18.388387913304857	3.601119402674158E-10	9.003011020524428E-11	8.153670358210803E-11
GOTERM_BP_DIRECT	GO:1900264~positive regulation of DNA-directed DNA polymerase activity	8	3.1372549019607843	1.3593204439297284E-10	RFC5, GINS2, NPM1, RFC3, RFC4, PCNA, RFC2, DSCC1	246	14	19672	45.69570267131243	1.960139873746769E-7	1.960140080146668E-8	1.8636283286276576E-8
GOTERM_BP_DIRECT	GO:0006261~DNA-dependent DNA replication	8	3.1372549019607843	2.2933641476404728E-8	RFC5, RFC3, ORC6, RFC4, RFC2, POLD1, POLD2, POLE	246	26	19672	24.605378361475925	3.3069764505122556E-5	1.8372395004986454E-6	1.7467790257861603E-6
GOTERM_MF_DIRECT	GO:0003689~DNA clamp loader activity	6	2.3529411764705883	4.499865596593837E-8	RFC5, RFC3, RFC4, RFC1, RFC2, DSCC1	242	9	18371	50.60881542699724	2.2634068278848396E-5	1.6167374250619287E-6	1.5203117337063463E-6
GOTERM_CC_DIRECT	GO:0005663~DNA replication factor C complex	5	1.9607843137254901	1.0390656356673185E-7	RFC5, RFC3, RFC4, RFC1, RFC2	253	5	20815	82.27272727272728	3.678224893322035E-5	1.5992575435923076E-6	1.287537852892112E-6
INTERPRO	IPR008921:DNA polymerase III, clamp loader complex, gamma/delta/delta subunit, C-terminal	5	1.9607843137254901	2.6467703663487926E-7	RFC5, RFC3, RFC4, RFC1, RFC2	242	6	20686	71.23278236914601	1.378872470082504E-4	1.969953372668173E-5	1.9472667695280402E-5
INTERPRO	IPR003593:AAA+ ATPase domain	12	4.705882352941177	1.0968693615485415E-6	RFC5, RFC3, RAD51, RFC4, MCM7, RFC1, RFC2, FIGNL1, RUVBL2, ATAD2, MCM3, CDC6	242	145	20686	7.0741521801082925	5.713059933348807E-4	5.714689373667901E-5	5.648877211974988E-5
GOTERM_CC_DIRECT	GO:0031390~Ctf18 RFC-like complex	5	1.9607843137254901	1.4135122235413674E-6	RFC5, RFC3, RFC4, RFC2, DSCC1	253	8	20815	51.42045454545455	5.002585097300116E-4	1.6679444237788137E-5	1.342836612364299E-5
SMART	SM00382:AAA	12	4.705882352941177	1.5787711860398054E-6	RFC5, RFC3, RAD51, RFC4, MCM7, RFC1, RFC2, FIGNL1, RUVBL2, ATAD2, MCM3, CDC6	131	145	10580	6.683864174782837	1.4997213412026866E-4	3.7495815668445377E-5	3.631173727891552E-5
UP_SEQ_FEATURE	DOMAIN:AAA	6	2.3529411764705883	1.607327216990687E-4	RFC5, RFC3, RFC4, RFC2, RUVBL2, CDC6	245	47	22239	11.587841945288753	0.13580517323172459	0.009729687420183625	0.009558239183704619
INTERPRO	IPR003959:ATPase, AAA-type, core	6	2.3529411764705883	2.3433119951727673E-4	RFC5, RFC4, RFC1, RFC2, FIGNL1, ATAD2	242	48	20686	10.684917355371901	0.11494090441213878	0.008720468210607226	0.00862004055367125
INTERPRO	IPR013748:Replication factor C, C-terminal domain	3	1.1764705882352942	4.0240102378168304E-4	RFC5, RFC4, RFC2	242	3	20686	85.47933884297521	0.18916696910314656	0.013976728892683792	0.013815768483171119
Annotation Cluster 10	Enrichment Score: 6.3694704541429035
Category	Term	Count	%	PValue	Genes	List Total	Pop Hits	Pop Total	Fold Enrichment	Bonferroni	Benjamini	FDR
GOTERM_MF_DIRECT	GO:0003684~damaged DNA binding	11	4.313725490196078	3.1514199855767526E-9	NEIL3, PCNA, APEX1, RPA3, POLD1, RPA1, HMGB2, RPA2, SMC6, HMGB1, BRCA1	242	57	18371	14.649920255183414	1.5851630130736538E-6	1.7612936141612295E-7	1.6562462813086712E-7
GOTERM_BP_DIRECT	GO:0006310~DNA recombination	12	4.705882352941177	1.0874524326809842E-8	RAD51AP1, NSMCE4A, LIG1, APEX1, RPA3, RUVBL2, RPA1, HMGB2, RPA2, SMC6, HMGB1, BRCA1	246	87	19672	11.02999719652369	1.5680941151341443E-5	1.1115849390370558E-6	1.056853641761306E-6
UP_KW_BIOLOGICAL_PROCESS	KW-0233~DNA recombination	12	4.705882352941177	1.106489991748004E-7	RAD51AP1, RAD51, LIG1, APEX1, RPA3, RUVBL2, RPA1, HMGB2, RPA2, SMC6, HMGB1, BRCA1	196	76	10725	8.639903329752954	7.966696647820903E-6	8.851919933984032E-7	7.868373274652473E-7
GOTERM_BP_DIRECT	GO:0006284~base-excision repair	8	3.1372549019607843	1.3827437279207812E-7	NEIL3, FEN1, LIG1, APEX1, RPA3, RPA1, RPA2, HMGB1	246	33	19672	19.386055678738607	1.993717822258434E-4	9.969582278308832E-6	9.478708254896955E-6
GOTERM_BP_DIRECT	GO:0000724~double-strand break repair via homologous recombination	9	3.5294117647058822	8.318184643914503E-6	RAD51AP1, MMS22L, RAD51, RPA3, RPA1, RPA2, NUCKS1, SMC6, BRCA1	246	82	19672	8.776918500892327	0.011923220435914095	4.613393175586428E-4	4.3862427487718404E-4
KEGG_PATHWAY	mmu03460:Fanconi anemia pathway	6	2.3529411764705883	0.0013916915086245106	RAD51, RPA3, RPA1, USP1, RPA2, BRCA1	147	51	8941	7.1556622649059625	0.19863044309819688	0.02212789498712972	0.020040357724192954
Annotation Cluster 11	Enrichment Score: 5.9435699859206546
Category	Term	Count	%	PValue	Genes	List Total	Pop Hits	Pop Total	Fold Enrichment	Bonferroni	Benjamini	FDR
GOTERM_BP_DIRECT	GO:0051276~chromosome organization	9	3.5294117647058822	1.8289594166685152E-8	SMCHD1, CENPW, TRP53, RPA1, CDCA8, SMC1A, SMC3, SMC4, SMC2	246	38	19672	18.93966623876765	2.6373247257738264E-5	1.5513879287270583E-6	1.4750019766191377E-6
UP_SEQ_FEATURE	DOMAIN:SMC hinge	5	1.9607843137254901	2.0847034757822694E-7	SMCHD1, SMC1A, SMC3, SMC4, SMC2	245	6	22239	75.64285714285712	1.8927318086825462E-4	1.8929107560103007E-5	1.8595555003977842E-5
INTERPRO	IPR010935:SMCs flexible hinge	5	1.9607843137254901	2.6467703663487926E-7	SMCHD1, SMC1A, SMC3, SMC4, SMC2	242	6	20686	71.23278236914601	1.378872470082504E-4	1.969953372668173E-5	1.9472667695280402E-5
SMART	SM00968:SM00968	5	1.9607843137254901	3.203500310075495E-7	SMCHD1, SMC1A, SMC3, SMC4, SMC2	131	6	10580	67.3027989821883	3.043279473824434E-5	1.0144417648572401E-5	9.824067617564852E-6
INTERPRO	IPR003395:RecF/RecN/SMC	5	1.9607843137254901	6.119220711897221E-7	SMC6, SMC1A, SMC3, SMC4, SMC2	242	7	20686	61.05667060212515	3.1876068167313587E-4	3.985142488623065E-5	3.939248333283836E-5
UP_SEQ_FEATURE	DOMAIN:SMC_N	4	1.5686274509803921	1.283620797881797E-5	SMC1A, SMC3, SMC4, SMC2	245	5	22239	72.61714285714287	0.011587691163233327	8.325197746261941E-4	8.178498226504022E-4
INTERPRO	IPR024704:Structural maintenance of chromosomes protein	4	1.5686274509803921	1.5350868876817863E-5	SMC1A, SMC3, SMC4, SMC2	242	5	20686	68.38347107438017	0.007965966251998413	6.664835570685089E-4	6.588081226301E-4
PIR_SUPERFAMILY	PIRSF005719:structural maintenance of chromosomes protein	4	1.5686274509803921	7.254122650318995E-5	SMC1A, SMC3, SMC4, SMC2	38	5	1843	38.8	0.0024634518733170907	0.002466401701108458	0.002466401701108458
Annotation Cluster 12	Enrichment Score: 5.7655112659014485
Category	Term	Count	%	PValue	Genes	List Total	Pop Hits	Pop Total	Fold Enrichment	Bonferroni	Benjamini	FDR
GOTERM_MF_DIRECT	GO:0003676~nucleic acid binding	27	10.588235294117647	1.203150288166384E-8	TSEN34, RNASEH2A, EIF4A3, U2AF1, YBX1, YBX3, POLD1, G3BP1, SRSF10, POLE, NELFE, NPM1, ALYREF, CNBP, SMARCA5, RPA1, PA2G4, HNRNPAB, POLA1, NEIL3, HNRNPF, NCL, HNRNPD, SRSF2, SRSF3, RNPS1, SRSF7	242	540	18371	3.7956611570247936	6.051827685316091E-6	5.501678135888102E-7	5.173546239115451E-7
UP_SEQ_FEATURE	DOMAIN:RRM	14	5.490196078431373	2.4901020771767913E-6	ALYREF, HNRNPR, U2AF1, HNRNPAB, HNRNPF, NCL, G3BP1, HNRNPD, SRSF2, SRSF3, RNPS1, SRSF7, SRSF10, NELFE	245	238	22239	5.339495798319327	0.002258461331000494	1.7392405277511742E-4	1.7085931175705367E-4
SMART	SM00360:RRM	14	5.490196078431373	4.541436388956677E-6	ALYREF, HNRNPR, U2AF1, HNRNPAB, HNRNPF, NCL, G3BP1, HNRNPD, SRSF2, SRSF3, RNPS1, SRSF7, SRSF10, NELFE	131	229	10580	4.93749791659722	4.313443808759976E-4	8.628729139017686E-5	8.356242955680284E-5
INTERPRO	IPR000504:RNA recognition motif domain	14	5.490196078431373	4.929629262651771E-6	ALYREF, HNRNPR, U2AF1, HNRNPAB, HNRNPF, NCL, G3BP1, HNRNPD, SRSF2, SRSF3, RNPS1, SRSF7, SRSF10, NELFE	242	239	20686	5.007157923856289	0.0025650478048365732	2.3348516780377938E-4	2.307962791150602E-4
INTERPRO	IPR012677:Nucleotide-binding, alpha-beta plait	14	5.490196078431373	2.2176813593308554E-5	ALYREF, HNRNPR, U2AF1, HNRNPAB, HNRNPF, NCL, G3BP1, HNRNPD, SRSF2, SRSF3, RNPS1, SRSF7, SRSF10, NELFE	242	275	20686	4.351675432006011	0.011487754019722796	8.887784524702891E-4	8.78543000042608E-4
Annotation Cluster 13	Enrichment Score: 4.0417278580514076
Category	Term	Count	%	PValue	Genes	List Total	Pop Hits	Pop Total	Fold Enrichment	Bonferroni	Benjamini	FDR
GOTERM_CC_DIRECT	GO:0000794~condensed nuclear chromosome	9	3.5294117647058822	2.656837228735274E-7	RAD51, CHEK1, NCAPG2, RPA1, NCAPD3, TOPBP1, BRCA1, SMC4, SMC2	253	54	20815	13.712121212121215	9.404762764908536E-5	3.7620815158891478E-6	3.028794440758212E-6
GOTERM_BP_DIRECT	GO:0051984~positive regulation of chromosome segregation	6	2.3529411764705883	5.254428478156951E-7	NCAPG2, NCAPD3, SMC6, CDC6, SMC4, SMC2	246	14	19672	34.271777003484324	7.574018119061998E-4	3.4440390297737836E-5	3.274464292524173E-5
GOTERM_BP_DIRECT	GO:0030261~chromosome condensation	6	2.3529411764705883	2.2367964354667984E-5	TOP2A, NCAPG2, CDK1, NCAPD3, SMC4, SMC2	246	28	19672	17.135888501742162	0.03174032205313293	0.001151950164265401	0.0010952313975089217
GOTERM_CC_DIRECT	GO:0000796~condensin complex	4	1.5686274509803921	9.388256576884464E-5	NCAPG2, NCAPD3, SMC4, SMC2	253	8	20815	41.13636363636363	0.0326897413933247	7.91295911480262E-4	6.3706026771716E-4
GOTERM_BP_DIRECT	GO:1905820~positive regulation of chromosome separation	4	1.5686274509803921	2.146498288695119E-4	NCAPG2, NCAPD3, SMC4, SMC2	246	10	19672	31.986991869918704	0.26622899235929687	0.007369644124519909	0.00700678369952621
UP_KW_BIOLOGICAL_PROCESS	KW-0226~DNA condensation	4	1.5686274509803921	0.001858248965461803	NCAPG2, NCAPD3, SMC4, SMC2	196	14	10725	15.63411078717201	0.12533855801184646	0.013379392551324983	0.01189279337895554
GOTERM_BP_DIRECT	GO:0010032~meiotic chromosome condensation	3	1.1764705882352942	0.0031129942707968927	NCAPD3, SMC4, SMC2	246	7	19672	34.271777003484324	0.9888458013511875	0.06505706867375535	0.06185384268496435
GOTERM_BP_DIRECT	GO:0007076~mitotic chromosome condensation	3	1.1764705882352942	0.012736864326399543	NCAPD3, SMC4, SMC2	246	14	19672	17.135888501742162	0.9999999906185107	0.17326941847800134	0.16473812256126202
Annotation Cluster 14	Enrichment Score: 2.7203854687172906
Category	Term	Count	%	PValue	Genes	List Total	Pop Hits	Pop Total	Fold Enrichment	Bonferroni	Benjamini	FDR
GOTERM_BP_DIRECT	GO:0006298~mismatch repair	5	1.9607843137254901	9.721889694308987E-5	PCNA, RNASEH2A, RPA3, RPA1, RPA2	246	20	19672	19.991869918699187	0.1308125457470235	0.003594606394665015	0.0034176181463840055
KEGG_PATHWAY	mmu03460:Fanconi anemia pathway	6	2.3529411764705883	0.0013916915086245106	RAD51, RPA3, RPA1, USP1, RPA2, BRCA1	147	51	8941	7.1556622649059625	0.19863044309819688	0.02212789498712972	0.020040357724192954
GOTERM_BP_DIRECT	GO:0006289~nucleotide-excision repair	4	1.5686274509803921	0.009309966875301796	RPA3, TRP53, RPA1, RPA2	246	35	19672	9.139140534262486	0.999998612290287	0.13677349420477794	0.1300391543375524
GOTERM_CC_DIRECT	GO:0005662~DNA replication factor A complex	3	1.1764705882352942	0.0104283673860887	RPA3, RPA1, RPA2	253	13	20815	18.986013986013983	0.975547573705089	0.05057043910514246	0.040713489110072325
Annotation Cluster 15	Enrichment Score: 2.7028603145410233
Category	Term	Count	%	PValue	Genes	List Total	Pop Hits	Pop Total	Fold Enrichment	Bonferroni	Benjamini	FDR
KEGG_PATHWAY	mmu03460:Fanconi anemia pathway	6	2.3529411764705883	0.0013916915086245106	RAD51, RPA3, RPA1, USP1, RPA2, BRCA1	147	51	8941	7.1556622649059625	0.19863044309819688	0.02212789498712972	0.020040357724192954
GOTERM_CC_DIRECT	GO:0000800~lateral element	4	1.5686274509803921	0.001716367146230756	RAD51, RPA1, BRCA1, SMC3	253	20	20815	16.454545454545453	0.4556244899006304	0.010659543329222589	0.00858183573115378
BIOCARTA	m_atmPathway:ATM Signaling Pathway	5	1.9607843137254901	0.003260362475429487	RAD51, TRP53, CHEK1, RPA1, BRCA1	43	20	1286	7.476744186046511	0.1671307285183089	0.0817064178423698	0.07130741920788637
Annotation Cluster 16	Enrichment Score: 2.6692314234221097
Category	Term	Count	%	PValue	Genes	List Total	Pop Hits	Pop Total	Fold Enrichment	Bonferroni	Benjamini	FDR
GOTERM_CC_DIRECT	GO:0031429~box H/ACA snoRNP complex	3	1.1764705882352942	0.0014252048437633485	DKC1, NHP2, NOLC1	253	5	20815	49.36363636363636	0.39642343644693656	0.009009330619504024	0.007253274651295613
GOTERM_MF_DIRECT	GO:0034513~box H/ACA snoRNA binding	3	1.1764705882352942	0.0016697359182618042	DKC1, NHP2, NOLC1	242	5	18371	45.54793388429753	0.5685394228320821	0.028961281616747846	0.02723396859785632
GOTERM_CC_DIRECT	GO:0015030~Cajal body	5	1.9607843137254901	0.004128389364106583	FBL, NOP58, DKC1, NHP2, NOLC1	253	54	20815	7.6178451178451185	0.7688006330867683	0.021812684102891496	0.017561059235378748
Annotation Cluster 17	Enrichment Score: 2.534991822184458
Category	Term	Count	%	PValue	Genes	List Total	Pop Hits	Pop Total	Fold Enrichment	Bonferroni	Benjamini	FDR
GOTERM_CC_DIRECT	GO:0031428~box C/D snoRNP complex	5	1.9607843137254901	7.135513082756774E-7	NOP56, FBL, NOP58, NOLC1, SNU13	253	7	20815	58.76623376623377	2.5256535324524876E-4	9.355450486281104E-6	7.531930476243261E-6
GOTERM_CC_DIRECT	GO:0001650~fibrillar center	10	3.9215686274509802	6.308785282216261E-5	NOP56, FBL, NOP58, ORC6, TCOF1, DKC1, NCL, EXOSC8, SMARCA5, NOLC1	253	143	20815	5.75333757151939	0.022086251351461583	5.726435871550145E-4	4.610266167773421E-4
KEGG_PATHWAY	mmu03008:Ribosome biogenesis in eukaryotes	9	3.5294117647058822	7.932649935477342E-4	NOP56, FBL, NOP58, TCOF1, DKC1, NHP2, SNU13, RAN, GNL3	147	121	8941	4.52403440715129	0.11854311330047895	0.014014348219343305	0.012692239896763748
GOTERM_CC_DIRECT	GO:0015030~Cajal body	5	1.9607843137254901	0.004128389364106583	FBL, NOP58, DKC1, NHP2, NOLC1	253	54	20815	7.6178451178451185	0.7688006330867683	0.021812684102891496	0.017561059235378748
GOTERM_BP_DIRECT	GO:0042254~ribosome biogenesis	6	2.3529411764705883	0.009008117154859913	NOP56, NOP58, DKC1, C1QBP, NHP2, SNU13	246	102	19672	4.703969392635103	0.9999978468207243	0.13677349420477794	0.1300391543375524
GOTERM_CC_DIRECT	GO:0005732~small nucleolar ribonucleoprotein complex	3	1.1764705882352942	0.0104283673860887	NOP56, NOP58, NHP2	253	13	20815	18.986013986013983	0.975547573705089	0.05057043910514246	0.040713489110072325
GOTERM_CC_DIRECT	GO:0032040~small-subunit processome	4	1.5686274509803921	0.010825052658343584	NOP56, FBL, NOP58, SNU13	253	38	20815	8.660287081339712	0.9787831737736592	0.05109424854738172	0.04113520010170562
GOTERM_MF_DIRECT	GO:0030515~snoRNA binding	3	1.1764705882352942	0.033319405360442866	NOP56, NOP58, SNU13	242	22	18371	10.351803155522164	0.999999960431528	0.31622001691137286	0.2973599761413108
UP_KW_BIOLOGICAL_PROCESS	KW-0690~Ribosome biogenesis	5	1.9607843137254901	0.06206015843564117	NOP56, NOP58, DKC1, C1QBP, NHP2	196	82	10725	3.3365480338476856	0.9900780083972601	0.2482406337425647	0.22065834110450194
GOTERM_MF_DIRECT	GO:0051117~ATPase binding	4	1.5686274509803921	0.1441190519732577	FBL, NOP58, RUVBL2, SNU13	242	100	18371	3.0365289256198347	1.0	0.7089729035714285	0.6666882373544447
Annotation Cluster 18	Enrichment Score: 2.3928273714145964
Category	Term	Count	%	PValue	Genes	List Total	Pop Hits	Pop Total	Fold Enrichment	Bonferroni	Benjamini	FDR
GOTERM_BP_DIRECT	GO:0046653~tetrahydrofolate metabolic process	4	1.5686274509803921	1.5164935550420432E-4	DHFR, SHMT2, SHMT1, TYMS	246	9	19672	35.54110207768745	0.1964331940127092	0.005333618796025918	0.005071006497469856
GOTERM_MF_DIRECT	GO:0000900~translation repressor activity, nucleic acid binding	4	1.5686274509803921	5.785908939649819E-4	DHFR, SHMT2, SHMT1, TYMS	242	13	18371	23.357914812460265	0.2525706148161667	0.01265353128975591	0.011898847515018976
GOTERM_BP_DIRECT	GO:0035999~tetrahydrofolate interconversion	4	1.5686274509803921	6.275186332176908E-4	DHFR, SHMT2, SHMT1, TYMS	246	14	19672	22.847851335656216	0.5955252240615219	0.020108485979998005	0.019118401025365647
GOTERM_BP_DIRECT	GO:0006545~glycine biosynthetic process	3	1.1764705882352942	9.117013286175751E-4	DHFR, SHMT2, SHMT1	246	4	19672	59.97560975609756	0.7315989535566811	0.02683006767074578	0.02550903105172848
GOTERM_BP_DIRECT	GO:0017148~negative regulation of translation	7	2.7450980392156863	0.001498472747462325	DHFR, NCL, SHMT1, EIF4A3, RACK1, YBX1, TYMS	246	99	19672	5.654266239632093	0.8849534292090393	0.03746745646651883	0.03562266492066388
GOTERM_BP_DIRECT	GO:0046655~folic acid metabolic process	3	1.1764705882352942	0.0022419577868685882	DHFR, SHMT2, SHMT1	246	6	19672	39.983739837398375	0.9607000711505339	0.051315922677214354	0.048789271838045
KEGG_PATHWAY	mmu00670:One carbon pool by folate	4	1.5686274509803921	0.0034117240099127946	DHFR, SHMT2, SHMT1, TYMS	147	19	8941	12.804869316147512	0.4192248467707187	0.040822274671189325	0.03697111668334128
KEGG_PATHWAY	mmu01523:Antifolate resistance	4	1.5686274509803921	0.011423449775848004	DHFR, SHMT2, SHMT1, TYMS	147	29	8941	8.389397138165611	0.8390694822106841	0.10684285378587252	0.09676333927777134
UP_KW_BIOLOGICAL_PROCESS	KW-0554~One-carbon metabolism	3	1.1764705882352942	0.04157379977840834	DHFR, SHMT2, SHMT1	196	18	10725	9.119897959183673	0.9529862631465327	0.21380811314610004	0.1900516561298667
GOTERM_BP_DIRECT	GO:0006730~one-carbon metabolic process	3	1.1764705882352942	0.07381927783729038	DHFR, SHMT2, SHMT1	246	36	19672	6.663956639566396	1.0	0.5632137494252525	0.5354826979625668
KEGG_PATHWAY	mmu01240:Biosynthesis of cofactors	5	1.9607843137254901	0.23668491353039706	DHFR, SHMT2, PSAT1, SHMT1, NME1	147	152	8941	2.0007608306480487	1.0	1.0	0.9113924050632911
Annotation Cluster 19	Enrichment Score: 2.2974264574353236
Category	Term	Count	%	PValue	Genes	List Total	Pop Hits	Pop Total	Fold Enrichment	Bonferroni	Benjamini	FDR
GOTERM_BP_DIRECT	GO:0071897~DNA biosynthetic process	6	2.3529411764705883	1.0075197850972892E-5	POLA1, LIG1, POLD1, POLD2, TK1, POLE	246	24	19672	19.991869918699187	0.014423478966600567	5.380901963371448E-4	5.115961575438457E-4
UP_SEQ_FEATURE	DOMAIN:DNA_pol_B_exo1	3	1.1764705882352942	7.089480720100698E-4	POLA1, POLD1, POLE	245	4	22239	68.07857142857144	0.4747879226147669	0.03218624246925717	0.03161908401164912
UP_SEQ_FEATURE	ZN_FING:CysA-type	3	1.1764705882352942	7.089480720100698E-4	POLA1, POLD1, POLE	245	4	22239	68.07857142857144	0.4747879226147669	0.03218624246925717	0.03161908401164912
UP_SEQ_FEATURE	MOTIF:CysB motif	3	1.1764705882352942	7.089480720100698E-4	POLA1, POLD1, POLE	245	4	22239	68.07857142857144	0.4747879226147669	0.03218624246925717	0.03161908401164912
INTERPRO	IPR006133:DNA-directed DNA polymerase, family B, exonuclease domain	3	1.1764705882352942	7.986082750029185E-4	POLA1, POLD1, POLE	242	4	20686	64.10950413223141	0.34047878578110635	0.023115272848695582	0.022849070090361277
INTERPRO	IPR006134:DNA-directed DNA polymerase, family B, multifunctional domain	3	1.1764705882352942	7.986082750029185E-4	POLA1, POLD1, POLE	242	4	20686	64.10950413223141	0.34047878578110635	0.023115272848695582	0.022849070090361277
INTERPRO	IPR006172:DNA-directed DNA polymerase, family B	3	1.1764705882352942	7.986082750029185E-4	POLA1, POLD1, POLE	242	4	20686	64.10950413223141	0.34047878578110635	0.023115272848695582	0.022849070090361277
SMART	SM00486:POLBc	3	1.1764705882352942	8.845492050391497E-4	POLA1, POLD1, POLE	131	4	10580	60.57251908396946	0.08063251501385804	0.01400536241311987	0.013563087810600297
GOTERM_BP_DIRECT	GO:0000731~DNA synthesis involved in DNA repair	3	1.1764705882352942	0.007889501075174743	POLA1, POLD1, POLE	246	11	19672	21.809312638580934	0.9999890456737414	0.12628744042976542	0.12006940418114313
GOTERM_MF_DIRECT	GO:0051539~4 iron, 4 sulfur cluster binding	4	1.5686274509803921	0.016473271615202956	PRIM2, POLA1, POLD1, POLE	242	41	18371	7.40616811126789	0.9997647975097735	0.20715139056117715	0.19479643684977493
UP_KW_MOLECULAR_FUNCTION	KW-0239~DNA-directed DNA polymerase	3	1.1764705882352942	0.02775670576079568	POLA1, POLD1, POLE	184	17	11838	11.353580562659847	0.8045896908130091	0.16098889341261494	0.14433486995613753
GOTERM_MF_DIRECT	GO:0003887~DNA-directed DNA polymerase activity	3	1.1764705882352942	0.033319405360442866	POLA1, POLD1, POLE	242	22	18371	10.351803155522164	0.999999960431528	0.31622001691137286	0.2973599761413108
INTERPRO	IPR012337:Ribonuclease H-like domain	4	1.5686274509803921	0.034279821386750356	POLA1, RNASEH2A, POLD1, POLE	242	61	20686	5.605202547080342	0.9999999871905512	0.5142599236384114	0.5083375444794278
GOTERM_MF_DIRECT	GO:0051536~iron-sulfur cluster binding	4	1.5686274509803921	0.05791268535081397	PRIM2, POLA1, POLD1, POLE	242	67	18371	4.532132724805724	0.9999999999999072	0.4102828272036539	0.3858126784638733
GOTERM_MF_DIRECT	GO:0016779~nucleotidyltransferase activity	4	1.5686274509803921	0.10642391578319721	POLA1, PRIM1, POLD1, POLE	242	87	18371	3.4902631328963616	1.0	0.5882552707576725	0.5531704633566185
UP_KW_MOLECULAR_FUNCTION	KW-0548~Nucleotidyltransferase	4	1.5686274509803921	0.1131490057248052	POLA1, PRIM1, POLD1, POLE	184	76	11838	3.3861556064073226	0.9990552038363695	0.4375094888025801	0.392249886512658
UP_SEQ_FEATURE	METAL:Zinc	7	2.7450980392156863	0.18903105401147802	DNMT1, PRIM1, POLD1, TRP53, TK1, POLE, SLFN9	245	350	22239	1.8154285714285712	1.0	1.0	0.9834619625137817
Annotation Cluster 20	Enrichment Score: 2.037457126692807
Category	Term	Count	%	PValue	Genes	List Total	Pop Hits	Pop Total	Fold Enrichment	Bonferroni	Benjamini	FDR
UP_KW_MOLECULAR_FUNCTION	KW-0678~Repressor	21	8.235294117647058	4.6164305405319435E-4	SUZ12, CASP8AP2, DNMT1, UHRF1, CNBP, YBX1, PA2G4, YBX3, HNRNPAB, SMCHD1, RBBP4, TRP53, APEX1, ID2, BIRC5, HDGF, SRSF7, LYAR, E2F8, EZH2, NELFE	184	565	11838	2.3912851096575602	0.026426035705874096	0.004462549522514212	0.004000906468461018
GOTERM_BP_DIRECT	GO:0000122~negative regulation of transcription from RNA polymerase II promoter	25	9.803921568627452	0.0010463830462227833	DNMT1, PCNA, RIF1, UHRF1, HMGB2, YBX1, HMGB1, YBX3, ASCL2, AURKB, C1QBP, MYB, NSD2, LYAR, E2F8, NELFE, SUZ12, CBX5, RFC1, CNBP, HNRNPAB, ID2, TRP53, HDGF, EZH2	246	967	19672	2.0674115738055003	0.7790180686247168	0.029585967699083403	0.028129238360224233
UP_KW_BIOLOGICAL_PROCESS	KW-0805~Transcription regulation	42	16.470588235294116	0.11982831783057157	DNMT1, UHRF1, CDCA7, HMGB2, DPY30, PSIP1, YBX1, BRCA1, YBX3, PMF1, CHAF1B, RBBP4, RUVBL2, C1QBP, MYB, NSD2, LYAR, E2F8, TCEAL9, NELFE, SUZ12, CASP8AP2, HELLS, SMARCC1, RFC1, CNBP, ATAD2, SSRP1, PA2G4, BAZ1B, HNRNPAB, TFDP1, PHF5A, APEX1, ID2, TRP53, HNRNPD, BIRC5, HDGF, SUPT16, EZH2, ASF1B	196	1885	10725	1.2192118226600985	0.999897940787233	0.3830184469735476	0.3404608417542645
UP_KW_BIOLOGICAL_PROCESS	KW-0804~Transcription	43	16.862745098039216	0.12235311500543881	DNMT1, UHRF1, PRIM1, CDCA7, HMGB2, DPY30, PSIP1, YBX1, BRCA1, YBX3, PMF1, CHAF1B, RBBP4, RUVBL2, C1QBP, MYB, NSD2, LYAR, E2F8, TCEAL9, NELFE, SUZ12, CASP8AP2, HELLS, SMARCC1, RFC1, CNBP, ATAD2, SSRP1, PA2G4, BAZ1B, HNRNPAB, TFDP1, PHF5A, APEX1, ID2, TRP53, HNRNPD, BIRC5, HDGF, SUPT16, EZH2, ASF1B	196	1940	10725	1.212852409004839	0.9999170098148782	0.3830184469735476	0.3404608417542645
Annotation Cluster 21	Enrichment Score: 2.0360763453980373
Category	Term	Count	%	PValue	Genes	List Total	Pop Hits	Pop Total	Fold Enrichment	Bonferroni	Benjamini	FDR
GOTERM_BP_DIRECT	GO:0071479~cellular response to ionizing radiation	5	1.9607843137254901	0.0021558117278866647	RAD51AP1, RAD51, FIGNL1, TRP53, BRCA1	246	44	19672	9.087213599408722	0.955489768738802	0.051315922677214354	0.048789271838045
BIOCARTA	m_atmPathway:ATM Signaling Pathway	5	1.9607843137254901	0.003260362475429487	RAD51, TRP53, CHEK1, RPA1, BRCA1	43	20	1286	7.476744186046511	0.1671307285183089	0.0817064178423698	0.07130741920788637
BIOCARTA	m_atrbrcaPathway:Role of BRCA1, BRCA2 and ATR in Cancer Susceptibility	4	1.5686274509803921	0.025083954680718463	RAD51, TRP53, CHEK1, BRCA1	43	20	1286	5.981395348837209	0.758918316484569	0.1970882153485022	0.17200426066778374
BIOCARTA	m_g2Pathway:Cell Cycle: G2/M Checkpoint	4	1.5686274509803921	0.040683835972859544	TRP53, CHEK1, CDK1, BRCA1	43	24	1286	4.984496124031007	0.9023080715682682	0.2237610978507275	0.19528241266972582
Annotation Cluster 22	Enrichment Score: 1.9604522392875825
Category	Term	Count	%	PValue	Genes	List Total	Pop Hits	Pop Total	Fold Enrichment	Bonferroni	Benjamini	FDR
GOTERM_BP_DIRECT	GO:0048511~rhythmic process	8	3.1372549019607843	0.0031048445837163516	TOP2A, TRP53, ID2, CDK1, RACK1, HNRNPD, DTL, EZH2	246	153	19672	4.181306126786759	0.9887135320030895	0.06505706867375535	0.06185384268496435
GOTERM_BP_DIRECT	GO:0042752~regulation of circadian rhythm	5	1.9607843137254901	0.010259363236092172	TOP2A, ID2, CDK1, HNRNPD, EZH2	246	68	19672	5.8799617407938785	0.9999996517737336	0.14794001786444913	0.1406558699668237
UP_KW_BIOLOGICAL_PROCESS	KW-0090~Biological rhythms	8	3.1372549019607843	0.01900003329952101	TOP2A, TRP53, ID2, CDK1, RACK1, HNRNPD, DTL, EZH2	196	149	10725	2.937953704971921	0.7487144763670519	0.12436385432413753	0.11054564828812226
GOTERM_BP_DIRECT	GO:0010629~negative regulation of gene expression	11	4.313725490196078	0.023783535169645036	NPM1, DNMT1, TRP53, ID2, EIF4A3, CDK1, RACK1, HNRNPD, HMGB2, NME1, EZH2	246	387	19672	2.272977458456755	0.9999999999999991	0.266382772389794	0.2532668383816974
Annotation Cluster 23	Enrichment Score: 1.8793713122779294
Category	Term	Count	%	PValue	Genes	List Total	Pop Hits	Pop Total	Fold Enrichment	Bonferroni	Benjamini	FDR
UP_KW_CELLULAR_COMPONENT	KW-0496~Mitochondrion	29	11.372549019607844	0.002830451431588725	FEN1, TOMM40, SHMT2, MRPL18, MRPL12, TYMS, HSPD1, TIMM50, TXN2, MT-ND1, PYCARD, C1QBP, CASP8AP2, HSP90AA1, IDH2, MRPL28, HSPE1, OLFM4, DHFR, RAD51, CPS1, APEX1, TRP53, HAT1, NDUFAF2, CDK1, MT-CYTB, FKBP4, TOMM5	237	1199	17654	1.8016631299641406	0.08151889123186007	0.01213050613538025	0.01213050613538025
UP_KW_DOMAIN	KW-0809~Transit peptide	11	4.313725490196078	0.012343761408806199	CPS1, SHMT2, MRPL18, C1QBP, IDH2, NDUFAF2, MRPL28, MRPL12, HSPD1, TXN2, TIMM50	125	541	15341	2.4953937153419594	0.19034725511500572	0.10492197197485269	0.10492197197485269
UP_SEQ_FEATURE	TRANSIT:Mitochondrion	11	4.313725490196078	0.06585410280977926	CPS1, SHMT2, MRPL18, C1QBP, IDH2, NDUFAF2, MRPL28, MRPL12, HSPD1, TXN2, TIMM50	245	527	22239	1.8946597994036323	1.0	1.0	0.9834619625137817
Annotation Cluster 24	Enrichment Score: 1.78884378667388
Category	Term	Count	%	PValue	Genes	List Total	Pop Hits	Pop Total	Fold Enrichment	Bonferroni	Benjamini	FDR
GOTERM_MF_DIRECT	GO:0016853~isomerase activity	8	3.1372549019607843	0.0018813516886093875	TOP2A, PPIL1, ISYNA1, DKC1, PTGES3, FKBP4, FKBP3, HSPD1	242	133	18371	4.566208910706519	0.612178926972595	0.03154399664568406	0.02966264495707468
UP_KW_MOLECULAR_FUNCTION	KW-0413~Isomerase	8	3.1372549019607843	0.004566263977775851	TOP2A, PPIL1, ISYNA1, DKC1, PTGES3, FKBP4, FKBP3, HSPD1	184	133	11838	3.869892121608369	0.23313908466846966	0.03310541383887492	0.02968071585554303
GOTERM_MF_DIRECT	GO:0003755~peptidyl-prolyl cis-trans isomerase activity	3	1.1764705882352942	0.08857506657284174	PPIL1, FKBP4, FKBP3	242	38	18371	5.993149195302306	1.0	0.5367862468209565	0.5047711625175197
UP_KW_MOLECULAR_FUNCTION	KW-0697~Rotamase	3	1.1764705882352942	0.09189298596590503	PPIL1, FKBP4, FKBP3	184	33	11838	5.848814229249012	0.9962679474928691	0.3806995132873209	0.3413168050162187
Annotation Cluster 25	Enrichment Score: 1.7736410921030046
Category	Term	Count	%	PValue	Genes	List Total	Pop Hits	Pop Total	Fold Enrichment	Bonferroni	Benjamini	FDR
KEGG_PATHWAY	mmu01230:Biosynthesis of amino acids	7	2.7450980392156863	0.0017859368116167206	PYCRL, CPS1, SHMT2, PSAT1, SHMT1, IDH2, PHGDH	147	79	8941	5.389391199517782	0.24739730973268548	0.02581490482245987	0.023379536442982525
GOTERM_BP_DIRECT	GO:0008652~cellular amino acid biosynthetic process	3	1.1764705882352942	0.03561377685551136	PYCRL, PSAT1, PHGDH	246	24	19672	9.995934959349594	1.0	0.3500759362944607	0.3328391876974381
UP_KW_BIOLOGICAL_PROCESS	KW-0028~Amino-acid biosynthesis	3	1.1764705882352942	0.0750918149867309	PYCRL, PSAT1, PHGDH	196	25	10725	6.566326530612245	0.9963767288210167	0.28455845679182235	0.25294085048161985
Annotation Cluster 26	Enrichment Score: 1.697765224142142
Category	Term	Count	%	PValue	Genes	List Total	Pop Hits	Pop Total	Fold Enrichment	Bonferroni	Benjamini	FDR
UP_SEQ_FEATURE	DOMAIN:HMG box	4	1.5686274509803921	0.011655819687718798	NSD2, HMGB2, SSRP1, HMGB1	245	43	22239	8.443853820598008	0.9999761957728586	0.44097851151869455	0.4332079650602153
UP_SEQ_FEATURE	DNA_BIND:HMG box	4	1.5686274509803921	0.019428317905070755	NSD2, HMGB2, SSRP1, HMGB1	245	52	22239	6.9824175824175825	0.9999999816664242	0.6192430074374908	0.6083312363813236
INTERPRO	IPR009071:High mobility group (HMG) box domain	4	1.5686274509803921	0.02627927273985608	NSD2, HMGB2, SSRP1, HMGB1	242	55	20686	6.216679188580016	0.9999990573942127	0.4984531164265502	0.49271277343507364
SMART	SM00398:HMG	4	1.5686274509803921	0.02718615192576085	NSD2, HMGB2, SSRP1, HMGB1	131	53	10580	6.095347832349129	0.9270835195903557	0.23478949390429824	0.2273750888336362
Annotation Cluster 27	Enrichment Score: 1.6599657692902925
Category	Term	Count	%	PValue	Genes	List Total	Pop Hits	Pop Total	Fold Enrichment	Bonferroni	Benjamini	FDR
GOTERM_BP_DIRECT	GO:0006564~L-serine biosynthetic process	3	1.1764705882352942	9.117013286175751E-4	SHMT2, PSAT1, PHGDH	246	4	19672	59.97560975609756	0.7315989535566811	0.02683006767074578	0.02550903105172848
KEGG_PATHWAY	mmu01230:Biosynthesis of amino acids	7	2.7450980392156863	0.0017859368116167206	PYCRL, CPS1, SHMT2, PSAT1, SHMT1, IDH2, PHGDH	147	79	8941	5.389391199517782	0.24739730973268548	0.02581490482245987	0.023379536442982525
GOTERM_BP_DIRECT	GO:0006563~L-serine metabolic process	3	1.1764705882352942	0.0022419577868685882	SHMT2, SHMT1, PHGDH	246	6	19672	39.983739837398375	0.9607000711505339	0.051315922677214354	0.048789271838045
KEGG_PATHWAY	mmu01200:Carbon metabolism	8	3.1372549019607843	0.0035944141219915126	CPS1, SHMT2, PSAT1, SHMT1, IDH2, PGP, PHGDH, ACAT2	147	121	8941	4.021363917467814	0.43590998460238717	0.040822274671189325	0.03697111668334128
GOTERM_BP_DIRECT	GO:0006544~glycine metabolic process	3	1.1764705882352942	0.006508215635471572	SHMT2, SHMT1, PHGDH	246	10	19672	23.990243902439026	0.9999185498518961	0.11040996407470598	0.10497368983801794
KEGG_PATHWAY	mmu00260:Glycine, serine and threonine metabolism	4	1.5686274509803921	0.027131897050771604	SHMT2, PSAT1, SHMT1, PHGDH	147	40	8941	6.082312925170068	0.9873939110185422	0.21569858155363425	0.19534965876555554
INTERPRO	IPR015422:Pyridoxal phosphate-dependent transferase, major region, subdomain 2	3	1.1764705882352942	0.0756124046374734	SHMT2, PSAT1, SHMT1	242	39	20686	6.575333757151939	1.0	1.0	0.9903846153846154
INTERPRO	IPR015421:Pyridoxal phosphate-dependent transferase, major region, subdomain 1	3	1.1764705882352942	0.08591582653189814	SHMT2, PSAT1, SHMT1	242	42	20686	6.105667060212515	1.0	1.0	0.9903846153846154
INTERPRO	IPR015424:Pyridoxal phosphate-dependent transferase	3	1.1764705882352942	0.09300537394743864	SHMT2, PSAT1, SHMT1	242	44	20686	5.828136739293765	1.0	1.0	0.9903846153846154
GOTERM_MF_DIRECT	GO:0030170~pyridoxal phosphate binding	3	1.1764705882352942	0.15789132957317792	SHMT2, PSAT1, SHMT1	242	54	18371	4.2174012855831045	1.0	0.7422368109841915	0.6979682139075996
UP_KW_LIGAND	KW-0663~Pyridoxal phosphate	3	1.1764705882352942	0.2300336287557424	SHMT2, PSAT1, SHMT1	102	59	6562	3.271186440677966	0.9930343220314505	0.6119927286981383	0.6119927286981383
KEGG_PATHWAY	mmu01240:Biosynthesis of cofactors	5	1.9607843137254901	0.23668491353039706	DHFR, SHMT2, PSAT1, SHMT1, NME1	147	152	8941	2.0007608306480487	1.0	1.0	0.9113924050632911
Annotation Cluster 28	Enrichment Score: 1.638470365113095
Category	Term	Count	%	PValue	Genes	List Total	Pop Hits	Pop Total	Fold Enrichment	Bonferroni	Benjamini	FDR
GOTERM_BP_DIRECT	GO:0006177~GMP biosynthetic process	3	1.1764705882352942	0.005249502474065604	IMPDH2, GMPS, PAICS	246	9	19672	26.655826558265584	0.9994943779845569	0.09582003250129875	0.09110212521448029
UP_KW_BIOLOGICAL_PROCESS	KW-0658~Purine biosynthesis	3	1.1764705882352942	0.02248698368674266	IMPDH2, GMPS, PAICS	196	13	10725	12.627551020408163	0.8055430219361853	0.13492190212045596	0.11993057966262752
GOTERM_BP_DIRECT	GO:0006164~purine nucleotide biosynthetic process	3	1.1764705882352942	0.03561377685551136	IMPDH2, GMPS, PAICS	246	24	19672	9.995934959349594	1.0	0.3500759362944607	0.3328391876974381
KEGG_PATHWAY	mmu00230:Purine metabolism	6	2.3529411764705883	0.06644329427692658	RRM1, RRM2, IMPDH2, GMPS, PAICS, NME1	147	133	8941	2.743900567745895	0.9999821198256503	0.48020380863778755	0.4349015625398831
Annotation Cluster 29	Enrichment Score: 1.57866599546563
Category	Term	Count	%	PValue	Genes	List Total	Pop Hits	Pop Total	Fold Enrichment	Bonferroni	Benjamini	FDR
SMART	SM00292:BRCT	3	1.1764705882352942	0.022348958667807825	RFC1, TOPBP1, BRCA1	131	19	10580	12.752109280835677	0.8831933998297223	0.23478949390429824	0.2273750888336362
UP_SEQ_FEATURE	DOMAIN:BRCT	3	1.1764705882352942	0.026066846636600832	RFC1, TOPBP1, BRCA1	245	23	22239	11.83975155279503	0.999999999961588	0.6961381395892222	0.6838713882308218
INTERPRO	IPR001357:BRCT domain	3	1.1764705882352942	0.03152508197020237	RFC1, TOPBP1, BRCA1	242	24	20686	10.684917355371901	0.9999999435004797	0.5142599236384114	0.5083375444794278
Annotation Cluster 30	Enrichment Score: 1.5765754168500556
Category	Term	Count	%	PValue	Genes	List Total	Pop Hits	Pop Total	Fold Enrichment	Bonferroni	Benjamini	FDR
SMART	SM00293:PWWP	3	1.1764705882352942	0.024635128294344	NSD2, PSIP1, HDGF	131	20	10580	12.114503816793892	0.9064862511478257	0.23478949390429824	0.2273750888336362
INTERPRO	IPR000313:PWWP	3	1.1764705882352942	0.0267882672935574	NSD2, PSIP1, HDGF	242	22	20686	11.65627347858753	0.9999992821692579	0.4984531164265502	0.49271277343507364
UP_SEQ_FEATURE	DOMAIN:PWWP	3	1.1764705882352942	0.02823412268063346	NSD2, PSIP1, HDGF	245	24	22239	11.34642857142857	0.9999999999949187	0.7121273165004217	0.6995788175312513
Annotation Cluster 31	Enrichment Score: 1.3548757612176348
Category	Term	Count	%	PValue	Genes	List Total	Pop Hits	Pop Total	Fold Enrichment	Bonferroni	Benjamini	FDR
GOTERM_BP_DIRECT	GO:0006338~chromatin remodeling	7	2.7450980392156863	0.006473873124724125	NPM1, SMARCC1, RBBP4, RUVBL2, MYB, SMARCA5, BAZ1B	246	133	19672	4.208814719726144	0.9999143870460478	0.11040996407470598	0.10497368983801794
INTERPRO	IPR001005:SANT/Myb domain	4	1.5686274509803921	0.025055781409740782	SMARCC1, MYB, SMARCA5, EZH2	242	54	20686	6.331802877257423	0.9999981867434119	0.4984531164265502	0.49271277343507364
SMART	SM00717:SANT	4	1.5686274509803921	0.02587386500413396	SMARCC1, MYB, SMARCA5, EZH2	131	52	10580	6.212566059894304	0.9171211817498025	0.23478949390429824	0.2273750888336362
INTERPRO	IPR009057:Homeodomain-like	3	1.1764705882352942	0.9069085825081009	SMARCC1, MYB, SMARCA5	242	338	20686	0.7586923565944544	1.0	1.0	0.9903846153846154
Annotation Cluster 32	Enrichment Score: 1.3512583651440104
Category	Term	Count	%	PValue	Genes	List Total	Pop Hits	Pop Total	Fold Enrichment	Bonferroni	Benjamini	FDR
GOTERM_BP_DIRECT	GO:0051028~mRNA transport	6	2.3529411764705883	0.007969595755276459	EIF5A, SLBP, ALYREF, EIF4A3, SRSF3, SRSF7	246	99	19672	4.846513919684651	0.9999902495368538	0.12628744042976542	0.12006940418114313
UP_KW_BIOLOGICAL_PROCESS	KW-0509~mRNA transport	5	1.9607843137254901	0.0891868264817127	EIF5A, ALYREF, EIF4A3, SRSF3, SRSF7	196	93	10725	2.941902567478604	0.9988007496764038	0.3210725753341657	0.2853978447414806
GOTERM_BP_DIRECT	GO:0006406~mRNA export from nucleus	3	1.1764705882352942	0.12430480044909006	EIF5A, ALYREF, SRSF3	246	49	19672	4.895968143354903	1.0	0.8038005481954612	0.7642236834784865
Annotation Cluster 33	Enrichment Score: 1.2559730974018872
Category	Term	Count	%	PValue	Genes	List Total	Pop Hits	Pop Total	Fold Enrichment	Bonferroni	Benjamini	FDR
GOTERM_MF_DIRECT	GO:0004518~nuclease activity	7	2.7450980392156863	0.007958356963497976	TSEN34, FEN1, RNASEH2A, APEX1, POLD1, G3BP1, SLFN9	242	132	18371	4.025701227147508	0.982030284973214	0.11119593201776337	0.10456396788151508
GOTERM_MF_DIRECT	GO:0004519~endonuclease activity	5	1.9607843137254901	0.03763757478341435	FEN1, RNASEH2A, APEX1, G3BP1, SLFN9	242	96	18371	3.9538137052341598	0.9999999958375893	0.3256385525692924	0.30621677010989135
UP_KW_MOLECULAR_FUNCTION	KW-0255~Endonuclease	5	1.9607843137254901	0.04411578919460283	FEN1, RNASEH2A, APEX1, G3BP1, SLFN9	184	86	11838	3.740520728008089	0.9269690910295345	0.21322631444058032	0.19116841984327893
UP_KW_MOLECULAR_FUNCTION	KW-0540~Nuclease	6	2.3529411764705883	0.07954111282087722	FEN1, RNASEH2A, APEX1, POLD1, G3BP1, SLFN9	184	148	11838	2.608254994124559	0.9918293816466512	0.35487573412391377	0.3181644512835089
GOTERM_MF_DIRECT	GO:0004527~exonuclease activity	3	1.1764705882352942	0.1487326117913264	FEN1, APEX1, POLD1	242	52	18371	4.3796090273363	1.0	0.7125000355336875	0.6700050035933085
UP_KW_MOLECULAR_FUNCTION	KW-0269~Exonuclease	3	1.1764705882352942	0.18626208034768463	FEN1, APEX1, POLD1	184	51	11838	3.784526854219949	0.9999935715813902	0.5685895084297742	0.5097699041094527
Annotation Cluster 34	Enrichment Score: 1.2552243521779016
Category	Term	Count	%	PValue	Genes	List Total	Pop Hits	Pop Total	Fold Enrichment	Bonferroni	Benjamini	FDR
GOTERM_CC_DIRECT	GO:0000307~cyclin-dependent protein kinase holoenzyme complex	5	1.9607843137254901	0.001236776905683451	CCNA2, PCNA, CDK4, CDK1, CKS1B	253	39	20815	10.547785547785548	0.35473228757786135	0.007960345902035303	0.006408753056723337
KEGG_PATHWAY	mmu04115:p53 signaling pathway	6	2.3529411764705883	0.006309170442215849	RRM2, SIVA1, CDK4, TRP53, CHEK1, CDK1	147	72	8941	5.0685941043083895	0.6344440822596157	0.06269738126952	0.056782533979942644
BIOCARTA	m_rbPathway:RB Tumor Suppressor/Checkpoint Signaling in response to DNA damage	4	1.5686274509803921	0.0073796291342158255	CDK4, TRP53, CHEK1, CDK1	43	13	1286	9.202146690518783	0.3395221066184888	0.091647298114197	0.07998309653602648
BIOCARTA	m_g1Pathway:Cell Cycle: G1/S Check Point	5	1.9607843137254901	0.00999788706700331	DHFR, TFDP1, CDK4, TRP53, CDK1	43	27	1286	5.53832902670112	0.4303307151089719	0.091647298114197	0.07998309653602648
GOTERM_BP_DIRECT	GO:0000086~G2/M transition of mitotic cell cycle	4	1.5686274509803921	0.01954429099292305	CCNA2, CHEK1, CDK1, BIRC5	246	46	19672	6.953693884764935	0.9999999999995643	0.234857230098292	0.2232935245941459
BIOCARTA	m_g2Pathway:Cell Cycle: G2/M Checkpoint	4	1.5686274509803921	0.040683835972859544	TRP53, CHEK1, CDK1, BRCA1	43	24	1286	4.984496124031007	0.9023080715682682	0.2237610978507275	0.19528241266972582
BIOCARTA	m_EfpPathway:Estrogen-responsive protein Efp controls cell cycle and breast tumors growth	3	1.1764705882352942	0.06468443906340485	CDK4, TRP53, CDK1	43	13	1286	6.901610017889087	0.9763594841377055	0.2964703457072722	0.2587377562536194
GOTERM_BP_DIRECT	GO:0031100~animal organ regeneration	3	1.1764705882352942	0.14115389560750757	CCNA2, CDK4, CDK1	246	53	19672	4.52646111366774	1.0	0.8588350947933583	0.8165484847168476
KEGG_PATHWAY	mmu04218:Cellular senescence	6	2.3529411764705883	0.18232950824708186	CCNA2, RBBP4, CDK4, TRP53, CHEK1, CDK1	147	184	8941	1.9833629103815436	0.9999999999999875	1.0	0.9113924050632911
KEGG_PATHWAY	mmu05166:Human T-cell leukemia virus 1 infection	7	2.7450980392156863	0.224505142004363	CCNA2, RANBP1, CDK4, TRP53, CHEK1, ANAPC5, RAN	147	250	8941	1.703047619047619	1.0	1.0	0.9113924050632911
KEGG_PATHWAY	mmu05203:Viral carcinogenesis	6	2.3529411764705883	0.31926096873830523	CCNA2, RANBP1, CDK4, TRP53, CHEK1, CDK1	147	229	8941	1.5936191070314587	1.0	1.0	0.9113924050632911
KEGG_PATHWAY	mmu05169:Epstein-Barr virus infection	3	1.1764705882352942	0.8952838371964221	CCNA2, CDK4, TRP53	147	231	8941	0.7899107695026062	1.0	1.0	0.9113924050632911
KEGG_PATHWAY	mmu05165:Human papillomavirus infection	3	1.1764705882352942	0.983450956607304	CCNA2, CDK4, TRP53	147	362	8941	0.5040590821964144	1.0	1.0	0.983450956607304
Annotation Cluster 35	Enrichment Score: 1.2228212344154346
Category	Term	Count	%	PValue	Genes	List Total	Pop Hits	Pop Total	Fold Enrichment	Bonferroni	Benjamini	FDR
UP_SEQ_FEATURE	REPEAT:1	6	2.3529411764705883	0.0327183527714891	DNMT1, TCOF1, NCL, KNL1, SRSF7, NELFE	245	161	22239	3.382786157941437	0.9999999999999237	0.7149112424191991	0.7023136874867023
UP_SEQ_FEATURE	REPEAT:4	5	1.9607843137254901	0.033118415639423526	DNMT1, TCOF1, NCL, SRSF7, NELFE	245	110	22239	4.125974025974026	0.9999999999999476	0.7149112424191991	0.7023136874867023
UP_SEQ_FEATURE	REPEAT:2	6	2.3529411764705883	0.03425623541487535	DNMT1, TCOF1, NCL, KNL1, SRSF7, NELFE	245	163	22239	3.3412795793163887	0.999999999999982	0.7149112424191991	0.7023136874867023
UP_SEQ_FEATURE	REPEAT:6	4	1.5686274509803921	0.04950475571339534	DNMT1, TCOF1, NCL, NELFE	245	75	22239	4.841142857142858	1.0	0.9364649622450619	0.9199633770072634
UP_SEQ_FEATURE	REPEAT:3	5	1.9607843137254901	0.057749894090670266	DNMT1, TCOF1, NCL, SRSF7, NELFE	245	132	22239	3.438311688311688	1.0	1.0	0.9834619625137817
UP_SEQ_FEATURE	REPEAT:8	3	1.1764705882352942	0.1481939897892005	TCOF1, NCL, NELFE	245	62	22239	4.392165898617511	1.0	1.0	0.9834619625137817
UP_SEQ_FEATURE	REPEAT:7	3	1.1764705882352942	0.17523547783135307	TCOF1, NCL, NELFE	245	69	22239	3.9465838509316766	1.0	1.0	0.9834619625137817
Annotation Cluster 36	Enrichment Score: 1.181534419104528
Category	Term	Count	%	PValue	Genes	List Total	Pop Hits	Pop Total	Fold Enrichment	Bonferroni	Benjamini	FDR
GOTERM_CC_DIRECT	GO:0005840~ribosome	9	3.5294117647058822	0.0027437562424324755	RPS9, MRPL18, RPLP1, RPL12, RACK1, MRPL28, RPSA, HSPA14, MRPL12	253	196	20815	3.7778293135435996	0.6219106150911563	0.015711583501411486	0.012649156208763484
UP_KW_MOLECULAR_FUNCTION	KW-0689~Ribosomal protein	8	3.1372549019607843	0.026127068282127713	RPS9, MRPL18, RPLP1, RPL12, RACK1, MRPL28, RPSA, MRPL12	184	187	11838	2.752383166705417	0.7846558338068623	0.16098889341261494	0.14433486995613753
GOTERM_MF_DIRECT	GO:0003735~structural constituent of ribosome	7	2.7450980392156863	0.03547338166372155	RPS9, MRPL18, RPLP1, RPL12, MRPL28, RPSA, MRPL12	242	185	18371	2.8723922269376816	0.9999999871159796	0.32442019957912616	0.3050710823080053
KEGG_PATHWAY	mmu03010:Ribosome	7	2.7450980392156863	0.07270651940072162	RPS9, MRPL18, RPLP1, RPL12, MRPL28, RPSA, MRPL12	147	179	8941	2.378558127161479	0.999993868936325	0.502623329770206	0.4552060345088658
GOTERM_CC_DIRECT	GO:0022626~cytosolic ribosome	4	1.5686274509803921	0.07748056118278615	RPS9, RPLP1, RPL12, RPSA	253	82	20815	4.013303769401331	0.9999999999996007	0.27156553127431976	0.2186332667039015
GOTERM_CC_DIRECT	GO:0005762~mitochondrial large ribosomal subunit	3	1.1764705882352942	0.16858215777036828	MRPL18, MRPL28, MRPL12	253	61	20815	4.0461997019374065	1.0	0.5057464733111048	0.40716877088605896
GOTERM_BP_DIRECT	GO:0006412~translation	7	2.7450980392156863	0.189017661605601	EIF5A, RPS9, MRPL18, RPL12, RACK1, RPSA, MRPL12	246	309	19672	1.8115610282316414	1.0	1.0	0.9514226231783484
KEGG_PATHWAY	mmu05171:Coronavirus disease - COVID-19	4	1.5686274509803921	0.7732247432338268	RPS9, RPLP1, RPL12, RPSA	147	247	8941	0.9849899473959625	1.0	1.0	0.9113924050632911
Annotation Cluster 37	Enrichment Score: 1.0844548367854685
Category	Term	Count	%	PValue	Genes	List Total	Pop Hits	Pop Total	Fold Enrichment	Bonferroni	Benjamini	FDR
UP_KW_CELLULAR_COMPONENT	KW-0493~Microtubule	9	3.5294117647058822	0.03373179912293307	NUDC, TUBA1B, TUBB5, HAUS8, HOOK1, STMN1, BIRC5, FKBP4, KIF15	237	278	17654	2.411529004644386	0.6427842290486598	0.10119539736879922	0.10119539736879922
GOTERM_CC_DIRECT	GO:0005856~cytoskeleton	25	9.803921568627452	0.04414029790629706	RIF1, SSNA1, CDCA8, AURKB, KIF15, TUBA1B, TUBB5, HAUS8, CHEK1, STMN1, FBXO5, TOPBP1, NPM1, NUDC, CENPV, VRK1, RAD51, HOOK1, TRP53, CDK1, BIRC5, ANAPC5, TAGLN2, FKBP4, DTL	253	1370	20815	1.5013271400132713	0.999999885308815	0.17361850509810176	0.13977761003660735
GOTERM_CC_DIRECT	GO:0005874~microtubule	9	3.5294117647058822	0.07455764268897022	NUDC, TUBA1B, TUBB5, HAUS8, HOOK1, STMN1, BIRC5, FKBP4, KIF15	253	362	20815	2.0454545454545454	0.9999999999987763	0.26393405511895457	0.21248928166356515
UP_KW_CELLULAR_COMPONENT	KW-0206~Cytoskeleton	24	9.411764705882353	0.07477228931189628	NPM1, NUDC, CENPV, RIF1, SSNA1, CDCA8, VRK1, AURKB, KIF15, TUBA1B, RAD51, TUBB5, HAUS8, HOOK1, TRP53, CHEK1, STMN1, CDK1, BIRC5, ANAPC5, TOPBP1, FBXO5, FKBP4, DTL	237	1251	17654	1.429054224974451	0.9028463896737554	0.1869307232797407	0.1869307232797407
GOTERM_MF_DIRECT	GO:0008017~microtubule binding	5	1.9607843137254901	0.4556361827225256	HAUS8, HOOK1, BIRC5, SPC24, KIF15	242	264	18371	1.4377504382669672	1.0	1.0	0.9422310756972112
Annotation Cluster 38	Enrichment Score: 1.053244536407206
Category	Term	Count	%	PValue	Genes	List Total	Pop Hits	Pop Total	Fold Enrichment	Bonferroni	Benjamini	FDR
GOTERM_MF_DIRECT	GO:0051539~4 iron, 4 sulfur cluster binding	4	1.5686274509803921	0.016473271615202956	PRIM2, POLA1, POLD1, POLE	242	41	18371	7.40616811126789	0.9997647975097735	0.20715139056117715	0.19479643684977493
UP_SEQ_FEATURE	METAL:Iron-sulfur (4Fe-4S)	3	1.1764705882352942	0.026066846636600832	PRIM2, POLD1, POLE	245	23	22239	11.83975155279503	0.999999999961588	0.6961381395892222	0.6838713882308218
GOTERM_MF_DIRECT	GO:0051536~iron-sulfur cluster binding	4	1.5686274509803921	0.05791268535081397	PRIM2, POLA1, POLD1, POLE	242	67	18371	4.532132724805724	0.9999999999999072	0.4102828272036539	0.3858126784638733
UP_KW_LIGAND	KW-0004~4Fe-4S	3	1.1764705882352942	0.10550903409715995	PRIM2, POLD1, POLE	102	36	6562	5.361111111111112	0.879789275425106	0.5011679119615098	0.5011679119615098
UP_KW_LIGAND	KW-0411~Iron-sulfur	3	1.1764705882352942	0.2586388432234274	PRIM2, POLD1, POLE	102	64	6562	3.015625	0.9966071338602986	0.6119927286981383	0.6119927286981383
UP_KW_LIGAND	KW-0408~Iron	6	2.3529411764705883	0.7061668492700625	PRIM2, RRM2, POLD1, CYBA, MT-CYTB, POLE	102	381	6562	1.0131233595800524	0.9999999999216723	1.0	1.0
Annotation Cluster 39	Enrichment Score: 0.8285977618249806
Category	Term	Count	%	PValue	Genes	List Total	Pop Hits	Pop Total	Fold Enrichment	Bonferroni	Benjamini	FDR
GOTERM_BP_DIRECT	GO:0032259~methylation	6	2.3529411764705883	0.07222654891353626	FBL, DNMT1, PRMT1, NSD2, TYMS, EZH2	246	178	19672	2.6955330227459577	1.0	0.5586483080773095	0.5311420460291202
GOTERM_MF_DIRECT	GO:0008168~methyltransferase activity	6	2.3529411764705883	0.09039360483227436	FBL, DNMT1, PRMT1, NSD2, TYMS, EZH2	242	181	18371	2.516460435596548	1.0	0.5412855146504049	0.509002084353164
UP_KW_MOLECULAR_FUNCTION	KW-0489~Methyltransferase	6	2.3529411764705883	0.16202575594464327	FBL, DNMT1, PRMT1, NSD2, TYMS, EZH2	184	186	11838	2.0753856942496496	0.9999647321583767	0.5642850439291268	0.5059107290399067
UP_SEQ_FEATURE	REGION:S-adenosyl-L-methionine binding	3	1.1764705882352942	0.24332480494789163	FBL, DNMT1, NSD2	245	86	22239	3.1664451827242526	1.0	1.0	0.9834619625137817
UP_KW_LIGAND	KW-0949~S-adenosyl-L-methionine	5	1.9607843137254901	0.2795156830989547	FBL, DNMT1, PRMT1, NSD2, EZH2	102	174	6562	1.8486590038314175	0.9980281852830988	0.6119927286981383	0.6119927286981383
Annotation Cluster 40	Enrichment Score: 0.6089919795095168
Category	Term	Count	%	PValue	Genes	List Total	Pop Hits	Pop Total	Fold Enrichment	Bonferroni	Benjamini	FDR
GOTERM_BP_DIRECT	GO:0034605~cellular response to heat	3	1.1764705882352942	0.14115389560750757	HSP90AA1, TRP53, HSPD1	246	53	19672	4.52646111366774	1.0	0.8588350947933583	0.8165484847168476
GOTERM_BP_DIRECT	GO:0050821~protein stabilization	5	1.9607843137254901	0.22379789947667098	NPM1, HSP90AA1, TRP53, PTGES3, HSPD1	246	194	19672	2.0610175173916687	1.0	1.0	0.9514226231783484
KEGG_PATHWAY	mmu05417:Lipid and atherosclerosis	5	1.9607843137254901	0.4714929322966773	PYCARD, HSP90AA1, TRP53, CYBA, HSPD1	147	216	8941	1.4079428067523307	1.0	1.0	0.9113924050632911
Annotation Cluster 41	Enrichment Score: 0.5575138137369086
Category	Term	Count	%	PValue	Genes	List Total	Pop Hits	Pop Total	Fold Enrichment	Bonferroni	Benjamini	FDR
GOTERM_MF_DIRECT	GO:0016491~oxidoreductase activity	12	4.705882352941177	0.19442494049102127	DHFR, RRM1, PRDX4, RRM2, PYCRL, APEX1, IMPDH2, IDH2, CYBA, PHGDH, MT-CYTB, DHRS4	242	621	18371	1.4669221862897754	1.0	0.8810427483512046	0.8284954671374151
UP_KW_LIGAND	KW-0521~NADP	5	1.9607843137254901	0.28989129254122337	DHFR, PYCRL, IDH2, CYBA, DHRS4	102	177	6562	1.817325800376648	0.9985031719150145	0.6119927286981383	0.6119927286981383
UP_KW_MOLECULAR_FUNCTION	KW-0560~Oxidoreductase	12	4.705882352941177	0.37711292148952164	DHFR, RRM1, PRDX4, RRM2, PYCRL, IMPDH2, IDH2, CYBA, PHGDH, MT-CYTB, MT-ND1, DHRS4	184	627	11838	1.2313293114208446	0.9999999999988095	1.0	0.9122807017543859
Annotation Cluster 42	Enrichment Score: 0.528256850587914
Category	Term	Count	%	PValue	Genes	List Total	Pop Hits	Pop Total	Fold Enrichment	Bonferroni	Benjamini	FDR
BIOCARTA	m_rbPathway:RB Tumor Suppressor/Checkpoint Signaling in response to DNA damage	4	1.5686274509803921	0.0073796291342158255	CDK4, TRP53, CHEK1, CDK1	43	13	1286	9.202146690518783	0.3395221066184888	0.091647298114197	0.07998309653602648
UP_SEQ_FEATURE	BINDING:ATP	13	5.098039215686274	0.09125607232369215	TOP2A, HSP90AA1, LIG1, EIF4A3, VRK1, AURKB, SRPK1, HSPD1, NME1, CDK4, CHEK1, PBK, CDK1	245	708	22239	1.6667070217917674	1.0	1.0	0.9834619625137817
GOTERM_MF_DIRECT	GO:0016740~transferase activity	30	11.76470588235294	0.11613791601617748	DTYMK, DNMT1, SHMT2, UHRF1, PRIM1, SHMT1, BRCA1, TYMS, AURKB, ACAT2, SRM, FBL, POLD1, CHEK1, NSD2, PBK, TK1, POLE, PRMT1, VRK1, ESCO2, BAZ1B, SRPK1, NME1, POLA1, PSAT1, CDK4, HAT1, CDK1, EZH2	242	1756	18371	1.296922946591615	1.0	0.6214614016610349	0.5843961093154463
UP_SEQ_FEATURE	ACT_SITE:Proton acceptor	14	5.490196078431373	0.13950283604095526	RRM1, VRK1, AURKB, ACAT2, DHRS4, SRM, SRPK1, CDK4, IMPDH2, CHEK1, PBK, CDK1, USP1, TK1	245	843	22239	1.5074733096085406	1.0	1.0	0.9834619625137817
INTERPRO	IPR008271:Serine/threonine-protein kinase, active site	7	2.7450980392156863	0.19145725985811696	CDK4, CHEK1, PBK, CDK1, VRK1, AURKB, SRPK1	242	330	20686	1.813198096669171	1.0	1.0	0.9903846153846154
GOTERM_BP_DIRECT	GO:0018107~peptidyl-threonine phosphorylation	3	1.1764705882352942	0.22599112063129756	CHEK1, PBK, CDK1	246	72	19672	3.331978319783198	1.0	1.0	0.9514226231783484
SMART	SM00220:S_TKc	7	2.7450980392156863	0.32037237254987627	CDK4, CHEK1, PBK, CDK1, VRK1, AURKB, SRPK1	131	378	10580	1.4956177551597398	0.9999999999999999	1.0	0.9787234042553191
GOTERM_BP_DIRECT	GO:0016310~phosphorylation	10	3.9215686274509802	0.33780434910430257	DTYMK, CDK4, CHEK1, PBK, CDK1, VRK1, BAZ1B, AURKB, NME1, SRPK1	246	601	19672	1.3305737050714932	1.0	1.0	0.9514226231783484
GOTERM_MF_DIRECT	GO:0016301~kinase activity	11	4.313725490196078	0.37423526955537223	DTYMK, CDK4, CHEK1, PBK, CDK1, VRK1, TK1, BAZ1B, AURKB, NME1, SRPK1	242	662	18371	1.2613979675913212	1.0	1.0	0.9422310756972112
GOTERM_BP_DIRECT	GO:0018105~peptidyl-serine phosphorylation	4	1.5686274509803921	0.3757767245880823	PBK, CDK1, VRK1, CLSPN	246	176	19672	1.8174427198817447	1.0	1.0	0.9514226231783484
INTERPRO	IPR017441:Protein kinase, ATP binding site	6	2.3529411764705883	0.4809209018820576	CDK4, CHEK1, CDK1, VRK1, AURKB, SRPK1	242	389	20686	1.318447385752831	1.0	1.0	0.9903846153846154
GOTERM_MF_DIRECT	GO:0004674~protein serine/threonine kinase activity	7	2.7450980392156863	0.49007539214902485	CDK4, CHEK1, PBK, CDK1, VRK1, AURKB, SRPK1	242	427	18371	1.2444790678769815	1.0	1.0	0.9422310756972112
UP_SEQ_FEATURE	DOMAIN:Protein kinase	7	2.7450980392156863	0.4980200894646324	CDK4, CHEK1, PBK, CDK1, VRK1, AURKB, SRPK1	245	517	22239	1.2290135396518374	1.0	1.0	0.9834619625137817
INTERPRO	IPR000719:Protein kinase, catalytic domain	7	2.7450980392156863	0.5515404322175067	CDK4, CHEK1, PBK, CDK1, VRK1, AURKB, SRPK1	242	512	20686	1.1686628357438018	1.0	1.0	0.9903846153846154
UP_KW_MOLECULAR_FUNCTION	KW-0808~Transferase	30	11.76470588235294	0.5860932893398487	DTYMK, DNMT1, SHMT2, UHRF1, PRIM1, SHMT1, BRCA1, TYMS, AURKB, ACAT2, SRM, FBL, POLD1, CHEK1, NSD2, PBK, TK1, POLE, PRMT1, VRK1, ESCO2, BAZ1B, SRPK1, NME1, POLA1, PSAT1, CDK4, HAT1, CDK1, EZH2	184	1920	11838	1.005264945652174	1.0	1.0	0.9122807017543859
UP_KW_MOLECULAR_FUNCTION	KW-0723~Serine/threonine-protein kinase	7	2.7450980392156863	0.5903618946948408	CDK4, CHEK1, PBK, CDK1, VRK1, AURKB, SRPK1	184	401	11838	1.1230890165889624	1.0	1.0	0.9122807017543859
GOTERM_BP_DIRECT	GO:0006468~protein phosphorylation	8	3.1372549019607843	0.6224848491252641	CDK4, CHEK1, PBK, CDK1, BIRC5, VRK1, AURKB, SRPK1	246	600	19672	1.0662330623306233	1.0	1.0	0.9514226231783484
UP_KW_MOLECULAR_FUNCTION	KW-0418~Kinase	11	4.313725490196078	0.631316267220501	DTYMK, CDK4, CHEK1, PBK, CDK1, VRK1, TK1, BAZ1B, AURKB, NME1, SRPK1	184	691	11838	1.024177310765746	1.0	1.0	0.9122807017543859
INTERPRO	IPR011009:Protein kinase-like domain	7	2.7450980392156863	0.6319014275623311	CDK4, CHEK1, PBK, CDK1, VRK1, AURKB, SRPK1	242	556	20686	1.0761787264403353	1.0	1.0	0.9903846153846154
GOTERM_MF_DIRECT	GO:0004672~protein kinase activity	7	2.7450980392156863	0.6810524791643152	CDK4, CHEK1, PBK, CDK1, VRK1, AURKB, SRPK1	242	520	18371	1.0219087730451366	1.0	1.0	0.9422310756972112
Annotation Cluster 43	Enrichment Score: 0.4276265508158386
Category	Term	Count	%	PValue	Genes	List Total	Pop Hits	Pop Total	Fold Enrichment	Bonferroni	Benjamini	FDR
GOTERM_BP_DIRECT	GO:0032755~positive regulation of interleukin-6 production	5	1.9607843137254901	0.05013814103202653	PYCARD, NCL, CYBA, HMGB1, HSPD1	246	111	19672	3.602138724089943	1.0	0.44513997378361736	0.4232225409551591
GOTERM_BP_DIRECT	GO:0032760~positive regulation of tumor necrosis factor production	5	1.9607843137254901	0.06015680266193464	PYCARD, NCL, CYBA, HMGB1, HSPD1	246	118	19672	3.3884525285930827	1.0	0.5092723558005625	0.4841972259379828
GOTERM_BP_DIRECT	GO:0032733~positive regulation of interleukin-10 production	3	1.1764705882352942	0.10007843457969862	PYCARD, HMGB1, HSPD1	246	43	19672	5.579126488939308	1.0	0.6904933141814612	0.6564953770754393
GOTERM_BP_DIRECT	GO:0071222~cellular response to lipopolysaccharide	5	1.9607843137254901	0.49732404104858124	PYCARD, CDK4, NCL, HMGB2, HMGB1	246	294	19672	1.3599911509319176	1.0	1.0	0.9514226231783484
UP_KW_BIOLOGICAL_PROCESS	KW-0399~Innate immunity	6	2.3529411764705883	0.7431426055128302	PYCARD, C1QBP, G3BP1, HMGB2, HMGB1, LYAR	196	339	10725	0.9684847390283547	1.0	1.0	0.9014084507042254
GOTERM_BP_DIRECT	GO:0002376~immune system process	6	2.3529411764705883	0.754090079489592	PYCARD, C1QBP, G3BP1, HMGB2, HMGB1, LYAR	246	503	19672	0.9538864374727246	1.0	1.0	0.9514226231783484
GOTERM_BP_DIRECT	GO:0006954~inflammatory response	4	1.5686274509803921	0.8540054352789639	PYCARD, HMGB2, CYBA, HMGB1	246	379	19672	0.8439839543514169	1.0	1.0	0.9514226231783484
GOTERM_BP_DIRECT	GO:0045087~innate immune response	7	2.7450980392156863	0.8571195998388622	PYCARD, C1QBP, G3BP1, HMGB2, CYBA, HMGB1, LYAR	246	683	19672	0.8195788546465259	1.0	1.0	0.9514226231783484
UP_KW_BIOLOGICAL_PROCESS	KW-0395~Inflammatory response	3	1.1764705882352942	0.8659976187501663	PYCARD, HMGB2, HMGB1	196	191	10725	0.8594668233785661	1.0	1.0	0.9014084507042254
UP_KW_BIOLOGICAL_PROCESS	KW-0391~Immunity	6	2.3529411764705883	0.992630040449406	PYCARD, C1QBP, G3BP1, HMGB2, HMGB1, LYAR	196	645	10725	0.5090175605125771	1.0	1.0	0.992630040449406
Annotation Cluster 44	Enrichment Score: 0.42493750786010753
Category	Term	Count	%	PValue	Genes	List Total	Pop Hits	Pop Total	Fold Enrichment	Bonferroni	Benjamini	FDR
UP_SEQ_FEATURE	DOMAIN:Helicase C-terminal	3	1.1764705882352942	0.34044718326514645	HELLS, EIF4A3, SMARCA5	245	110	22239	2.4755844155844158	1.0	1.0	0.9834619625137817
UP_SEQ_FEATURE	DOMAIN:Helicase ATP-binding	3	1.1764705882352942	0.36820000771699896	HELLS, EIF4A3, SMARCA5	245	117	22239	2.327472527472527	1.0	1.0	0.9834619625137817
INTERPRO	IPR001650:Helicase, C-terminal	3	1.1764705882352942	0.371641745528406	HELLS, EIF4A3, SMARCA5	242	111	20686	2.310252401161492	1.0	1.0	0.9903846153846154
INTERPRO	IPR014001:Helicase, superfamily 1/2, ATP-binding domain	3	1.1764705882352942	0.38410002764821405	HELLS, EIF4A3, SMARCA5	242	114	20686	2.249456285341453	1.0	1.0	0.9903846153846154
SMART	SM00490:HELICc	3	1.1764705882352942	0.3927304461809893	HELLS, EIF4A3, SMARCA5	131	110	10580	2.2026370575988894	1.0	1.0	0.9787234042553191
SMART	SM00487:DEXDc	3	1.1764705882352942	0.4014005965785681	HELLS, EIF4A3, SMARCA5	131	112	10580	2.1633042529989095	1.0	1.0	0.9787234042553191
Annotation Cluster 45	Enrichment Score: 0.41081225064474813
Category	Term	Count	%	PValue	Genes	List Total	Pop Hits	Pop Total	Fold Enrichment	Bonferroni	Benjamini	FDR
UP_KW_DOMAIN	KW-0863~Zinc-finger	19	7.450980392156863	0.05452398125690991	SUZ12, DNMT1, UHRF1, CNBP, RPA1, U2AF1, ESCO2, BRCA1, BAZ1B, POLA1, NEIL3, POLD1, NSD2, RP9, FBXO5, SRSF7, LYAR, POLE, MCM2	125	1491	15341	1.5639382964453385	0.6144694460744924	0.2906659023295365	0.2906659023295365
GOTERM_MF_DIRECT	GO:0046872~metal ion binding	49	19.215686274509807	0.4347784051026102	TOP2A, FEN1, BRCA1, CSRP2, CLCA3B, IMPA2, FBXO5, TK1, POLE, LIG1, CYBA, ESCO2, BAZ1B, NME1, NEIL3, PGP, BIRC5, RP9, SRSF7, DCTPP1, MCM2, PRIM2, DNMT1, RNASEH2A, UHRF1, PRIM1, U2AF1, SLFN9, AURKB, POLD1, FIGNL1, NSD2, LYAR, SUZ12, CENPV, RRM2, SIVA1, CNBP, IDH2, RPA1, HSPE1, POLA1, PHF5A, CPS1, APEX1, TRP53, IMPDH2, MT-CYTB, RAN	242	3552	18371	1.0472263327376963	1.0	1.0	0.9422310756972112
UP_KW_LIGAND	KW-0862~Zinc	29	11.372549019607844	0.9664488857780142	DNMT1, UHRF1, PRIM1, U2AF1, BRCA1, SLFN9, CSRP2, CLCA3B, POLD1, NSD2, FBXO5, TK1, LYAR, POLE, SUZ12, CENPV, SIVA1, CNBP, RPA1, ESCO2, BAZ1B, POLA1, NEIL3, PHF5A, TRP53, BIRC5, RP9, SRSF7, MCM2	102	2347	6562	0.7949154949581025	1.0	1.0	1.0
UP_KW_LIGAND	KW-0479~Metal-binding	47	18.43137254901961	0.9924681600337908	TOP2A, PRIM2, FEN1, DNMT1, RNASEH2A, UHRF1, PRIM1, U2AF1, BRCA1, SLFN9, AURKB, CSRP2, IMPA2, POLD1, FIGNL1, NSD2, FBXO5, TK1, LYAR, POLE, SUZ12, CENPV, DUT, RRM2, SIVA1, LIG1, CNBP, IDH2, RPA1, CYBA, ESCO2, BAZ1B, NME1, POLA1, NEIL3, PHF5A, APEX1, TRP53, IMPDH2, PGP, BIRC5, MT-CYTB, RP9, SRSF7, DCTPP1, RAN, MCM2	102	3740	6562	0.8084670231729054	1.0	1.0	1.0
Annotation Cluster 46	Enrichment Score: 0.38328530334805866
Category	Term	Count	%	PValue	Genes	List Total	Pop Hits	Pop Total	Fold Enrichment	Bonferroni	Benjamini	FDR
KEGG_PATHWAY	mmu05418:Fluid shear stress and atherosclerosis	5	1.9607843137254901	0.22269810697471826	HSP90AA1, TRP53, SUMO2, CYBA, TXN2	147	148	8941	2.0548354476925907	1.0	1.0	0.9113924050632911
KEGG_PATHWAY	mmu05417:Lipid and atherosclerosis	5	1.9607843137254901	0.4714929322966773	PYCARD, HSP90AA1, TRP53, CYBA, HSPD1	147	216	8941	1.4079428067523307	1.0	1.0	0.9113924050632911
KEGG_PATHWAY	mmu04621:NOD-like receptor signaling pathway	4	1.5686274509803921	0.6744540665737027	PYCARD, HSP90AA1, CYBA, TXN2	147	211	8941	1.1530451042976433	1.0	1.0	0.9113924050632911
Annotation Cluster 47	Enrichment Score: 0.3772554378079783
Category	Term	Count	%	PValue	Genes	List Total	Pop Hits	Pop Total	Fold Enrichment	Bonferroni	Benjamini	FDR
INTERPRO	IPR019787:Zinc finger, PHD-finger	3	1.1764705882352942	0.226144405593352	UHRF1, NSD2, BAZ1B	242	77	20686	3.330363851025008	1.0	1.0	0.9903846153846154
INTERPRO	IPR001965:Zinc finger, PHD-type	3	1.1764705882352942	0.2865341441726818	UHRF1, NSD2, BAZ1B	242	91	20686	2.8180001816365454	1.0	1.0	0.9903846153846154
SMART	SM00249:PHD	3	1.1764705882352942	0.308039957380029	UHRF1, NSD2, BAZ1B	131	91	10580	2.6625283113832734	0.9999999999999993	1.0	0.9787234042553191
INTERPRO	IPR011011:Zinc finger, FYVE/PHD-type	3	1.1764705882352942	0.46409551884071937	UHRF1, NSD2, BAZ1B	242	134	20686	1.913716541260639	1.0	1.0	0.9903846153846154
INTERPRO	IPR001841:Zinc finger, RING-type	4	1.5686274509803921	0.6503417569625266	UHRF1, NSD2, BRCA1, BAZ1B	242	286	20686	1.1955152285730797	1.0	1.0	0.9903846153846154
INTERPRO	IPR013083:Zinc finger, RING/FYVE/PHD-type	4	1.5686274509803921	0.904792670676819	UHRF1, NSD2, BRCA1, BAZ1B	242	458	20686	0.7465444440434515	1.0	1.0	0.9903846153846154
Annotation Cluster 48	Enrichment Score: 0.37077735337230927
Category	Term	Count	%	PValue	Genes	List Total	Pop Hits	Pop Total	Fold Enrichment	Bonferroni	Benjamini	FDR
GOTERM_MF_DIRECT	GO:0003725~double-stranded RNA binding	4	1.5686274509803921	0.0957212052322968	TUBA1B, TFRC, HMGB1, HSPD1	242	83	18371	3.658468585084138	1.0	0.5534226003660379	0.5204152882169699
GOTERM_CC_DIRECT	GO:0005769~early endosome	3	1.1764705882352942	0.8939207245310882	TFRC, HMGB1, HSPD1	253	312	20815	0.791083916083916	1.0	1.0	0.8939207245310882
GOTERM_CC_DIRECT	GO:0009986~cell surface	7	2.7450980392156863	0.9023203989349332	FGFBP1, HSP90AA1, TFRC, C1QBP, NCL, HMGB1, HSPD1	253	761	20815	0.7567793573049815	1.0	1.0	0.9023203989349332
Annotation Cluster 49	Enrichment Score: 0.3517408121063503
Category	Term	Count	%	PValue	Genes	List Total	Pop Hits	Pop Total	Fold Enrichment	Bonferroni	Benjamini	FDR
GOTERM_MF_DIRECT	GO:0000987~core promoter proximal region sequence-specific DNA binding	5	1.9607843137254901	0.030735198625186085	TFDP1, UHRF1, TRP53, HMGB2, E2F8	242	90	18371	4.217401285583104	0.9999998484527062	0.30919609816937205	0.2907549789942604
GOTERM_CC_DIRECT	GO:0090575~RNA polymerase II transcription factor complex	5	1.9607843137254901	0.06869717714755799	TFDP1, TRP53, ASCL2, HNRNPAB, E2F8	253	127	20815	3.2390837508947743	0.9999999999885664	0.25241965275192474	0.20321921196129536
GOTERM_CC_DIRECT	GO:0005667~transcription factor complex	5	1.9607843137254901	0.48943640494920365	TFDP1, CDK4, APEX1, TRP53, E2F8	253	298	20815	1.3804148871262967	1.0	1.0	0.8073654390934845
GOTERM_MF_DIRECT	GO:0000977~RNA polymerase II regulatory region sequence-specific DNA binding	5	1.9607843137254901	0.8132677141394999	TFDP1, TRP53, YBX3, ASCL2, NME1	242	426	18371	0.8910002716020642	1.0	1.0	0.9422310756972112
GOTERM_MF_DIRECT	GO:0001227~transcriptional repressor activity, RNA polymerase II transcription regulatory region sequence-specific binding	4	1.5686274509803921	0.8556764490104979	TRP53, HDGF, ASCL2, E2F8	242	361	18371	0.8411437467090954	1.0	1.0	0.9422310756972112
GOTERM_MF_DIRECT	GO:0003700~transcription factor activity, sequence-specific DNA binding	5	1.9607843137254901	0.9678798231578951	TFDP1, TRP53, MYB, ASCL2, E2F8	242	631	18371	0.6015310866917263	1.0	1.0	0.9678798231578951
GOTERM_MF_DIRECT	GO:0000978~RNA polymerase II core promoter proximal region sequence-specific DNA binding	9	3.5294117647058822	0.9881299679123452	SUZ12, RBBP4, TRP53, RUVBL2, MYB, HDGF, ASCL2, E2F8, EZH2	242	1172	18371	0.5829513722393027	1.0	1.0	0.9881299679123452
GOTERM_MF_DIRECT	GO:0001228~transcriptional activator activity, RNA polymerase II transcription regulatory region sequence-specific binding	3	1.1764705882352942	0.9930389176823531	TFDP1, TRP53, MYB	242	528	18371	0.43132513148009016	1.0	1.0	0.9930389176823531
GOTERM_MF_DIRECT	GO:0000981~RNA polymerase II transcription factor activity, sequence-specific DNA binding	5	1.9607843137254901	0.9998080260871075	TFDP1, TRP53, MYB, ASCL2, E2F8	242	1118	18371	0.33950457576250387	1.0	1.0	0.9998080260871075
Annotation Cluster 50	Enrichment Score: 0.3374565025459876
Category	Term	Count	%	PValue	Genes	List Total	Pop Hits	Pop Total	Fold Enrichment	Bonferroni	Benjamini	FDR
UP_KW_DOMAIN	KW-0802~TPR repeat	3	1.1764705882352942	0.3630300342240689	NASP, ANAPC5, FKBP4	125	157	15341	2.3451210191082805	0.9995322409093578	0.7836308227382558	0.7836308227382558
UP_SEQ_FEATURE	REPEAT:TPR 3	3	1.1764705882352942	0.39934390711291684	NASP, ANAPC5, FKBP4	245	125	22239	2.178514285714286	1.0	1.0	0.9834619625137817
UP_SEQ_FEATURE	REPEAT:TPR 1	3	1.1764705882352942	0.4409538124384754	NASP, ANAPC5, FKBP4	245	136	22239	2.002310924369748	1.0	1.0	0.9834619625137817
UP_SEQ_FEATURE	REPEAT:TPR 2	3	1.1764705882352942	0.4409538124384754	NASP, ANAPC5, FKBP4	245	136	22239	2.002310924369748	1.0	1.0	0.9834619625137817
INTERPRO	IPR011990:Tetratricopeptide-like helical	3	1.1764705882352942	0.72885588431878	NASP, ANAPC5, FKBP4	242	220	20686	1.1656273478587529	1.0	1.0	0.9903846153846154
Annotation Cluster 51	Enrichment Score: 0.31483947964629627
Category	Term	Count	%	PValue	Genes	List Total	Pop Hits	Pop Total	Fold Enrichment	Bonferroni	Benjamini	FDR
INTERPRO	IPR019775:WD40 repeat, conserved site	4	1.5686274509803921	0.2956855280290588	CHAF1B, RBBP4, RACK1, DTL	242	163	20686	2.097652486944177	1.0	1.0	0.9903846153846154
UP_SEQ_FEATURE	REPEAT:WD 6	4	1.5686274509803921	0.3304083094959552	CHAF1B, RBBP4, RACK1, DTL	245	184	22239	1.9732919254658388	1.0	1.0	0.9834619625137817
UP_KW_DOMAIN	KW-0853~WD repeat	4	1.5686274509803921	0.3687674459944733	CHAF1B, RBBP4, RACK1, DTL	125	268	15341	1.8317611940298508	0.9995989305332573	0.7836308227382558	0.7836308227382558
UP_SEQ_FEATURE	REPEAT:WD 5	4	1.5686274509803921	0.4437419304813137	CHAF1B, RBBP4, RACK1, DTL	245	222	22239	1.6355212355212356	1.0	1.0	0.9834619625137817
UP_SEQ_FEATURE	REPEAT:WD 7	3	1.1764705882352942	0.47379910960788735	CHAF1B, RACK1, DTL	245	145	22239	1.8780295566502463	1.0	1.0	0.9834619625137817
UP_SEQ_FEATURE	REPEAT:WD 4	4	1.5686274509803921	0.4867842653185666	CHAF1B, RBBP4, RACK1, DTL	245	237	22239	1.5320072332730563	1.0	1.0	0.9834619625137817
UP_SEQ_FEATURE	REPEAT:WD 3	4	1.5686274509803921	0.5134186506388436	CHAF1B, RBBP4, RACK1, DTL	245	248	22239	1.4640552995391707	1.0	1.0	0.9834619625137817
UP_SEQ_FEATURE	REPEAT:WD 1	4	1.5686274509803921	0.524580418288566	CHAF1B, RBBP4, RACK1, DTL	245	252	22239	1.4408163265306122	1.0	1.0	0.9834619625137817
UP_SEQ_FEATURE	REPEAT:WD 2	4	1.5686274509803921	0.524580418288566	CHAF1B, RBBP4, RACK1, DTL	245	252	22239	1.4408163265306122	1.0	1.0	0.9834619625137817
INTERPRO	IPR017986:WD40-repeat-containing domain	4	1.5686274509803921	0.5287881469630606	CHAF1B, RBBP4, RACK1, DTL	242	239	20686	1.4306165496732253	1.0	1.0	0.9903846153846154
INTERPRO	IPR001680:WD40 repeat	4	1.5686274509803921	0.6015488750453382	CHAF1B, RBBP4, RACK1, DTL	242	266	20686	1.2854035916236872	1.0	1.0	0.9903846153846154
SMART	SM00320:WD40	4	1.5686274509803921	0.6365188159828672	CHAF1B, RBBP4, RACK1, DTL	131	265	10580	1.2190695664698257	1.0	1.0	0.9787234042553191
INTERPRO	IPR015943:WD40/YVTN repeat-like-containing domain	4	1.5686274509803921	0.7654771843614926	CHAF1B, RBBP4, RACK1, DTL	242	343	20686	0.9968436016673494	1.0	1.0	0.9903846153846154
Annotation Cluster 52	Enrichment Score: 0.22091322974535138
Category	Term	Count	%	PValue	Genes	List Total	Pop Hits	Pop Total	Fold Enrichment	Bonferroni	Benjamini	FDR
KEGG_PATHWAY	mmu05014:Amyotrophic lateral sclerosis	9	3.5294117647058822	0.25546846833111764	TUBA1B, TOMM40, TUBB5, ALYREF, TRP53, SRSF3, MT-CYTB, SRSF7, MT-ND1	147	369	8941	1.4834909573585533	1.0	1.0	0.9113924050632911
KEGG_PATHWAY	mmu05012:Parkinson disease	6	2.3529411764705883	0.4330184977292946	TUBA1B, TUBB5, TRP53, MT-CYTB, MT-ND1, TXN2	147	264	8941	1.3823438466295608	1.0	1.0	0.9113924050632911
KEGG_PATHWAY	mmu05020:Prion disease	5	1.9607843137254901	0.6420509028281816	TUBA1B, TUBB5, CYBA, MT-CYTB, MT-ND1	147	268	8941	1.1347598740988933	1.0	1.0	0.9113924050632911
KEGG_PATHWAY	mmu05016:Huntington disease	5	1.9607843137254901	0.7322764918116809	TUBA1B, TUBB5, TRP53, MT-CYTB, MT-ND1	147	302	8941	1.0070054511870976	1.0	1.0	0.9113924050632911
KEGG_PATHWAY	mmu05010:Alzheimer disease	4	1.5686274509803921	0.9531301781645899	TUBA1B, TUBB5, MT-CYTB, MT-ND1	147	383	8941	0.6352285039342107	1.0	1.0	0.9531301781645899
KEGG_PATHWAY	mmu05022:Pathways of neurodegeneration - multiple diseases	5	1.9607843137254901	0.953410860247494	TUBA1B, TOMM40, TUBB5, MT-CYTB, MT-ND1	147	471	8941	0.6456807776189033	1.0	1.0	0.953410860247494
Annotation Cluster 53	Enrichment Score: 0.20367298928283725
Category	Term	Count	%	PValue	Genes	List Total	Pop Hits	Pop Total	Fold Enrichment	Bonferroni	Benjamini	FDR
UP_KW_BIOLOGICAL_PROCESS	KW-0249~Electron transport	4	1.5686274509803921	0.31330585156045276	CYBA, MT-CYTB, MT-ND1, TXN2	196	108	10725	2.026643990929705	0.9999999999982341	0.8676162043212537	0.7712144038411145
KEGG_PATHWAY	mmu05020:Prion disease	5	1.9607843137254901	0.6420509028281816	TUBA1B, TUBB5, CYBA, MT-CYTB, MT-ND1	147	268	8941	1.1347598740988933	1.0	1.0	0.9113924050632911
KEGG_PATHWAY	mmu05415:Diabetic cardiomyopathy	3	1.1764705882352942	0.8636040298415465	CYBA, MT-CYTB, MT-ND1	147	211	8941	0.8647838282232323	1.0	1.0	0.9113924050632911
KEGG_PATHWAY	mmu05208:Chemical carcinogenesis - reactive oxygen species	3	1.1764705882352942	0.8819732543602274	CYBA, MT-CYTB, MT-ND1	147	222	8941	0.8219341790770361	1.0	1.0	0.9113924050632911
Annotation Cluster 54	Enrichment Score: 0.16686495865841694
Category	Term	Count	%	PValue	Genes	List Total	Pop Hits	Pop Total	Fold Enrichment	Bonferroni	Benjamini	FDR
GOTERM_MF_DIRECT	GO:0005525~GTP binding	7	2.7450980392156863	0.40596865316721736	TUBA1B, HSP90AA1, TUBB5, FKBP4, RAN, NME1, GNL3	242	393	18371	1.3521439236220638	1.0	1.0	0.9422310756972112
UP_SEQ_FEATURE	NP_BIND:GTP	4	1.5686274509803921	0.6420634722482607	TUBA1B, TUBB5, RAN, GNL3	245	300	22239	1.2102857142857144	1.0	1.0	0.9834619625137817
UP_KW_LIGAND	KW-0342~GTP-binding	4	1.5686274509803921	0.9048748579231902	TUBA1B, TUBB5, RAN, GNL3	102	343	6562	0.750242954324587	1.0	1.0	1.0
GOTERM_MF_DIRECT	GO:0003924~GTPase activity	3	1.1764705882352942	0.9117613534851279	TUBA1B, TUBB5, RAN	242	305	18371	0.7466874407261889	1.0	1.0	0.9422310756972112
Annotation Cluster 55	Enrichment Score: 0.08206910868431064
Category	Term	Count	%	PValue	Genes	List Total	Pop Hits	Pop Total	Fold Enrichment	Bonferroni	Benjamini	FDR
GOTERM_BP_DIRECT	GO:0001934~positive regulation of protein phosphorylation	4	1.5686274509803921	0.6286832625737775	HSP90AA1, TFRC, RACK1, HMGB1	246	259	19672	1.2350189911165521	1.0	1.0	0.9514226231783484
GOTERM_CC_DIRECT	GO:0009986~cell surface	7	2.7450980392156863	0.9023203989349332	FGFBP1, HSP90AA1, TFRC, C1QBP, NCL, HMGB1, HSPD1	253	761	20815	0.7567793573049815	1.0	1.0	0.9023203989349332
UP_KW_CELLULAR_COMPONENT	KW-1003~Cell membrane	11	4.313725490196078	0.9999999999993918	FGFBP1, HSP90AA1, TFRC, C1QBP, RACK1, CYBA, RPSA, AQP4, DNAJC9, HMGB1, LGR5	237	3466	17654	0.23640622222871488	1.0	1.0	1.0
Annotation Cluster 56	Enrichment Score: 0.06581905601531615
Category	Term	Count	%	PValue	Genes	List Total	Pop Hits	Pop Total	Fold Enrichment	Bonferroni	Benjamini	FDR
UP_KW_BIOLOGICAL_PROCESS	KW-0524~Neurogenesis	6	2.3529411764705883	0.573091772995225	SMARCC1, BEX1, STMN1, NAP1L1, ASCL2, NME1	196	278	10725	1.1809939803259433	1.0	1.0	0.9014084507042254
GOTERM_BP_DIRECT	GO:0007399~nervous system development	6	2.3529411764705883	0.6374436201499298	SMARCC1, BEX1, STMN1, NAP1L1, ASCL2, NME1	246	437	19672	1.097951666015516	1.0	1.0	0.9514226231783484
GOTERM_BP_DIRECT	GO:0030154~cell differentiation	8	3.1372549019607843	0.9692765031125976	CSRP2, BEX1, HOOK1, ID2, STMN1, ASCL2, NME1, SRPK1	246	1003	19672	0.6378263583234038	1.0	1.0	0.9692765031125976
GOTERM_BP_DIRECT	GO:0007275~multicellular organism development	8	3.1372549019607843	0.9891067081089572	HELLS, CSRP2, BEX1, HOOK1, ID2, STMN1, RACK1, ASCL2	246	1135	19672	0.5636474338311666	1.0	1.0	0.9891067081089572
UP_KW_BIOLOGICAL_PROCESS	KW-0221~Differentiation	7	2.7450980392156863	0.9933518820978927	CSRP2, BEX1, HOOK1, STMN1, ASCL2, NME1, SRPK1	196	734	10725	0.5218470221876216	1.0	1.0	0.9933518820978927
UP_KW_MOLECULAR_FUNCTION	KW-9996~Developmental protein	8	3.1372549019607843	0.997478060093103	HELLS, CSRP2, BEX1, HOOK1, ID2, STMN1, RACK1, ASCL2	184	1044	11838	0.49300349825087453	1.0	1.0	0.997478060093103
UP_KW_MOLECULAR_FUNCTION	KW-0217~Developmental protein	8	3.1372549019607843	0.997478060093103	HELLS, CSRP2, BEX1, HOOK1, ID2, STMN1, RACK1, ASCL2	184	1044	11838	0.49300349825087453	1.0	1.0	0.997478060093103
Annotation Cluster 57	Enrichment Score: 0.06446806255947131
Category	Term	Count	%	PValue	Genes	List Total	Pop Hits	Pop Total	Fold Enrichment	Bonferroni	Benjamini	FDR
GOTERM_BP_DIRECT	GO:0015031~protein transport	8	3.1372549019607843	0.687006758823206	EIF5A, TOMM40, NASP, HOOK1, TOMM5, RAN, TIMM50, IPO5	246	639	19672	1.0011578050052803	1.0	1.0	0.9514226231783484
UP_KW_BIOLOGICAL_PROCESS	KW-0653~Protein transport	8	3.1372549019607843	0.9325455535107379	EIF5A, TOMM40, NASP, HOOK1, TOMM5, RAN, TIMM50, IPO5	196	610	10725	0.7176313148210103	1.0	1.0	0.9325455535107379
UP_KW_BIOLOGICAL_PROCESS	KW-0813~Transport	19	7.450980392156863	0.9999188301685691	EIF5A, TOMM40, MRPL18, ALYREF, EIF4A3, CYBA, AQP4, TXN2, IPO5, MT-ND1, TIMM50, NASP, HOOK1, G3BP1, SRSF3, MT-CYTB, SRSF7, TOMM5, RAN	196	1995	10725	0.521137026239067	1.0	1.0	0.9999188301685691
Annotation Cluster 58	Enrichment Score: 0.02994271457508561
Category	Term	Count	%	PValue	Genes	List Total	Pop Hits	Pop Total	Fold Enrichment	Bonferroni	Benjamini	FDR
UP_KW_BIOLOGICAL_PROCESS	KW-0444~Lipid biosynthesis	3	1.1764705882352942	0.8190363492333081	ISYNA1, PTGES3, BRCA1	196	170	10725	0.9656362545018006	1.0	1.0	0.9014084507042254
GOTERM_BP_DIRECT	GO:0006629~lipid metabolic process	3	1.1764705882352942	0.9928453503945861	ISYNA1, PTGES3, BRCA1	246	554	19672	0.4330368935458308	1.0	1.0	0.9928453503945861
UP_KW_BIOLOGICAL_PROCESS	KW-0443~Lipid metabolism	3	1.1764705882352942	0.9999702362750985	ISYNA1, PTGES3, BRCA1	196	691	10725	0.23756608287309133	1.0	1.0	0.9999702362750985
Annotation Cluster 59	Enrichment Score: 3.9171409367393006E-5
Category	Term	Count	%	PValue	Genes	List Total	Pop Hits	Pop Total	Fold Enrichment	Bonferroni	Benjamini	FDR
GOTERM_CC_DIRECT	GO:0005576~extracellular region	10	3.9215686274509802	0.9997383907891277	PYCARD, FGFBP1, TFRC, C1QBP, HMGB2, AQP4, HDGF, YBX1, HMGB1, OLFM4	253	1851	20815	0.44447718677864545	1.0	1.0	0.9997383907891277
GOTERM_CC_DIRECT	GO:0005615~extracellular space	10	3.9215686274509802	0.9999038684403943	FGFBP1, PRDX4, TFRC, C1QBP, HMGB2, HDGF, DNAJC9, HMGB1, OLFM4, HSPD1	253	1962	20815	0.41933092391807986	1.0	1.0	0.9999038684403943
UP_KW_CELLULAR_COMPONENT	KW-0964~Secreted	7	2.7450980392156863	0.9999969976084551	FGFBP1, C1QBP, HMGB2, HDGF, YBX1, HMGB1, OLFM4	237	1719	17654	0.3033310996728055	1.0	1.0	1.0
UP_KW_PTM	KW-1015~Disulfide bond	13	5.098039215686274	0.9999999999999999	NPM1, RRM1, FGFBP1, TFRC, HMGB2, HMGB1, OLFM4, TXN2, LMNB1, PRDX4, APEX1, HDGF, LGR5	226	3266	12787	0.22520985861300932	1.0	1.0	1.0
Annotation Cluster 60	Enrichment Score: 1.0860363869373372E-6
Category	Term	Count	%	PValue	Genes	List Total	Pop Hits	Pop Total	Fold Enrichment	Bonferroni	Benjamini	FDR
GOTERM_CC_DIRECT	GO:0005887~integral component of plasma membrane	4	1.5686274509803921	0.9999874966447925	TFRC, CLCA3B, AQP4, LGR5	253	1302	20815	0.25275799469347854	1.0	1.0	0.9999874966447925
UP_SEQ_FEATURE	TOPO_DOM:Extracellular	3	1.1764705882352942	0.9999999999774012	TFRC, AQP4, LGR5	245	2393	22239	0.11379619127216285	1.0	1.0	0.9999999999774012
UP_SEQ_FEATURE	TOPO_DOM:Cytoplasmic	3	1.1764705882352942	0.9999999999999991	TFRC, AQP4, LGR5	245	3229	22239	0.08433393797283546	1.0	1.0	0.9999999999999991
UP_SEQ_FEATURE	CARBOHYD:N-linked (GlcNAc...) asparagine	4	1.5686274509803921	1.0	TFRC, AQP4, OLFM4, LGR5	245	3691	22239	0.09837055385687193	1.0	1.0	1.0
UP_KW_PTM	KW-0325~Glycoprotein	11	4.313725490196078	1.0	FGFBP1, MCM7, TFRC, CPS1, CLCA3B, MCM3, AQP4, MCM6, OLFM4, LGR5, EZH2	226	4014	12787	0.15505134683475094	1.0	1.0	1.0
Annotation Cluster 61	Enrichment Score: 6.272058167475475E-11
Category	Term	Count	%	PValue	Genes	List Total	Pop Hits	Pop Total	Fold Enrichment	Bonferroni	Benjamini	FDR
UP_KW_DOMAIN	KW-1133~Transmembrane helix	17	6.666666666666667	0.9999999993163865	SUZ12, PPIL1, RRM2, RFC4, TFRC, NCAPG2, NRM, CYBA, AQP4, MT-ND1, TIMM50, 1810037I17RIK, MT-CYTB, PLP2, LGR5, TOMM5, TMPO	125	5616	15341	0.371505698005698	1.0	1.0	1.0
UP_KW_DOMAIN	KW-0812~Transmembrane	18	7.0588235294117645	0.9999999999615159	SUZ12, PPIL1, RRM2, RFC4, TOMM40, TFRC, NCAPG2, NRM, CYBA, AQP4, MT-ND1, TIMM50, 1810037I17RIK, MT-CYTB, PLP2, LGR5, TOMM5, TMPO	125	6102	15341	0.36202949852507377	1.0	1.0	1.0
GOTERM_CC_DIRECT	GO:0016021~integral component of membrane	17	6.666666666666667	1.0	SUZ12, PPIL1, RRM2, RFC4, TOMM40, TFRC, NCAPG2, NRM, AQP4, MT-ND1, TIMM50, 1810037I17RIK, MT-CYTB, PLP2, LGR5, TOMM5, TMPO	253	6889	20815	0.2030245846474617	1.0	1.0	1.0
UP_KW_CELLULAR_COMPONENT	KW-0472~Membrane	31	12.156862745098039	1.0	TOMM40, TFRC, SHMT2, NCAPG2, NRM, AQP4, HMGB1, TYMS, LMNB1, TIMM50, MT-ND1, C1QBP, RACK1, TMPO, SUZ12, EIF5A, PPIL1, HSP90AA1, FGFBP1, RRM2, RFC4, CYBA, RPSA, 1810037I17RIK, CDK4, MT-CYTB, DNAJC9, PLP2, LGR5, DTL, TOMM5	237	9090	17654	0.25403443297916295	1.0	1.0	1.0
UP_SEQ_FEATURE	TRANSMEM:Helical	17	6.666666666666667	1.0	SUZ12, PPIL1, RRM2, RFC4, TFRC, NCAPG2, NRM, CYBA, AQP4, MT-ND1, TIMM50, 1810037I17RIK, MT-CYTB, PLP2, LGR5, TOMM5, TMPO	245	6655	22239	0.23187292046796176	1.0	1.0	1.0

## Sheet: WT-C4
Annotation Cluster 1	Enrichment Score: 27.800575382469106
Category	Term	Count	%	PValue	Genes	List Total	Pop Hits	Pop Total	Fold Enrichment	Bonferroni	Benjamini	FDR
GOTERM_CC_DIRECT	GO:0005743~mitochondrial inner membrane	71	12.054329371816639	8.602915865466574E-34	SLC25A1, COX7B, ACADVL, MTCH2, SLC25A3, ACAA2, ABCD3, NDUFA11, MT-CO1, COX4I1, ATP5C1, CPOX, GHITM, COX6A1, ATP5G1, COX7C, MPC1, CYP2B10, UQCRFS1, HMGCS2, HADH, COX8A, GPX4, ACSL5, NDUFC1, SDHB, ATP5J2, ALDH3A2, HADHB, HADHA, SLC25A15, SMDT1, COX7A2L, NDUFS7, NDUFS5, GPD2, UGT2B5, VDAC2, MT-CO2, VDAC1, UQCRC2, SLC25A5, NDUFB9, MAOB, UQCRB, NDUFB10, NDUFB5, NDUFB4, ATP5A1, NDUFB3, MGST1, SLC3A1, C…	570	436	20815	5.946664252374054	3.9057238029218245E-31	1.9528619014609123E-31	1.7463919206897145E-31
UP_KW_CELLULAR_COMPONENT	KW-0496~Mitochondrion	117	19.864176570458405	7.181011108756986E-32	MTCH2, ACAA2, NDUFA11, MT-CO1, CISD1, CPOX, ATP5C1, GHITM, COX6A1, CISD3, GLS, CHCHD2, SCP2, FAM162A, MPC1, HADH, SH3GLB1, ACOT9, BNIP3L, ECH1, SLC11A2, ACOT13, ACSL5, SDHB, ATP5J2, COX7A2L, BOLA3, GPD2, FDX1, VDAC2, MT-CO2, VDAC1, UQCRC2, ISCU, ABCG2, COX19, MAOB, UQCRB, NDUFB10, MAOA, COX17, MGST1, AK3, COX7A2, ATP5H, HIGD1A, COX7A1, UQCRH, PRDX5, CYB5R3, ATP5D, NDUFV3, VAT1, PRELID1, HIGD2A, C…	515	1199	17654	3.345049677320097	3.231454998940644E-30	3.231454998940644E-30	2.585163999152515E-30
UP_KW_DOMAIN	KW-0809~Transit peptide	65	11.03565365025467	1.0376463454844026E-25	SLC25A1, COX7B, ACADVL, SLC25A3, ACAA2, HIBADH, COX4I1, ATP5C1, CPOX, GHITM, COX6A1, ATP5G1, COX7C, CISD3, GLS, ALDH2, ACADL, UQCRFS1, HMGCS2, ME2, ACADM, HADH, COX8A, ACOT9, PHYH, ARG2, GPX4, ATPIF1, ECH1, NDUFC1, MRPL45, SDHB, HADHB, HADHA, SMDT1, COX7A2L, NDUFS7, GPD2, FDX1, UQCRC2, ISCU, ECHS1, OAT, NDUFB5, ATP5A1, ACAA1B, COX7A2, COX5B, COX5A, COX7A1, UQCRH, CKMT1, PRDX5, ATP5D, NDUFV3, PREL…	388	541	15341	4.750485927168093	2.386586594614126E-24	2.386586594614126E-24	2.386586594614126E-24
UP_SEQ_FEATURE	TRANSIT:Mitochondrion	61	10.35653650254669	9.790792242600777E-23	SLC25A1, COX7B, ACADVL, SLC25A3, HIBADH, COX4I1, ATP5C1, CPOX, GHITM, COX6A1, ATP5G1, COX7C, CISD3, GLS, ALDH2, ACADL, HMGCS2, ME2, ACADM, HADH, COX8A, ACOT9, ARG2, GPX4, ATPIF1, ECH1, NDUFC1, MRPL45, SDHB, HADHB, HADHA, SMDT1, COX7A2L, NDUFS7, GPD2, FDX1, UQCRC2, ISCU, ECHS1, OAT, NDUFB5, ATP5A1, COX7A2, COX5B, COX5A, COX7A1, UQCRH, CKMT1, PRDX5, ATP5D, NDUFV3, PRELID1, FAHD1, MDH2, GSR, CS, MRP…	564	527	22239	4.564102305300981	1.3423176164605666E-19	6.711588082302833E-20	6.554935406421221E-20
Annotation Cluster 2	Enrichment Score: 15.409780360386439
Category	Term	Count	%	PValue	Genes	List Total	Pop Hits	Pop Total	Fold Enrichment	Bonferroni	Benjamini	FDR
GOTERM_CC_DIRECT	GO:0005743~mitochondrial inner membrane	71	12.054329371816639	8.602915865466574E-34	SLC25A1, COX7B, ACADVL, MTCH2, SLC25A3, ACAA2, ABCD3, NDUFA11, MT-CO1, COX4I1, ATP5C1, CPOX, GHITM, COX6A1, ATP5G1, COX7C, MPC1, CYP2B10, UQCRFS1, HMGCS2, HADH, COX8A, GPX4, ACSL5, NDUFC1, SDHB, ATP5J2, ALDH3A2, HADHB, HADHA, SLC25A15, SMDT1, COX7A2L, NDUFS7, NDUFS5, GPD2, UGT2B5, VDAC2, MT-CO2, VDAC1, UQCRC2, SLC25A5, NDUFB9, MAOB, UQCRB, NDUFB10, NDUFB5, NDUFB4, ATP5A1, NDUFB3, MGST1, SLC3A1, C…	570	436	20815	5.946664252374054	3.9057238029218245E-31	1.9528619014609123E-31	1.7463919206897145E-31
KEGG_PATHWAY	mmu05208:Chemical carcinogenesis - reactive oxygen species	62	10.526315789473683	1.681722980994144E-33	COX7B, NDUFA11, MT-CO1, COX4I1, ATP5C1, COX6A1, ATP5G1, COX7C, UQCRFS1, COX8A, CBR1, MAP2K2, NDUFC1, SDHB, COX7A2L, NDUFS7, NDUFS5, CAT, VDAC2, MT-CO2, VDAC1, UQCRC2, SLC25A5, NDUFB9, UQCRB, NDUFB10, NDUFB5, MGST3, NDUFB4, ATP5A1, NDUFB3, MGST1, MGST2, COX7A2, ATP5H, COX5B, COX5A, COX7A1, UQCRH, GM3776, ATP5D, NDUFV3, MAPK3, GSTM4, GSTM3, NQO1, GSTM2, GSTM1, NDUFA6, EPHX2, EPHX1, COX6C, SOD1, MAP…	383	222	8941	6.519676334297745	5.0619861727923735E-31	2.5309930863961868E-31	1.9676158877631486E-31
UP_KW_CELLULAR_COMPONENT	KW-0999~Mitochondrion inner membrane	50	8.488964346349745	1.1206425460153968E-22	SLC25A1, COX7B, ACADVL, MTCH2, SLC25A3, NDUFA11, MT-CO1, COX4I1, ATP5C1, GHITM, COX6A1, COX7C, MPC1, UQCRFS1, COX8A, NDUFC1, SDHB, ATP5J2, HADHB, HADHA, SLC25A15, SMDT1, COX7A2L, NDUFS7, NDUFS5, GPD2, MT-CO2, UQCRC2, SLC25A5, NDUFB9, UQCRB, NDUFB10, NDUFB5, NDUFB4, ATP5A1, NDUFB3, COX7A2, ATP5H, COX5B, HIGD1A, COX5A, COX7A1, UQCRH, CKMT1, ATP5D, NDUFV3, NDUFA6, COX6C, HIGD2A, UQCRQ	515	307	17654	5.582998640144208	5.042891457069286E-21	2.521445728534643E-21	2.017156582827714E-21
KEGG_PATHWAY	mmu00190:Oxidative phosphorylation	40	6.791171477079796	1.72540639176652E-22	NDUFB9, COX7B, UQCRB, NDUFA11, NDUFB10, MT-CO1, NDUFB5, NDUFB4, COX4I1, ATP5A1, COX17, NDUFB3, ATP5C1, COX7A2, ATP5H, COX5B, COX6A1, COX7A1, COX7C, ATP5G1, COX5A, UQCRH, ATP5D, UQCRFS1, NDUFV3, ATP6V1E1, COX8A, NDUFA6, NDUFC1, COX6C, SDHB, ATP5J2, COX7A2L, NDUFS7, UQCRQ, NDUFS5, CYCS, MT-CO2, UQCRC2, ATP6V0D1	383	135	8941	6.916932598394739	5.193473239217225E-20	1.7311577464057416E-20	1.3458169855778855E-20
KEGG_PATHWAY	mmu05012:Parkinson disease	54	9.168081494057725	4.269833900230327E-22	TXN1, COX7B, NDUFA11, MT-CO1, COX4I1, ATP5C1, CALML4, COX6A1, ATP5G1, COX7C, UQCRFS1, SLC39A5, COX8A, SLC11A2, NDUFC1, SLC39A14, SDHB, COX7A2L, TUBB2A, NDUFS7, DDIT3, NDUFS5, VDAC2, MT-CO2, VDAC1, UQCRC2, SLC25A5, NDUFB9, MAOB, UQCRB, NDUFB10, MAOA, NDUFB5, NDUFB4, ATP5A1, NDUFB3, GNAI3, COX7A2, ATP5H, COX5B, COX5A, COX7A1, UQCRH, GNAI2, KLC4, ATP5D, NDUFV3, NDUFA6, COX6C, SOD1, UQCRQ, CYCS, CALM…	383	264	8941	4.775041538096369	1.2852200039693284E-19	3.213050009923321E-20	2.497852831634741E-20
KEGG_PATHWAY	mmu05415:Diabetic cardiomyopathy	44	7.470288624787775	2.510960231778222E-18	NDUFB9, COX7B, UQCRB, NDUFA11, NDUFB10, MT-CO1, NDUFB5, NDUFB4, COX4I1, ATP5A1, NDUFB3, SLC2A1, ATP5C1, COX7A2, ATP5H, COX5B, COX6A1, COX7A1, COX7C, ATP5G1, COX5A, UQCRH, MPC1, ATP5D, UQCRFS1, NDUFV3, COX8A, NDUFA6, GFPT1, GSR, NDUFC1, COX6C, SDHB, MAPK13, COX7A2L, NDUFS7, UQCRQ, NDUFS5, VDAC2, MT-CO2, VDAC1, UQCRC2, SLC25A5, GAPDH	383	211	8941	4.868078155742269	7.557990297652448E-16	1.5115980595304895E-16	1.1751293884722077E-16
UP_KW_BIOLOGICAL_PROCESS	KW-0249~Electron transport	27	4.584040747028863	5.581968762509616E-17	TXN1, NDUFB9, UQCRB, NDUFA11, NDUFB10, MT-CO1, NDUFB5, NDUFB4, NDUFB3, GLRX, HIGD1A, UQCRH, UQCRFS1, NDUFV3, CYB5B, CYB5A, NDUFA6, NDUFC1, SDHB, HIGD2A, NDUFS7, UQCRQ, NDUFS5, FDX1, CYCS, MT-CO2, UQCRC2	321	108	10725	8.352803738317757	1.2434497875801753E-14	3.125902507005385E-15	2.6514351621920678E-15
KEGG_PATHWAY	mmu04932:Non-alcoholic fatty liver disease	36	6.112054329371817	1.7902639752304626E-16	NDUFB9, COX7B, UQCRB, NDUFA11, NDUFB10, MT-CO1, NDUFB5, NDUFB4, COX4I1, NDUFB3, COX7A2, COX5B, COX6A1, COX7A1, COX7C, ADIPOR2, COX5A, UQCRH, MLX, UQCRFS1, NDUFV3, COX8A, NDUFA6, PKLR, NDUFC1, COX6C, SDHB, MAPK13, COX7A2L, NDUFS7, UQCRQ, NDUFS5, DDIT3, CYCS, MT-CO2, UQCRC2	383	156	8941	5.387226350672825	6.683542608243442E-14	7.69813509349099E-15	5.984596717198975E-15
KEGG_PATHWAY	mmu04714:Thermogenesis	43	7.30050933786078	5.897113751273094E-16	COX19, NDUFB9, COX7B, UQCRB, NDUFA11, NDUFB10, MT-CO1, NDUFB5, NDUFB4, COX4I1, ATP5A1, COX17, NDUFB3, ATP5C1, COX7A2, ATP5H, COX5B, COX6A1, COX7A1, COX7C, ATP5G1, COX5A, ACTB, UQCRH, ACTG1, CREB3L3, ATP5D, UQCRFS1, NDUFV3, COX8A, NDUFA6, ACSL5, NDUFC1, COX6C, SDHB, ATP5J2, MAPK13, COX7A2L, NDUFS7, UQCRQ, NDUFS5, MT-CO2, UQCRC2	383	231	8941	4.345540447368124	1.6708856520608606E-13	2.2187890489165014E-14	1.72490577224738E-14
KEGG_PATHWAY	mmu05020:Prion disease	46	7.809847198641766	1.1238934578868836E-15	NDUFB9, COX7B, UQCRB, NDUFA11, NDUFB10, MT-CO1, NDUFB5, NDUFB4, COX4I1, ATP5A1, NDUFB3, ATP5C1, COX7A2, ATP5H, COX5B, COX6A1, COX7A1, COX7C, ATP5G1, COX5A, UQCRH, KLC4, CREB3L3, ATP5D, UQCRFS1, NDUFV3, MAPK3, COX8A, NDUFA6, NDUFC1, COX6C, SDHB, SOD1, MAPK13, COX7A2L, TUBB2A, NDUFS7, UQCRQ, NDUFS5, DDIT3, CYCS, VDAC2, MT-CO2, VDAC1, UQCRC2, SLC25A5	383	268	8941	4.006917111570087	3.341771304121721E-13	3.758799231377244E-14	2.9221229905058975E-14
UP_KW_BIOLOGICAL_PROCESS	KW-0679~Respiratory chain	20	3.395585738539898	1.1542551596338291E-14	NDUFB9, NDUFA6, UQCRB, NDUFA11, NDUFB10, MT-CO1, NDUFB5, NDUFB4, NDUFB3, NDUFC1, HIGD1A, UQCRH, NDUFS7, UQCRQ, NDUFS5, UQCRFS1, CYCS, MT-CO2, UQCRC2, NDUFV3	321	63	10725	10.606734905800327	1.2931877790833823E-12	3.2319144469747217E-13	2.741356004130344E-13
KEGG_PATHWAY	mmu05010:Alzheimer disease	54	9.168081494057725	1.2506992239043199E-14	APP, COX7B, NDUFA11, MT-CO1, COX4I1, ATP5C1, CALML4, COX6A1, ATP5G1, COX7C, UQCRFS1, SLC39A5, COX8A, MAP2K2, MME, SLC11A2, NDUFC1, SLC39A14, SDHB, COX7A2L, TUBB2A, NDUFS7, DDIT3, NDUFS5, VDAC2, MT-CO2, VDAC1, UQCRC2, SLC25A5, GAPDH, NDUFB9, RTN3, UQCRB, NDUFB10, NDUFB5, NDUFB4, ATP5A1, NDUFB3, COX7A2, ATP5H, COX5B, COX5A, COX7A1, UQCRH, KLC4, ATP5D, NDUFV3, MAPK3, NDUFA6, COX6C, UQCRQ, CYCS, CALM…	383	383	8941	3.291412444014207	3.776201573657545E-12	3.4223678763200026E-13	2.660578349032826E-13
KEGG_PATHWAY	mmu05016:Huntington disease	47	7.979626485568761	2.321990802187791E-14	NDUFB9, COX7B, UQCRB, NDUFA11, NDUFB10, MT-CO1, NDUFB5, NDUFB4, COX4I1, ATP5A1, NDUFB3, CLTB, CLTA, ATP5C1, COX7A2, ATP5H, COX5B, COX6A1, COX7A1, COX7C, ATP5G1, COX5A, AP2A2, UQCRH, KLC4, CREB3L3, ATP5D, UQCRFS1, NDUFV3, COX8A, GPX1, NDUFA6, NDUFC1, COX6C, SDHB, SOD1, COX7A2L, TUBB2A, NDUFS7, UQCRQ, NDUFS5, CYCS, VDAC2, MT-CO2, VDAC1, UQCRC2, SLC25A5	383	302	8941	3.6331073954316744	6.984302025614397E-12	5.824326928821042E-13	4.5278820642661927E-13
GOTERM_CC_DIRECT	GO:0070469~respiratory chain	19	3.225806451612903	2.4595465820387485E-14	NDUFB9, NDUFA6, UQCRB, NDUFA11, NDUFB10, MT-CO1, NDUFB5, NDUFB3, NDUFC1, HIGD1A, UQCRH, NDUFS7, UQCRQ, NDUFS5, UQCRFS1, CYCS, MT-CO2, UQCRC2, NDUFV3	570	61	20815	11.37431693989071	1.1189715820592028E-11	1.3957926853069897E-12	1.2482198903846648E-12
KEGG_PATHWAY	mmu05014:Amyotrophic lateral sclerosis	47	7.979626485568761	3.502236519741392E-11	NDUFB9, COX7B, UQCRB, NDUFA11, NDUFB10, MT-CO1, NDUFB5, NDUFB4, COX4I1, ATP5A1, NDUFB3, ATP5C1, COX7A2, ATP5H, COX5B, COX6A1, COX7A1, COX7C, ATP5G1, COX5A, ACTB, UQCRH, ACTG1, KLC4, ATP5D, UQCRFS1, NDUFV3, COX8A, GPX1, NDUFA6, CHCHD10, NDUFC1, COX6C, SDHB, SOD1, MAPK13, COX7A2L, TUBB2A, NDUFS7, UQCRQ, NDUFS5, DDIT3, CAT, CYCS, MT-CO2, VDAC1, UQCRC2	383	369	8941	2.9734374889440804	1.0541717831991093E-8	7.027821282947727E-10	5.463488970796571E-10
KEGG_PATHWAY	mmu05022:Pathways of neurodegeneration - multiple diseases	52	8.828522920203735	5.010837389165343E-10	APP, COX7B, NDUFA11, MT-CO1, COX4I1, ATP5C1, CALML4, COX6A1, ATP5G1, COX7C, UQCRFS1, COX8A, MAP2K2, GPX1, NDUFC1, SDHB, COX7A2L, TUBB2A, NDUFS7, DDIT3, NDUFS5, CAT, VDAC2, MT-CO2, VDAC1, UQCRC2, SLC25A5, NDUFB9, UQCRB, NDUFB10, NDUFB5, NDUFB4, ATP5A1, NDUFB3, COX7A2, ATP5H, COX5B, COX5A, COX7A1, UQCRH, KLC4, ATP5D, NDUFV3, MAPK3, NDUFA6, COX6C, SOD1, MAPK13, UQCRQ, CYCS, CALM3, CALM1	383	471	8941	2.5773283885738363	1.508261914251463E-7	7.938221337572465E-9	6.1712418371825804E-9
KEGG_PATHWAY	mmu04260:Cardiac muscle contraction	20	3.395585738539898	2.977542801228093E-9	COX8A, COX7B, UQCRB, MT-CO1, COX4I1, COX7A2, ATP1A1, COX6C, COX5B, ATP1B1, COX6A1, COX7A1, COX7C, COX5A, UQCRH, COX7A2L, UQCRQ, UQCRFS1, MT-CO2, UQCRC2	383	87	8941	5.366585636685573	8.962399729028903E-7	4.267811348426933E-8	3.317833407082732E-8
GOTERM_CC_DIRECT	GO:0005747~mitochondrial respiratory chain complex I	11	1.8675721561969438	1.003326812528407E-6	NDUFB9, NDUFA6, NDUFA11, NDUFB10, NDUFS7, NDUFB5, NDUFB4, NDUFS5, NDUFB3, NDUFC1, NDUFV3	570	51	20815	7.876332989336086	4.5540687219403075E-4	2.5306131827105375E-5	2.263059366036296E-5
GOTERM_BP_DIRECT	GO:0032981~mitochondrial respiratory chain complex I assembly	10	1.697792869269949	4.029295499677259E-5	NDUFB9, NDUFA6, NDUFA11, NDUFB10, NDUFS7, NDUFB5, NDUFB4, NDUFS5, NDUFB3, NDUFC1	541	61	19672	5.961031483894428	0.09761029928782139	0.003209585696461667	0.003113889928344332
KEGG_PATHWAY	mmu04723:Retrograde endocannabinoid signaling	18	3.0560271646859083	1.8422926788875675E-4	NDUFB9, NDUFA6, NDUFA11, NDUFB10, NDUFB5, NDUFB4, NDUFB3, GNAI3, NDUFC1, GNG12, MAPK13, GNAI2, NDUFS7, GNG5, NDUFS5, GNB1, NDUFV3, MAPK3	383	148	8941	2.8392138875167596	0.0539483549039772	0.0013863252408628946	0.0010777412171492269
Annotation Cluster 3	Enrichment Score: 14.099343085237065
Category	Term	Count	%	PValue	Genes	List Total	Pop Hits	Pop Total	Fold Enrichment	Bonferroni	Benjamini	FDR
GOTERM_CC_DIRECT	GO:0005783~endoplasmic reticulum	108	18.33616298811545	3.4502701773475445E-18	APP, PDCD6, CYP3A11, CYP3A13, MSMO1, CREB3L3, SCP2, BSG, CHP1, GGT1, SH3GLB1, BNIP3L, CUBN, MAP2K2, TRAPPC2L, DGAT1, ENTPD5, ACSL5, SLC51A, H2-T3, PRAP1, CYP2D26, ALDH3A2, SULT2B1, POR, SOAT2, PLPP2, H2-D1, CDS1, RTN3, SAR1B, MGST3, INSIG1, MTTP, MGST1, MGST2, DPP4, SGPL1, CYB5R3, APOB, S100A10, NDFIP2, CYP2J6, EPHX1, ERLIN1, CYP3A25, CYP2C29, CYP51, CYP4F14, NAT8, REEP3, EBPL, REEP6, RNF186, CNI…	570	1617	20815	2.439019626989552	1.5664226605157853E-15	2.764250315603768E-16	2.4719947756280393E-16
UP_KW_CELLULAR_COMPONENT	KW-0256~Endoplasmic reticulum	84	14.261460101867574	1.3693530857819251E-13	APP, MCFD2, MOGAT2, PDCD6, RDH7, CYP3A11, CYP3A13, MSMO1, DBI, NENF, CES2A, CES2C, SPTLC2, CREB3L3, CES2E, SCP2, CYP2B10, BSG, CHP1, SCD1, BNIP3L, ELOVL1, TRAPPC2L, DGAT1, ENTPD5, ACSL5, SLC51A, PRAP1, CYP2D26, ALDH3A2, HADHB, SULT2B1, POR, SOAT2, UGT2B5, TMBIM6, PLPP2, CDS1, RTN3, SEC23A, SAR1B, MGST3, INSIG1, MTTP, GDPD1, MGST1, MGST2, HSD17B13, RRBP1, AGPAT2, SGPL1, PGRMC1, CYB5R3, CYP2C55, TM…	515	1206	17654	2.387634642322369	6.160072452132681E-12	1.5405222215046658E-12	1.2324177772037326E-12
GOTERM_CC_DIRECT	GO:0005789~endoplasmic reticulum membrane	64	10.865874363327674	1.0656195883614806E-12	MOGAT2, PDCD6, CYP3A11, CYP3A13, MSMO1, NAT8F5, CREB3L3, CYP2B10, BSG, SCD1, ELOVL1, DGAT1, ACSL5, SLC51A, CYP2D26, POR, SOAT2, UGT2B5, TMBIM6, PLPP2, CDS1, RTN3, SEC23A, SAR1B, MGST3, GDPD1, MGST1, GNAI3, MGST2, SRI, AGPAT2, SGPL1, PGRMC1, CYB5R3, CYP2C55, TM4SF20, SC5D, VTI1B, BCAP31, CYB5A, CYP2J6, EPHX1, ERLIN1, CYP3A25, CYP2C29, FMO5, YIF1A, CYP4F14, CYP51, TM6SF2, VMP1, DHRS7, NAT8, CYP2C66…	570	860	20815	2.7175846593227253	4.837787948019923E-10	4.031594109300935E-11	3.605346273956343E-11
Annotation Cluster 4	Enrichment Score: 10.144038400610263
Category	Term	Count	%	PValue	Genes	List Total	Pop Hits	Pop Total	Fold Enrichment	Bonferroni	Benjamini	FDR
GOTERM_CC_DIRECT	GO:0005751~mitochondrial respiratory chain complex IV	14	2.3769100169779285	2.668452693066771E-16	COX8A, COX7B, MT-CO1, COX4I1, COX7A2, AA467197, COX6C, COX5B, COX6A1, COX7C, COX5A, UQCRFS1, MT-CO2, UQCRC2	570	20	20815	25.562280701754386	1.0080825063596421E-13	1.7306821752175915E-14	1.5477025619787272E-14
GOTERM_MF_DIRECT	GO:0004129~cytochrome-c oxidase activity	13	2.2071307300509337	1.276963410495361E-13	COX8A, COX7B, MT-CO1, COX4I1, COX7A2, COX6C, COX5B, COX6A1, COX7A1, COX7C, COX5A, COX7A2L, MT-CO2	525	22	18371	20.67731601731602	1.2078116284897078E-10	4.026691287762038E-11	3.818120597381129E-11
GOTERM_CC_DIRECT	GO:0031966~mitochondrial membrane	27	4.584040747028863	8.024829352639509E-13	COX7B, ACADVL, MT-CO1, COX4I1, COX7A2, COX5B, COX6A1, COX7C, COX5A, ACADL, FAM162A, UQCRFS1, ACADM, COX8A, NDUFA6, BNIP3, COX6C, SDHB, HKDC1, OGDH, VDAC2, TMBIM6, CALM3, MT-CO2, VDAC1, CALM1, ABCG2	570	168	20815	5.868890977443609	3.6432101779837467E-10	3.643272526098337E-11	3.258080717171641E-11
UP_SEQ_FEATURE	TOPO_DOM:Mitochondrial matrix	16	2.7164685908319184	6.399005844951376E-10	COX8A, SLC25A3, COX7B, MT-CO1, COX4I1, COX7A2, GHITM, COX6C, COX6A1, COX7A1, COX7C, SMDT1, UQCRQ, UQCRFS1, MT-CO2, SLC25A5	564	76	22239	8.301231802911534	8.773033064457536E-7	1.7546074026856672E-7	1.7136537652779786E-7
KEGG_PATHWAY	mmu04260:Cardiac muscle contraction	20	3.395585738539898	2.977542801228093E-9	COX8A, COX7B, UQCRB, MT-CO1, COX4I1, COX7A2, ATP1A1, COX6C, COX5B, ATP1B1, COX6A1, COX7A1, COX7C, COX5A, UQCRH, COX7A2L, UQCRQ, UQCRFS1, MT-CO2, UQCRC2	383	87	8941	5.366585636685573	8.962399729028903E-7	4.267811348426933E-8	3.317833407082732E-8
GOTERM_BP_DIRECT	GO:0006119~oxidative phosphorylation	10	1.697792869269949	2.996273675391261E-9	COX8A, COX7B, MT-CO1, COX4I1, CHCHD10, COX7A2, COX6C, COX6A1, COX7A1, COX7C	541	22	19672	16.528314568980004	7.637472439814275E-6	8.486112887302582E-7	8.233094221380653E-7
UP_SEQ_FEATURE	TOPO_DOM:Mitochondrial intermembrane	18	3.0560271646859083	7.442946630698662E-9	COX8A, SLC25A3, COX7B, MAOB, MAOA, MT-CO1, COX4I1, COX7A2, GHITM, COX6C, COX6A1, COX7A1, COX7C, SMDT1, UQCRQ, UQCRFS1, MT-CO2, SLC25A5	564	118	22239	6.014875586007934	1.020422775266372E-5	1.0204279830687865E-6	9.966105538505509E-7
GOTERM_BP_DIRECT	GO:0006123~mitochondrial electron transport, cytochrome c to oxygen	7	1.1884550084889642	6.060690748641693E-7	MT-CO1, COX4I1, CYCS, COX5B, COX6A1, COX7C, COX5A	541	13	19672	19.579695720176314	0.0015436778416286767	9.087471010757456E-5	8.816522483171123E-5
Annotation Cluster 5	Enrichment Score: 9.352486458171338
Category	Term	Count	%	PValue	Genes	List Total	Pop Hits	Pop Total	Fold Enrichment	Bonferroni	Benjamini	FDR
UP_SEQ_FEATURE	NP_BIND:NAD	22	3.7351443123938877	2.5813984967489014E-15	MDH1, HPGD, HIBADH, MDH2, GSR, HSD17B13, ALDH3A2, UGDH, ADH1, DHRS7, LDHA, ALDH2, ALDH1A1, GPD1, HSD17B2, CRYL1, VDAC2, VDAC1, ME2, HADH, GAPDH, ALDH1A7	564	86	22239	10.08696190004948	3.500866263550506E-12	1.179699113014248E-12	1.152164195715593E-12
GOTERM_MF_DIRECT	GO:0051287~NAD binding	15	2.5466893039049237	1.7195702944266315E-10	MDH1, HPGD, HIBADH, IDH1, UGDH, HADHA, ADH1, LDHA, CYB5R3, ALDH2, ALDH1A1, GPD1, ME1, ME2, GAPDH	525	53	18371	9.903504043126684	1.6267131275338187E-7	2.3238764264679904E-8	2.2035065058581264E-8
UP_KW_LIGAND	KW-0520~NAD	29	4.923599320882852	5.683760218137826E-9	HPGD, HIBADH, RDH7, HSD17B13, MSMO1, ADH1, LDHA, CYB5R3, ALDH2, HSD17B2, ME2, HADH, NQO1, MDH1, MDH2, GSR, ALDH3A2, BST1, UGDH, HADHA, DHRS7, NDUFS7, ALDH1A1, GPD1, CRYL1, VDAC2, VDAC1, GAPDH, ALDH1A7	266	200	6562	3.57703007518797	2.4440166113137707E-7	2.4440168937992655E-7	1.8188032698041044E-7
GOTERM_MF_DIRECT	GO:0016616~oxidoreductase activity, acting on the CH-OH group of donors, NAD or NADP as acceptor	13	2.2071307300509337	1.4750123553403638E-8	MDH1, HPGD, HIBADH, MDH2, IDH1, HSD17B13, UGDH, HADHA, DHRS7, LDHA, GPD1, CRYL1, HADH	525	51	18371	8.919626517273576	1.3953519646059398E-5	1.3953616881519841E-6	1.3230860827403064E-6
UP_SEQ_FEATURE	BINDING:NAD	12	2.037351443123939	4.6436696456567334E-7	UGDH, ADH1, LDHA, MDH1, HIBADH, MDH2, GPD1, CRYL1, HSD17B13, ME2, HADH, GAPDH	564	63	22239	7.51063829787234	6.364446393501977E-4	5.305392570162818E-5	5.1815613796119716E-5
Annotation Cluster 6	Enrichment Score: 7.97581826148716
Category	Term	Count	%	PValue	Genes	List Total	Pop Hits	Pop Total	Fold Enrichment	Bonferroni	Benjamini	FDR
KEGG_PATHWAY	mmu01200:Carbon metabolism	31	5.263157894736842	1.757158808654221E-15	ECHS1, GPT, ENO1, GPI1, TKFC, ESD, ME1, ME2, PKLR, MDH1, GOT1, MDH2, PGAM1, IDH1, TALDO1, PGD, SDHB, CS, ACOX1, HKDC1, CAT, PGP, OGDH, ALDOC, ALDOB, ACO2, ALDOA, GAPDH, FBP1, PFKP, FBP2	383	121	8941	5.980860108322724	5.346834086594754E-13	5.2890480140492055E-14	4.111751612250877E-14
UP_KW_BIOLOGICAL_PROCESS	KW-0324~Glycolysis	11	1.8675721561969438	3.373066980830023E-8	GPI1, PKLR, HKDC1, PGAM1, OGDH, ALDOC, ALDOB, ENO1, ALDOA, GAPDH, PFKP	321	34	10725	10.80951072017592	3.7778279466937903E-6	4.7222937731620323E-7	4.005517039735652E-7
GOTERM_BP_DIRECT	GO:0006096~glycolytic process	11	1.8675721561969438	3.997205635466395E-8	GPI1, PKLR, HKDC1, PGAM1, OGDH, ALDOC, ALDOB, ENO1, ALDOA, GAPDH, PFKP	541	37	19672	10.810411150522057	1.018835831406717E-4	8.490730970669868E-6	8.237574613756997E-6
KEGG_PATHWAY	mmu01230:Biosynthesis of amino acids	17	2.886247877758913	1.6474970523541566E-7	ARG2, PKLR, GOT1, IDH1, PGAM1, TALDO1, GPT, ENO1, CS, CTH, ALDOC, ACO2, ALDOB, ALDOA, GAPDH, PFKP, OTC	383	79	8941	5.02353174472023	4.9588435806491304E-5	2.0662358864941715E-6	1.6063096260453027E-6
KEGG_PATHWAY	mmu04066:HIF-1 signaling pathway	15	2.5466893039049237	3.384477069567595E-4	EGLN3, CDKN1A, MAP2K2, IFNGR1, SLC2A1, ENO1, LDHA, HKDC1, EIF4EBP1, ALDOC, ALDOB, ALDOA, GAPDH, PFKP, MAPK3	383	114	8941	3.0716641473134536	0.09687111231337608	0.0024255418998567766	0.0018856372244733743
Annotation Cluster 7	Enrichment Score: 7.972833472438349
Category	Term	Count	%	PValue	Genes	List Total	Pop Hits	Pop Total	Fold Enrichment	Bonferroni	Benjamini	FDR
GOTERM_BP_DIRECT	GO:0006749~glutathione metabolic process	25	4.244482173174872	6.49205105805372E-20	CLIC5, GLO1, MGST1, NAT8F5, GM3776, GGT1, GSTM4, GSTM3, GSTM2, GSTM1, GPX1, GPX4, IDH1, GSR, SOD1, GCLC, NAT8, GSTA4, GSTA3, GSTA2, CTH, GSTA1, GCLM, GSTM7, GSTM6	541	73	19672	12.452839743752058	1.6548238146978931E-16	8.274119073489466E-17	8.027421133283424E-17
KEGG_PATHWAY	mmu00480:Glutathione metabolism	27	4.584040747028863	4.570791562947404E-18	MGST3, MGST1, MGST2, NAT8F5, GM3776, GGT1, GSTM4, GSTM3, GSTM2, GSTM1, GPX1, GPX4, GSS, IDH1, GSR, PGD, PRDX6, GCLC, NAT8, GSTA4, GSTA3, GSTA2, GSTA1, LAP3, GCLM, GSTM7, GSTM6	383	72	8941	8.754242819843343	1.3758082604471686E-15	2.2930137674119474E-16	1.7826087095494874E-16
KEGG_PATHWAY	mmu05204:Chemical carcinogenesis - DNA adducts	25	4.244482173174872	4.086870345122828E-14	MGST3, MGST1, CYP3A11, MGST2, CYP3A13, GM3776, CYP2C55, GSTM4, GSTM3, CBR1, GSTM2, UGT2B34, GSTM1, EPHX1, CYP3A25, CYP2C29, CYP2C66, GSTA4, GSTA3, CYP2C65, GSTA2, GSTA1, UGT2B5, GSTM7, GSTM6	383	84	8941	6.947811761780431	1.2297718399167934E-11	9.46267672216901E-13	7.356366621221091E-13
GOTERM_MF_DIRECT	GO:0043295~glutathione binding	12	2.037351443123939	5.635228627111486E-13	GSTM4, GSTM3, GSTM2, GSTM1, GSS, GSTA2, GSTA1, GSR, MGST1, MGST2, GSTM7, GSTM6	525	19	18371	22.10045112781955	5.331175501055441E-10	1.0661852562494931E-10	1.0109600157038006E-10
GOTERM_MF_DIRECT	GO:0004364~glutathione transferase activity	14	2.3769100169779285	2.428120441291574E-12	GSTM4, GSTM3, GSTM2, GSTM1, MGST3, MGST1, MGST2, GM3776, GSTA4, GSTA3, GSTA2, GSTA1, GSTM7, GSTM6	525	33	18371	14.845252525252526	2.297047663191165E-9	3.8283365624363814E-10	3.630040059730903E-10
KEGG_PATHWAY	mmu00980:Metabolism of xenobiotics by cytochrome P450	21	3.5653650254668934	1.3454236548074453E-11	GSTM4, GSTM3, CBR1, GSTM2, UGT2B34, GSTM1, MGST3, EPHX1, MGST1, MGST2, AKR7A5, ADH1, GM3776, GSTA4, GSTA3, GSTA2, GSTA1, UGT2B5, GSTM7, GSTM6, CBR3	383	73	8941	6.715583533030509	4.049725554899908E-9	2.8926608578360077E-10	2.2487795373210158E-10
KEGG_PATHWAY	mmu00982:Drug metabolism - cytochrome P450	20	3.395585738539898	6.939082636561451E-11	GSTM4, GSTM3, GSTM2, UGT2B34, GSTM1, MAOB, MAOA, MGST3, MGST1, MGST2, FMO5, ADH1, GM3776, GSTA4, GSTA3, GSTA2, GSTA1, UGT2B5, GSTM7, GSTM6	383	71	8941	6.575957047769647	2.0886638529837853E-8	1.305414921003123E-9	1.0148408355971122E-9
KEGG_PATHWAY	mmu00983:Drug metabolism - other enzymes	22	3.7351443123938877	1.7886590458149475E-10	GSTM4, CDA, GSTM3, GSTM2, UGT2B34, GSTM1, MGST3, MGST1, MGST2, CES2A, CES2C, GM3776, GSTA4, CES2E, CES1D, GSTA3, CES1F, GSTA2, GSTA1, UGT2B5, GSTM7, GSTM6	383	92	8941	5.58241571120445	5.3838641100867335E-8	2.991035404390551E-9	2.3252567595594315E-9
INTERPRO	IPR004045:Glutathione S-transferase, N-terminal	12	2.037351443123939	6.079025782260723E-10	GSTM4, GSTM3, CLIC5, GSTM2, GSTM1, GM3776, GSTA4, GSTA3, GSTA2, GSTA1, GSTM7, GSTM6	563	33	20686	13.360891328919749	6.072945303303712E-7	6.072946756478462E-7	5.951366240833248E-7
UP_SEQ_FEATURE	REGION:Glutathione binding	11	1.8675721561969438	1.2974473812703908E-9	GSTM4, GSTM3, CBR1, GSTM2, GSTM1, GSTA4, GSTA3, GSTA2, GSTA1, GSTM7, GSTM6	564	29	22239	14.95652971386647	1.7787987657280624E-6	2.5411433710310085E-7	2.481831490744362E-7
UP_SEQ_FEATURE	DOMAIN:GST N-terminal	11	1.8675721561969438	1.902288595664747E-9	GSTM4, GSTM3, GSTM2, GSTM1, GM3776, GSTA4, GSTA3, GSTA2, GSTA1, GSTM7, GSTM6	564	30	22239	14.457978723404256	2.608034202156162E-6	3.26004708082046E-7	3.18395553699387E-7
INTERPRO	IPR010987:Glutathione S-transferase, C-terminal-like	12	2.037351443123939	2.4333678773257668E-9	GSTM4, GSTM3, CLIC5, GSTM2, GSTM1, GM3776, GSTA4, GSTA3, GSTA2, GSTA1, GSTM7, GSTM6	563	37	20686	11.916470644712208	2.4309315209691817E-6	1.2154672547242204E-6	1.1911335759509629E-6
UP_SEQ_FEATURE	DOMAIN:GST C-terminal	12	2.037351443123939	2.9522861575908975E-9	GSTM4, GSTM3, CLIC5, GSTM2, GSTM1, GM3776, GSTA4, GSTA3, GSTA2, GSTA1, GSTM7, GSTM6	564	40	22239	11.829255319148936	4.047576185550739E-6	4.4973159133968006E-7	4.3923457389046796E-7
INTERPRO	IPR004046:Glutathione S-transferase, C-terminal	11	1.8675721561969438	3.726280470260516E-9	GSTM4, GSTM3, GSTM2, GSTM1, GM3776, GSTA4, GSTA3, GSTA2, GSTA1, GSTM7, GSTM6	563	30	20686	13.472232089994082	3.7225473040747303E-6	1.2408513965967518E-6	1.2160095267950149E-6
KEGG_PATHWAY	mmu01524:Platinum drug resistance	19	3.225806451612903	4.706635272570658E-9	GSTM4, GSTM3, GSTM2, CDKN1A, ABCC2, GSTM1, SLC31A1, MGST3, MGST1, MGST2, GM3776, GSTA4, GSTA3, GSTA2, GSTA1, CYCS, GSTM7, GSTM6, MAPK3	383	80	8941	5.544353785900783	1.4166962262196492E-6	6.4395328047444E-8	5.0061484262797E-8
GOTERM_MF_DIRECT	GO:0004602~glutathione peroxidase activity	10	1.697792869269949	2.3659270765905965E-8	GPX1, GPX4, GSTA4, GSTA2, MGST3, GSTA1, MGST1, MGST2, GSTM7, PRDX6	525	26	18371	13.458608058608059	2.2381419940487035E-5	2.034697285867913E-6	1.9293059888197865E-6
GOTERM_BP_DIRECT	GO:0042178~xenobiotic catabolic process	9	1.5280135823429541	6.973487869356784E-8	GSTM4, GSTM2, ABCC2, GSTM1, CYP2B10, GSTA2, GSTA1, GSTM7, CRYZ	541	22	19672	14.875483112082003	1.7773841453117E-4	1.3673400445377263E-5	1.3265719616091789E-5
INTERPRO	IPR003081:Glutathione S-transferase, Mu class	6	1.0186757215619695	2.919235870151404E-7	GSTM4, GSTM3, GSTM2, GSTM1, GSTM7, GSTM6	563	7	20686	31.493529561025124	2.915891855579389E-4	7.290791585703133E-5	7.144829792195562E-5
KEGG_PATHWAY	mmu05207:Chemical carcinogenesis - receptor activation	28	4.753820033955857	1.0555259615622458E-6	MGST3, GNAI3, MGST1, CYP3A11, MGST2, CYP3A13, GNAI2, GM3776, CREB3L3, CYP2B10, EIF4EBP1, MAPK3, GSTM4, GSTM3, GSTM2, UGT2B34, GSTM1, MAP2K2, EPHX2, EPHX1, CYP3A25, GSTA4, GSTA3, GSTA2, GSTA1, UGT2B5, GSTM7, GSTM6	383	225	8941	2.9051116913257906	3.1766301651248163E-4	1.1346904086794142E-5	8.82118125019877E-6
UP_SEQ_FEATURE	BINDING:Glutathione	8	1.3582342954159592	1.1065568675876817E-6	CBR1, GSTM2, GSTM1, GSTA4, GSTA3, GSTA2, GSTA1, MGST1	564	23	22239	13.715078630897317	0.0015159401050557353	1.1669918965097781E-4	1.1397535736153121E-4
KEGG_PATHWAY	mmu05418:Fluid shear stress and atherosclerosis	22	3.7351443123938877	1.1411424317424505E-6	GSTM4, TXN1, GSTM3, NQO1, GSTM2, GSTM1, MGST3, MGST1, MGST2, CALML4, ACTB, ACTG1, MAPK13, GM3776, GSTA4, GSTA3, GSTA2, GSTA1, CALM3, CALM1, GSTM7, GSTM6	383	148	8941	3.470150306964929	3.4342508404627825E-4	1.1844271446706123E-5	9.207838931990807E-6
INTERPRO	IPR003080:Glutathione S-transferase, alpha class	5	0.8488964346349746	7.742223262165243E-6	GM3776, GSTA4, GSTA3, GSTA2, GSTA1	563	6	20686	30.61870929544109	0.0077046766176643855	9.668101298628848E-4	9.474545717074716E-4
KEGG_PATHWAY	mmu05225:Hepatocellular carcinoma	22	3.7351443123938877	1.546921252242261E-5	GSTM4, TCF7L2, GSTM3, NQO1, GSTM2, CDKN1A, GSTM1, MAP2K2, MGST3, TXNRD1, MGST1, MGST2, ACTB, ACTG1, GM3776, GSTA4, GSTA3, GSTA2, GSTA1, GSTM7, GSTM6, MAPK3	383	174	8941	2.9516221001770657	0.00464544536904854	1.3303522769283444E-4	1.0342273514991117E-4
GOTERM_BP_DIRECT	GO:0018916~nitrobenzene metabolic process	3	0.5093378607809848	0.004350037924137981	GSTM4, GSTM2, GSTM7	541	4	19672	27.271719038817004	0.9999850744191975	0.115502569464872	0.11205878944159611
KEGG_PATHWAY	mmu05200:Pathways in cancer	37	6.281833616298811	0.005339704867482198	CDKN1A, RALA, MGST3, GNAI3, MGST1, SLC2A1, MGST2, CALML4, GNAI2, GNA13, GM3776, GNG5, GNA11, MAPK3, GSTM4, GSTM3, TCF7L2, NQO1, GSTM2, EGLN3, CDKN2B, GSTM1, MAP2K2, IFNGR1, TXNRD1, NCOA4, GNG12, GSTA4, GSTA3, GSTA2, GSTA1, GNB1, CYCS, CALM3, CALM1, GSTM7, GSTM6	383	543	8941	1.5907034221446466	0.8004234936200765	0.02724154517139223	0.021177812525268378
GOTERM_CC_DIRECT	GO:0045171~intercellular bridge	7	1.1884550084889642	0.02893611351871446	GSTM4, GSTM3, GSTM2, GSTM1, SRA1, GSTM7, GSTM6	570	85	20815	3.0073271413828686	0.9999983763117892	0.2085237386904185	0.18647717600949318
GOTERM_BP_DIRECT	GO:0051122~hepoxilin biosynthetic process	3	0.5093378607809848	0.041377840754597155	GSTM2, GSTM1, GSTM7	541	12	19672	9.090573012939002	1.0	0.5610218940610008	0.5442946818410572
GOTERM_MF_DIRECT	GO:0004769~steroid delta-isomerase activity	3	0.5093378607809848	0.051454143167785536	GSTA4, GSTA2, GSTA1	525	13	18371	8.075164835164834	1.0	0.43075769413031073	0.40844572054427986
Annotation Cluster 8	Enrichment Score: 7.1933887050225955
Category	Term	Count	%	PValue	Genes	List Total	Pop Hits	Pop Total	Fold Enrichment	Bonferroni	Benjamini	FDR
GOTERM_BP_DIRECT	GO:0006631~fatty acid metabolic process	28	4.753820033955857	1.7375324650049046E-11	ACADVL, ECHS1, ACAA2, HPGD, ACAA1B, DBI, CROT, ADIPOR2, LIPA, SGPL1, ACADL, SCD1, ACADM, HADH, GGT1, CYB5A, ELOVL1, ACBD4, ECH1, ACSL5, ALDH3A2, HADHB, HADHA, FABP2, ACOX2, ACOX1, CRYL1, LPIN2	541	206	19672	4.942447463345477	4.428969835323926E-8	7.381617088829169E-9	7.161529643261882E-9
GOTERM_BP_DIRECT	GO:0006635~fatty acid beta-oxidation	14	2.3769100169779285	7.98221920317152E-10	ACADVL, ABCD3, ECHS1, ACAA2, ECH1, ACAA1B, CROT, HADHB, HADHA, ACOX2, SCP2, ACOX1, ACADM, HADH	541	51	19672	9.981805661266357	2.0346656380842987E-6	2.543334593610526E-7	2.467503511180396E-7
UP_KW_BIOLOGICAL_PROCESS	KW-0276~Fatty acid metabolism	20	3.395585738539898	1.3542705162147452E-7	ELOVL1, ACADVL, ECHS1, ACAA2, HPGD, ECH1, ACSL5, ACAA1B, CROT, ADIPOR2, HADHB, ALDH3A2, HADHA, ACADL, ACOX2, ACOX1, ACADM, SCD1, HADH, LPIN2	321	153	10725	4.367479078858958	1.5167715772257395E-5	1.6853144201783496E-6	1.4295077671155642E-6
KEGG_PATHWAY	mmu00071:Fatty acid degradation	14	2.3769100169779285	1.796157737922216E-7	ACADVL, ECHS1, ACAA2, ACSL5, ACAA1B, HADHB, ALDH3A2, HADHA, ADH1, ACADL, ALDH2, ACOX1, ACADM, HADH	383	52	8941	6.285097409118297	5.406289132137143E-5	2.1625739164583483E-6	1.6812036426951942E-6
KEGG_PATHWAY	mmu01212:Fatty acid metabolism	14	2.3769100169779285	1.5924106378452556E-6	ELOVL1, ACADVL, ECHS1, ACAA2, ACSL5, ACAA1B, HADHB, HADHA, ACADL, SCP2, ACOX1, ACADM, SCD1, HADH	383	62	8941	5.27137202055083	4.792011300557286E-4	1.5977186733047397E-5	1.2420802975192993E-5
KEGG_PATHWAY	mmu00280:Valine, leucine and isoleucine degradation	11	1.8675721561969438	1.2867856961782553E-4	ALDH3A2, HADHB, HADHA, ECHS1, ACAA2, ALDH2, HIBADH, ACAA1B, HMGCS2, ACADM, HADH	383	57	8941	4.505107416059731	0.037994144632161775	9.931346014093714E-4	7.720714177069532E-4
Annotation Cluster 9	Enrichment Score: 6.78441740262531
Category	Term	Count	%	PValue	Genes	List Total	Pop Hits	Pop Total	Fold Enrichment	Bonferroni	Benjamini	FDR
GOTERM_CC_DIRECT	GO:0016020~membrane	283	48.04753820033956	2.161823712270837E-18	GLTP, APP, MT-CO1, CYP3A11, GDE1, CISD1, ATP5C1, CYP3A13, GHITM, IFI35, ENO1, SLC4A4, ACTB, CREB3L3, SCP2, BSG, ATP6V1E1, MS4A10, SECTM1B, ARRDC4, CUBN, ENTPD5, SLC11A2, ACSL5, PDZK1, SLC51A, TM4SF4, SLC51B, ACE2, POR, COX7A2L, SOAT2, MALL, CLDN7, VDAC2, MT-CO2, VDAC1, UQCRC2, ATP6V0D1, PLPP2, PLPP1, H2-D1, VPS28, CDS1, ENPEP, MAOB, MAOA, SAR1B, MGST3, MGST1, MGST2, SLC5A1, PTTG1IP, ATP5H, GABARA…	570	6726	20815	1.53649493194777	9.8146796537096E-16	2.4536699134274E-16	2.1942510679548996E-16
UP_KW_DOMAIN	KW-1133~Transmembrane helix	204	34.63497453310696	9.156110599041986E-11	APP, MT-CO1, CYP3A11, GDE1, CISD1, GHITM, SLC4A4, CREB3L3, BSG, MS4A10, SECTM1B, ENTPD5, SLC11A2, ACSL5, TM4SF5, SLC51A, TM4SF4, H2-T3, SLC51B, ACE2, POR, COX7A2L, SOAT2, MALL, CLDN7, MT-CO2, PLPP2, PLPP1, H2-D1, CDS1, ENPEP, MAOB, MAOA, MGST3, MGST1, MGST2, SLC5A1, PTTG1IP, SGPL1, LDHA, ST3GAL4, TSPAN3, S100A10, VTI1B, NDFIP2, TMEM86B, SMLR1, SLC10A2, ERLIN1, CYP3A25, CYSTM1, CLIC5, COX7B, MOGAT…	388	5616	15341	1.4362333685787294	2.105905116955853E-9	1.0529527188898284E-9	1.0529527188898284E-9
UP_KW_DOMAIN	KW-0812~Transmembrane	208	35.31409168081494	2.3216852915285202E-8	APP, MT-CO1, CYP3A11, GDE1, CISD1, GHITM, SLC4A4, CREB3L3, BSG, MS4A10, SECTM1B, ENTPD5, SLC11A2, ACSL5, TM4SF5, SLC51A, TM4SF4, H2-T3, SLC51B, ACE2, POR, COX7A2L, SOAT2, MALL, CLDN7, VDAC2, MT-CO2, VDAC1, PLPP2, PLPP1, H2-D1, CDS1, ENPEP, MAOB, MAOA, MGST3, MGST1, MGST2, SLC5A1, PTTG1IP, SGPL1, LDHA, ST3GAL4, SLC5A4B, TSPAN3, S100A10, VTI1B, NDFIP2, TMEM86B, SMLR1, SLC10A2, ERLIN1, CYP3A25, CYST…	388	6102	15341	1.3477615924472963	5.33987480011433E-7	1.779958723505199E-7	1.779958723505199E-7
UP_KW_CELLULAR_COMPONENT	KW-0472~Membrane	297	50.42444821731748	0.002818592443902388	APP, MT-CO1, CYP3A11, GDE1, CISD1, ATP5C1, CYP3A13, GHITM, ENO1, SLC4A4, CREB3L3, BSG, ATP6V1E1, MS4A10, SECTM1B, ARRDC4, CUBN, ENTPD5, SLC11A2, ACSL5, TM4SF5, PDZK1, SLC51A, TM4SF4, H2-T3, SLC51B, ACE2, POR, COX7A2L, SOAT2, MALL, CLDN7, VDAC2, MT-CO2, VDAC1, UQCRC2, ATP6V0D1, PLPP2, PLPP1, H2-D1, VPS28, CDS1, ENPEP, MAOB, MAOA, SAR1B, MGST3, MGST1, MGST2, SLC5A1, PTTG1IP, ATP5H, GABARAP, NEU3, S…	515	9090	17654	1.1200269153128908	0.11928019620328756	0.012875817969260035	0.010300654375408027
UP_SEQ_FEATURE	TRANSMEM:Helical	192	32.597623089983024	0.020900794740159198	SCARB1, APP, MTCH2, SYS1, CD82, NDUFA11, MT-CO1, CYP3A11, GDE1, MSMO1, GHITM, COX6A1, SLC4A4, 2010106E10RIK, LAMP1, FAM162A, MPC1, BSG, SLC39A5, CAR9, FAM3C, GGT1, MS4A10, SECTM1B, ABCG8, BNIP3L, ABCG5, SLC38A1, DGAT1, APLP2, ENTPD5, STX7, SLC11A2, ACSL5, TM4SF5, SLC51A, TM4SF4, ATP1B1, H2-T3, SLC51B, TMEM253, ATP5J2, CYP2D26, ALDH3A2, ACE2, POR, COX7A2L, SOAT2, CLDN7, MALL, MT-CO2, ADTRP, PLPP2,…	564	6655	22239	1.1375993094297998	0.9999999999997349	0.440845993673204	0.4305563716472795
GOTERM_CC_DIRECT	GO:0016021~integral component of membrane	206	34.974533106960955	0.07260488544527825	APP, MT-CO1, PITPNA, CYP3A11, GDE1, CISD1, GHITM, SLC4A4, CREB3L3, BSG, MS4A10, SECTM1B, ENTPD5, SLC11A2, ACSL5, TM4SF5, SLC51A, TM4SF4, H2-T3, SLC51B, ACE2, POR, COX7A2L, SOAT2, MALL, CLDN7, VDAC2, MT-CO2, VDAC1, PLPP2, PLPP1, H2-D1, CDS1, ENPEP, MAOB, MAOA, MGST3, MGST1, MGST2, SLC5A1, PTTG1IP, SGPL1, LDHA, ST3GAL4, SLC5A4B, TSPAN3, S100A10, VTI1B, NDFIP2, TMEM86B, SMLR1, SLC10A2, ERLIN1, CYP3A…	570	6889	20815	1.0919747474361619	0.9999999999999987	0.3745752044563219	0.3349725396679883
Annotation Cluster 10	Enrichment Score: 6.081959038760323
Category	Term	Count	%	PValue	Genes	List Total	Pop Hits	Pop Total	Fold Enrichment	Bonferroni	Benjamini	FDR
GOTERM_BP_DIRECT	GO:0008202~steroid metabolic process	25	4.244482173174872	8.575137667831403E-14	INSIG1, RDH7, MTTP, CYP3A11, AKR1C19, CYP3A13, MSMO1, CYB5R3, NPC1L1, CYP2B10, SC5D, HMGCS2, APOB, CUBN, FDPS, ERLIN1, APOA1, CYP3A25, CYP51, SULT2B1, SULT1B1, SOAT2, AKR1C14, FDX1, UGT2B5	541	128	19672	7.102010166358595	2.1847279541020725E-10	5.464506478825562E-11	5.301578863136765E-11
GOTERM_BP_DIRECT	GO:0008203~cholesterol metabolic process	22	3.7351443123938877	7.464335485704212E-12	APP, CUBN, FDPS, APLP2, INSIG1, MTTP, ERLIN1, APOC3, APOA1, APOA4, MSMO1, CYP51, SULT2B1, CYB5R3, CES1D, NPC1L1, SOAT2, CES1F, FDX1, CAT, HMGCS2, APOB	541	117	19672	6.83735406101395	1.9026659692222836E-8	3.805318230612007E-9	3.6918603312293034E-9
UP_KW_BIOLOGICAL_PROCESS	KW-0753~Steroid metabolism	17	2.886247877758913	6.668137356530836E-9	CUBN, FDPS, INSIG1, MTTP, ERLIN1, APOA1, MSMO1, CYP51, SULT2B1, CYB5R3, NPC1L1, SOAT2, FDX1, UGT2B5, SC5D, HMGCS2, APOB	321	89	10725	6.381917462984353	7.468311097325042E-7	1.4630112653811856E-7	1.2409470554572558E-7
UP_KW_BIOLOGICAL_PROCESS	KW-1207~Sterol metabolism	15	2.5466893039049237	7.837560350256352E-9	CUBN, FDPS, INSIG1, MTTP, ERLIN1, APOA1, MSMO1, CYP51, CYB5R3, NPC1L1, SOAT2, FDX1, SC5D, HMGCS2, APOB	321	67	10725	7.48012275073232	8.778063805836567E-7	1.4630112653811856E-7	1.2409470554572558E-7
UP_KW_BIOLOGICAL_PROCESS	KW-0153~Cholesterol metabolism	14	2.3769100169779285	2.1063733227194225E-8	CUBN, FDPS, INSIG1, MTTP, ERLIN1, APOA1, MSMO1, CYP51, CYB5R3, NPC1L1, SOAT2, FDX1, HMGCS2, APOB	321	61	10725	7.66814769419335	2.359135360729958E-6	3.370197316351076E-7	2.8586495094049303E-7
GOTERM_BP_DIRECT	GO:0006695~cholesterol biosynthetic process	11	1.8675721561969438	9.032785286007689E-8	FDPS, CYB5R3, CES1D, NPC1L1, CES1F, INSIG1, APOA1, APOA4, MSMO1, HMGCS2, CYP51	541	40	19672	9.999630314232903	2.3021920284072017E-4	1.6446121210024E-5	1.595577000878358E-5
GOTERM_BP_DIRECT	GO:0016126~sterol biosynthetic process	7	1.1884550084889642	1.4092947427419417E-4	FDPS, CYB5R3, INSIG1, SC5D, MSMO1, HMGCS2, CYP51	541	30	19672	8.484534812076403	0.3018033939318865	0.00876168853475417	0.008500453411709323
GOTERM_BP_DIRECT	GO:0006694~steroid biosynthetic process	9	1.5280135823429541	5.880640682138486E-4	FDPS, CYB5R3, SCP2, FDX1, HSD17B2, SC5D, MSMO1, HMGCS2, CYP51	541	69	19672	4.742907658924696	0.7767395450199615	0.02693266592123943	0.026129651951049472
UP_KW_BIOLOGICAL_PROCESS	KW-0756~Sterol biosynthesis	6	1.0186757215619695	8.995764788473226E-4	FDPS, CYB5R3, SC5D, MSMO1, HMGCS2, CYP51	321	26	10725	7.710280373831775	0.09588427295975943	0.006716837708726675	0.005697317699366376
UP_KW_BIOLOGICAL_PROCESS	KW-0752~Steroid biosynthesis	7	1.1884550084889642	0.0014266452835485675	FDPS, CYB5R3, HSD17B2, SC5D, MSMO1, HMGCS2, CYP51	321	42	10725	5.568535825545171	0.14776959304671788	0.00939907480926115	0.007972429525712582
UP_KW_BIOLOGICAL_PROCESS	KW-0152~Cholesterol biosynthesis	5	0.8488964346349746	0.0031141108569186973	FDPS, CYB5R3, MSMO1, HMGCS2, CYP51	321	21	10725	7.955051179350245	0.2948358148238752	0.019376689776383006	0.016435585078182012
UP_KW_BIOLOGICAL_PROCESS	KW-0444~Lipid biosynthesis	13	2.2071307300509337	0.00492722250061616	CDS1, ELOVL1, FDPS, MOGAT2, MSMO1, AGPAT2, CYP51, CYB5R3, LPCAT3, HSD17B2, SC5D, HMGCS2, SCD1	321	170	10725	2.55497526113249	0.42490092212860653	0.027592446003450493	0.02340430687792676
Annotation Cluster 11	Enrichment Score: 4.656826746739778
Category	Term	Count	%	PValue	Genes	List Total	Pop Hits	Pop Total	Fold Enrichment	Bonferroni	Benjamini	FDR
GOTERM_BP_DIRECT	GO:0042632~cholesterol homeostasis	17	2.886247877758913	1.1510518002382656E-8	SCARB1, ABCG8, ABCG5, PLA2G12B, EPHX2, INSIG1, MTTP, IL18, APOC3, APOA1, APOA4, CES1D, ACOX1, NPC1L1, SOAT2, CES1F, APOB	541	99	19672	6.244029948281335	2.933988008535504E-5	2.667300944370308E-6	2.587773729081119E-6
KEGG_PATHWAY	mmu04979:Cholesterol metabolism	12	2.037351443123939	5.046695638619083E-6	SCARB1, ABCG8, ABCG5, VAPA, SOAT2, APOC3, APOA1, VDAC2, APOA4, VDAC1, APOB, LIPA	383	49	8941	5.717056535407896	0.0015179060338758044	4.747048085076075E-5	3.6903961857402044E-5
GOTERM_BP_DIRECT	GO:0033344~cholesterol efflux	8	1.3582342954159592	1.3281627597119939E-5	SCARB1, ABCG8, ABCG5, SOAT2, APOC3, APOA1, APOA4, APOB	541	30	19672	9.696611213801601	0.03328842278898103	0.0014106195310441135	0.0013685610436532337
GOTERM_BP_DIRECT	GO:0070328~triglyceride homeostasis	8	1.3582342954159592	3.191137398126359E-5	SCARB1, ABCG8, ABCG5, PLA2G12B, IL18, APOC3, APOA1, APOA4	541	34	19672	8.55583342394259	0.07812292644351693	0.002804899733732444	0.002721269926057409
GOTERM_BP_DIRECT	GO:0006869~lipid transport	14	2.3769100169779285	9.687841368007067E-5	GLTP, SCARB1, ABCG8, ABCG5, PRELID1, ABCD3, MTTP, APOC3, APOA1, APOA4, PLEKHA8, SCP2, FABP6, APOB	541	136	19672	3.7431771229748834	0.2188241847889023	0.006369477857014531	0.006179567964063136
GOTERM_BP_DIRECT	GO:0034375~high-density lipoprotein particle remodeling	3	0.5093378607809848	0.04803012490348625	SCARB1, APOC3, APOA1	541	13	19672	8.391298165789848	1.0	0.6183272140352851	0.5998914085167752
Annotation Cluster 12	Enrichment Score: 4.070507652606254
Category	Term	Count	%	PValue	Genes	List Total	Pop Hits	Pop Total	Fold Enrichment	Bonferroni	Benjamini	FDR
UP_KW_CELLULAR_COMPONENT	KW-0492~Microsome	29	4.923599320882852	3.40223466059561E-15	MGST3, RDH7, MGST1, CYP3A11, MGST2, CYP3A13, CES2A, PGRMC1, CES2C, CYP2C55, CES2E, CYP2B10, SCD1, CYB5A, CYP2J6, EPHX1, CYP3A25, CYP2C29, FMO5, CYP51, CYP4F14, CYP2D26, ALDH3A2, SULT2B1, SPCS2, CES1D, AADAC, CES1F, SLC26A6	515	150	17654	6.627391585760518	1.5487611193520934E-13	5.103351990893415E-14	4.082681592714732E-14
GOTERM_MF_DIRECT	GO:0005506~iron ion binding	25	4.244482173174872	8.538634080796123E-10	CISD1, CYP3A11, CYP3A13, MSMO1, FTL1, CYP2C55, CYP2B10, FTH1, SC5D, SCD1, EGLN3, CYP2J6, SLC11A2, CYP3A25, CYP2C29, CYP4F13, CYP51, CYP4F14, CYP2D26, CYP4F16, CYP2C66, CYP2C65, FDX1, ACO2, ISCU	525	188	18371	4.653242147922999	8.077544736417863E-7	1.0096934800541416E-7	9.573943463092653E-8
UP_KW_LIGAND	KW-0408~Iron	41	6.960950764006792	1.4959163571294296E-8	APP, MT-CO1, CISD1, CYP3A11, CYP3A13, MSMO1, NENF, COX5A, CISD3, PGRMC1, FTL1, CYP2C55, CYP2B10, FTH1, UQCRFS1, SC5D, SCD1, BCO1, CYB5B, CYB5A, EGLN3, PHYH, CYP2J6, STX7, SLC11A2, CYP3A25, SDHB, CYP2C29, CYP4F13, CYP51, CYP4F14, CYP2D26, CYP4F16, CYP2C66, NDUFS7, CYP2C65, FDX1, CAT, CYCS, ACO2, ISCU	266	381	6562	2.654687900854498	6.43243831643936E-7	3.2162201678282737E-7	2.3934661714070874E-7
UP_SEQ_FEATURE	METAL:Iron (heme axial ligand)	15	2.5466893039049237	1.5376704215482698E-7	CYB5B, CYB5A, CYP2J6, CYP3A11, CYP3A13, CYP3A25, CYP2C29, CYP51, CYP4F14, CYP2D26, PGRMC1, CYP2C55, CYP2B10, CAT, CYCS	564	97	22239	6.097554288221101	2.107924112355608E-4	1.9164964981297073E-5	1.8717642676846667E-5
GOTERM_BP_DIRECT	GO:0006805~xenobiotic metabolic process	15	2.5466893039049237	2.7106346982743465E-7	CBR1, CYP2J6, CYP2C29, FMO5, CYP2D26, SULT1B1, CYP2C66, GM3776, GSTA4, CYP2C55, GSTA3, CYP2C65, CYP2B10, GSTA2, GSTA1	541	94	19672	5.802493412514257	6.907022334342594E-4	4.3183799036883184E-5	4.1896247555202866E-5
COG_ONTOLOGY	Secondary metabolites biosynthesis, transport, and catabolism	16	2.7164685908319184	4.076302272713702E-7	FAHD1, CYP2J6, CYP3A11, CYP3A13, CYP3A25, CYP2C29, CYP4F13, CYP51, CYP4F14, CYP2D26, CYP4F16, CYP2C66, CYP2C55, CYP2C65, CYP2B10, BCO1	61	117	2099	4.705618607257952	7.337318667532955E-6	3.668672045442332E-6	3.668672045442332E-6
GOTERM_MF_DIRECT	GO:0004497~monooxygenase activity	16	2.7164685908319184	8.564429788012018E-7	CYP2J6, CYP3A11, CYP3A13, CYP3A25, CYP2C29, FMO5, CYP4F13, CYP51, CYP4F14, CYP2D26, CYP4F16, CYP2C66, CYP2C55, CYP2C65, CYP2B10, BCO1	525	114	18371	4.911211361737678	8.098672851711841E-4	5.378296472549731E-5	5.099716634119565E-5
INTERPRO	IPR017972:Cytochrome P450, conserved site	14	2.3769100169779285	1.741029545390965E-6	CYP2J6, CYP3A11, CYP3A13, CYP3A25, CYP2C29, CYP4F13, CYP51, CYP4F14, CYP2D26, CYP4F16, CYP2C66, CYP2C55, CYP2C65, CYP2B10	563	95	20686	5.414677012246424	0.0017377783415982728	2.8988141930759567E-4	2.840779874896258E-4
GOTERM_MF_DIRECT	GO:0020037~heme binding	20	3.395585738539898	2.0863378980776355E-6	CYB5B, CYB5A, CYP2J6, MT-CO1, CYP3A11, CYP3A13, CYP3A25, CYP2C29, CYP4F13, CYP51, CYP4F14, CYP2D26, CYP4F16, PGRMC1, CYP2C66, CYP2C55, CYP2C65, CYP2B10, CAT, CYCS	525	189	18371	3.702897455278408	0.001971731289386769	1.160985677400849E-4	1.1008500556327289E-4
INTERPRO	IPR001128:Cytochrome P450	14	2.3769100169779285	3.924067896850941E-6	CYP2J6, CYP3A11, CYP3A13, CYP3A25, CYP2C29, CYP4F13, CYP51, CYP4F14, CYP2D26, CYP4F16, CYP2C66, CYP2C55, CYP2C65, CYP2B10	563	102	20686	5.043081531013827	0.003912477757163413	5.600205469934415E-4	5.488089244310102E-4
GOTERM_MF_DIRECT	GO:0016705~oxidoreductase activity, acting on paired donors, with incorporation or reduction of molecular oxygen	13	2.2071307300509337	6.487593317125011E-6	EGLN3, CYP2J6, CYP3A11, CYP3A13, CYP3A25, CYP2C29, CYP4F13, CYP51, CYP4F14, CYP2D26, CYP4F16, CYP2C55, CYP2B10	525	87	18371	5.228746579091406	0.0061184885326863725	3.0686316390001297E-4	2.9096856027305675E-4
GOTERM_MF_DIRECT	GO:0008401~retinoic acid 4-hydroxylase activity	7	1.1884550084889642	1.0346170681874879E-5	CYP2C66, CYP2C55, CYP2C65, CYP3A11, CYP3A13, CYP3A25, CYP2C29	525	19	18371	12.891929824561405	0.009739786129288497	4.0781156104390144E-4	3.866881292350736E-4
KEGG_PATHWAY	mmu00830:Retinol metabolism	16	2.7164685908319184	1.3752228521111859E-5	UGT2B34, DGAT1, RDH7, CYP3A11, CYP3A13, CYP3A25, CYP2C29, ADH1, CYP2C66, CYP2C55, CYP2C65, CYP2B10, ALDH1A1, UGT2B5, BCO1, ALDH1A7	383	97	8941	3.8506635083847005	0.004130893537574787	1.217476701427844E-4	9.464769041000516E-5
UP_KW_LIGAND	KW-0349~Heme	21	3.5653650254668934	1.8829966011504423E-5	CYB5B, CYB5A, CYP2J6, MT-CO1, CYP3A11, CYP3A13, NENF, CYP3A25, CYP2C29, COX5A, CYP4F13, CYP51, CYP4F14, CYP2D26, CYP4F16, CYP2C66, CYP2C55, CYP2C65, CYP2B10, CAT, CYCS	266	173	6562	2.9945238819592332	8.093684463147399E-4	2.698961794982301E-4	2.008529707893805E-4
GOTERM_MF_DIRECT	GO:0016712~oxidoreductase activity, acting on paired donors, with incorporation or reduction of molecular oxygen, reduced flavin or flavoprotein as one donor, and incorporation of one atom of oxygen	10	1.697792869269949	5.405083859846129E-5	CYP2C66, CYP2C55, CYP2J6, CYP2C65, CYP2B10, CYP3A11, CYP3A13, CYP3A25, CYP2C29, CYP2D26	525	61	18371	5.736455893832943	0.049848159667326364	0.0018727719841908491	0.0017757679384980884
GOTERM_MF_DIRECT	GO:0101020~estrogen 16-alpha-hydroxylase activity	6	1.0186757215619695	8.624328017010215E-5	CYP2C66, CYP2C65, CYP3A11, CYP3A13, CYP3A25, CYP2C29	525	17	18371	12.350252100840335	0.07834993026021098	0.002636918790193692	0.002500334201695287
GOTERM_MF_DIRECT	GO:0070330~aromatase activity	8	1.3582342954159592	8.641065802960301E-5	CYP2C55, CYP2J6, CYP2B10, CYP3A11, CYP3A13, CYP3A25, CYP2C29, CYP2D26	525	38	18371	7.366817042606517	0.07849586487418503	0.002636918790193692	0.002500334201695287
GOTERM_MF_DIRECT	GO:0008395~steroid hydroxylase activity	10	1.697792869269949	9.006956348986857E-5	CYP2C66, CYP2C55, CYP2J6, CYP2C65, CYP2B10, CYP3A11, CYP3A13, CYP3A25, CYP2C29, CYP2D26	525	65	18371	5.383443223443224	0.08168025647929567	0.0026626814706692398	0.0025247624515753785
UP_KW_MOLECULAR_FUNCTION	KW-0503~Monooxygenase	12	2.037351443123939	1.2306120322506584E-4	CYP2C55, CYP2J6, CYP2B10, CYP3A11, CYP3A13, CYP3A25, BCO1, CYP2C29, FMO5, CYP51, CYP4F14, CYP2D26	341	99	11838	4.207944548120501	0.008577813127533584	0.0021535710564386523	0.0018151527475697212
GOTERM_MF_DIRECT	GO:0034875~caffeine oxidase activity	6	1.0186757215619695	2.0129884477465592E-4	CYP2C66, CYP2C65, CYP3A11, CYP3A13, CYP3A25, CYP2C29	525	20	18371	10.497714285714286	0.17341115849919408	0.0054408202044807	0.005159001821796182
INTERPRO	IPR002402:Cytochrome P450, E-class, group II	5	0.8488964346349746	2.2425945204769543E-4	CYP3A11, CYP3A13, CYP3A25, CYP4F13, CYP4F14	563	12	20686	15.309354647720545	0.20073307675281993	0.018669599382970643	0.018295833629557817
INTERPRO	IPR002401:Cytochrome P450, E-class, group I	10	1.697792869269949	4.166408935955495E-4	CYP4F16, CYP2C66, CYP2C55, CYP2J6, CYP2C65, CYP2B10, CYP2C29, CYP4F13, CYP4F14, CYP2D26	563	83	20686	4.426801343919194	0.3405248481669648	0.027748283513463597	0.027192762322002864
GOTERM_BP_DIRECT	GO:0006082~organic acid metabolic process	8	1.3582342954159592	4.591298026108725E-4	CYP2C66, CYP2C55, CYP2J6, CYP2C65, CYP2B10, ACADM, CYP2C29, CYP2D26	541	51	19672	5.70388894929506	0.6898163116559635	0.02208154465764366	0.021423169846352598
KEGG_PATHWAY	mmu00140:Steroid hormone biosynthesis	13	2.2071307300509337	5.12275201066036E-4	UGT2B34, CYP3A11, CYP3A13, CYP3A25, CYP2C29, CYP2D26, SULT2B1, CYP2C66, CYP2C55, CYP2C65, CYP2B10, HSD17B2, UGT2B5	383	92	8941	3.2987001929844477	0.14292885209924988	0.0034265519004639295	0.002663831045543387
KEGG_PATHWAY	mmu00590:Arachidonic acid metabolism	12	2.037351443123939	0.0010261338087725063	CBR1, GPX1, PLA2G12B, CYP2C66, CYP2C55, CYP2J6, CYP2C65, CYP2B10, EPHX2, GGT1, CYP2C29, CBR3	383	86	8941	3.2573926771510107	0.26583747707239647	0.0067144842704461825	0.005219898070712315
KEGG_PATHWAY	mmu00591:Linoleic acid metabolism	9	1.5280135823429541	0.0011455984454007751	PLA2G12B, CYP2C66, CYP2C55, CYP2J6, CYP2C65, CYP3A11, CYP3A13, CYP3A25, CYP2C29	383	50	8941	4.202036553524804	0.29179579278918133	0.007336704937566666	0.005703617791995349
GOTERM_MF_DIRECT	GO:0008392~arachidonic acid epoxygenase activity	7	1.1884550084889642	0.00232393959411292	CYP2C66, CYP2C55, CYP2J6, CYP2C65, CYP2B10, CYP2C29, CYP4F14	525	48	18371	5.103055555555556	0.8893081815606831	0.043366643548979684	0.0411203797710727
GOTERM_MF_DIRECT	GO:0008390~testosterone 16-alpha-hydroxylase activity	4	0.6791171477079796	0.0023837901316563883	CYP2C66, CYP2C65, CYP2B10, CYP3A25	525	10	18371	13.996952380952383	0.8954152514176992	0.043366643548979684	0.0411203797710727
GOTERM_BP_DIRECT	GO:0042738~exogenous drug catabolic process	7	1.1884550084889642	0.002904035024004238	CYP2C66, CYP2C55, CYP2J6, CYP2C65, CYP2B10, CYP2C29, CYP2D26	541	52	19672	4.8949239300440786	0.9993967353229587	0.08607424739752097	0.08350789086468
GOTERM_BP_DIRECT	GO:0019373~epoxygenase P450 pathway	6	1.0186757215619695	0.0032274286610630954	CYP2C66, CYP2C55, CYP2J6, CYP2C65, CYP2B10, CYP2C29	541	37	19672	5.896587900284758	0.9997361209910463	0.09455995008103253	0.09174058711274753
GOTERM_MF_DIRECT	GO:0101021~estrogen 2-hydroxylase activity	4	0.6791171477079796	0.006641921113773576	CYP2B10, CYP3A11, CYP3A13, CYP3A25	525	14	18371	9.997823129251701	0.9981714220337062	0.10833202368327247	0.10272074550094651
GOTERM_MF_DIRECT	GO:0008404~arachidonic acid 14,15-epoxygenase activity	4	0.6791171477079796	0.008128582508762732	CYP2C66, CYP2J6, CYP2C65, CYP2C29	525	15	18371	9.331301587301587	0.9995566106972877	0.12205776275062769	0.11573553191047889
INTERPRO	IPR008072:Cytochrome P450, E-class, CYP3A	3	0.5093378607809848	0.018506966407584362	CYP3A11, CYP3A13, CYP3A25	563	8	20686	13.778419182948491	0.9999999921415986	0.3030894990356849	0.29702164119713265
GOTERM_MF_DIRECT	GO:0050649~testosterone 6-beta-hydroxylase activity	3	0.5093378607809848	0.025595751075485437	CYP3A11, CYP3A13, CYP3A25	525	9	18371	11.664126984126984	0.9999999999777539	0.2660833023891124	0.2523009748869279
GOTERM_MF_DIRECT	GO:0030343~vitamin D3 25-hydroxylase activity	3	0.5093378607809848	0.025595751075485437	CYP3A11, CYP3A13, CYP3A25	525	9	18371	11.664126984126984	0.9999999999777539	0.2660833023891124	0.2523009748869279
GOTERM_MF_DIRECT	GO:0070576~vitamin D 24-hydroxylase activity	3	0.5093378607809848	0.025595751075485437	CYP3A11, CYP3A13, CYP3A25	525	9	18371	11.664126984126984	0.9999999999777539	0.2660833023891124	0.2523009748869279
GOTERM_MF_DIRECT	GO:0008405~arachidonic acid 11,12-epoxygenase activity	3	0.5093378607809848	0.04435818536176114	CYP2C66, CYP2J6, CYP2C65	525	12	18371	8.748095238095237	1.0	0.38854484585394483	0.3684193728657384
GOTERM_BP_DIRECT	GO:0070989~oxidative demethylation	3	0.5093378607809848	0.0700327064165491	CYP3A11, CYP3A13, CYP3A25	541	16	19672	6.817929759704251	1.0	0.7829533712972967	0.7596091358251137
GOTERM_MF_DIRECT	GO:0005496~steroid binding	5	0.8488964346349746	0.08749197473166172	PGRMC1, GSTM1, CYP3A11, CYP3A13, CYP3A25	525	59	18371	2.9654560129136405	1.0	0.561776716387788	0.532678345242966
KEGG_PATHWAY	mmu04750:Inflammatory mediator regulation of TRP channels	9	1.5280135823429541	0.17585576347613233	CYP2C66, CYP2C55, CYP2J6, CYP2C65, CALM3, CALML4, CALM1, CYP2C29, MAPK13	383	127	8941	1.654345099812915	1.0	0.4675175104878021	0.36345215101045075
Annotation Cluster 13	Enrichment Score: 3.7456924319915323
Category	Term	Count	%	PValue	Genes	List Total	Pop Hits	Pop Total	Fold Enrichment	Bonferroni	Benjamini	FDR
GOTERM_MF_DIRECT	GO:0050660~flavin adenine dinucleotide binding	12	2.037351443123939	7.536092733983416E-6	POR, ACADVL, CYB5R3, MAOB, ACADL, ACOX2, ACOX1, MAOA, TXNRD1, GSR, ACADM, FMO5	525	74	18371	5.674440154440154	0.007103818335383982	3.3948303458801487E-4	3.218988182087202E-4
UP_SEQ_FEATURE	NP_BIND:FAD	10	1.697792869269949	1.2635969634631003E-4	NQO1, POR, ACADVL, CYB5R3, ACADL, GPD2, TXNRD1, GSR, ACADM, FMO5	564	76	22239	5.188269876819709	0.15907271882104823	0.01082744648067444	0.01057472708798182
UP_KW_LIGAND	KW-0285~Flavoprotein	16	2.7164685908319184	1.391328264389338E-4	NQO1, ACADVL, MAOB, MAOA, TXNRD1, GSR, FMO5, POR, TKFC, CYB5R3, ACADL, ACOX2, ACOX1, GPD2, RFK, ACADM	266	125	6562	3.1576541353383454	0.005965264506124668	0.0014956778842185382	0.0011130626115114703
UP_KW_LIGAND	KW-0274~FAD	15	2.5466893039049237	3.4064194733282355E-4	NQO1, ACADVL, MAOB, MAOA, TXNRD1, GSR, FMO5, POR, TKFC, CYB5R3, ACADL, ACOX2, ACOX1, GPD2, ACADM	266	121	6562	3.0581619337600197	0.014543308527890875	0.0029295207470622824	0.0021801084629300706
GOTERM_BP_DIRECT	GO:0090181~regulation of cholesterol metabolic process	5	0.8488964346349746	7.8568192418827E-4	POR, ACADVL, ACADL, EPHX2, FMO5	541	16	19672	11.363216266173753	0.865136265037225	0.032831200405834426	0.031852318008485106
UP_SEQ_FEATURE	BINDING:FAD	8	1.3582342954159592	9.464901622073316E-4	NQO1, POR, ACADVL, ACADL, ACOX2, ACOX1, GSR, FMO5	564	62	22239	5.087851750171585	0.7269915415548528	0.051905520495450067	0.05069401308782468
Annotation Cluster 14	Enrichment Score: 3.626785995150615
Category	Term	Count	%	PValue	Genes	List Total	Pop Hits	Pop Total	Fold Enrichment	Bonferroni	Benjamini	FDR
GOTERM_CC_DIRECT	GO:0005777~peroxisome	15	2.5466893039049237	3.070538486059504E-5	FDPS, PHYH, ABCD3, IDH1, EPHX2, ECH1, ACAA1B, CROT, SOD1, ALDH3A2, PRDX5, ACOX2, SCP2, ACOX1, CAT	570	140	20815	3.912593984962406	0.013843740510126601	5.36163258719621E-4	4.794763943615994E-4
KEGG_PATHWAY	mmu04146:Peroxisome	14	2.3769100169779285	6.573163130416354E-5	PHYH, ABCD3, IDH1, EPHX2, ECH1, ACSL5, ACAA1B, CROT, SOD1, PRDX5, ACOX2, SCP2, ACOX1, CAT	383	86	8941	3.8002914566761796	0.01959141556070776	5.495894728487007E-4	4.27255603477063E-4
UP_SEQ_FEATURE	MOTIF:Microbody targeting signal	7	1.1884550084889642	9.02378895342966E-4	PRDX5, ACOX2, SCP2, ACOX1, EPHX2, ECH1, CROT	564	45	22239	6.133687943262412	0.7099552320698063	0.05154839439646693	0.05034522253600964
UP_KW_CELLULAR_COMPONENT	KW-0576~Peroxisome	11	1.8675721561969438	0.0017079617251292392	PHYH, PRDX5, ABCD3, ACOX2, SCP2, ACOX1, EPHX2, ECH1, CAT, ACAA1B, CROT	515	113	17654	3.336953346507432	0.07403976494220299	0.010979753947259396	0.008783803157807517
Annotation Cluster 15	Enrichment Score: 3.5802065458065218
Category	Term	Count	%	PValue	Genes	List Total	Pop Hits	Pop Total	Fold Enrichment	Bonferroni	Benjamini	FDR
GOTERM_CC_DIRECT	GO:0005750~mitochondrial respiratory chain complex III	6	1.0186757215619695	1.0130805812400621E-5	UQCRB, UQCRQ, MT-CO1, UQCRFS1, UQCRC2, UQCRH	570	12	20815	18.25877192982456	0.004588848052293759	2.299692919414941E-4	2.0565535799173262E-4
GOTERM_BP_DIRECT	GO:0006122~mitochondrial electron transport, ubiquinol to cytochrome c	5	0.8488964346349746	1.58913523588511E-4	UQCRB, UQCRQ, UQCRFS1, CYCS, UQCRH	541	11	19672	16.528314568980004	0.33309172457960157	0.009206149355161694	0.008931662359872448
GOTERM_MF_DIRECT	GO:0008121~ubiquinol-cytochrome-c reductase activity	3	0.5093378607809848	0.01128692175435949	UQCRQ, UQCRFS1, UQCRH	525	6	18371	17.496190476190474	0.999978298798179	0.15253468542320112	0.14463384019514947
Annotation Cluster 16	Enrichment Score: 3.3560774057228584
Category	Term	Count	%	PValue	Genes	List Total	Pop Hits	Pop Total	Fold Enrichment	Bonferroni	Benjamini	FDR
GOTERM_MF_DIRECT	GO:0050661~NADP binding	10	1.697792869269949	2.771765117942621E-6	POR, HIBADH, IDH1, CAT, GSR, ME1, PGD, GAPDH, FMO5, CRYZ	525	43	18371	8.137763012181617	0.0026186587512103676	1.3800472639861682E-4	1.3085649004181742E-4
UP_SEQ_FEATURE	NP_BIND:NADP	10	1.697792869269949	4.974989979835962E-4	AKR7A5, CBR1, POR, IDH1, RDH7, ME1, PGD, FMO5, CBR3, CRYZ	564	91	22239	4.333060556464812	0.49451698798118937	0.03410355631177552	0.03330755791500177
UP_KW_LIGAND	KW-0521~NADP	17	2.886247877758913	0.0020206817474729623	CBR1, NQO1, IDH1, TXNRD1, RDH7, GSR, AKR1C19, PGD, FMO5, CRYZ, BST1, AKR7A5, POR, AKR1C14, CAT, ME1, CBR3	266	177	6562	2.3693555923707574	0.08330202351572058	0.01241275930590534	0.009237402274162114
UP_SEQ_FEATURE	BINDING:NADP	6	1.0186757215619695	0.013509641460817621	AKR7A5, POR, IDH1, ME1, PGD, CRYZ	564	56	22239	4.224734042553192	0.9999999920330784	0.33074497219251714	0.3230251770720499
Annotation Cluster 17	Enrichment Score: 3.309222106129373
Category	Term	Count	%	PValue	Genes	List Total	Pop Hits	Pop Total	Fold Enrichment	Bonferroni	Benjamini	FDR
COG_ONTOLOGY	Lipid metabolism	15	2.5466893039049237	6.626075461579345E-8	BCHE, ACADVL, ECHS1, EPHX2, ECH1, ACSL5, CES2A, CES2C, ACADL, AADAC, CES2E, CES1D, CES1F, ACADM, HADH	61	88	2099	5.8653129657228025	1.1926929120997798E-6	1.192693583084282E-6	1.192693583084282E-6
GOTERM_MF_DIRECT	GO:0052689~carboxylic ester hydrolase activity	11	1.8675721561969438	4.051805897792666E-5	CES2A, BCHE, ACOT9, CES2C, CES2E, ALDH2, AADAC, CES1D, CES1F, ESD, SIAE	525	73	18371	5.272824527071102	0.03760552995643007	0.001521336060924266	0.0014425353558658208
GOTERM_MF_DIRECT	GO:0047376~all-trans-retinyl-palmitate hydrolase, all-trans-retinol forming activity	5	0.8488964346349746	4.18126190106035E-5	CES2A, CES2C, CES2E, CES1D, CES1F	525	8	18371	21.870238095238097	0.03878345705856501	0.001521336060924266	0.0014425353558658208
UP_KW_MOLECULAR_FUNCTION	KW-0719~Serine esterase	8	1.3582342954159592	5.0936202634637756E-5	CES2A, BCHE, ACOT9, CES2C, CES2E, CES1D, ESD, SIAE	341	35	11838	7.934981147884374	0.0035592757027318456	0.0011885113948082143	0.0010017453184812094
UP_SEQ_FEATURE	ACT_SITE:Acyl-ester intermediate	6	1.0186757215619695	1.4850957081206942E-4	CES2A, BCHE, CES2C, CES2E, CES1D, CES1F	564	21	22239	11.26595744680851	0.1842291151765526	0.011976860093138067	0.011697312665727115
INTERPRO	IPR019826:Carboxylesterase type B, active site	6	1.0186757215619695	2.609393804044443E-4	CES2A, BCHE, CES2C, CES2E, CES1D, CES1F	563	22	20686	10.020668496689812	0.22949756009623845	0.020052187771079987	0.019650742570457767
GOTERM_MF_DIRECT	GO:0004771~sterol esterase activity	6	1.0186757215619695	3.2616116851404766E-4	CES2A, CES2C, CES2E, CES1D, CES1F, LIPA	525	22	18371	9.543376623376624	0.26552461360364144	0.008339147713899705	0.007907204544786507
INTERPRO	IPR002018:Carboxylesterase, type B	6	1.0186757215619695	7.151142507103938E-4	CES2A, BCHE, CES2C, CES2E, CES1D, CES1F	563	27	20686	8.164989145450958	0.5106389394369315	0.039760348177831376	0.038964345211308225
INTERPRO	IPR019819:Carboxylesterase type B, conserved site	6	1.0186757215619695	7.151142507103938E-4	CES2A, BCHE, CES2C, CES2E, CES1D, CES1F	563	27	20686	8.164989145450958	0.5106389394369315	0.039760348177831376	0.038964345211308225
GOTERM_BP_DIRECT	GO:0016042~lipid catabolic process	12	2.037351443123939	9.839900799060606E-4	CES2A, NEU3, CES2C, PLA2G12B, CES2E, CES1D, CES1F, APOC3, APOA4, APOB, LIPA, PRDX6	541	131	19672	3.3308969818402447	0.9186850620900144	0.03981255101080236	0.03862551535885219
GOTERM_MF_DIRECT	GO:0004806~triglyceride lipase activity	6	1.0186757215619695	0.005950510835458742	CES2A, CES2C, CES2E, AADAC, CES1D, CES1F	525	41	18371	5.1208362369337985	0.9964683787883167	0.09875760088322753	0.09364224946327178
UP_SEQ_FEATURE	DOMAIN:COesterase	4	0.6791171477079796	0.019612995673295358	CES2A, BCHE, CES2C, CES1F	564	23	22239	6.857539315448658	0.999999999998393	0.42744587249262644	0.41746901770067596
UP_SEQ_FEATURE	MOTIF:Prevents secretion from ER	5	0.8488964346349746	0.0824229698181834	ALDH3A2, CES2C, CES1D, CES1F, P4HB	564	65	22239	3.0331423895253686	1.0	0.818854287106735	0.7997417143952722
UP_SEQ_FEATURE	ACT_SITE:Charge relay system	10	1.697792869269949	0.13397914971474453	CES2A, DPP4, BCHE, CES2C, CES2E, CES1D, ABHD17A, CES1F, ESD, LIPA	564	230	22239	1.7143848288621648	1.0	1.0	0.9773722627737226
Annotation Cluster 18	Enrichment Score: 3.1038722838660244
Category	Term	Count	%	PValue	Genes	List Total	Pop Hits	Pop Total	Fold Enrichment	Bonferroni	Benjamini	FDR
GOTERM_BP_DIRECT	GO:0030388~fructose 1,6-bisphosphate metabolic process	6	1.0186757215619695	6.16407684546577E-6	ALDOC, ALDOB, ALDOA, FBP1, PFKP, FBP2	541	11	19672	19.833977482776007	0.015589486394212537	7.482015180520118E-4	7.258934304208023E-4
KEGG_PATHWAY	mmu00030:Pentose phosphate pathway	10	1.697792869269949	6.683359942133084E-6	GPI1, TALDO1, PGM2, ALDOC, ALDOB, PGD, ALDOA, FBP1, PFKP, FBP2	383	33	8941	7.0741356119946195	0.0020096759566744504	6.096034371460783E-5	4.739109777148914E-5
KEGG_PATHWAY	mmu00051:Fructose and mannose metabolism	9	1.5280135823429541	1.0890290177116732E-4	TKFC, HKDC1, ALDOC, ALDOB, ALDOA, FBP1, PFKP, FBP2, KHK	383	36	8941	5.836161879895561	0.0322500667210861	8.626256166610886E-4	6.70612605643504E-4
GOTERM_BP_DIRECT	GO:0006000~fructose metabolic process	5	0.8488964346349746	1.58913523588511E-4	ALDOB, ALDOA, FBP1, FBP2, KHK	541	11	19672	16.528314568980004	0.33309172457960157	0.009206149355161694	0.008931662359872448
GOTERM_BP_DIRECT	GO:0006002~fructose 6-phosphate metabolic process	5	0.8488964346349746	4.5140998342578205E-4	GFPT1, TALDO1, FBP1, PFKP, FBP2	541	14	19672	12.986532875627146	0.6836492877848348	0.02208154465764366	0.021423169846352598
GOTERM_MF_DIRECT	GO:0048029~monosaccharide binding	5	0.8488964346349746	0.0014562653539964068	GPI1, TALDO1, FUOM, FBP1, PFKP	525	18	18371	9.72010582010582	0.7480768239888337	0.030078051747093774	0.02852009769254029
INTERPRO	IPR013785:Aldolase-type TIM barrel	7	1.1884550084889642	0.0014569478166651482	ALAD, NAPRT, TALDO1, ALDOC, ALDOB, NPL, ALDOA	563	46	20686	5.59124256699359	0.7669616360798448	0.06328221168906448	0.062015300544138265
UP_SEQ_FEATURE	ACT_SITE:Schiff-base intermediate with dihydroxyacetone-P	3	0.5093378607809848	0.0018870723146375069	ALDOC, ALDOB, ALDOA	564	3	22239	39.430851063829785	0.9249514703703862	0.08921297046096627	0.08713068376895247
UP_SEQ_FEATURE	SITE:Necessary for preference for fructose 1,6-bisphosphate over fructose 1-phosphate	3	0.5093378607809848	0.0018870723146375069	ALDOC, ALDOB, ALDOA	564	3	22239	39.430851063829785	0.9249514703703862	0.08921297046096627	0.08713068376895247
UP_KW_LIGAND	KW-0704~Schiff base	5	0.8488964346349746	0.0018883681579599763	TALDO1, ALDOC, ALDOB, NPL, ALDOA	266	14	6562	8.810418904403866	0.0780613474783125	0.01241275930590534	0.009237402274162114
INTERPRO	IPR000741:Fructose-bisphosphate aldolase, class-I	3	0.5093378607809848	0.006977346837348088	ALDOC, ALDOB, ALDOA	563	5	20686	22.045470692717586	0.999083364395191	0.1732994293837827	0.16982997133806133
GOTERM_BP_DIRECT	GO:0061615~glycolytic process through fructose-6-phosphate	3	0.5093378607809848	0.0071184691317790075	ALDOB, ALDOA, PFKP	541	5	19672	21.817375231053607	0.9999999876531909	0.166467686393621	0.16150435011825215
GOTERM_MF_DIRECT	GO:0004332~fructose-bisphosphate aldolase activity	3	0.5093378607809848	0.007668862167767807	ALDOC, ALDOB, ALDOA	525	5	18371	20.995428571428572	0.9993126757990456	0.11701199372110234	0.11095111878206004
GOTERM_MF_DIRECT	GO:0008092~cytoskeletal protein binding	7	1.1884550084889642	0.020090814406188828	EPB41L4B, ANXA2, ALDOC, ALDOB, WASL, ALDOA, ABCG2	525	75	18371	3.2659555555555557	0.9999999954101977	0.24058114466145103	0.2281197534474858
Annotation Cluster 19	Enrichment Score: 3.0906956987269787
Category	Term	Count	%	PValue	Genes	List Total	Pop Hits	Pop Total	Fold Enrichment	Bonferroni	Benjamini	FDR
KEGG_PATHWAY	mmu00051:Fructose and mannose metabolism	9	1.5280135823429541	1.0890290177116732E-4	TKFC, HKDC1, ALDOC, ALDOB, ALDOA, FBP1, PFKP, FBP2, KHK	383	36	8941	5.836161879895561	0.0322500667210861	8.626256166610886E-4	6.70612605643504E-4
GOTERM_BP_DIRECT	GO:0061624~fructose catabolic process to hydroxyacetone phosphate and glyceraldehyde-3-phosphate	3	0.5093378607809848	0.002215321314083237	TKFC, ALDOB, KHK	541	3	19672	36.36229205175601	0.9964934340442974	0.06886407353168501	0.06681084889912006
GOTERM_BP_DIRECT	GO:0061625~glycolytic process through fructose-1-phosphate	3	0.5093378607809848	0.002215321314083237	TKFC, ALDOB, KHK	541	3	19672	36.36229205175601	0.9964934340442974	0.06886407353168501	0.06681084889912006
Annotation Cluster 20	Enrichment Score: 3.0726110931360826
Category	Term	Count	%	PValue	Genes	List Total	Pop Hits	Pop Total	Fold Enrichment	Bonferroni	Benjamini	FDR
INTERPRO	IPR008927:6-phosphogluconate dehydrogenase, C-terminal-like	7	1.1884550084889642	5.711902302296314E-7	UGDH, HADHA, HIBADH, GPD1, CRYL1, PGD, HADH	563	13	20686	19.78439677551578	5.704564307854598E-4	1.1412380799988037E-4	1.1183904707896185E-4
INTERPRO	IPR006108:3-hydroxyacyl-CoA dehydrogenase, C-terminal	3	0.5093378607809848	0.004263003952709172	HADHA, CRYL1, HADH	563	4	20686	27.556838365896983	0.9859880444312183	0.12167831282161325	0.11924231056292228
INTERPRO	IPR006176:3-hydroxyacyl-CoA dehydrogenase, NAD binding	3	0.5093378607809848	0.004263003952709172	HADHA, CRYL1, HADH	563	4	20686	27.556838365896983	0.9859880444312183	0.12167831282161325	0.11924231056292228
INTERPRO	IPR006180:3-hydroxyacyl-CoA dehydrogenase, conserved site	3	0.5093378607809848	0.004263003952709172	HADHA, CRYL1, HADH	563	4	20686	27.556838365896983	0.9859880444312183	0.12167831282161325	0.11924231056292228
GOTERM_MF_DIRECT	GO:0070403~NAD+ binding	4	0.6791171477079796	0.00979527329837452	HADHA, HPGD, CRYL1, HADH	525	16	18371	8.748095238095237	0.9999096672248479	0.13830341104869098	0.13113970371107378
Annotation Cluster 21	Enrichment Score: 2.958461785901701
Category	Term	Count	%	PValue	Genes	List Total	Pop Hits	Pop Total	Fold Enrichment	Bonferroni	Benjamini	FDR
GOTERM_BP_DIRECT	GO:0006099~tricarboxylic acid cycle	8	1.3582342954159592	2.5951040009918697E-5	CS, MDH1, MRPS36, MDH2, IDH1, OGDH, ACO2, SDHB	541	33	19672	8.815101103456001	0.06400960033039349	0.0023624714637600986	0.002292032926590319
UP_KW_BIOLOGICAL_PROCESS	KW-0816~Tricarboxylic acid cycle	6	1.0186757215619695	7.445669020901616E-4	CS, MDH1, MDH2, IDH1, ACO2, SDHB	321	25	10725	8.018691588785046	0.08003766843255589	0.006414730233392161	0.005441065822966565
KEGG_PATHWAY	mmu00020:Citrate cycle (TCA cycle)	7	1.1884550084889642	0.002060225741641549	CS, MDH1, MDH2, IDH1, OGDH, ACO2, SDHB	383	32	8941	5.106641644908616	0.4624683455729066	0.011911570677284303	0.009260157935164541
GOTERM_BP_DIRECT	GO:0006107~oxaloacetate metabolic process	4	0.6791171477079796	0.0037608820015236333	CS, MDH1, GOT1, MDH2	541	12	19672	12.120764017252004	0.9999325794286095	0.10356301487478758	0.10047522000209874
KEGG_PATHWAY	mmu00630:Glyoxylate and dicarboxylate metabolism	6	1.0186757215619695	0.010775267480070046	CS, MDH1, MDH2, CAT, PGP, ACO2	383	32	8941	4.377121409921671	0.9616482864809877	0.04769640458089829	0.03707959691671163
Annotation Cluster 22	Enrichment Score: 2.8893841244752343
Category	Term	Count	%	PValue	Genes	List Total	Pop Hits	Pop Total	Fold Enrichment	Bonferroni	Benjamini	FDR
GOTERM_MF_DIRECT	GO:0004601~peroxidase activity	7	1.1884550084889642	8.807175690070026E-4	PRDX5, GPX1, GPX4, CAT, GSTA1, PRDX6, TXNDC17	525	40	18371	6.123666666666668	0.5654854832726801	0.020320946836112793	0.019268381936567838
UP_KW_MOLECULAR_FUNCTION	KW-0575~Peroxidase	6	1.0186757215619695	9.099534338570952E-4	PRDX5, GPX1, GPX4, CAT, GSTA1, PRDX6	341	27	11838	7.714565004887586	0.06173770652645638	0.007077415596666296	0.005965250288618735
GOTERM_BP_DIRECT	GO:0042744~hydrogen peroxide catabolic process	6	1.0186757215619695	0.0010527407094782148	PRDX5, GPX1, TXNRD1, CAT, APOA4, PRDX6	541	29	19672	7.523232838294346	0.9317685407904287	0.04128363182246107	0.04005273499291732
GOTERM_BP_DIRECT	GO:0000302~response to reactive oxygen species	5	0.8488964346349746	0.0032831162183309883	ALDH3A2, GPX1, CAT, PRDX6, SOD1	541	23	19672	7.904846098207829	0.999771147079648	0.09509844591506464	0.0922630273628697
Annotation Cluster 23	Enrichment Score: 2.8696953052386367
Category	Term	Count	%	PValue	Genes	List Total	Pop Hits	Pop Total	Fold Enrichment	Bonferroni	Benjamini	FDR
GOTERM_BP_DIRECT	GO:0097250~mitochondrial respiratory chain supercomplex assembly	5	0.8488964346349746	3.6002647174959726E-5	COX7A2L, COX7A2, HIGD1A, COX7A1, HIGD2A	541	8	19672	22.726432532347506	0.0876872314080519	0.0030590249216324115	0.002967818215455847
GOTERM_CC_DIRECT	GO:0005746~mitochondrial respiratory chain	4	0.6791171477079796	0.0010269244290236725	COX7B, COX7A2L, COX7A2, COX7A1	570	8	20815	18.25877192982456	0.3727833370158048	0.01260064029126344	0.011268414004962462
INTERPRO	IPR003177:Cytochrome c oxidase, subunit VIIa	3	0.5093378607809848	0.002170591187995426	COX7A2L, COX7A2, COX7A1	563	3	20686	36.74245115452931	0.8859111085828277	0.09035085820030961	0.08854203221031341
GOTERM_BP_DIRECT	GO:0002082~regulation of oxidative phosphorylation	3	0.5093378607809848	0.041377840754597155	COX7A2L, COX7A2, COX7A1	541	12	19672	9.090573012939002	1.0	0.5610218940610008	0.5442946818410572
Annotation Cluster 24	Enrichment Score: 2.8377562292513625
Category	Term	Count	%	PValue	Genes	List Total	Pop Hits	Pop Total	Fold Enrichment	Bonferroni	Benjamini	FDR
GOTERM_BP_DIRECT	GO:0006750~glutathione biosynthetic process	5	0.8488964346349746	1.58913523588511E-4	GCLC, GSS, MGST2, GGT1, GCLM	541	11	19672	16.528314568980004	0.33309172457960157	0.009206149355161694	0.008931662359872448
UP_KW_BIOLOGICAL_PROCESS	KW-0317~Glutathione biosynthesis	4	0.6791171477079796	8.423584691596791E-4	GCLC, GSS, GGT1, GCLM	321	7	10725	19.092122830440587	0.0900666343118357	0.006716837708726675	0.005697317699366376
GOTERM_BP_DIRECT	GO:0006536~glutamate metabolic process	4	0.6791171477079796	0.0047902779223465515	GCLC, GOT1, GGT1, GCLM	541	13	19672	11.188397554386464	0.9999951656206643	0.12333755983900363	0.11966017476730324
KEGG_PATHWAY	mmu00270:Cysteine and methionine metabolism	8	1.3582342954159592	0.006949548144165725	GCLC, LDHA, MDH1, GOT1, MDH2, GSS, CTH, GCLM	383	53	8941	3.523720380314301	0.877435324430427	0.03395414291582795	0.026396243994364584
Annotation Cluster 25	Enrichment Score: 2.814469342373365
Category	Term	Count	%	PValue	Genes	List Total	Pop Hits	Pop Total	Fold Enrichment	Bonferroni	Benjamini	FDR
GOTERM_MF_DIRECT	GO:0003988~acetyl-CoA C-acyltransferase activity	5	0.8488964346349746	9.378928579185262E-6	HADHB, HADHA, ACAA2, SCP2, ACAA1B	525	6	18371	29.16031746031746	0.008833263495446442	3.8575941025692425E-4	3.657782145882252E-4
INTERPRO	IPR016039:Thiolase-like	5	0.8488964346349746	2.2425945204769543E-4	HADHB, ACAA2, SCP2, ACAA1B, HMGCS2	563	12	20686	15.309354647720545	0.20073307675281993	0.018669599382970643	0.018295833629557817
INTERPRO	IPR020615:Thiolase, acyl-enzyme intermediate active site	4	0.6791171477079796	3.752370289399517E-4	HADHB, ACAA2, SCP2, ACAA1B	563	6	20686	24.494967436352873	0.31266408053508243	0.026775842279357986	0.02623978938087234
UP_SEQ_FEATURE	DOMAIN:Thiolase_N	4	0.6791171477079796	8.21874508512755E-4	HADHB, ACAA2, SCP2, ACAA1B	564	8	22239	19.715425531914896	0.6760782306615645	0.04899086744221683	0.04784738986515561
INTERPRO	IPR020613:Thiolase, conserved site	4	0.6791171477079796	0.0010086979937495332	HADHB, ACAA2, SCP2, ACAA1B	563	8	20686	18.371225577264656	0.6351240568178169	0.04580405889799016	0.04488706072185423
INTERPRO	IPR020616:Thiolase, N-terminal	4	0.6791171477079796	0.0010086979937495332	HADHB, ACAA2, SCP2, ACAA1B	563	8	20686	18.371225577264656	0.6351240568178169	0.04580405889799016	0.04488706072185423
INTERPRO	IPR020617:Thiolase, C-terminal	4	0.6791171477079796	0.0010086979937495332	HADHB, ACAA2, SCP2, ACAA1B	563	8	20686	18.371225577264656	0.6351240568178169	0.04580405889799016	0.04488706072185423
GOTERM_MF_DIRECT	GO:0016747~transferase activity, transferring acyl groups other than amino-acyl groups	5	0.8488964346349746	0.003180770462887415	HADHB, ACAA2, SCP2, MOGAT2, ACAA1B	525	22	18371	7.952813852813853	0.9508954957969505	0.0557223862572499	0.05283613157796317
UP_SEQ_FEATURE	ACT_SITE:Proton donor/acceptor	9	1.5280135823429541	0.003895667909396513	HADHB, UGDH, ACAA2, AMDHD2, PGAM1, GLO1, CAR9, ACAA1B, HMGCS2	564	100	22239	3.548776595744681	0.9952584495904113	0.1369477103534005	0.1337512648892803
GOTERM_MF_DIRECT	GO:0050633~acetyl-CoA C-myristoyltransferase activity	3	0.5093378607809848	0.004689741685611668	HADHB, SCP2, ACAA1B	525	4	18371	26.244285714285713	0.9882855397750027	0.07922313633193996	0.07511961235702976
UP_SEQ_FEATURE	SITE:Increases nucleophilicity of active site Cys	3	0.5093378607809848	0.006081089190927441	HADHB, ACAA2, ACAA1B	564	5	22239	23.658510638297873	0.999766569476142	0.18948121092639822	0.18505860060572374
UP_SEQ_FEATURE	ACT_SITE:Acyl-thioester intermediate	4	0.6791171477079796	0.008422755592938622	HADHB, ACAA2, ACAA1B, HMGCS2	564	17	22239	9.277847309136419	0.9999908018117729	0.23201435369993012	0.22659899314675888
INTERPRO	IPR020610:Thiolase, active site	3	0.5093378607809848	0.014132399303866396	HADHB, ACAA2, ACAA1B	563	7	20686	15.746764780512562	0.9999993320011573	0.25946020697691385	0.2542658084388375
INTERPRO	IPR002155:Thiolase	3	0.5093378607809848	0.014132399303866396	HADHB, ACAA2, ACAA1B	563	7	20686	15.746764780512562	0.9999993320011573	0.25946020697691385	0.2542658084388375
Annotation Cluster 26	Enrichment Score: 2.6783417660430437
Category	Term	Count	%	PValue	Genes	List Total	Pop Hits	Pop Total	Fold Enrichment	Bonferroni	Benjamini	FDR
GOTERM_BP_DIRECT	GO:0046034~ATP metabolic process	9	1.5280135823429541	4.390968808586552E-5	ENTPD5, ATP5D, ATP5A1, AK3, ATP5C1, ATP5H, ATP1B1, ATP5G1, ATP5J2	541	48	19672	6.817929759704251	0.1058915945937502	0.0033916907554809458	0.0032905654132225886
GOTERM_BP_DIRECT	GO:0006754~ATP biosynthetic process	7	1.1884550084889642	4.7230074757909024E-5	PKLR, ATP5D, ATP5A1, ATP5C1, ALDOA, ATP5G1, ATP5J2	541	25	19672	10.181441774491683	0.11342743716606773	0.003540866486997356	0.003435293378714971
GOTERM_CC_DIRECT	GO:0005753~mitochondrial proton-transporting ATP synthase complex	6	1.0186757215619695	9.563871269012424E-5	ATP5D, ATP5A1, ATP5C1, ATP5H, ATP5G1, ATP5J2	570	18	20815	12.17251461988304	0.0424928130562211	0.0015507134129041573	0.0013867613340068014
UP_KW_BIOLOGICAL_PROCESS	KW-0375~Hydrogen ion transport	8	1.3582342954159592	6.535220295592638E-4	ATP5D, ATP5A1, ATP5C1, ATP5H, ATP6V0D1, ATP6V1E1, ATP5G1, ATP5J2	321	50	10725	5.345794392523365	0.07060216782588702	0.006099538942553129	0.005173716067344172
GOTERM_BP_DIRECT	GO:0042776~mitochondrial ATP synthesis coupled proton transport	5	0.8488964346349746	7.8568192418827E-4	ATP5D, ATP5A1, ATP5C1, ATP5H, ATP5J2	541	16	19672	11.363216266173753	0.865136265037225	0.032831200405834426	0.031852318008485106
GOTERM_MF_DIRECT	GO:0046933~proton-transporting ATP synthase activity, rotational mechanism	5	0.8488964346349746	9.06255753983196E-4	ATP5D, ATP5A1, ATP5C1, ATP5H, ATP5J2	525	16	18371	10.935119047619049	0.5758663464530639	0.020412331982573893	0.01935503360292683
GOTERM_BP_DIRECT	GO:1902600~hydrogen ion transmembrane transport	8	1.3582342954159592	9.102043991494763E-4	ATP5D, ATP5A1, SLC11A2, AA467197, ATP1A1, ATP6V0D1, ATP6V1E1, ATP5G1	541	57	19672	5.103479586211369	0.9018410860000486	0.03742114537793573	0.03630541095317186
GOTERM_BP_DIRECT	GO:0015986~ATP synthesis coupled proton transport	5	0.8488964346349746	0.0012646530476031694	ATP5D, ATP5A1, ATP5C1, ATP5H, ATP5G1	541	18	19672	10.100636681043337	0.9602696820610692	0.04740589144618351	0.045992455687097616
GOTERM_MF_DIRECT	GO:0015078~hydrogen ion transmembrane transporter activity	6	1.0186757215619695	0.0017034707900265502	ATP5D, SLC11A2, ATP5H, ATP6V0D1, SLC25A5, ATP5G1	525	31	18371	6.772718894009216	0.8006827466014629	0.03357257015343992	0.031833610388621154
GOTERM_CC_DIRECT	GO:0000275~mitochondrial proton-transporting ATP synthase complex, catalytic core F(1)	3	0.5093378607809848	0.007061605356883559	ATP5D, ATP5A1, ATP5C1	570	5	20815	21.910526315789475	0.9599386018960475	0.06969497460924208	0.06232634293249401
UP_KW_CELLULAR_COMPONENT	KW-0139~CF(1)	3	0.5093378607809848	0.007980696372265433	ATP5D, ATP5A1, ATP5C1	515	5	17654	20.56776699029126	0.30272267690439225	0.03264830334108586	0.02611864267286869
GOTERM_CC_DIRECT	GO:0045261~proton-transporting ATP synthase complex, catalytic core F(1)	3	0.5093378607809848	0.010401350504246195	ATP5D, ATP5A1, ATP5C1	570	6	20815	18.25877192982456	0.9913218201001607	0.08744839127644023	0.07820274638377694
UP_KW_BIOLOGICAL_PROCESS	KW-0066~ATP synthesis	4	0.6791171477079796	0.011041111750255588	ATP5D, ATP5A1, ATP5C1, ATP5J2	321	16	10725	8.352803738317757	0.7116216454828805	0.05888592933469647	0.04994788648925147
GOTERM_CC_DIRECT	GO:0000276~mitochondrial proton-transporting ATP synthase complex, coupling factor F(o)	3	0.5093378607809848	0.04106797987731858	ATP5H, ATP5G1, ATP5J2	570	12	20815	9.12938596491228	0.9999999946089849	0.2868440440661944	0.2565169204644822
GOTERM_CC_DIRECT	GO:0045263~proton-transporting ATP synthase complex, coupling factor F(o)	3	0.5093378607809848	0.04767381549190243	ATP5H, ATP5G1, ATP5J2	570	13	20815	8.427125506072874	0.9999999997662673	0.30060989212949585	0.2688273484682276
UP_KW_CELLULAR_COMPONENT	KW-0138~CF(0)	3	0.5093378607809848	0.06110633402313761	ATP5H, ATP5G1, ATP5J2	515	14	17654	7.345631067961166	0.9414214773982521	0.19984108750587168	0.15987287000469733
Annotation Cluster 27	Enrichment Score: 2.6640224942868227
Category	Term	Count	%	PValue	Genes	List Total	Pop Hits	Pop Total	Fold Enrichment	Bonferroni	Benjamini	FDR
UP_KW_DOMAIN	KW-0676~Redox-active center	10	1.697792869269949	6.259165862332923E-6	TXN1, MSRA, PRDX5, MIEN1, TXNRD1, GSR, GLRX, P4HB, PRDX6, TXNDC17	388	53	15341	7.460124489398949	1.4395090344843098E-4	3.5990203708414306E-5	3.5990203708414306E-5
UP_SEQ_FEATURE	DISULFID:Redox-active	8	1.3582342954159592	3.1998776702165803E-4	TXN1, PRDX5, MIEN1, TXNRD1, GSR, GLRX, P4HB, TXNDC17	564	52	22239	6.066284779050736	0.3551731406880718	0.023089643609825957	0.022550716844315796
UP_SEQ_FEATURE	SITE:Contributes to redox potential value	3	0.5093378607809848	0.008969190916189859	TXN1, P4HB, TXNDC17	564	6	22239	19.715425531914892	0.9999956799290014	0.23201435369993012	0.22659899314675888
UP_SEQ_FEATURE	DOMAIN:Thioredoxin	5	0.8488964346349746	0.026718123351286698	TXN1, PRDX5, P4HB, PRDX6, TXNDC17	564	45	22239	4.381205673758866	0.9999999999999999	0.5017883166385487	0.4900762625667519
INTERPRO	IPR013766:Thioredoxin domain	4	0.6791171477079796	0.09969616982756105	TXN1, PRDX5, P4HB, PRDX6	563	41	20686	3.584629380929689	1.0	0.8271942841378225	0.8106338380089371
Annotation Cluster 28	Enrichment Score: 2.6623979568077947
Category	Term	Count	%	PValue	Genes	List Total	Pop Hits	Pop Total	Fold Enrichment	Bonferroni	Benjamini	FDR
KEGG_PATHWAY	mmu01212:Fatty acid metabolism	14	2.3769100169779285	1.5924106378452556E-6	ELOVL1, ACADVL, ECHS1, ACAA2, ACSL5, ACAA1B, HADHB, HADHA, ACADL, SCP2, ACOX1, ACADM, SCD1, HADH	383	62	8941	5.27137202055083	4.792011300557286E-4	1.5977186733047397E-5	1.2420802975192993E-5
KEGG_PATHWAY	mmu00280:Valine, leucine and isoleucine degradation	11	1.8675721561969438	1.2867856961782553E-4	ALDH3A2, HADHB, HADHA, ECHS1, ACAA2, ALDH2, HIBADH, ACAA1B, HMGCS2, ACADM, HADH	383	57	8941	4.505107416059731	0.037994144632161775	9.931346014093714E-4	7.720714177069532E-4
KEGG_PATHWAY	mmu00062:Fatty acid elongation	6	1.0186757215619695	0.007054412979386944	HADHB, ELOVL1, HADHA, ECHS1, ACAA2, HADH	383	29	8941	4.829927073017016	0.8812700047226638	0.03395414291582795	0.026396243994364584
KEGG_PATHWAY	mmu00650:Butanoate metabolism	4	0.6791171477079796	0.11554100277346271	HADHA, ECHS1, HMGCS2, HADH	383	28	8941	3.3349496456546066	0.9999999999999999	0.34777841834812273	0.27036594648990275
KEGG_PATHWAY	mmu00310:Lysine degradation	5	0.8488964346349746	0.2919119729150313	ALDH3A2, HADHA, ECHS1, ALDH2, HADH	383	64	8941	1.8238005874673628	1.0	0.6367065496190175	0.4949811714646183
Annotation Cluster 29	Enrichment Score: 2.624973443990879
Category	Term	Count	%	PValue	Genes	List Total	Pop Hits	Pop Total	Fold Enrichment	Bonferroni	Benjamini	FDR
GOTERM_MF_DIRECT	GO:0000062~fatty-acyl-CoA binding	9	1.5280135823429541	1.39620128977243E-7	HADHA, ACADVL, ACBD4, ACADL, SCP2, SOAT2, PITPNA, DBI, ACADM	525	23	18371	13.692670807453418	1.320719290024419E-4	1.1006720167705988E-5	1.0436604641048914E-5
GOTERM_MF_DIRECT	GO:0050660~flavin adenine dinucleotide binding	12	2.037351443123939	7.536092733983416E-6	POR, ACADVL, CYB5R3, MAOB, ACADL, ACOX2, ACOX1, MAOA, TXNRD1, GSR, ACADM, FMO5	525	74	18371	5.674440154440154	0.007103818335383982	3.3948303458801487E-4	3.218988182087202E-4
UP_SEQ_FEATURE	DOMAIN:Acyl-CoA_dh_M	5	0.8488964346349746	1.7110906453906636E-4	ACADVL, ACADL, ACOX2, ACOX1, ACADM	564	12	22239	16.429521276595743	0.2091212421806471	0.013032807082392222	0.012728613189878325
GOTERM_MF_DIRECT	GO:0016401~palmitoyl-CoA oxidase activity	4	0.6791171477079796	2.2106096218995965E-4	ACADL, ACOX2, ACOX1, ACAA1B	525	5	18371	27.993904761904766	0.18872385884435317	0.005808990839769495	0.005508102307899828
INTERPRO	IPR006091:Acyl-CoA oxidase/dehydrogenase, central domain	5	0.8488964346349746	7.562028181969931E-4	ACADVL, ACADL, ACOX2, ACOX1, ACADM	563	16	20686	11.482015985790408	0.5303334926149326	0.039760348177831376	0.038964345211308225
INTERPRO	IPR009100:Acyl-CoA dehydrogenase/oxidase	5	0.8488964346349746	7.562028181969931E-4	ACADVL, ACADL, ACOX2, ACOX1, ACADM	563	16	20686	11.482015985790408	0.5303334926149326	0.039760348177831376	0.038964345211308225
UP_SEQ_FEATURE	BINDING:FAD	8	1.3582342954159592	9.464901622073316E-4	NQO1, POR, ACADVL, ACADL, ACOX2, ACOX1, GSR, FMO5	564	62	22239	5.087851750171585	0.7269915415548528	0.051905520495450067	0.05069401308782468
GOTERM_BP_DIRECT	GO:0009062~fatty acid catabolic process	4	0.6791171477079796	0.0037608820015236333	ACADVL, ACADL, ACOX1, LPIN2	541	12	19672	12.120764017252004	0.9999325794286095	0.10356301487478758	0.10047522000209874
GOTERM_MF_DIRECT	GO:0016627~oxidoreductase activity, acting on the CH-CH group of donors	5	0.8488964346349746	0.008826531895847676	ACADVL, ACADL, ACOX2, ACOX1, ACADM	525	29	18371	6.0331691297208545	0.9997721829777534	0.1284599872841831	0.12180614016269793
INTERPRO	IPR006089:Acyl-CoA dehydrogenase, conserved site	3	0.5093378607809848	0.023371075453001277	ACADVL, ACADL, ACADM	563	9	20686	12.247483718176436	0.9999999999450645	0.3537530966295193	0.3466709525528523
UP_SEQ_FEATURE	DOMAIN:Acyl-CoA_dh_N	3	0.5093378607809848	0.025162606455994156	ACADVL, ACADL, ACADM	564	10	22239	11.829255319148936	0.9999999999999993	0.49282762073097125	0.4813247149225168
GOTERM_MF_DIRECT	GO:0003995~acyl-CoA dehydrogenase activity	3	0.5093378607809848	0.025595751075485437	ACADVL, ACADL, ACADM	525	9	18371	11.664126984126984	0.9999999999777539	0.2660833023891124	0.2523009748869279
GOTERM_BP_DIRECT	GO:0033539~fatty acid beta-oxidation using acyl-CoA dehydrogenase	3	0.5093378607809848	0.029248459519381206	ACADVL, ACADL, ACADM	541	10	19672	10.908687615526803	1.0	0.44114984210001595	0.4279966887066848
UP_SEQ_FEATURE	DOMAIN:Acyl-CoA_dh_1	3	0.5093378607809848	0.030245863190976593	ACADVL, ACADL, ACADM	564	11	22239	10.753868471953579	1.0	0.5119392399361594	0.49999025694713156
INTERPRO	IPR013786:Acyl-CoA dehydrogenase/oxidase, N-terminal	3	0.5093378607809848	0.040609543551074954	ACADVL, ACADL, ACADM	563	12	20686	9.185612788632328	1.0	0.579556200107484	0.5679534733786055
INTERPRO	IPR009075:Acyl-CoA dehydrogenase/oxidase C-terminal	3	0.5093378607809848	0.0540369334340571	ACADVL, ACADL, ACADM	563	14	20686	7.873382390256281	1.0	0.6124157921012641	0.6001552156828204
GOTERM_BP_DIRECT	GO:0009409~response to cold	4	0.6791171477079796	0.11360818875119218	ACADVL, ACADL, MT-CO2, ACADM	541	43	19672	3.382538795512187	1.0	0.9652909104226295	0.9365101692723276
Annotation Cluster 30	Enrichment Score: 2.4000825764905716
Category	Term	Count	%	PValue	Genes	List Total	Pop Hits	Pop Total	Fold Enrichment	Bonferroni	Benjamini	FDR
INTERPRO	IPR013780:Glycosyl hydrolase, family 13, all-beta	6	1.0186757215619695	2.0621601567325022E-4	MGAM, FUCA1, FUCA2, SLC3A1, SLC3A2, SIS	563	21	20686	10.497843187008375	0.18619218782734115	0.018669599382970643	0.018295833629557817
INTERPRO	IPR017853:Glycoside hydrolase, superfamily	7	1.1884550084889642	0.003672797284075683	MGAM, FUCA1, FUCA2, SLC3A1, SLC3A2, LCT, SIS	563	55	20686	4.676311965121912	0.974672866960007	0.12167831282161325	0.11924231056292228
UP_KW_MOLECULAR_FUNCTION	KW-0326~Glycosidase	6	1.0186757215619695	0.0832593316570145	NEU3, MGAM, FUCA1, FUCA2, LCT, SIS	341	81	11838	2.5715216682958624	0.9977235671035682	0.3428325421171185	0.2889588569272856
Annotation Cluster 31	Enrichment Score: 2.3817482120707
Category	Term	Count	%	PValue	Genes	List Total	Pop Hits	Pop Total	Fold Enrichment	Bonferroni	Benjamini	FDR
SMART	SM01117:SM01117	4	0.6791171477079796	0.0017198385637321916	CYB5B, CYB5A, PGRMC1, NENF	175	15	10580	16.121904761904762	0.2032498459045251	0.09201682248252968	0.09131972534251051
UP_SEQ_FEATURE	DOMAIN:Cytochrome b5 heme-binding	4	0.6791171477079796	0.005851297500227257	CYB5B, CYB5A, PGRMC1, NENF	564	15	22239	10.514893617021277	0.9996795200239643	0.18948121092639822	0.18505860060572374
INTERPRO	IPR001199:Cytochrome b5-like heme/steroid binding domain	4	0.6791171477079796	0.00711238899372882	CYB5B, CYB5A, PGRMC1, NENF	563	15	20686	9.79798697454115	0.9991998127557805	0.1732994293837827	0.16982997133806133
Annotation Cluster 32	Enrichment Score: 2.260328005868081
Category	Term	Count	%	PValue	Genes	List Total	Pop Hits	Pop Total	Fold Enrichment	Bonferroni	Benjamini	FDR
KEGG_PATHWAY	mmu00380:Tryptophan metabolism	9	1.5280135823429541	0.0014907127533350735	ALDH3A2, HADHA, AOC1, ECHS1, MAOB, ALDH2, MAOA, CAT, HADH	383	52	8941	4.0404197630046195	0.36175899506745135	0.008798128210859945	0.006839740868243278
KEGG_PATHWAY	mmu00340:Histidine metabolism	6	1.0186757215619695	0.004339644336156239	ALDH3A2, AOC1, MAOB, ALDH2, MAOA, CNDP2	383	26	8941	5.387226350672825	0.729930370190677	0.02291636745935137	0.017815382011588773
GOTERM_MF_DIRECT	GO:0008131~primary amine oxidase activity	3	0.5093378607809848	0.025595751075485437	AOC1, MAOB, MAOA	525	9	18371	11.664126984126984	0.9999999999777539	0.2660833023891124	0.2523009748869279
Annotation Cluster 33	Enrichment Score: 2.254824178584258
Category	Term	Count	%	PValue	Genes	List Total	Pop Hits	Pop Total	Fold Enrichment	Bonferroni	Benjamini	FDR
GOTERM_BP_DIRECT	GO:0006783~heme biosynthetic process	6	1.0186757215619695	2.1620119222049688E-4	ALAD, SNX3, PGRMC1, SLC11A2, ATPIF1, CPOX	541	21	19672	10.389226300501717	0.42371700112681676	0.011980366064566228	0.011623164094810626
GOTERM_BP_DIRECT	GO:0010039~response to iron ion	4	0.6791171477079796	0.016563635457304396	ALAD, SLC11A2, CPOX, ABCG2	541	20	19672	7.272458410351202	1.0	0.30818034146473655	0.29899175537163336
GOTERM_BP_DIRECT	GO:0006779~porphyrin-containing compound biosynthetic process	3	0.5093378607809848	0.04803012490348625	ALAD, SLC11A2, CPOX	541	13	19672	8.391298165789848	1.0	0.6183272140352851	0.5998914085167752
Annotation Cluster 34	Enrichment Score: 2.205707291144383
Category	Term	Count	%	PValue	Genes	List Total	Pop Hits	Pop Total	Fold Enrichment	Bonferroni	Benjamini	FDR
UP_SEQ_FEATURE	DOMAIN:CHCH	5	0.8488964346349746	0.0024539722500150625	COX19, CHCHD2, NDUFS5, COX17, CHCHD10	564	23	22239	8.571924144310824	0.9655597998478846	0.10786985187460359	0.1053521018673189
UP_SEQ_FEATURE	MOTIF:Cx9C motif 1	4	0.6791171477079796	0.009919830230068705	COX19, CHCHD2, NDUFS5, COX17	564	18	22239	8.76241134751773	0.9999988410451679	0.24727431355316715	0.24150277596476355
UP_SEQ_FEATURE	MOTIF:Cx9C motif 2	4	0.6791171477079796	0.009919830230068705	COX19, CHCHD2, NDUFS5, COX17	564	18	22239	8.76241134751773	0.9999988410451679	0.24727431355316715	0.24150277596476355
Annotation Cluster 35	Enrichment Score: 2.200314818609507
Category	Term	Count	%	PValue	Genes	List Total	Pop Hits	Pop Total	Fold Enrichment	Bonferroni	Benjamini	FDR
GOTERM_CC_DIRECT	GO:0015629~actin cytoskeleton	20	3.395585738539898	5.6315976969500286E-5	LAD1, CLIC5, AHNAK, ARPC1B, DSTN, TWF1, ESPN, ACTB, GABARAP, MYLK, ACTG1, VIL1, MYO1D, MSRA, ARPC2, MYO1A, CFL2, STK17B, MYO5B, ALDOA	570	248	20815	2.9449632144878324	0.0252440758217376	9.469427238575233E-4	8.468254314673005E-4
UP_KW_MOLECULAR_FUNCTION	KW-0009~Actin-binding	16	2.7164685908319184	0.010613863719295777	ARPC1B, DSTN, TWF1, WASL, ESPN, CORO2A, MYLK, VIL1, MYO1D, ARPC2, MYO1A, TMSB4X, CFL2, MYO5B, TMSB10, PLS1	341	268	11838	2.07256970280562	0.5261864918884633	0.05715157387313111	0.04817061226449622
GOTERM_MF_DIRECT	GO:0051015~actin filament binding	13	2.2071307300509337	0.029198130100480675	ARPC1B, DSTN, TWF1, ESPN, CORO2A, IQGAP2, VIL1, MYO1D, ARPC2, MYO1A, CFL2, MYO5B, PLS1	525	226	18371	2.01283607248209	0.9999999999993308	0.29075190605320755	0.2756918178961175
GOTERM_MF_DIRECT	GO:0003779~actin binding	17	2.886247877758913	0.09054835325959842	ARPC1B, DSTN, TWF1, WASL, ESPN, CORO2A, MYLK, VIL1, MYO1D, ARPC2, MYO1A, TMSB4X, CFL2, MYO5B, EPS8L3, P4HB, PLS1	525	388	18371	1.5331713303878252	1.0	0.5710582812238674	0.5414791524923986
Annotation Cluster 36	Enrichment Score: 2.1912676240446527
Category	Term	Count	%	PValue	Genes	List Total	Pop Hits	Pop Total	Fold Enrichment	Bonferroni	Benjamini	FDR
UP_SEQ_FEATURE	METAL:Divalent metal cation; cluster B	3	0.5093378607809848	0.003710801597624096	MT2, MT1, MT4	564	4	22239	29.57313829787234	0.9938847631350246	0.13388181553533254	0.13075692997943855
UP_SEQ_FEATURE	METAL:Divalent metal cation; cluster A	3	0.5093378607809848	0.003710801597624096	MT2, MT1, MT4	564	4	22239	29.57313829787234	0.9938847631350246	0.13388181553533254	0.13075692997943855
GOTERM_BP_DIRECT	GO:0071280~cellular response to copper ion	5	0.8488964346349746	0.003855361060604352	APP, AOC1, MT2, MT1, MT4	541	24	19672	7.575477510782503	0.9999470577096834	0.10356301487478758	0.10047522000209874
GOTERM_BP_DIRECT	GO:0006882~cellular zinc ion homeostasis	5	0.8488964346349746	0.003855361060604352	SLC39A5, MT2, MT1, MT4, SLC39A14	541	24	19672	7.575477510782503	0.9999470577096834	0.10356301487478758	0.10047522000209874
INTERPRO	IPR023587:Metallothionein domain, vertebrate	3	0.5093378607809848	0.004263003952709172	MT2, MT1, MT4	563	4	20686	27.556838365896983	0.9859880444312183	0.12167831282161325	0.11924231056292228
INTERPRO	IPR000006:Metallothionein, vertebrate	3	0.5093378607809848	0.004263003952709172	MT2, MT1, MT4	563	4	20686	27.556838365896983	0.9859880444312183	0.12167831282161325	0.11924231056292228
INTERPRO	IPR003019:Metallothionein superfamily, eukaryotic	3	0.5093378607809848	0.004263003952709172	MT2, MT1, MT4	563	4	20686	27.556838365896983	0.9859880444312183	0.12167831282161325	0.11924231056292228
INTERPRO	IPR017854:Metallothionein domain	3	0.5093378607809848	0.004263003952709172	MT2, MT1, MT4	563	4	20686	27.556838365896983	0.9859880444312183	0.12167831282161325	0.11924231056292228
INTERPRO	IPR018064:Metallothionein, vertebrate, metal binding site	3	0.5093378607809848	0.004263003952709172	MT2, MT1, MT4	563	4	20686	27.556838365896983	0.9859880444312183	0.12167831282161325	0.11924231056292228
UP_KW_LIGAND	KW-0480~Metal-thiolate cluster	3	0.5093378607809848	0.009236409056254526	MT2, MT1, MT4	266	4	6562	18.50187969924812	0.3290167831000581	0.03309713245157872	0.02463042415001207
GOTERM_BP_DIRECT	GO:0010273~detoxification of copper ion	3	0.5093378607809848	0.010484343475890015	MT2, MT1, MT4	541	6	19672	18.181146025878004	0.9999999999978503	0.21935780336983082	0.2128175157840689
GOTERM_BP_DIRECT	GO:0071276~cellular response to cadmium ion	5	0.8488964346349746	0.01499345199503283	MT2, MT1, MT4, MAPK3, SOD1	541	35	19672	5.194613150250858	1.0	0.28309858618769396	0.27465782802752736
GOTERM_BP_DIRECT	GO:0071294~cellular response to zinc ion	3	0.5093378607809848	0.07797054957732735	MT2, MT1, MT4	541	17	19672	6.416875067956942	1.0	0.8103660963184492	0.7862045336192722
Annotation Cluster 37	Enrichment Score: 2.1664672612212126
Category	Term	Count	%	PValue	Genes	List Total	Pop Hits	Pop Total	Fold Enrichment	Bonferroni	Benjamini	FDR
GOTERM_BP_DIRECT	GO:0033344~cholesterol efflux	8	1.3582342954159592	1.3281627597119939E-5	SCARB1, ABCG8, ABCG5, SOAT2, APOC3, APOA1, APOA4, APOB	541	30	19672	9.696611213801601	0.03328842278898103	0.0014106195310441135	0.0013685610436532337
KEGG_PATHWAY	mmu04977:Vitamin digestion and absorption	7	1.1884550084889642	4.085843698199884E-4	CUBN, SCARB1, RBP2, TCN2, APOA1, APOA4, APOB	383	24	8941	6.808855526544821	0.11574431948346853	0.002846803893172804	0.00221312993688517
GOTERM_CC_DIRECT	GO:0034363~intermediate-density lipoprotein particle	4	0.6791171477079796	6.551174411044677E-4	APP, APOC3, APOA1, APOB	570	7	20815	20.8671679197995	0.25734285264750356	0.008261758840595232	0.007388268919122609
GOTERM_BP_DIRECT	GO:0042157~lipoprotein metabolic process	6	1.0186757215619695	0.0016683988853271785	NPC1L1, MTTP, APOC3, APOA1, APOA4, APOB	541	32	19672	6.817929759704251	0.9858253532484907	0.05523050335972699	0.05358377199239107
GOTERM_CC_DIRECT	GO:0042627~chylomicron	4	0.6791171477079796	0.00473588399610362	APOC3, APOA1, APOA4, APOB	570	13	20815	11.2361673414305	0.8841198437407317	0.05119265081502485	0.04578021196233499
GOTERM_CC_DIRECT	GO:0034361~very-low-density lipoprotein particle	5	0.8488964346349746	0.008614891277295518	APP, APOC3, APOA1, APOA4, APOB	570	30	20815	6.08625730994152	0.9803190701223908	0.07922679149667823	0.0708503906335933
GOTERM_BP_DIRECT	GO:0030301~cholesterol transport	4	0.6791171477079796	0.021490611813114596	SCARB1, NPC1L1, APOA1, APOB	541	22	19672	6.611325827592002	1.0	0.3726501327321708	0.3615393402301524
UP_KW_CELLULAR_COMPONENT	KW-0162~Chylomicron	3	0.5093378607809848	0.03261188709195361	APOC3, APOA4, APOB	515	10	17654	10.28388349514563	0.7750771411778565	0.12229457659482604	0.09783566127586082
GOTERM_MF_DIRECT	GO:0005319~lipid transporter activity	4	0.6791171477079796	0.0368840665295177	NPC1L1, MTTP, APOA1, APOB	525	26	18371	5.383443223443223	0.9999999999999997	0.33230787558974995	0.31509531120930834
GOTERM_MF_DIRECT	GO:0005543~phospholipid binding	8	1.3582342954159592	0.05220014309677024	FABP1, PITPNA, APOC3, APOA1, APOA4, APOB, EPN1, OTC	525	118	18371	2.372364810330912	1.0	0.4331696085047776	0.41073270489300795
GOTERM_CC_DIRECT	GO:0034362~low-density lipoprotein particle	3	0.5093378607809848	0.05463507758194833	APP, APOA1, APOB	570	14	20815	7.825187969924812	0.9999999999916408	0.30622623731116716	0.273849895040383
GOTERM_BP_DIRECT	GO:0033700~phospholipid efflux	3	0.5093378607809848	0.05503954479900978	APOC3, APOA1, APOA4	541	14	19672	7.791919725376287	1.0	0.6465244225468937	0.6272478999444755
GOTERM_CC_DIRECT	GO:0034364~high-density lipoprotein particle	4	0.6791171477079796	0.06979768995518736	APP, APOA1, APOA4, APOB	570	35	20815	4.1734335839599	0.9999999999999946	0.36846687487970997	0.3295100246721636
Annotation Cluster 38	Enrichment Score: 2.130580432605717
Category	Term	Count	%	PValue	Genes	List Total	Pop Hits	Pop Total	Fold Enrichment	Bonferroni	Benjamini	FDR
GOTERM_BP_DIRECT	GO:0019752~carboxylic acid metabolic process	6	1.0186757215619695	7.200303572497399E-5	MCFD2, LDHA, SGPL1, MDH1, MDH2, MIF	541	17	19672	12.833750135913885	0.16768337024282443	0.005098214946193297	0.004946208537440574
KEGG_PATHWAY	mmu00270:Cysteine and methionine metabolism	8	1.3582342954159592	0.006949548144165725	GCLC, LDHA, MDH1, GOT1, MDH2, GSS, CTH, GCLM	383	53	8941	3.523720380314301	0.877435324430427	0.03395414291582795	0.026396243994364584
UP_SEQ_FEATURE	DOMAIN:Ldh_1_C	3	0.5093378607809848	0.008969190916189859	LDHA, MDH1, MDH2	564	6	22239	19.715425531914892	0.9999956799290014	0.23201435369993012	0.22659899314675888
UP_SEQ_FEATURE	DOMAIN:Ldh_1_N	3	0.5093378607809848	0.008969190916189859	LDHA, MDH1, MDH2	564	6	22239	19.715425531914892	0.9999956799290014	0.23201435369993012	0.22659899314675888
INTERPRO	IPR001236:Lactate/malate dehydrogenase, N-terminal	3	0.5093378607809848	0.014132399303866396	LDHA, MDH1, MDH2	563	7	20686	15.746764780512562	0.9999993320011573	0.25946020697691385	0.2542658084388375
INTERPRO	IPR001557:L-lactate/malate dehydrogenase	3	0.5093378607809848	0.014132399303866396	LDHA, MDH1, MDH2	563	7	20686	15.746764780512562	0.9999993320011573	0.25946020697691385	0.2542658084388375
INTERPRO	IPR022383:Lactate/malate dehydrogenase, C-terminal	3	0.5093378607809848	0.014132399303866396	LDHA, MDH1, MDH2	563	7	20686	15.746764780512562	0.9999993320011573	0.25946020697691385	0.2542658084388375
INTERPRO	IPR015955:Lactate dehydrogenase/glycoside hydrolase, family 4, C-terminal	3	0.5093378607809848	0.018506966407584362	LDHA, MDH1, MDH2	563	8	20686	13.778419182948491	0.9999999921415986	0.3030894990356849	0.29702164119713265
PIR_SUPERFAMILY	PIRSF000102:L-lactate/malate dehydrogenase	3	0.5093378607809848	0.031767223525260194	LDHA, MDH1, MDH2	92	6	1843	10.016304347826088	0.9291496534863434	1.0	1.0
Annotation Cluster 39	Enrichment Score: 2.1009229261421543
Category	Term	Count	%	PValue	Genes	List Total	Pop Hits	Pop Total	Fold Enrichment	Bonferroni	Benjamini	FDR
UP_SEQ_FEATURE	METAL:Magnesium 1	7	1.1884550084889642	0.005137605687344098	FDPS, ITPK1, BPNT1, ENO1, FBP1, FBP2, NUDT4	564	63	22239	4.381205673758865	0.9991427777830952	0.17609143493371895	0.17198135038384368
UP_SEQ_FEATURE	METAL:Magnesium 2	7	1.1884550084889642	0.005987446969339267	FDPS, ITPK1, BPNT1, ENO1, FBP1, FBP2, NUDT4	564	65	22239	4.246399345335516	0.9997343851360075	0.18948121092639822	0.18505860060572374
UP_SEQ_FEATURE	METAL:Magnesium 3	3	0.5093378607809848	0.016189326158777113	FBP1, FBP2, NUDT4	564	8	22239	14.78656914893617	0.9999999998087031	0.3743083465630835	0.3655717549584017
Annotation Cluster 40	Enrichment Score: 2.0759530145489853
Category	Term	Count	%	PValue	Genes	List Total	Pop Hits	Pop Total	Fold Enrichment	Bonferroni	Benjamini	FDR
INTERPRO	IPR020904:Short-chain dehydrogenase/reductase, conserved site	6	1.0186757215619695	0.00347935029773248	CBR1, DHRS7, HPGD, RDH7, HSD17B2, CBR3	563	38	20686	5.801439655978312	0.9692520482468998	0.12167831282161325	0.11924231056292228
INTERPRO	IPR002347:Glucose/ribitol dehydrogenase	7	1.1884550084889642	0.006644693042726505	CBR1, DHRS7, HPGD, RDH7, HSD17B2, HSD17B13, CBR3	563	62	20686	4.148341259382341	0.9987191103843596	0.1732994293837827	0.16982997133806133
GOTERM_MF_DIRECT	GO:0004090~carbonyl reductase (NADPH) activity	3	0.5093378607809848	0.025595751075485437	CBR1, DHRS7, CBR3	525	9	18371	11.664126984126984	0.9999999999777539	0.2660833023891124	0.2523009748869279
Annotation Cluster 41	Enrichment Score: 1.8683316826856378
Category	Term	Count	%	PValue	Genes	List Total	Pop Hits	Pop Total	Fold Enrichment	Bonferroni	Benjamini	FDR
GOTERM_BP_DIRECT	GO:0060315~negative regulation of ryanodine-sensitive calcium-release channel activity	4	0.6791171477079796	0.0015270024231279627	CALM3, SRI, CALM1, GSTM7	541	9	19672	16.161018689669337	0.9796628090650631	0.053991187319287544	0.052381406920595563
GOTERM_BP_DIRECT	GO:0060316~positive regulation of ryanodine-sensitive calcium-release channel activity	3	0.5093378607809848	0.018870818004492296	CALM3, CALM1, GSTM7	541	8	19672	13.635859519408502	1.0	0.33403968814896434	0.3240800897577045
GOTERM_BP_DIRECT	GO:0010880~regulation of release of sequestered calcium ion into cytosol by sarcoplasmic reticulum	3	0.5093378607809848	0.08617365219744619	CALM3, CALM1, GSTM7	541	18	19672	6.060382008626001	1.0	0.8448332286588089	0.8196440072472478
Annotation Cluster 42	Enrichment Score: 1.864679664919357
Category	Term	Count	%	PValue	Genes	List Total	Pop Hits	Pop Total	Fold Enrichment	Bonferroni	Benjamini	FDR
UP_SEQ_FEATURE	SITE:Transition state stabilizer	7	1.1884550084889642	0.00259642969501234	ENPEP, PKLR, ALDH2, PGAM1, ALDH1A1, ALDH1A7, GALK1	564	55	22239	5.018471953578337	0.9716841734524724	0.10786985187460359	0.1053521018673189
UP_SEQ_FEATURE	DOMAIN:Aldedh	4	0.6791171477079796	0.008422755592938622	ALDH3A2, ALDH2, ALDH1A1, ALDH1A7	564	17	22239	9.277847309136419	0.9999908018117729	0.23201435369993012	0.22659899314675888
GOTERM_MF_DIRECT	GO:0016620~oxidoreductase activity, acting on the aldehyde or oxo group of donors, NAD or NADP as acceptor	5	0.8488964346349746	0.008826531895847676	ALDH3A2, ALDH2, ALDH1A1, GAPDH, ALDH1A7	525	29	18371	6.0331691297208545	0.9997721829777534	0.1284599872841831	0.12180614016269793
GOTERM_MF_DIRECT	GO:0004029~aldehyde dehydrogenase (NAD) activity	4	0.6791171477079796	0.00979527329837452	ALDH3A2, ALDH2, ALDH1A1, ALDH1A7	525	16	18371	8.748095238095237	0.9999096672248479	0.13830341104869098	0.13113970371107378
INTERPRO	IPR016160:Aldehyde dehydrogenase, conserved site	4	0.6791171477079796	0.012008720367064527	ALDH3A2, ALDH2, ALDH1A1, ALDH1A7	563	18	20686	8.164989145450958	0.9999942673126927	0.24993149263953046	0.24492785915325357
INTERPRO	IPR016163:Aldehyde dehydrogenase, C-terminal	4	0.6791171477079796	0.018432170382368007	ALDH3A2, ALDH2, ALDH1A1, ALDH1A7	563	21	20686	6.99856212467225	0.9999999915199999	0.3030894990356849	0.29702164119713265
INTERPRO	IPR016161:Aldehyde/histidinol dehydrogenase	4	0.6791171477079796	0.020920769152407134	ALDH3A2, ALDH2, ALDH1A1, ALDH1A7	563	22	20686	6.680445664459875	0.99999999932854	0.32153612897314965	0.3150989692339474
INTERPRO	IPR016162:Aldehyde dehydrogenase, N-terminal	4	0.6791171477079796	0.020920769152407134	ALDH3A2, ALDH2, ALDH1A1, ALDH1A7	563	22	20686	6.680445664459875	0.99999999932854	0.32153612897314965	0.3150989692339474
INTERPRO	IPR015590:Aldehyde dehydrogenase domain	4	0.6791171477079796	0.020920769152407134	ALDH3A2, ALDH2, ALDH1A1, ALDH1A7	563	22	20686	6.680445664459875	0.99999999932854	0.32153612897314965	0.3150989692339474
GOTERM_MF_DIRECT	GO:0043878~glyceraldehyde-3-phosphate dehydrogenase (NAD+) (non-phosphorylating) activity	3	0.5093378607809848	0.025595751075485437	ALDH3A2, ALDH2, ALDH1A7	525	9	18371	11.664126984126984	0.9999999999777539	0.2660833023891124	0.2523009748869279
GOTERM_MF_DIRECT	GO:0004028~3-chloroallyl aldehyde dehydrogenase activity	3	0.5093378607809848	0.03139874131256436	ALDH3A2, ALDH1A1, ALDH1A7	525	10	18371	10.497714285714286	0.9999999999999218	0.29703209281685883	0.2816467095737023
Annotation Cluster 43	Enrichment Score: 1.8539734706828153
Category	Term	Count	%	PValue	Genes	List Total	Pop Hits	Pop Total	Fold Enrichment	Bonferroni	Benjamini	FDR
GOTERM_BP_DIRECT	GO:0030042~actin filament depolymerization	4	0.6791171477079796	0.0047902779223465515	VIL1, CFL2, TWF1, DSTN	541	13	19672	11.188397554386464	0.9999951656206643	0.12333755983900363	0.11966017476730324
SMART	SM00102:ADF	3	0.5093378607809848	0.011096438796982792	CFL2, TWF1, DSTN	175	10	10580	18.13714285714286	0.7707442730310606	0.36618248030043216	0.36340837060118647
UP_SEQ_FEATURE	DOMAIN:ADF-H	3	0.5093378607809848	0.025162606455994156	CFL2, TWF1, DSTN	564	10	22239	11.829255319148936	0.9999999999999993	0.49282762073097125	0.4813247149225168
INTERPRO	IPR002108:Actin-binding, cofilin/tropomyosin type	3	0.5093378607809848	0.02869499535775864	CFL2, TWF1, DSTN	563	10	20686	11.022735346358793	0.9999999999997665	0.4278552292895654	0.41928955903351806
Annotation Cluster 44	Enrichment Score: 1.776308688401176
Category	Term	Count	%	PValue	Genes	List Total	Pop Hits	Pop Total	Fold Enrichment	Bonferroni	Benjamini	FDR
KEGG_PATHWAY	mmu00380:Tryptophan metabolism	9	1.5280135823429541	0.0014907127533350735	ALDH3A2, HADHA, AOC1, ECHS1, MAOB, ALDH2, MAOA, CAT, HADH	383	52	8941	4.0404197630046195	0.36175899506745135	0.008798128210859945	0.006839740868243278
KEGG_PATHWAY	mmu00410:beta-Alanine metabolism	6	1.0186757215619695	0.010775267480070046	ALDH3A2, HADHA, ECHS1, ALDH2, ACOX1, CNDP2	383	32	8941	4.377121409921671	0.9616482864809877	0.04769640458089829	0.03707959691671163
KEGG_PATHWAY	mmu00310:Lysine degradation	5	0.8488964346349746	0.2919119729150313	ALDH3A2, HADHA, ECHS1, ALDH2, HADH	383	64	8941	1.8238005874673628	1.0	0.6367065496190175	0.4949811714646183
Annotation Cluster 45	Enrichment Score: 1.7536903004686764
Category	Term	Count	%	PValue	Genes	List Total	Pop Hits	Pop Total	Fold Enrichment	Bonferroni	Benjamini	FDR
GOTERM_BP_DIRECT	GO:0030042~actin filament depolymerization	4	0.6791171477079796	0.0047902779223465515	VIL1, CFL2, TWF1, DSTN	541	13	19672	11.188397554386464	0.9999951656206643	0.12333755983900363	0.11966017476730324
GOTERM_BP_DIRECT	GO:0030836~positive regulation of actin filament depolymerization	3	0.5093378607809848	0.02382619388478343	VIL1, CFL2, DSTN	541	9	19672	12.120764017252002	1.0	0.3936464885376348	0.3819096767962224
GOTERM_BP_DIRECT	GO:0051014~actin filament severing	3	0.5093378607809848	0.04803012490348625	VIL1, CFL2, DSTN	541	13	19672	8.391298165789848	1.0	0.6183272140352851	0.5998914085167752
Annotation Cluster 46	Enrichment Score: 1.7047188982625425
Category	Term	Count	%	PValue	Genes	List Total	Pop Hits	Pop Total	Fold Enrichment	Bonferroni	Benjamini	FDR
SMART	SM00054:EFh	10	1.697792869269949	7.061012078853678E-4	MYL6, PDCD6, GPD2, CHP1, CALM3, CALML4, SRI, CALM1, MYL12B, PLS1	175	147	10580	4.112730806608358	0.08902359407101768	0.09201682248252968	0.09131972534251051
GOTERM_BP_DIRECT	GO:0060315~negative regulation of ryanodine-sensitive calcium-release channel activity	4	0.6791171477079796	0.0015270024231279627	CALM3, SRI, CALM1, GSTM7	541	9	19672	16.161018689669337	0.9796628090650631	0.053991187319287544	0.052381406920595563
UP_SEQ_FEATURE	DOMAIN:EF-hand 1	12	2.037351443123939	0.002594160044312562	CGREF1, MYL6, MCFD2, PDCD6, GPD2, CHP1, CALM3, CALML4, SRI, CALM1, MYL12B, PLS1	564	160	22239	2.957313829787234	0.9715956961365614	0.10786985187460359	0.1053521018673189
UP_SEQ_FEATURE	DOMAIN:EF-hand 2	12	2.037351443123939	0.0031390322065510618	CGREF1, MYL6, MCFD2, PDCD6, GPD2, CHP1, CALM3, CALML4, SRI, CALM1, MYL12B, PLS1	564	164	22239	2.8851842241826673	0.9865715798860845	0.12296037586232873	0.12009040355919634
UP_SEQ_FEATURE	DOMAIN:EF-hand 3	8	1.3582342954159592	0.006557630583565283	MYL6, PDCD6, CHP1, CALM3, CALML4, SRI, CALM1, MYL12B	564	87	22239	3.6258253851797506	0.999879048299982	0.19978914511262227	0.19512594114208698
GOTERM_BP_DIRECT	GO:1901841~regulation of high voltage-gated calcium channel activity	3	0.5093378607809848	0.01441289698650107	CALM3, SRI, CALM1	541	7	19672	15.583839450752574	0.9999999999999999	0.27416771954172553	0.26599324065385926
UP_SEQ_FEATURE	DOMAIN:EF-hand 4	6	1.0186757215619695	0.015556964509619542	PDCD6, CHP1, CALM3, CALML4, SRI, CALM1	564	58	22239	4.079053558327219	0.9999999995383636	0.3741859358366385	0.36545220137509765
INTERPRO	IPR002048:EF-hand domain	13	2.2071307300509337	0.020793286342609286	CGREF1, MCFD2, PDCD6, CALML4, SRI, MYL12B, MYL6, GPD2, CHP1, CALM3, CALM1, S100A10, PLS1	563	225	20686	2.1228971778172485	0.9999999992352702	0.32153612897314965	0.3150989692339474
UP_SEQ_FEATURE	CA_BIND:2	8	1.3582342954159592	0.025971627771207522	CGREF1, MCFD2, PDCD6, CHP1, CALM3, SRI, CALM1, PLS1	564	114	22239	2.7670772676371778	0.9999999999999998	0.4945430788100766	0.4830001331339843
UP_SEQ_FEATURE	DOMAIN:EF-hand	11	1.8675721561969438	0.027685272373738478	CGREF1, MYL6, MCFD2, PDCD6, GPD2, CHP1, CALM3, CALML4, CALM1, S100A10, PLS1	564	195	22239	2.22430441898527	1.0	0.5119392399361594	0.49999025694713156
UP_SEQ_FEATURE	CA_BIND:1	8	1.3582342954159592	0.038470859031721455	CGREF1, MCFD2, PDCD6, CHP1, CALM3, SRI, CALM1, PLS1	564	124	22239	2.5439258750857925	1.0	0.5795994256317595	0.5660712114667585
INTERPRO	IPR018247:EF-Hand 1, calcium-binding site	10	1.697792869269949	0.05455956506207458	CGREF1, MCFD2, PDCD6, GPD2, CHP1, CALM3, SRI, CALM1, MYL12B, PLS1	563	178	20686	2.06418264913086	1.0	0.6124157921012641	0.6001552156828204
GOTERM_MF_DIRECT	GO:0048306~calcium-dependent protein binding	7	1.1884550084889642	0.056654667196908086	MYO1D, ANXA2, PDCD6, CHP1, CALM3, CALM1, S100A10	525	96	18371	2.551527777777778	1.0	0.4357342696607728	0.4131645241920858
INTERPRO	IPR011992:EF-hand-like domain	13	2.2071307300509337	0.06594714927404903	CGREF1, MCFD2, PDCD6, CALML4, SRI, MYL12B, MYL6, GPD2, CHP1, CALM3, CALM1, S100A10, PLS1	563	270	20686	1.769080981514374	1.0	0.695039869186876	0.6811251570910426
GOTERM_BP_DIRECT	GO:0051592~response to calcium ion	5	0.8488964346349746	0.13573332178716896	PDCD6, MTTP, CALM3, CALM1, ACTG1	541	72	19672	2.5251591702608343	1.0	1.0	0.9705651491365777
GOTERM_MF_DIRECT	GO:0005509~calcium ion binding	26	4.4142614601018675	0.2037258218989975	MCFD2, ASAH2, PDCD6, IHH, FBLN1, CALML4, SRI, MYL12B, CHP1, S100A10, PLS1, CGREF1, CUBN, AOC1, PLA2G12B, GCH1, ANXA2, VIL1, PLSCR1, MYL6, GPD2, CDHR2, CALM3, CDHR5, CALM1, CDH17	525	731	18371	1.2445990489218945	1.0	0.8501471723959851	0.8061120651577154
UP_SEQ_FEATURE	CA_BIND:3	3	0.5093378607809848	0.2500450469648293	PDCD6, CALM3, CALM1	564	38	22239	3.1129619260918253	1.0	1.0	0.9773722627737226
Annotation Cluster 47	Enrichment Score: 1.699637729153739
Category	Term	Count	%	PValue	Genes	List Total	Pop Hits	Pop Total	Fold Enrichment	Bonferroni	Benjamini	FDR
GOTERM_BP_DIRECT	GO:0015908~fatty acid transport	6	1.0186757215619695	0.0016683988853271785	FABP1, FABP2, RBP2, FABP6, ACSL5, CROT	541	32	19672	6.817929759704251	0.9858253532484907	0.05523050335972699	0.05358377199239107
INTERPRO	IPR000463:Cytosolic fatty-acid binding	4	0.6791171477079796	0.008579201187914947	FABP1, FABP2, RBP2, FABP6	563	16	20686	9.185612788632328	0.999817287772077	0.19478686333470527	0.1908872264311076
UP_SEQ_FEATURE	DOMAIN:FABP	3	0.5093378607809848	0.035696322792403375	FABP1, FABP2, RBP2	564	12	22239	9.857712765957446	1.0	0.5437739838709447	0.5310819579892013
INTERPRO	IPR012674:Calycin	4	0.6791171477079796	0.3112281417948812	FABP1, FABP2, RBP2, FABP6	563	72	20686	2.0412472863627396	1.0	1.0	0.9809619238476954
Annotation Cluster 48	Enrichment Score: 1.679256710744671
Category	Term	Count	%	PValue	Genes	List Total	Pop Hits	Pop Total	Fold Enrichment	Bonferroni	Benjamini	FDR
GOTERM_MF_DIRECT	GO:0051537~2 iron, 2 sulfur cluster binding	6	1.0186757215619695	0.0010570885831879798	FDX1, CISD1, UQCRFS1, SDHB, CISD3, ISCU	525	28	18371	7.4983673469387755	0.6323172186768968	0.023255948830135556	0.022051359514409716
GOTERM_MF_DIRECT	GO:0051536~iron-sulfur cluster binding	8	1.3582342954159592	0.002926807068479062	NDUFS7, FDX1, CISD1, UQCRFS1, ACO2, SDHB, CISD3, ISCU	525	67	18371	4.1781947405828	0.9375144046066991	0.0522407450336074	0.049534829064636195
UP_KW_LIGAND	KW-0001~2Fe-2S	5	0.8488964346349746	0.009037561118111232	FDX1, CISD1, UQCRFS1, SDHB, CISD3	266	21	6562	5.8736126029359115	0.3232016084028112	0.03309713245157872	0.02463042415001207
UP_SEQ_FEATURE	METAL:Iron-sulfur (2Fe-2S)	3	0.5093378607809848	0.030245863190976593	FDX1, CISD1, UQCRFS1	564	11	22239	10.753868471953579	1.0	0.5119392399361594	0.49999025694713156
UP_KW_LIGAND	KW-0411~Iron-sulfur	7	1.1884550084889642	0.043488637534200264	NDUFS7, FDX1, CISD1, UQCRFS1, ACO2, SDHB, CISD3	266	64	6562	2.698190789473684	0.8521995567249796	0.13357224385504368	0.09940260007817203
GOTERM_MF_DIRECT	GO:0051539~4 iron, 4 sulfur cluster binding	4	0.6791171477079796	0.1111645080933832	NDUFS7, ACO2, SDHB, ISCU	525	41	18371	3.4138908246225323	1.0	0.6259620515258364	0.5935390699985996
UP_KW_LIGAND	KW-0004~4Fe-4S	3	0.5093378607809848	0.4301682613666416	NDUFS7, ACO2, SDHB	266	36	6562	2.055764411027569	0.9999999999685873	0.9735386967771362	0.7244939138806595
Annotation Cluster 49	Enrichment Score: 1.5620931401258744
Category	Term	Count	%	PValue	Genes	List Total	Pop Hits	Pop Total	Fold Enrichment	Bonferroni	Benjamini	FDR
INTERPRO	IPR015422:Pyridoxal phosphate-dependent transferase, major region, subdomain 2	6	1.0186757215619695	0.003903415932828348	SGPL1, OAT, SPTLC2, GOT1, CTH, GPT	563	39	20686	5.652684793004509	0.9799021631654318	0.12167831282161325	0.11924231056292228
INTERPRO	IPR015421:Pyridoxal phosphate-dependent transferase, major region, subdomain 1	6	1.0186757215619695	0.005396250773565846	SGPL1, OAT, SPTLC2, GOT1, CTH, GPT	563	42	20686	5.248921593504187	0.9955079776351454	0.14974595896645224	0.14674804187002674
INTERPRO	IPR015424:Pyridoxal phosphate-dependent transferase	6	1.0186757215619695	0.006591019211272266	SGPL1, OAT, SPTLC2, GOT1, CTH, GPT	563	44	20686	5.010334248344906	0.9986480713252589	0.1732994293837827	0.16982997133806133
UP_KW_MOLECULAR_FUNCTION	KW-0032~Aminotransferase	4	0.6791171477079796	0.016173591180462035	OAT, GOT1, GFPT1, GPT	341	19	11838	7.308535267788239	0.680630580246782	0.08086795590231018	0.06816013426051858
GOTERM_MF_DIRECT	GO:0030170~pyridoxal phosphate binding	6	1.0186757215619695	0.018596697684696694	SGPL1, OAT, SPTLC2, GOT1, CTH, GPT	525	54	18371	3.8880423280423284	0.9999999806023467	0.22554456422721886	0.21386202337401197
GOTERM_MF_DIRECT	GO:0008483~transaminase activity	4	0.6791171477079796	0.029933165639334514	OAT, GOT1, GFPT1, GPT	525	24	18371	5.832063492063492	0.9999999999996732	0.2949664030709422	0.2796880164425319
UP_SEQ_FEATURE	DOMAIN:Aminotran_1_2	3	0.5093378607809848	0.041492205330852655	SPTLC2, GOT1, GPT	564	13	22239	9.099427168576105	1.0	0.6051682288148829	0.5910432227448054
INTERPRO	IPR004839:Aminotransferase, class I/classII	3	0.5093378607809848	0.0765908501363912	SPTLC2, GOT1, GPT	563	17	20686	6.483961968446349	1.0	0.695039869186876	0.6811251570910426
GOTERM_BP_DIRECT	GO:0009058~biosynthetic process	4	0.6791171477079796	0.08043891280972479	SPTLC2, GOT1, GPT, PBLD2	541	37	19672	3.9310586001898384	1.0	0.8104299950671481	0.7862665271875471
UP_KW_LIGAND	KW-0663~Pyridoxal phosphate	6	1.0186757215619695	0.08862691146843912	SGPL1, OAT, SPTLC2, GOT1, CTH, GPT	266	59	6562	2.508729450745508	0.9815100125577565	0.2540638128761922	0.18907074446600347
KEGG_PATHWAY	mmu00250:Alanine, aspartate and glutamate metabolism	4	0.6791171477079796	0.2316945241513514	GOT1, GFPT1, GPT, GLS	383	39	8941	2.394322822521256	1.0	0.5491342659020217	0.4269017216646947
Annotation Cluster 50	Enrichment Score: 1.4678892259812972
Category	Term	Count	%	PValue	Genes	List Total	Pop Hits	Pop Total	Fold Enrichment	Bonferroni	Benjamini	FDR
GOTERM_BP_DIRECT	GO:0006670~sphingosine metabolic process	3	0.5093378607809848	0.02382619388478343	ASAH2, PLPP2, PLPP1	541	9	19672	12.120764017252002	1.0	0.3936464885376348	0.3819096767962224
GOTERM_BP_DIRECT	GO:0006672~ceramide metabolic process	4	0.6791171477079796	0.02713121830871336	SGPL1, ASAH2, PLPP2, PLPP1	541	24	19672	6.060382008626002	1.0	0.4322342216806897	0.41934689298405087
KEGG_PATHWAY	mmu00600:Sphingolipid metabolism	6	1.0186757215619695	0.06106724880426675	NEU3, SGPL1, ASAH2, SPTLC2, PLPP2, PLPP1	383	50	8941	2.8013577023498692	0.9999999942059677	0.21127864241476196	0.16424984161147607
Annotation Cluster 51	Enrichment Score: 1.4026860098705543
Category	Term	Count	%	PValue	Genes	List Total	Pop Hits	Pop Total	Fold Enrichment	Bonferroni	Benjamini	FDR
GOTERM_BP_DIRECT	GO:0071229~cellular response to acid chemical	3	0.5093378607809848	0.01441289698650107	ANXA2, ENO1, S100A10	541	7	19672	15.583839450752574	0.9999999999999999	0.27416771954172553	0.26599324065385926
GOTERM_BP_DIRECT	GO:0051099~positive regulation of binding	3	0.5093378607809848	0.018870818004492296	ANXA2, ENO1, S100A10	541	8	19672	13.635859519408502	1.0	0.33403968814896434	0.3240800897577045
GOTERM_CC_DIRECT	GO:0019897~extrinsic component of plasma membrane	3	0.5093378607809848	0.22771936368349815	ANXA2, ENO1, S100A10	570	33	20815	3.319776714513557	1.0	0.8205126278754616	0.7337623940912719
Annotation Cluster 52	Enrichment Score: 1.3809732574062779
Category	Term	Count	%	PValue	Genes	List Total	Pop Hits	Pop Total	Fold Enrichment	Bonferroni	Benjamini	FDR
UP_KW_MOLECULAR_FUNCTION	KW-1278~Translocase	11	1.8675721561969438	6.847258328608833E-4	ABCC3, ABCG8, ABCG5, ABCD3, ABCC2, NDUFS7, MT-CO1, UQCRFS1, MT-CO2, ATP1A1, ABCG2	341	102	11838	3.743833017077799	0.04681591046109168	0.006347439829114893	0.00534998499882541
GOTERM_BP_DIRECT	GO:0015721~bile acid and bile salt transport	6	1.0186757215619695	0.0016683988853271785	ABCC3, ABCD3, ABCC2, SLC10A2, SLC51A, SLC51B	541	32	19672	6.817929759704251	0.9858253532484907	0.05523050335972699	0.05358377199239107
UP_SEQ_FEATURE	DOMAIN:ABC transmembrane type-2	3	0.5093378607809848	0.006081089190927441	ABCG8, ABCG5, ABCG2	564	5	22239	23.658510638297873	0.999766569476142	0.18948121092639822	0.18505860060572374
INTERPRO	IPR013525:ABC-2 type transporter	3	0.5093378607809848	0.010278401740623798	ABCG8, ABCG5, ABCG2	563	6	20686	18.371225577264656	0.9999670743211236	0.21847070933793988	0.21409692136320632
INTERPRO	IPR003439:ABC transporter-like	6	1.0186757215619695	0.014284595979709972	ABCC3, ABCG8, ABCG5, ABCD3, ABCC2, ABCG2	563	53	20686	4.159522772210865	0.9999994274783791	0.25946020697691385	0.2542658084388375
GOTERM_MF_DIRECT	GO:0042910~xenobiotic transporter activity	4	0.6791171477079796	0.01833054353829811	ABCC3, ABCC2, SLC2A1, ABCG2	525	20	18371	6.998476190476191	0.9999999749300438	0.22520382061337677	0.21353892927082344
GOTERM_MF_DIRECT	GO:0042626~ATPase activity, coupled to transmembrane movement of substances	6	1.0186757215619695	0.027989883355037527	ABCC3, ABCG8, ABCG5, ABCD3, ABCC2, ABCG2	525	60	18371	3.4992380952380953	0.9999999999978295	0.2847142973533925	0.2699669394566523
UP_SEQ_FEATURE	DOMAIN:ABC transporter	5	0.8488964346349746	0.030758248317498765	ABCC3, ABCG8, ABCG5, ABCD3, ABCG2	564	47	22239	4.194771389769127	1.0	0.5142629078450098	0.5022596889894005
GOTERM_BP_DIRECT	GO:0038183~bile acid signaling pathway	3	0.5093378607809848	0.05503954479900978	ABCG8, ABCG5, ABCC2	541	14	19672	7.791919725376287	1.0	0.6465244225468937	0.6272478999444755
KEGG_PATHWAY	mmu02010:ABC transporters	6	1.0186757215619695	0.06106724880426675	ABCC3, ABCG8, ABCG5, ABCD3, ABCC2, ABCG2	383	50	8941	2.8013577023498692	0.9999999942059677	0.21127864241476196	0.16424984161147607
BIOCARTA	m_nuclearRsPathway:Nuclear Receptors in Lipid Metabolism and Toxicity	5	0.8488964346349746	0.07368951234450088	ABCC3, ABCG5, ABCD3, ABCC2, CYP3A11	66	32	1286	3.0445075757575757	0.9999778220520186	1.0	1.0
GOTERM_MF_DIRECT	GO:0008559~xenobiotic-transporting ATPase activity	3	0.5093378607809848	0.0833020560052097	ABCC3, ABCC2, ABCG2	525	17	18371	6.175126050420167	1.0	0.5472482290342248	0.518902390532452
INTERPRO	IPR017871:ABC transporter, conserved site	4	0.6791171477079796	0.1413848831968727	ABCC3, ABCG8, ABCG5, ABCD3	563	48	20686	3.061870929544109	1.0	1.0	0.9809619238476954
INTERPRO	IPR011527:ABC transporter, transmembrane domain, type 1	3	0.5093378607809848	0.16614304817267186	ABCC3, ABCD3, ABCC2	563	27	20686	4.082494572725479	1.0	1.0	0.9809619238476954
SMART	SM00382:AAA	5	0.8488964346349746	0.21609172460165005	ABCC3, ABCG5, ABCD3, ABCC2, ABCG2	175	145	10580	2.0847290640394087	0.999999999999989	1.0	1.0
KEGG_PATHWAY	mmu01523:Antifolate resistance	3	0.5093378607809848	0.3533869949283147	ABCC3, ABCC2, ABCG2	383	29	8941	2.414963536508508	1.0	0.7044336786319386	0.5476328265776532
GOTERM_MF_DIRECT	GO:0016887~ATPase activity	10	1.697792869269949	0.41777864004966764	EIF4A2, ABCC3, ABCG8, ABCG5, ABCD3, MYO5B, ATP5D, ATP5A1, ATP5C1, ATP1A1	525	283	18371	1.236479892310281	1.0	1.0	0.9492063492063492
INTERPRO	IPR003593:AAA+ ATPase domain	5	0.8488964346349746	0.5578110799117005	ABCC3, ABCG5, ABCD3, ABCC2, ABCG2	563	145	20686	1.2669810742941139	1.0	1.0	0.9809619238476954
Annotation Cluster 53	Enrichment Score: 1.368564390658532
Category	Term	Count	%	PValue	Genes	List Total	Pop Hits	Pop Total	Fold Enrichment	Bonferroni	Benjamini	FDR
UP_SEQ_FEATURE	REPEAT:Solcar	5	0.8488964346349746	0.019641932871652418	SLC25A1, SLC25A15, SLC25A3, MTCH2, SLC25A5	564	41	22239	4.808640373637779	0.9999999999984567	0.42744587249262644	0.41746901770067596
UP_SEQ_FEATURE	REPEAT:Solcar 1	5	0.8488964346349746	0.03290578181354829	SLC25A1, SLC25A15, SLC25A3, MTCH2, SLC25A5	564	48	22239	4.107380319148936	1.0	0.5152505974395452	0.5032243252892421
UP_SEQ_FEATURE	REPEAT:Solcar 2	5	0.8488964346349746	0.03290578181354829	SLC25A1, SLC25A15, SLC25A3, MTCH2, SLC25A5	564	48	22239	4.107380319148936	1.0	0.5152505974395452	0.5032243252892421
INTERPRO	IPR018108:Mitochondrial substrate/solute carrier	5	0.8488964346349746	0.05243757195015875	SLC25A1, SLC25A15, SLC25A3, MTCH2, SLC25A5	563	52	20686	3.532927995627818	1.0	0.6124157921012641	0.6001552156828204
INTERPRO	IPR023395:Mitochondrial carrier domain	5	0.8488964346349746	0.05243757195015875	SLC25A1, SLC25A15, SLC25A3, MTCH2, SLC25A5	563	52	20686	3.532927995627818	1.0	0.6124157921012641	0.6001552156828204
UP_SEQ_FEATURE	REPEAT:Solcar 3	4	0.6791171477079796	0.10509930835051667	SLC25A1, SLC25A15, SLC25A3, SLC25A5	564	45	22239	3.5049645390070925	1.0	0.9356568295360932	0.9138180122165054
Annotation Cluster 54	Enrichment Score: 1.3494280050352392
Category	Term	Count	%	PValue	Genes	List Total	Pop Hits	Pop Total	Fold Enrichment	Bonferroni	Benjamini	FDR
GOTERM_MF_DIRECT	GO:0019869~chloride channel inhibitor activity	4	0.6791171477079796	0.0023837901316563883	VAMP8, STX8, STX7, VTI1B	525	10	18371	13.996952380952383	0.8954152514176992	0.043366643548979684	0.0411203797710727
GOTERM_BP_DIRECT	GO:0006906~vesicle fusion	6	1.0186757215619695	0.005072953410548074	VAMP8, STX8, STX7, GNAI3, CHP1, VTI1B	541	41	19672	5.321311031964294	0.9999976565085479	0.12802928953947565	0.12421201766619194
GOTERM_BP_DIRECT	GO:1903076~regulation of protein localization to plasma membrane	5	0.8488964346349746	0.006814033842897951	VAMP8, STX8, STX7, ACTB, VTI1B	541	28	19672	6.493266437813573	0.9999999730267135	0.16541878348139882	0.16048672089034888
GOTERM_CC_DIRECT	GO:0031902~late endosome membrane	10	1.697792869269949	0.007056470496711734	VAMP8, ANXA2, LAMP1, STX8, STX7, SLC11A2, CHMP2A, SLC39A14, VPS28, VTI1B	570	124	20815	2.9449632144878324	0.9598444352576341	0.06969497460924208	0.06232634293249401
UP_SEQ_FEATURE	TRANSMEM:Helical; Anchor for type IV membrane protein	7	1.1884550084889642	0.008554274859530201	VAMP8, VAPA, MAOB, MAOA, STX8, STX7, VTI1B	564	70	22239	3.9430851063829793	0.9999923312784049	0.23201435369993012	0.22659899314675888
SMART	SM00397:t_SNARE	3	0.5093378607809848	0.04208960242034778	STX8, STX7, VTI1B	175	20	10580	9.06857142857143	0.996573228671096	0.53105645076656	0.5270332958365104
UP_SEQ_FEATURE	TOPO_DOM:Vesicular	4	0.6791171477079796	0.07543828729389748	VAMP8, STX8, STX7, VTI1B	564	39	22239	4.044189852700491	1.0	0.7604844991171577	0.7427343138715348
GOTERM_MF_DIRECT	GO:0005484~SNAP receptor activity	4	0.6791171477079796	0.087888957743544	VAMP8, STX8, STX7, VTI1B	525	37	18371	3.7829601029601028	1.0	0.561776716387788	0.532678345242966
GOTERM_CC_DIRECT	GO:0055037~recycling endosome	8	1.3582342954159592	0.10895462424167009	VAMP8, APP, SLC31A1, STX8, MYO5B, STX7, SLC11A2, VTI1B	570	147	20815	1.9873493256951904	1.0	0.48024659617202153	0.4294716256516316
GOTERM_CC_DIRECT	GO:0031201~SNARE complex	4	0.6791171477079796	0.1496931311437084	VAMP8, STX8, STX7, VTI1B	570	49	20815	2.981023988542786	1.0	0.6178243776294874	0.5525037385849602
INTERPRO	IPR000727:Target SNARE coiled-coil domain	3	0.5093378607809848	0.1565012165588944	STX8, STX7, VTI1B	563	26	20686	4.239513594753382	1.0	1.0	0.9809619238476954
KEGG_PATHWAY	mmu04130:SNARE interactions in vesicular transport	4	0.6791171477079796	0.16540364010953817	VAMP8, STX8, STX7, VTI1B	383	33	8941	2.829654244797848	1.0	0.4567568410364311	0.3550867136296508
GOTERM_MF_DIRECT	GO:0000149~SNARE binding	4	0.6791171477079796	0.3615440348705552	EXOC3L4, STX8, STX7, VTI1B	525	75	18371	1.8662603174603174	1.0	1.0	0.9492063492063492
GOTERM_MF_DIRECT	GO:0019905~syntaxin binding	3	0.5093378607809848	0.6052454626766962	VAMP8, STX8, STX7	525	71	18371	1.4785513078470824	1.0	1.0	0.9492063492063492
Annotation Cluster 55	Enrichment Score: 1.3420004184766077
Category	Term	Count	%	PValue	Genes	List Total	Pop Hits	Pop Total	Fold Enrichment	Bonferroni	Benjamini	FDR
GOTERM_BP_DIRECT	GO:0008610~lipid biosynthetic process	4	0.6791171477079796	0.021490611813114596	ACSL5, SC5D, MSMO1, SCD1	541	22	19672	6.611325827592002	1.0	0.3726501327321708	0.3615393402301524
UP_SEQ_FEATURE	MOTIF:Histidine box-3	3	0.5093378607809848	0.054037409861130675	SC5D, MSMO1, SCD1	564	15	22239	7.886170212765958	1.0	0.6735026265419105	0.657782652764127
UP_SEQ_FEATURE	MOTIF:Histidine box-1	3	0.5093378607809848	0.0607473743249812	SC5D, MSMO1, SCD1	564	16	22239	7.393284574468085	1.0	0.7179711224099071	0.7012132260443951
UP_SEQ_FEATURE	MOTIF:Histidine box-2	3	0.5093378607809848	0.0607473743249812	SC5D, MSMO1, SCD1	564	16	22239	7.393284574468085	1.0	0.7179711224099071	0.7012132260443951
Annotation Cluster 56	Enrichment Score: 1.310024613062843
Category	Term	Count	%	PValue	Genes	List Total	Pop Hits	Pop Total	Fold Enrichment	Bonferroni	Benjamini	FDR
INTERPRO	IPR023210:NADP-dependent oxidoreductase domain	4	0.6791171477079796	0.018432170382368007	AKR7A5, AKR1C14, AKR1C19, GCLM	563	21	20686	6.99856212467225	0.9999999915199999	0.3030894990356849	0.29702164119713265
GOTERM_MF_DIRECT	GO:0047834~D-threo-aldose 1-dehydrogenase activity	4	0.6791171477079796	0.020942009028252464	AKR7A5, AKR1C14, AKR1C19, GCLM	525	21	18371	6.665215419501134	0.9999999979827396	0.24763925675908538	0.23481227622928075
GOTERM_MF_DIRECT	GO:0004033~aldo-keto reductase (NADP) activity	3	0.5093378607809848	0.058922846844251635	AKR7A5, AKR1C14, AKR1C19	525	14	18371	7.4983673469387755	1.0	0.4423889929735083	0.4194745525340771
UP_SEQ_FEATURE	SITE:Lowers pKa of active site Tyr	3	0.5093378607809848	0.06772399015646616	AKR7A5, AKR1C14, AKR1C19	564	17	22239	6.958385481852315	1.0	0.7575741511553558	0.7398918952567624
UP_SEQ_FEATURE	DOMAIN:Aldo_ket_red	3	0.5093378607809848	0.07494951014674903	AKR1C14, AKR1C19, GCLM	564	18	22239	6.571808510638298	1.0	0.7604844991171577	0.7427343138715348
GOTERM_MF_DIRECT	GO:0004032~alditol:NADP+ 1-oxidoreductase activity	3	0.5093378607809848	0.11952601619253188	AKR7A5, AKR1C14, AKR1C19	525	21	18371	4.998911564625851	1.0	0.6612374930885097	0.6269873480976672
Annotation Cluster 57	Enrichment Score: 1.309735741846048
Category	Term	Count	%	PValue	Genes	List Total	Pop Hits	Pop Total	Fold Enrichment	Bonferroni	Benjamini	FDR
SMART	SM00829:SM00829	3	0.5093378607809848	0.024536114303976682	VAT1, ADH1, CRYZ	175	15	10580	12.09142857142857	0.9623402202013769	0.53105645076656	0.5270332958365104
UP_SEQ_FEATURE	DOMAIN:PKS_ER	3	0.5093378607809848	0.030245863190976593	VAT1, ADH1, CRYZ	564	11	22239	10.753868471953579	1.0	0.5119392399361594	0.49999025694713156
INTERPRO	IPR020843:Polyketide synthase, enoylreductase	3	0.5093378607809848	0.06125609411803041	VAT1, ADH1, CRYZ	563	15	20686	7.348490230905862	1.0	0.6724707475155206	0.6590078696873821
INTERPRO	IPR013154:Alcohol dehydrogenase GroES-like	3	0.5093378607809848	0.06125609411803041	VAT1, ADH1, CRYZ	563	15	20686	7.348490230905862	1.0	0.6724707475155206	0.6590078696873821
INTERPRO	IPR011032:GroES-like	3	0.5093378607809848	0.1015198385560567	VAT1, ADH1, CRYZ	563	20	20686	5.511367673179397	1.0	0.8271942841378225	0.8106338380089371
Annotation Cluster 58	Enrichment Score: 1.29198888024989
Category	Term	Count	%	PValue	Genes	List Total	Pop Hits	Pop Total	Fold Enrichment	Bonferroni	Benjamini	FDR
GOTERM_MF_DIRECT	GO:0004062~aryl sulfotransferase activity	3	0.5093378607809848	0.01128692175435949	SULT1B1, SULT1C2, SULT1D1	525	6	18371	17.496190476190474	0.999978298798179	0.15253468542320112	0.14463384019514947
UP_SEQ_FEATURE	BINDING:PAPS	4	0.6791171477079796	0.03307224841333331	SULT2B1, SULT1B1, SULT1C2, SULT1D1	564	28	22239	5.632978723404255	1.0	0.5152505974395452	0.5032243252892421
GOTERM_BP_DIRECT	GO:0051923~sulfation	4	0.6791171477079796	0.03348241902977345	SULT2B1, SULT1B1, SULT1C2, SULT1D1	541	26	19672	5.594198777193232	1.0	0.4904981960166237	0.47587369115304445
UP_SEQ_FEATURE	NP_BIND:PAPS	4	0.6791171477079796	0.058107015177052766	SULT2B1, SULT1B1, SULT1C2, SULT1D1	564	35	22239	4.506382978723404	1.0	0.7177001604300841	0.70094858848715
INTERPRO	IPR000863:Sulfotransferase domain	4	0.6791171477079796	0.09969616982756105	SULT2B1, SULT1B1, SULT1C2, SULT1D1	563	41	20686	3.584629380929689	1.0	0.8271942841378225	0.8106338380089371
GOTERM_MF_DIRECT	GO:0008146~sulfotransferase activity	4	0.6791171477079796	0.24451393478625175	SULT2B1, SULT1B1, SULT1C2, SULT1D1	525	60	18371	2.3328253968253967	1.0	0.938284262964636	0.8896839153057912
Annotation Cluster 59	Enrichment Score: 1.2749092981055368
Category	Term	Count	%	PValue	Genes	List Total	Pop Hits	Pop Total	Fold Enrichment	Bonferroni	Benjamini	FDR
GOTERM_BP_DIRECT	GO:0032930~positive regulation of superoxide anion generation	5	0.8488964346349746	0.005194693484446162	APP, GNAI3, IL18, GNAI2, SOD1	541	26	19672	6.992748471491541	0.999998284464775	0.1298164087436595	0.12594585281407214
GOTERM_MF_DIRECT	GO:0001664~G-protein coupled receptor binding	6	1.0186757215619695	0.07194648033869476	GNA13, APP, GNA11, GNAI3, 2610528A11RIK, GNAI2	525	78	18371	2.691721611721612	1.0	0.5195524458046202	0.49264116689930687
GOTERM_BP_DIRECT	GO:0007193~adenylate cyclase-inhibiting G-protein coupled receptor signaling pathway	3	0.5093378607809848	0.40059232647741416	APP, GNAI3, GNAI2	541	50	19672	2.1817375231053604	1.0	1.0	0.9705651491365777
Annotation Cluster 60	Enrichment Score: 1.2653904012499626
Category	Term	Count	%	PValue	Genes	List Total	Pop Hits	Pop Total	Fold Enrichment	Bonferroni	Benjamini	FDR
GOTERM_CC_DIRECT	GO:0005905~clathrin-coated pit	8	1.3582342954159592	0.0023154357320181633	CUBN, APP, AMN, CLTB, CLTA, CDHR5, AP2A2, EPN1	570	67	20815	4.360303744435717	0.6509104174785936	0.026954046726570414	0.02410427967177883
UP_KW_CELLULAR_COMPONENT	KW-0168~Coated pit	7	1.1884550084889642	0.0028612928820577854	CUBN, APP, AMN, CLTB, CLTA, AP2A2, EPN1	515	49	17654	4.8970873786407765	0.12097570231444887	0.012875817969260035	0.010300654375408027
GOTERM_CC_DIRECT	GO:0030125~clathrin vesicle coat	3	0.5093378607809848	0.02364271258223462	CLTB, CLTA, EPN1	570	9	20815	12.17251461988304	0.9999808405715861	0.18192866970058505	0.16269392048113995
GOTERM_BP_DIRECT	GO:0006898~receptor-mediated endocytosis	4	0.6791171477079796	0.2791744857905514	CUBN, AMN, SNX9, AP2A2	541	67	19672	2.170883107567523	1.0	1.0	0.9705651491365777
UP_KW_BIOLOGICAL_PROCESS	KW-0254~Endocytosis	4	0.6791171477079796	0.7403129763842112	APP, SNX9, AP2A2, EPN1	321	128	10725	1.0441004672897196	1.0	1.0	0.8558558558558559
GOTERM_BP_DIRECT	GO:0006897~endocytosis	5	0.8488964346349746	0.7897218559948863	APP, CLTA, SNX9, AP2A2, EPN1	541	196	19672	0.9276094911162248	1.0	1.0	0.9705651491365777
Annotation Cluster 61	Enrichment Score: 1.2480920416237837
Category	Term	Count	%	PValue	Genes	List Total	Pop Hits	Pop Total	Fold Enrichment	Bonferroni	Benjamini	FDR
GOTERM_MF_DIRECT	GO:0047617~acyl-CoA hydrolase activity	4	0.6791171477079796	0.026743670931981656	ACOT9, ABCD3, ACAA2, ACOT13	525	23	18371	6.085631469979296	0.999999999992706	0.27499470327885484	0.26075079158682113
GOTERM_MF_DIRECT	GO:0102991~myristoyl-CoA hydrolase activity	3	0.5093378607809848	0.06673734904874895	ACOT9, ACAA2, ACOT13	525	15	18371	6.9984761904761905	1.0	0.4894072263574923	0.46405738059478924
GOTERM_MF_DIRECT	GO:0016290~palmitoyl-CoA hydrolase activity	3	0.5093378607809848	0.10095641117192611	ACOT9, ACAA2, ACOT13	525	19	18371	5.5251127819548875	1.0	0.6201608114846889	0.5880383170208943
Annotation Cluster 62	Enrichment Score: 1.197679734566591
Category	Term	Count	%	PValue	Genes	List Total	Pop Hits	Pop Total	Fold Enrichment	Bonferroni	Benjamini	FDR
GOTERM_BP_DIRECT	GO:1904659~glucose transmembrane transport	4	0.6791171477079796	0.01049888270345993	SLC2A1, SLC2A2, SLC5A4B, SLC5A1	541	17	19672	8.55583342394259	0.9999999999979293	0.21935780336983082	0.2128175157840689
GOTERM_MF_DIRECT	GO:0055056~D-glucose transmembrane transporter activity	3	0.5093378607809848	0.015505187184850045	SLC2A1, SLC2A2, SLC5A1	525	7	18371	14.996734693877551	0.9999996198921016	0.20093023392970058	0.19052264253165058
GOTERM_MF_DIRECT	GO:0005355~glucose transmembrane transporter activity	3	0.5093378607809848	0.058922846844251635	SLC2A1, SLC2A2, SLC5A1	525	14	18371	7.4983673469387755	1.0	0.4423889929735083	0.4194745525340771
GOTERM_BP_DIRECT	GO:0008643~carbohydrate transport	4	0.6791171477079796	0.09643711637753091	SLC2A1, SLC2A2, SLC5A4B, SLC5A1	541	40	19672	3.636229205175601	1.0	0.9104641564122253	0.8833181085945206
GOTERM_MF_DIRECT	GO:0022857~transmembrane transporter activity	9	1.5280135823429541	0.2324322994005843	ABCC3, SLC13A2, SLC7A9, SLC2A1, SLC2A2, SLC51A, SLC5A1, SLC51B, SLC4A4	525	205	18371	1.5362508710801395	1.0	0.9161706468039699	0.8687157190096838
UP_KW_BIOLOGICAL_PROCESS	KW-0762~Sugar transport	3	0.5093378607809848	0.3030240367669379	SLC2A1, SLC2A2, SLC5A1	321	37	10725	2.709017428643597	1.0	0.870222874817873	0.7381354741758743
Annotation Cluster 63	Enrichment Score: 1.170918833473073
Category	Term	Count	%	PValue	Genes	List Total	Pop Hits	Pop Total	Fold Enrichment	Bonferroni	Benjamini	FDR
GOTERM_BP_DIRECT	GO:0001967~suckling behavior	4	0.6791171477079796	0.01049888270345993	APP, UBE2Q1, APLP2, GLS	541	17	19672	8.55583342394259	0.9999999999979293	0.21935780336983082	0.2128175157840689
GOTERM_BP_DIRECT	GO:0007617~mating behavior	3	0.5093378607809848	0.029248459519381206	APP, UBE2Q1, APLP2	541	10	19672	10.908687615526803	1.0	0.44114984210001595	0.4279966887066848
UP_SEQ_FEATURE	COMPBIAS:Acidic residues	8	1.3582342954159592	0.9999940562044849	APP, TUBB2A, UBE2Q1, APLP2, CAR9, P4HB, WASL, ESPN	564	963	22239	0.32756677934645717	1.0	1.0	0.9999940562044849
Annotation Cluster 64	Enrichment Score: 1.137196550211367
Category	Term	Count	%	PValue	Genes	List Total	Pop Hits	Pop Total	Fold Enrichment	Bonferroni	Benjamini	FDR
KEGG_PATHWAY	mmu04964:Proximal tubule bicarbonate reclamation	5	0.8488964346349746	0.01301984528259976	MDH1, ATP1A1, ATP1B1, SLC4A4, GLS	383	22	8941	5.305601708995965	0.9806431568807019	0.0559226928066542	0.04347478444105343
GOTERM_BP_DIRECT	GO:0036376~sodium ion export from cell	3	0.5093378607809848	0.05503954479900978	ATP1A1, ATP1B1, SLC4A4	541	14	19672	7.791919725376287	1.0	0.6465244225468937	0.6272478999444755
KEGG_PATHWAY	mmu04972:Pancreatic secretion	6	1.0186757215619695	0.5409158314168296	BST1, PLA2G12B, CLCA4B, ATP1A1, ATP1B1, SLC4A4	383	114	8941	1.2286656589253813	1.0	0.930375230036947	0.7232817402945037
Annotation Cluster 65	Enrichment Score: 1.0735957593055439
Category	Term	Count	%	PValue	Genes	List Total	Pop Hits	Pop Total	Fold Enrichment	Bonferroni	Benjamini	FDR
UP_SEQ_FEATURE	TRANSMEM:Helical; Name=9	9	1.5280135823429541	6.109409463673705E-4	ABCC3, ABCC2, DGAT1, SOAT2, NPC1L1, SLC2A1, SLC2A2, SLC4A4, TM6SF2	564	75	22239	4.731702127659574	0.5673628979171601	0.03988571606998405	0.03895475843742424
UP_SEQ_FEATURE	TRANSMEM:Helical; Name=8	9	1.5280135823429541	0.0011065301489823834	ABCC3, ABCC2, DGAT1, SOAT2, NPC1L1, SLC2A1, SLC2A2, SLC4A4, TM6SF2	564	82	22239	4.327776336274001	0.7808267544396357	0.05834818593287876	0.05698630267259275
UP_SEQ_FEATURE	TRANSMEM:Helical; Name=13	3	0.5093378607809848	0.016189326158777113	ABCC3, ABCC2, NPC1L1	564	8	22239	14.78656914893617	0.9999999998087031	0.3743083465630835	0.3655717549584017
UP_SEQ_FEATURE	TRANSMEM:Helical; Name=12	6	1.0186757215619695	0.016654127746424576	ABCC3, ABCC2, NPC1L1, SLC2A1, SLC2A2, SLC4A4	564	59	22239	4.0099170573386225	0.9999999998999226	0.3743083465630835	0.3655717549584017
UP_SEQ_FEATURE	TRANSMEM:Helical; Name=11	6	1.0186757215619695	0.020250049880737794	ABCC3, ABCC2, NPC1L1, SLC2A1, SLC2A2, SLC4A4	564	62	22239	3.815888812628689	0.9999999999993409	0.43379403728892996	0.423669012348561
UP_SEQ_FEATURE	TRANSMEM:Helical; Name=10	6	1.0186757215619695	0.02578387317606403	ABCC3, ABCC2, NPC1L1, SLC2A1, SLC2A2, TM6SF2	564	66	22239	3.584622823984526	0.9999999999999997	0.4945430788100766	0.4830001331339843
UP_SEQ_FEATURE	TRANSMEM:Helical; Name=6	17	2.886247877758913	0.6417986440998513	SLC25A1, ABCC3, ABCG8, ABCG5, SLC25A3, ABCC2, DGAT1, INSIG1, SLC2A1, SLC2A2, SLC4A4, ADIPOR2, TM6SF2, SLC25A15, NPC1L1, SOAT2, SLC25A5	564	675	22239	0.9930732860520094	1.0	1.0	0.9773722627737226
UP_SEQ_FEATURE	TRANSMEM:Helical; Name=5	17	2.886247877758913	0.653315882375926	SLC25A1, ABCC3, ABCG8, ABCG5, SLC25A3, ABCC2, DGAT1, INSIG1, SLC2A1, SLC2A2, SLC4A4, ADIPOR2, TM6SF2, SLC25A15, NPC1L1, SOAT2, SLC25A5	564	680	22239	0.9857712765957447	1.0	1.0	0.9773722627737226
UP_SEQ_FEATURE	TRANSMEM:Helical; Name=4	17	2.886247877758913	0.6973876816930882	SLC25A1, ABCC3, ABCG8, ABCG5, SLC25A3, ABCC2, DGAT1, INSIG1, SLC2A1, SLC2A2, SLC4A4, ADIPOR2, TM6SF2, SLC25A15, NPC1L1, SOAT2, SLC25A5	564	700	22239	0.9576063829787232	1.0	1.0	0.9773722627737226
UP_SEQ_FEATURE	TRANSMEM:Helical; Name=2	17	2.886247877758913	0.7262099603608587	SLC25A1, ABCC3, ABCG8, ABCG5, SLC25A3, ABCC2, DGAT1, INSIG1, SLC2A1, SLC2A2, SLC4A4, ADIPOR2, TM6SF2, SLC25A15, NPC1L1, SOAT2, SLC25A5	564	714	22239	0.9388297872340424	1.0	1.0	0.9773722627737226
UP_SEQ_FEATURE	TRANSMEM:Helical; Name=1	17	2.886247877758913	0.7282019893874359	SLC25A1, ABCC3, ABCG8, ABCG5, SLC25A3, ABCC2, DGAT1, INSIG1, SLC2A1, SLC2A2, SLC4A4, ADIPOR2, TM6SF2, SLC25A15, NPC1L1, SOAT2, SLC25A5	564	715	22239	0.9375167385805684	1.0	1.0	0.9773722627737226
UP_SEQ_FEATURE	TRANSMEM:Helical; Name=3	16	2.7164685908319184	0.7715366278930138	SLC25A1, ABCC3, ABCG8, ABCG5, SLC25A3, ABCC2, DGAT1, INSIG1, SLC2A1, SLC2A2, ADIPOR2, TM6SF2, SLC25A15, NPC1L1, SOAT2, SLC25A5	564	695	22239	0.9077606000306137	1.0	1.0	0.9773722627737226
UP_SEQ_FEATURE	TRANSMEM:Helical; Name=7	10	1.697792869269949	0.9729730972360164	ABCC3, ABCC2, DGAT1, SOAT2, NPC1L1, SLC2A1, SLC2A2, ADIPOR2, SLC4A4, TM6SF2	564	609	22239	0.6474688187820984	1.0	1.0	0.9773722627737226
Annotation Cluster 66	Enrichment Score: 1.0535738895711226
Category	Term	Count	%	PValue	Genes	List Total	Pop Hits	Pop Total	Fold Enrichment	Bonferroni	Benjamini	FDR
GOTERM_BP_DIRECT	GO:0006814~sodium ion transport	9	1.5280135823429541	0.02497012565187019	SLC13A2, SLC38A1, SLC10A2, CPOX, SLC5A4B, ATP1A1, SLC5A1, ATP1B1, SLC4A4	541	128	19672	2.5567236598890943	1.0	0.4003691832311093	0.38843193021990324
GOTERM_MF_DIRECT	GO:0005391~sodium:potassium-exchanging ATPase activity	3	0.5093378607809848	0.03139874131256436	CPOX, ATP1A1, ATP1B1	525	10	18371	10.497714285714286	0.9999999999999218	0.29703209281685883	0.2816467095737023
GOTERM_BP_DIRECT	GO:0006813~potassium ion transport	3	0.5093378607809848	0.8809380419875477	CPOX, ATP1A1, ATP1B1	541	132	19672	0.8264157284490001	1.0	1.0	0.9705651491365777
Annotation Cluster 67	Enrichment Score: 1.0395799112073703
Category	Term	Count	%	PValue	Genes	List Total	Pop Hits	Pop Total	Fold Enrichment	Bonferroni	Benjamini	FDR
GOTERM_CC_DIRECT	GO:0005834~heterotrimeric G-protein complex	7	1.1884550084889642	3.937395129913775E-4	GNA13, GNG5, GNA11, GNB1, GNAI3, GNG12, GNAI2	570	36	20815	7.1006335282651065	0.16372095870020886	0.00545748142474352	0.004880478983360945
SMART	SM00275:SM00275	4	0.6791171477079796	0.0020912914200574926	GNA13, GNA11, GNAI3, GNAI2	175	16	10580	15.114285714285714	0.24144465881401211	0.09201682248252968	0.09131972534251051
UP_SEQ_FEATURE	DOMAIN:G-alpha	4	0.6791171477079796	0.007067658597957985	GNA13, GNA11, GNAI3, GNAI2	564	16	22239	9.857712765957448	0.9999401796166126	0.21064695516957388	0.2057303231014292
INTERPRO	IPR011025:G protein alpha subunit, helical insertion	4	0.6791171477079796	0.008579201187914947	GNA13, GNA11, GNAI3, GNAI2	563	16	20686	9.185612788632328	0.999817287772077	0.19478686333470527	0.1908872264311076
INTERPRO	IPR001019:Guanine nucleotide binding protein (G-protein), alpha subunit	4	0.6791171477079796	0.008579201187914947	GNA13, GNA11, GNAI3, GNAI2	563	16	20686	9.185612788632328	0.999817287772077	0.19478686333470527	0.1908872264311076
GOTERM_MF_DIRECT	GO:0019001~guanyl nucleotide binding	4	0.6791171477079796	0.013683942148166544	GNA13, GNA11, GNAI3, GNAI2	525	18	18371	7.776084656084655	0.9999978160928633	0.1823240742558528	0.1728802268578224
GOTERM_MF_DIRECT	GO:0031683~G-protein beta/gamma-subunit complex binding	4	0.6791171477079796	0.03331380845657844	GNA13, GNA11, GNAI3, GNAI2	525	25	18371	5.598780952380952	0.999999999999988	0.30878397653075595	0.2927898804948077
UP_SEQ_FEATURE	REGION:G2 motif	4	0.6791171477079796	0.039504288346441076	GNA13, GNA11, GNAI3, GNAI2	564	30	22239	5.257446808510639	1.0	0.58236967013947	0.568776796729942
UP_SEQ_FEATURE	REGION:G5 motif	4	0.6791171477079796	0.039504288346441076	GNA13, GNA11, GNAI3, GNAI2	564	30	22239	5.257446808510639	1.0	0.58236967013947	0.568776796729942
KEGG_PATHWAY	mmu04916:Melanogenesis	9	1.5280135823429541	0.06367450177054688	TCF7L2, MAP2K2, CREB3L3, GNAI3, CALM3, CALML4, CALM1, MAPK3, GNAI2	383	100	8941	2.101018276762402	0.999999997491108	0.2153485958756698	0.16741385858773003
GOTERM_MF_DIRECT	GO:0001664~G-protein coupled receptor binding	6	1.0186757215619695	0.07194648033869476	GNA13, APP, GNA11, GNAI3, 2610528A11RIK, GNAI2	525	78	18371	2.691721611721612	1.0	0.5195524458046202	0.49264116689930687
UP_SEQ_FEATURE	REGION:G1 motif	4	0.6791171477079796	0.08975161359687667	GNA13, GNA11, GNAI3, GNAI2	564	42	22239	3.75531914893617	1.0	0.8636329070140176	0.8434751732252149
UP_SEQ_FEATURE	BINDING:GTP; via amide nitrogen	4	0.6791171477079796	0.08975161359687667	GNA13, GNA11, GNAI3, GNAI2	564	42	22239	3.75531914893617	1.0	0.8636329070140176	0.8434751732252149
UP_SEQ_FEATURE	REGION:G3 motif	4	0.6791171477079796	0.08975161359687667	GNA13, GNA11, GNAI3, GNAI2	564	42	22239	3.75531914893617	1.0	0.8636329070140176	0.8434751732252149
UP_SEQ_FEATURE	REGION:G4 motif	4	0.6791171477079796	0.08975161359687667	GNA13, GNA11, GNAI3, GNAI2	564	42	22239	3.75531914893617	1.0	0.8636329070140176	0.8434751732252149
KEGG_PATHWAY	mmu04730:Long-term depression	6	1.0186757215619695	0.11237749617628935	GNA13, MAP2K2, GNA11, GNAI3, MAPK3, GNAI2	383	60	8941	2.3344647519582242	0.9999999999999998	0.3416729934248797	0.26561953641668395
KEGG_PATHWAY	mmu04071:Sphingolipid signaling pathway	9	1.5280135823429541	0.1604766979542847	GNA13, SGPL1, MAP2K2, ASAH2, SPTLC2, GNAI3, MAPK3, GNAI2, MAPK13	383	124	8941	1.6943695780341952	1.0	0.4514344493854177	0.35094904038600583
GOTERM_BP_DIRECT	GO:0007188~adenylate cyclase-modulating G-protein coupled receptor signaling pathway	4	0.6791171477079796	0.17098678237201148	GNA13, GNA11, GNAI3, GNAI2	541	52	19672	2.797099388596616	1.0	1.0	0.9705651491365777
KEGG_PATHWAY	mmu04928:Parathyroid hormone synthesis, secretion and action	8	1.3582342954159592	0.17861964686411044	GNA13, SLC9A3R1, CDKN1A, CREB3L3, GNA11, GNAI3, MAPK3, GNAI2	383	108	8941	1.729233149598685	1.0	0.4675175104878021	0.36345215101045075
KEGG_PATHWAY	mmu04912:GnRH signaling pathway	7	1.1884550084889642	0.18641318695671205	MAP2K2, GNA11, CALM3, CALML4, CALM1, MAPK3, MAPK13	383	90	8941	1.8156948070786192	1.0	0.47668484879532286	0.37057891899702844
KEGG_PATHWAY	mmu04926:Relaxin signaling pathway	9	1.5280135823429541	0.18645979381215189	MAP2K2, GNG5, CREB3L3, GNB1, GNAI3, GNG12, MAPK3, GNAI2, MAPK13	383	129	8941	1.6286963385755056	1.0	0.47668484879532286	0.37057891899702844
KEGG_PATHWAY	mmu04725:Cholinergic synapse	8	1.3582342954159592	0.202251000753069	GNG5, CREB3L3, GNA11, GNB1, GNAI3, GNG12, MAPK3, GNAI2	383	112	8941	1.6674748228273033	1.0	0.5073129268889481	0.3943894514684846
UP_SEQ_FEATURE	LIPID:S-palmitoyl cysteine	10	1.697792869269949	0.2531064048877776	GNA13, SCARB1, ABCG5, PLSCR1, PRDX5, GNA11, MGST3, GNAI3, GNAI2, SOD1	564	270	22239	1.4604018912529553	1.0	1.0	0.9773722627737226
KEGG_PATHWAY	mmu04934:Cushing syndrome	10	1.697792869269949	0.2562797574689015	TCF7L2, SCARB1, CDKN2B, CDKN1A, MAP2K2, CREB3L3, GNA11, GNAI3, MAPK3, GNAI2	383	162	8941	1.4410276246655707	1.0	0.5888565419705295	0.4577821621963585
KEGG_PATHWAY	mmu04540:Gap junction	6	1.0186757215619695	0.30605574684139775	TUBB2A, MAP2K2, GNA11, GNAI3, MAPK3, GNAI2	383	86	8941	1.6286963385755053	1.0	0.6533530482217073	0.5079223032687026
KEGG_PATHWAY	mmu04935:Growth hormone synthesis, secretion and action	7	1.1884550084889642	0.37602474056475943	MAP2K2, CREB3L3, GNA11, GNAI3, MAPK3, GNAI2, MAPK13	383	116	8941	1.4087287296299633	1.0	0.7302157865160812	0.5676760599493788
KEGG_PATHWAY	mmu05142:Chagas disease	6	1.0186757215619695	0.45100882633361905	IFNGR1, GNA11, GNAI3, MAPK3, GNAI2, MAPK13	383	103	8941	1.3598823797814898	1.0	0.8231545515389619	0.6399274586714854
KEGG_PATHWAY	mmu04929:GnRH secretion	3	0.5093378607809848	0.7576007378595004	MAP2K2, GNA11, MAPK3	383	63	8941	1.1116498818848688	1.0	1.0	0.78
KEGG_PATHWAY	mmu04914:Progesterone-mediated oocyte maturation	4	0.6791171477079796	0.7594272881883034	GNAI3, MAPK3, GNAI2, MAPK13	383	92	8941	1.0149846747644453	1.0	1.0	0.78
KEGG_PATHWAY	mmu05161:Hepatitis B	6	1.0186757215619695	0.8321584683144809	CDKN1A, MAP2K2, CREB3L3, CYCS, MAPK3, MAPK13	383	163	8941	0.8593121786349291	1.0	1.0	0.8321584683144809
KEGG_PATHWAY	mmu04668:TNF signaling pathway	3	0.5093378607809848	0.9574016645620596	CREB3L3, MAPK3, MAPK13	383	113	8941	0.6197694031747498	1.0	1.0	0.9574016645620596
UP_KW_MOLECULAR_FUNCTION	KW-0807~Transducer	7	1.1884550084889642	1.0	GNA13, GNG5, GNA11, GNB1, GNAI3, GNG12, GNAI2	341	1914	11838	0.12696384412432546	1.0	1.0	1.0
Annotation Cluster 68	Enrichment Score: 0.9328720068108117
Category	Term	Count	%	PValue	Genes	List Total	Pop Hits	Pop Total	Fold Enrichment	Bonferroni	Benjamini	FDR
GOTERM_BP_DIRECT	GO:0006814~sodium ion transport	9	1.5280135823429541	0.02497012565187019	SLC13A2, SLC38A1, SLC10A2, CPOX, SLC5A4B, ATP1A1, SLC5A1, ATP1B1, SLC4A4	541	128	19672	2.5567236598890943	1.0	0.4003691832311093	0.38843193021990324
GOTERM_BP_DIRECT	GO:0036376~sodium ion export from cell	3	0.5093378607809848	0.05503954479900978	ATP1A1, ATP1B1, SLC4A4	541	14	19672	7.791919725376287	1.0	0.6465244225468937	0.6272478999444755
UP_KW_BIOLOGICAL_PROCESS	KW-0739~Sodium transport	7	1.1884550084889642	0.11800334616532261	SLC13A2, SLC38A1, SLC10A2, ATP1A1, SLC5A1, ATP1B1, SLC4A4	321	112	10725	2.0882009345794392	0.9999992196364093	0.48949536187096787	0.4151969587298388
GOTERM_MF_DIRECT	GO:0015293~symporter activity	6	1.0186757215619695	0.23671996841969106	SLC13A2, SLC25A3, SLC38A1, SLC10A2, SLC5A1, SLC4A4	525	116	18371	1.8099507389162561	1.0	0.929199544087252	0.8810697579770245
UP_KW_BIOLOGICAL_PROCESS	KW-0769~Symport	6	1.0186757215619695	0.23695202677255361	SLC13A2, SLC25A3, SLC38A1, SLC10A2, SLC5A1, SLC4A4	321	111	10725	1.806011619095731	0.9999999999999298	0.737184083292389	0.6252900706497942
UP_KW_LIGAND	KW-0915~Sodium	8	1.3582342954159592	0.2778962928827511	SLC13A2, SLC38A1, MT-CO1, SLC10A2, ATP1A1, SLC5A1, ATP1B1, SLC4A4	266	131	6562	1.5065143775469207	0.999999168654201	0.6638633663310165	0.4940378540137797
Annotation Cluster 69	Enrichment Score: 0.8978656323646139
Category	Term	Count	%	PValue	Genes	List Total	Pop Hits	Pop Total	Fold Enrichment	Bonferroni	Benjamini	FDR
GOTERM_BP_DIRECT	GO:0051412~response to corticosterone	4	0.6791171477079796	0.0405346572510182	CDKN1A, MAOB, CALM3, CALM1	541	28	19672	5.194613150250858	1.0	0.5610218940610008	0.5442946818410572
GOTERM_BP_DIRECT	GO:0000086~G2/M transition of mitotic cell cycle	4	0.6791171477079796	0.13183615747106958	CDKN2B, CDKN1A, CALM3, CALM1	541	46	19672	3.1619384392831313	1.0	1.0	0.9705651491365777
KEGG_PATHWAY	mmu05214:Glioma	6	1.0186757215619695	0.20863593592171936	CDKN1A, MAP2K2, CALM3, CALML4, CALM1, MAPK3	383	74	8941	1.8928092583445064	1.0	0.5105643635157523	0.39691714638766123
BIOCARTA	m_calcineurinPathway:Effects of calcineurin in Keratinocyte Differentiation	3	0.5093378607809848	0.22976682051091832	CDKN1A, CALM3, CALM1	66	18	1286	3.247474747474748	0.9999999999999999	1.0	1.0
Annotation Cluster 70	Enrichment Score: 0.8921245900890002
Category	Term	Count	%	PValue	Genes	List Total	Pop Hits	Pop Total	Fold Enrichment	Bonferroni	Benjamini	FDR
GOTERM_BP_DIRECT	GO:0030050~vesicle transport along actin filament	4	0.6791171477079796	0.016563635457304396	MYO1D, MYO1A, MYO5B, WASL	541	20	19672	7.272458410351202	1.0	0.30818034146473655	0.29899175537163336
UP_SEQ_FEATURE	DOMAIN:IQ 1	4	0.6791171477079796	0.03307224841333331	MYO1D, MYO1A, MYO5B, IQGAP2	564	28	22239	5.632978723404255	1.0	0.5152505974395452	0.5032243252892421
UP_SEQ_FEATURE	DOMAIN:IQ 2	4	0.6791171477079796	0.03307224841333331	MYO1D, MYO1A, MYO5B, IQGAP2	564	28	22239	5.632978723404255	1.0	0.5152505974395452	0.5032243252892421
GOTERM_MF_DIRECT	GO:0030898~actin-dependent ATPase activity	4	0.6791171477079796	0.03331380845657844	MYO1D, MYL6, MYO1A, MYO5B	525	25	18371	5.598780952380952	0.999999999999988	0.30878397653075595	0.2927898804948077
UP_KW_MOLECULAR_FUNCTION	KW-0518~Myosin	5	0.8488964346349746	0.03685827663526285	MYO1D, MYL6, MYO1A, MYO5B, MYL12B	341	44	11838	3.94494801386297	0.9278371319738312	0.17200529096456	0.14497588809870054
SMART	SM00015:IQ	4	0.6791171477079796	0.05632416902069576	MYO1D, MYO1A, MYO5B, IQGAP2	175	53	10580	4.562803234501348	0.9995250872229912	0.53105645076656	0.5270332958365104
UP_SEQ_FEATURE	DOMAIN:IQ 3	3	0.5093378607809848	0.0607473743249812	MYO1A, MYO5B, IQGAP2	564	16	22239	7.393284574468085	1.0	0.7179711224099071	0.7012132260443951
GOTERM_BP_DIRECT	GO:0007015~actin filament organization	8	1.3582342954159592	0.12261559399742339	MYO1D, MYO1A, CFL2, TMSB4X, MYO5B, WASL, RHOC, TMSB10	541	151	19672	1.9264790490996562	1.0	1.0	0.9705651491365777
SMART	SM00242:MYSc	3	0.5093378607809848	0.13445716973532945	MYO1D, MYO1A, MYO5B	175	39	10580	4.650549450549451	0.9999999947266045	0.9341234950033415	0.9270468018593767
GOTERM_MF_DIRECT	GO:0003774~motor activity	4	0.6791171477079796	0.13650198931823632	MYO1D, MYL6, MYO1A, MYO5B	525	45	18371	3.1104338624338626	1.0	0.6796362205002713	0.6444330758866209
GOTERM_CC_DIRECT	GO:0016459~myosin complex	4	0.6791171477079796	0.156223643709959	MYO1D, MYL6, MYO1A, MYO5B	570	50	20815	2.9214035087719297	1.0	0.6332636986100124	0.5663107084486014
GOTERM_MF_DIRECT	GO:0000146~microfilament motor activity	3	0.5093378607809848	0.1895727170110221	MYO1D, MYO1A, MYO5B	525	28	18371	3.7491836734693877	1.0	0.822641239873518	0.7800308585270038
UP_KW_MOLECULAR_FUNCTION	KW-0112~Calmodulin-binding	7	1.1884550084889642	0.2334929216200186	MYO1D, MYO1A, CTH, MYO5B, EDF1, IQGAP2, MYLK	341	144	11838	1.687561094819159	0.9999999917561159	0.8172252256700652	0.6888041187790549
UP_SEQ_FEATURE	DOMAIN:Myosin motor	3	0.5093378607809848	0.2594832501949839	MYO1D, MYO1A, MYO5B	564	39	22239	3.033142389525368	1.0	1.0	0.9773722627737226
INTERPRO	IPR001609:Myosin head, motor domain	3	0.5093378607809848	0.28643107338931073	MYO1D, MYO1A, MYO5B	563	39	20686	2.8263423965022545	1.0	1.0	0.9809619238476954
UP_KW_MOLECULAR_FUNCTION	KW-0505~Motor protein	6	1.0186757215619695	0.3182095207791449	MYO1D, KLC4, MYL6, MYO1A, MYO5B, MYL12B	341	130	11838	1.6022558087074217	0.9999999999977324	1.0	0.855072463768116
GOTERM_MF_DIRECT	GO:0005516~calmodulin binding	8	1.3582342954159592	0.3316740918677467	MYO1D, MYO1A, CTH, MYO5B, ATPIF1, EDF1, IQGAP2, MYLK	525	197	18371	1.4210103940053178	1.0	1.0	0.9492063492063492
UP_SEQ_FEATURE	REGION:Actin-binding	3	0.5093378607809848	0.43374272262526153	MYO1D, MYO1A, MYO5B	564	58	22239	2.0395267791636096	1.0	1.0	0.9773722627737226
INTERPRO	IPR000048:IQ motif, EF-hand binding site	4	0.6791171477079796	0.436694962026422	MYO1D, MYO1A, MYO5B, IQGAP2	563	89	20686	1.651346119304688	1.0	1.0	0.9809619238476954
GOTERM_BP_DIRECT	GO:0032880~regulation of protein localization	3	0.5093378607809848	0.8166085973072211	MYO1A, MYO5B, WASL	541	112	19672	0.9739899656720359	1.0	1.0	0.9705651491365777
Annotation Cluster 71	Enrichment Score: 0.8827600752306617
Category	Term	Count	%	PValue	Genes	List Total	Pop Hits	Pop Total	Fold Enrichment	Bonferroni	Benjamini	FDR
GOTERM_CC_DIRECT	GO:0005834~heterotrimeric G-protein complex	7	1.1884550084889642	3.937395129913775E-4	GNA13, GNG5, GNA11, GNB1, GNAI3, GNG12, GNAI2	570	36	20815	7.1006335282651065	0.16372095870020886	0.00545748142474352	0.004880478983360945
KEGG_PATHWAY	mmu04726:Serotonergic synapse	15	2.5466893039049237	0.0013733665975871959	APP, MAOB, CYP2J6, MAOA, GNAI3, GNG12, CYP2C29, GNAI2, CYP2D26, CYP2C66, GNG5, CYP2C55, CYP2C65, GNB1, MAPK3	383	131	8941	2.6730512427002573	0.338779209194663	0.008267666917474919	0.006427355676708076
GOTERM_MF_DIRECT	GO:0030234~enzyme regulator activity	6	1.0186757215619695	0.0014625691124379636	APOC3, CALM3, CALML4, GCLM, CALM1, COX6A1	525	30	18371	6.9984761904761905	0.7495768435701347	0.030078051747093774	0.02852009769254029
KEGG_PATHWAY	mmu04971:Gastric acid secretion	10	1.697792869269949	0.0044703846726572224	GNAI3, CALM3, CALML4, ATP1A1, CALM1, ATP1B1, ACTB, MYLK, GNAI2, ACTG1	383	75	8941	3.1126196692776325	0.7403971778896075	0.023199754939134894	0.018035689886237757
KEGG_PATHWAY	mmu05163:Human cytomegalovirus infection	21	3.5653650254668934	0.006648973016420656	CDKN1A, MAP2K2, GNAI3, CALML4, H2-T3, GNG12, MAPK13, GNAI2, GNA13, CREB3L3, GNG5, GNA11, GNB1, EIF4EBP1, CYCS, CALM3, CALM1, B2M, H2-D1, H2-Q10, MAPK3	383	256	8941	1.9149906168407311	0.8657462950884655	0.03335568129904363	0.02593099476404056
KEGG_PATHWAY	mmu04022:cGMP-PKG signaling pathway	16	2.7164685908319184	0.007106681075405849	MAP2K2, GNAI3, CALML4, ATP1A1, ATP1B1, MYLK, GNAI2, GNA13, CREB3L3, GNA11, VDAC2, CALM3, VDAC1, CALM1, SLC25A5, MAPK3	383	173	8941	2.159042545163676	0.8831364423301942	0.03395414291582795	0.026396243994364584
BIOCARTA	m_biopeptidesPathway:Bioactive Peptide Induced Signaling Pathway	7	1.1884550084889642	0.007768544223316476	MAP2K2, GNA11, GNB1, CALM3, CALM1, MAPK3, MYLK	66	36	1286	3.788720538720539	0.6644024879995993	0.3599425490136634	0.3599425490136634
KEGG_PATHWAY	mmu04218:Cellular senescence	16	2.7164685908319184	0.01219987531730075	CDKN2B, CDKN1A, MAP2K2, CALML4, H2-T3, MAPK13, RRAS, EIF4EBP1, VDAC2, CALM3, VDAC1, CALM1, SLC25A5, H2-D1, H2-Q10, MAPK3	383	184	8941	2.0299693495288906	0.9751462417525956	0.05321974594938443	0.0413734902064982
KEGG_PATHWAY	mmu04371:Apelin signaling pathway	13	2.2071307300509337	0.014113931716337553	MAP2K2, GNAI3, CALML4, GNG12, MYLK, GNAI2, GNA13, RRAS, GNG5, GNB1, CALM3, CALM1, MAPK3	383	137	8941	2.2151855310552495	0.9861373709856586	0.059004075647466715	0.04587027807809705
KEGG_PATHWAY	mmu05133:Pertussis	9	1.5280135823429541	0.016580120961988118	C4BP, CFL2, GNAI3, CALM3, CALML4, CALM1, MAPK3, GNAI2, MAPK13	383	77	8941	2.7285951646264963	0.9934772029006933	0.06836460835011539	0.053147237056235884
KEGG_PATHWAY	mmu05170:Human immunodeficiency virus 1 infection	18	3.0560271646859083	0.028144189548254768	MAP2K2, GNAI3, CALML4, H2-T3, GNG12, MAPK13, GNAI2, GNG5, GNA11, CFL2, GNB1, CYCS, CALM3, CALM1, B2M, H2-D1, H2-Q10, MAPK3	383	240	8941	1.7508485639686684	0.9998145817424908	0.11146580334243007	0.08665447834594231
KEGG_PATHWAY	mmu04728:Dopaminergic synapse	12	2.037351443123939	0.029509325220798827	MAOB, GNG5, CREB3L3, MAOA, GNB1, GNAI3, CALM3, CALML4, CALM1, GNG12, GNAI2, MAPK13	383	135	8941	2.0750797795184215	0.9998785489204722	0.11535463495403178	0.089677689632038
KEGG_PATHWAY	mmu05167:Kaposi sarcoma-associated herpesvirus infection	17	2.886247877758913	0.03046811009148055	TCF7L2, CDKN1A, MAP2K2, IFNGR1, CALML4, H2-T3, GNG12, MAPK13, GNG5, GNB1, CYCS, CLEC2H, CALM3, CALM1, H2-D1, H2-Q10, MAPK3	383	224	8941	1.7716919992540097	0.9999098030927281	0.11757565560943135	0.09140433027444164
KEGG_PATHWAY	mmu04713:Circadian entrainment	9	1.5280135823429541	0.05786295159554103	GNG5, GNB1, GNAI3, CALM3, CALML4, CALM1, GNG12, MAPK3, GNAI2	383	98	8941	2.143896200777961	0.9999999838438174	0.20601018470223945	0.16015409707748848
KEGG_PATHWAY	mmu04921:Oxytocin signaling pathway	12	2.037351443123939	0.06296853921274406	MYL6, CDKN1A, MAP2K2, GNAI3, CALM3, CALML4, CALM1, ACTB, MAPK3, MYLK, GNAI2, ACTG1	383	153	8941	1.8309527466339013	0.9999999968522086	0.2153485958756698	0.16741385858773003
KEGG_PATHWAY	mmu04916:Melanogenesis	9	1.5280135823429541	0.06367450177054688	TCF7L2, MAP2K2, CREB3L3, GNAI3, CALM3, CALML4, CALM1, MAPK3, GNAI2	383	100	8941	2.101018276762402	0.999999997491108	0.2153485958756698	0.16741385858773003
KEGG_PATHWAY	mmu04727:GABAergic synapse	8	1.3582342954159592	0.08558201397023874	SLC38A1, GNG5, GNB1, GNAI3, GNG12, GABARAP, GLS, GNAI2	383	89	8941	2.0983952826590784	0.9999999999979836	0.2769912495165791	0.21533538998963295
BIOCARTA	m_fmlpPathway:fMLP induced chemokine gene expression in HMC-1 cells	5	0.8488964346349746	0.08819045917596118	MAP2K2, GNB1, CALM3, CALM1, MAPK3	66	34	1286	2.86541889483066	0.9999975645539967	1.0	1.0
KEGG_PATHWAY	mmu04924:Renin secretion	7	1.1884550084889642	0.10543997272197025	CLCA4B, GNAI3, CALM3, CALML4, CALM1, GNAI2, CTSB	383	76	8941	2.1501649031194177	0.9999999999999973	0.3266708700873255	0.2539567561476218
KEGG_PATHWAY	mmu04744:Phototransduction	4	0.6791171477079796	0.10635795770285014	GNB1, CALM3, CALML4, CALM1	383	27	8941	3.45846629919737	0.999999999999998	0.3266708700873255	0.2539567561476218
KEGG_PATHWAY	mmu04910:Insulin signaling pathway	10	1.697792869269949	0.1402388498879491	MAP2K2, PKLR, HKDC1, EIF4EBP1, CALM3, CALML4, CALM1, FBP1, FBP2, MAPK3	383	139	8941	1.6794710445742622	1.0	0.41384209623796747	0.3217244203311773
KEGG_PATHWAY	mmu04925:Aldosterone synthesis and secretion	8	1.3582342954159592	0.1455883879411643	SCARB1, CREB3L3, GNA11, CALM3, CALML4, ATP1A1, CALM1, ATP1B1	383	102	8941	1.8309527466339017	1.0	0.41956319386104096	0.32617205104147373
KEGG_PATHWAY	mmu05030:Cocaine addiction	5	0.8488964346349746	0.14775315132647954	MAOB, CREB3L3, MAOA, GNAI3, GNAI2	383	48	8941	2.4317341166231503	1.0	0.41956319386104096	0.32617205104147373
KEGG_PATHWAY	mmu04270:Vascular smooth muscle contraction	10	1.697792869269949	0.16279169034096902	GNA13, MYL6, MAP2K2, PLA2G12B, GNA11, CALM3, CALML4, CALM1, MAPK3, MYLK	383	144	8941	1.6211560777487668	1.0	0.45370647030214517	0.3527153290720995
BIOCARTA	m_pyk2Pathway:Links between Pyk2 and Map Kinases	4	0.6791171477079796	0.1646538314390828	MAP2K2, CALM3, CALM1, MAPK3	66	28	1286	2.7835497835497836	0.9999999999884839	1.0	1.0
KEGG_PATHWAY	mmu05031:Amphetamine addiction	6	1.0186757215619695	0.17151234613720917	MAOB, CREB3L3, MAOA, CALM3, CALML4, CALM1	383	69	8941	2.0299693495288906	1.0	0.4675175104878021	0.36345215101045075
KEGG_PATHWAY	mmu04912:GnRH signaling pathway	7	1.1884550084889642	0.18641318695671205	MAP2K2, GNA11, CALM3, CALML4, CALM1, MAPK3, MAPK13	383	90	8941	1.8156948070786192	1.0	0.47668484879532286	0.37057891899702844
KEGG_PATHWAY	mmu04926:Relaxin signaling pathway	9	1.5280135823429541	0.18645979381215189	MAP2K2, GNG5, CREB3L3, GNB1, GNAI3, GNG12, MAPK3, GNAI2, MAPK13	383	129	8941	1.6286963385755056	1.0	0.47668484879532286	0.37057891899702844
GOTERM_MF_DIRECT	GO:0043548~phosphatidylinositol 3-kinase binding	3	0.5093378607809848	0.1895727170110221	CALM3, ATP1A1, CALM1	525	28	18371	3.7491836734693877	1.0	0.822641239873518	0.7800308585270038
KEGG_PATHWAY	mmu04261:Adrenergic signaling in cardiomyocytes	10	1.697792869269949	0.20217756030618997	CREB3L3, GNAI3, CALM3, CALML4, ATP1A1, CALM1, ATP1B1, MAPK3, GNAI2, MAPK13	383	152	8941	1.5358320736567266	1.0	0.5073129268889481	0.3943894514684846
KEGG_PATHWAY	mmu04725:Cholinergic synapse	8	1.3582342954159592	0.202251000753069	GNG5, CREB3L3, GNA11, GNB1, GNAI3, GNG12, MAPK3, GNAI2	383	112	8941	1.6674748228273033	1.0	0.5073129268889481	0.3943894514684846
KEGG_PATHWAY	mmu04015:Rap1 signaling pathway	13	2.2071307300509337	0.20515101762645752	RALA, MAP2K2, GNAI3, CALML4, ACTB, ACTG1, MAPK13, GNAI2, EFNA1, RRAS, CALM3, CALM1, MAPK3	383	214	8941	1.4181327932456504	1.0	0.5103343496327579	0.39673833160819055
KEGG_PATHWAY	mmu04724:Glutamatergic synapse	8	1.3582342954159592	0.20834084946786863	SLC38A1, GNG5, GNB1, GNAI3, GNG12, MAPK3, GLS, GNAI2	383	113	8941	1.6527184084659996	1.0	0.5105643635157523	0.39691714638766123
KEGG_PATHWAY	mmu05214:Glioma	6	1.0186757215619695	0.20863593592171936	CDKN1A, MAP2K2, CALM3, CALML4, CALM1, MAPK3	383	74	8941	1.8928092583445064	1.0	0.5105643635157523	0.39691714638766123
BIOCARTA	:Role of √Ø¬ø¬Ω-arrestins in the activation and targeting of MAP kinases	3	0.5093378607809848	0.21072551534340944	MAP2K2, GNB1, MAPK3	66	17	1286	3.4385026737967914	0.9999999999999959	1.0	1.0
KEGG_PATHWAY	mmu04915:Estrogen signaling pathway	9	1.5280135823429541	0.214108317797791	MAP2K2, CREB3L3, GNAI3, CALM3, CALML4, KRT20, CALM1, MAPK3, GNAI2	383	134	8941	1.5679240871361209	1.0	0.5155728292570807	0.40081077091746475
BIOCARTA	m_gcrPathway:Corticosteroids and cardioprotection	3	0.5093378607809848	0.22976682051091832	GNB1, CALM3, CALM1	66	18	1286	3.247474747474748	0.9999999999999999	1.0	1.0
BIOCARTA	m_at1rPathway:Angiotensin II mediated activation of JNK Pathway via Pyk2 dependent signaling	4	0.6791171477079796	0.23063095504337125	MAP2K2, CALM3, CALM1, MAPK3	66	33	1286	2.361799816345271	0.9999999999999999	1.0	1.0
KEGG_PATHWAY	mmu05152:Tuberculosis	11	1.8675721561969438	0.240677557722577	LAMP1, IFNGR1, CEBPG, IL18, CYCS, CALM3, CALML4, ATP6V0D1, CALM1, MAPK3, MAPK13	383	180	8941	1.426617348418915	1.0	0.5659683193319975	0.4399886602115861
BIOCARTA	m_gpcrPathway:Signaling Pathway from G-Protein Families	4	0.6791171477079796	0.24441551915975263	GNB1, CALM3, CALM1, MAPK3	66	34	1286	2.2923351158645278	1.0	1.0	1.0
KEGG_PATHWAY	mmu05034:Alcoholism	12	2.037351443123939	0.2608722754124032	MAOB, GNG5, CREB3L3, MAOA, GNB1, GNAI3, CALM3, CALML4, CALM1, GNG12, MAPK3, GNAI2	383	205	8941	1.36651595236579	1.0	0.5948678401449498	0.4624553973219875
BIOCARTA	m_bArrestin-srcPathway:Roles of √Ø¬ø¬Ω-arrestin-dependent Recruitment of Src Kinases in GPCR Signaling	3	0.5093378607809848	0.28736824921476145	MAP2K2, GNB1, MAPK3	66	21	1286	2.7835497835497836	1.0	1.0	1.0
KEGG_PATHWAY	mmu04970:Salivary secretion	6	1.0186757215619695	0.30605574684139775	BST1, CALM3, CALML4, ATP1A1, CALM1, ATP1B1	383	86	8941	1.6286963385755053	1.0	0.6533530482217073	0.5079223032687026
KEGG_PATHWAY	mmu05417:Lipid and atherosclerosis	12	2.037351443123939	0.3191894230566494	CYP2J6, DDIT3, IL18, CYCS, APOA1, APOA4, CALM3, CALML4, APOB, CALM1, MAPK3, MAPK13	383	216	8941	1.2969248621990135	1.0	0.6705113200310445	0.5212612919842671
KEGG_PATHWAY	mmu04720:Long-term potentiation	5	0.8488964346349746	0.3211345211979213	MAP2K2, CALM3, CALML4, CALM1, MAPK3	383	67	8941	1.7421378745956897	1.0	0.6705113200310445	0.5212612919842671
KEGG_PATHWAY	mmu04024:cAMP signaling pathway	12	2.037351443123939	0.3407661487263854	MAP2K2, RRAS, CREB3L3, ACOX1, GNAI3, CALM3, CALML4, ATP1A1, CALM1, ATP1B1, MAPK3, GNAI2	383	220	8941	1.2733444101590314	1.0	0.6838040717776134	0.5315951920131612
KEGG_PATHWAY	mmu04935:Growth hormone synthesis, secretion and action	7	1.1884550084889642	0.37602474056475943	MAP2K2, CREB3L3, GNA11, GNAI3, MAPK3, GNAI2, MAPK13	383	116	8941	1.4087287296299633	1.0	0.7302157865160812	0.5676760599493788
KEGG_PATHWAY	mmu04070:Phosphatidylinositol signaling system	6	1.0186757215619695	0.3914639448982814	CDS1, ITPK1, CALM3, CALML4, CALM1, MTM1	383	96	8941	1.4590404699738901	1.0	0.7410732541785076	0.5761167490955839
KEGG_PATHWAY	mmu04014:Ras signaling pathway	12	2.037351443123939	0.4089864259195114	EFNA1, RALA, MAP2K2, PLA2G12B, RRAS, GNG5, GNB1, CALM3, CALML4, CALM1, GNG12, MAPK3	383	232	8941	1.207481768254254	1.0	0.7694057137610808	0.5981426479072853
BIOCARTA	m_erkPathway:Erk1/Erk2 Mapk Signaling pathway	3	0.5093378607809848	0.5047906191326841	MAP2K2, GNB1, MAPK3	66	33	1286	1.7713498622589532	1.0	1.0	1.0
BIOCARTA	m_bcrPathway:BCR Signaling Pathway	3	0.5093378607809848	0.5210640628811125	CALM3, CALM1, MAPK3	66	34	1286	1.7192513368983957	1.0	1.0	1.0
KEGG_PATHWAY	mmu04625:C-type lectin receptor signaling pathway	6	1.0186757215619695	0.5250397475880932	RRAS, CALM3, CALML4, CALM1, MAPK3, MAPK13	383	112	8941	1.2506061171204774	1.0	0.9135084625665669	0.7101693695700221
KEGG_PATHWAY	mmu05032:Morphine addiction	5	0.8488964346349746	0.5491188018397815	GNG5, GNB1, GNAI3, GNG12, GNAI2	383	91	8941	1.282672940636387	1.0	0.9338121997388373	0.7259536702288636
KEGG_PATHWAY	mmu04722:Neurotrophin signaling pathway	6	1.0186757215619695	0.5944164146253031	MAP2K2, CALM3, CALML4, CALM1, MAPK3, MAPK13	383	121	8941	1.1575858274173012	1.0	0.9934345460185328	0.772304597236999
BIOCARTA	m_fcer1Pathway:Fc Epsilon Receptor I Signaling in Mast Cells	3	0.5093378607809848	0.6111634394862224	CALM3, CALM1, MAPK3	66	40	1286	1.4613636363636364	1.0	1.0	1.0
BIOCARTA	m_tcrPathway:T Cell Receptor Signaling Pathway	3	0.5093378607809848	0.6638785976685841	CALM3, CALM1, MAPK3	66	44	1286	1.328512396694215	1.0	1.0	1.0
BIOCARTA	m_nfatPathway:NFAT and Hypertrophy of the heart (Transcription in the broken heart)	3	0.5093378607809848	0.7322034807230628	CALM3, CALM1, MAPK3	66	50	1286	1.1690909090909092	1.0	1.0	1.0
KEGG_PATHWAY	mmu04114:Oocyte meiosis	5	0.8488964346349746	0.7660911991958744	CALM3, CALML4, CALM1, MAPK3, MAPK13	383	121	8941	0.9646548561810845	1.0	1.0	0.78
KEGG_PATHWAY	mmu04062:Chemokine signaling pathway	7	1.1884550084889642	0.8354691912976497	CCL25, GNG5, GNB1, GNAI3, GNG12, MAPK3, GNAI2	383	192	8941	0.8511069408181027	1.0	1.0	0.8354691912976497
KEGG_PATHWAY	mmu04020:Calcium signaling pathway	8	1.3582342954159592	0.8935028140705243	GNA11, VDAC2, CALM3, VDAC1, CALML4, CALM1, SLC25A5, MYLK	383	240	8941	0.7781549173194081	1.0	1.0	0.8935028140705243
GOTERM_BP_DIRECT	GO:0007165~signal transduction	18	3.0560271646859083	0.9995884434206952	RALA, ENPEP, GNAI3, RRBP1, IQGAP2, GNG12, NDRG1, GNAI2, GNA13, RRAS, GNG5, GNA11, GNB1, SFN, OSTF1, PLPP2, PLPP1, MAPK3	541	1218	19672	0.5373737741638819	1.0	1.0	0.9995884434206952
GOTERM_BP_DIRECT	GO:0007186~G-protein coupled receptor signaling pathway	14	2.3769100169779285	0.9999999993975885	CCL25, APP, GDE1, GNAI3, APOC3, APOA1, GNG12, AREG, GNAI2, GNA13, GNG5, GNA11, GNB1, 2610528A11RIK	541	1673	19672	0.30428696277620093	1.0	1.0	0.9999999993975885
UP_KW_MOLECULAR_FUNCTION	KW-0807~Transducer	7	1.1884550084889642	1.0	GNA13, GNG5, GNA11, GNB1, GNAI3, GNG12, GNAI2	341	1914	11838	0.12696384412432546	1.0	1.0	1.0
KEGG_PATHWAY	mmu04740:Olfactory transduction	4	0.6791171477079796	1.0	GNB1, CALM3, CALML4, CALM1	383	1167	8941	0.08001592980148156	1.0	1.0	1.0
Annotation Cluster 72	Enrichment Score: 0.8587697535962417
Category	Term	Count	%	PValue	Genes	List Total	Pop Hits	Pop Total	Fold Enrichment	Bonferroni	Benjamini	FDR
GOTERM_BP_DIRECT	GO:0015804~neutral amino acid transport	3	0.5093378607809848	0.04803012490348625	SLC38A1, SLC7A9, SLC3A2	541	13	19672	8.391298165789848	1.0	0.6183272140352851	0.5998914085167752
KEGG_PATHWAY	mmu04974:Protein digestion and absorption	8	1.3582342954159592	0.17861964686411044	DPP4, ACE2, MME, SLC7A9, SLC3A1, SLC3A2, ATP1A1, ATP1B1	383	108	8941	1.729233149598685	1.0	0.4675175104878021	0.36345215101045075
UP_KW_BIOLOGICAL_PROCESS	KW-0029~Amino-acid transport	4	0.6791171477079796	0.1944346219262261	SLC38A1, SLC7A9, SLC3A1, SLC3A2	321	51	10725	2.6204874473153748	0.9999999999695709	0.6404905192863918	0.5432732083232787
GOTERM_BP_DIRECT	GO:0006865~amino acid transport	4	0.6791171477079796	0.2201427783212293	SLC38A1, SLC7A9, SLC3A1, SLC3A2	541	59	19672	2.4652401391021024	1.0	1.0	0.9705651491365777
Annotation Cluster 73	Enrichment Score: 0.8137563623932872
Category	Term	Count	%	PValue	Genes	List Total	Pop Hits	Pop Total	Fold Enrichment	Bonferroni	Benjamini	FDR
GOTERM_CC_DIRECT	GO:0070971~endoplasmic reticulum exit site	7	1.1884550084889642	3.937395129913775E-4	SEC23A, SAR1B, PDCD6, H2-T3, APOB, H2-D1, H2-Q10	570	36	20815	7.1006335282651065	0.16372095870020886	0.00545748142474352	0.004880478983360945
UP_KW_CELLULAR_COMPONENT	KW-0490~MHC I	4	0.6791171477079796	0.0025271679953279666	H2-T3, B2M, H2-D1, H2-Q10	515	10	17654	13.711844660194172	0.10762292004644813	0.012875817969260035	0.010300654375408027
GOTERM_BP_DIRECT	GO:0002474~antigen processing and presentation of peptide antigen via MHC class I	4	0.6791171477079796	0.0037608820015236333	H2-T3, B2M, H2-D1, H2-Q10	541	12	19672	12.120764017252004	0.9999325794286095	0.10356301487478758	0.10047522000209874
GOTERM_CC_DIRECT	GO:0042824~MHC class I peptide loading complex	4	0.6791171477079796	0.010382945899780819	H2-T3, B2M, H2-D1, H2-Q10	570	17	20815	8.592363261093912	0.9912482362315784	0.08744839127644023	0.07820274638377694
GOTERM_MF_DIRECT	GO:0046703~natural killer cell lectin-like receptor binding	5	0.8488964346349746	0.028831359685711478	CLEC2H, H2-T3, H2-D1, CLEC2E, H2-Q10	525	41	18371	4.267363530778166	0.9999999999990434	0.2901538964115219	0.27512478338386376
GOTERM_MF_DIRECT	GO:0046977~TAP binding	3	0.5093378607809848	0.03139874131256436	H2-T3, H2-D1, H2-Q10	525	10	18371	10.497714285714286	0.9999999999999218	0.29703209281685883	0.2816467095737023
GOTERM_MF_DIRECT	GO:0042288~MHC class I protein binding	5	0.8488964346349746	0.03362024268780958	BCAP31, ATP5A1, H2-T3, H2-D1, H2-Q10	525	43	18371	4.068881506090809	0.9999999999999911	0.30878397653075595	0.2927898804948077
UP_SEQ_FEATURE	REGION:Alpha-3	3	0.5093378607809848	0.035696322792403375	H2-T3, H2-D1, H2-Q10	564	12	22239	9.857712765957446	1.0	0.5437739838709447	0.5310819579892013
GOTERM_CC_DIRECT	GO:0042612~MHC class I protein complex	4	0.6791171477079796	0.036542319180114954	H2-T3, B2M, H2-D1, H2-Q10	570	27	20815	5.410006497725797	0.999999954289068	0.2592220766839405	0.23181533729885423
UP_SEQ_FEATURE	DOMAIN:Ig-like C1-type	4	0.6791171477079796	0.042940248460011335	H2-T3, B2M, H2-D1, H2-Q10	564	31	22239	5.087851750171585	1.0	0.6132404233195369	0.5989270071661997
GOTERM_BP_DIRECT	GO:0001916~positive regulation of T cell mediated cytotoxicity	5	0.8488964346349746	0.045072112561500566	STX7, H2-T3, B2M, H2-D1, H2-Q10	541	49	19672	3.7104379644648993	1.0	0.6046779732592892	0.586649128234689
GOTERM_MF_DIRECT	GO:0051087~chaperone binding	8	1.3582342954159592	0.04656968398800458	UBL4A, APP, OGDH, ATP1A1, H2-T3, H2-D1, H2-Q10, SOD1	525	115	18371	2.4342525879917183	1.0	0.4041735876390123	0.3832385920847717
UP_SEQ_FEATURE	REGION:Alpha-1	3	0.5093378607809848	0.0607473743249812	H2-T3, H2-D1, H2-Q10	564	16	22239	7.393284574468085	1.0	0.7179711224099071	0.7012132260443951
UP_SEQ_FEATURE	REGION:Alpha-2	3	0.5093378607809848	0.0607473743249812	H2-T3, H2-D1, H2-Q10	564	16	22239	7.393284574468085	1.0	0.7179711224099071	0.7012132260443951
GOTERM_CC_DIRECT	GO:0071556~integral component of lumenal side of endoplasmic reticulum membrane	3	0.5093378607809848	0.06952776644973323	H2-T3, H2-D1, H2-Q10	570	16	20815	6.84703947368421	0.9999999999999938	0.36846687487970997	0.3295100246721636
UP_SEQ_FEATURE	DOMAIN:MHC_I-like_Ag-recog	3	0.5093378607809848	0.0979527454290483	H2-T3, H2-D1, H2-Q10	564	21	22239	5.632978723404255	1.0	0.8777334247269623	0.8572465760097757
GOTERM_CC_DIRECT	GO:0032398~MHC class Ib protein complex	3	0.5093378607809848	0.1389454801518788	H2-T3, H2-D1, H2-Q10	570	24	20815	4.56469298245614	1.0	0.5840856295273423	0.522332082793174
GOTERM_CC_DIRECT	GO:0005797~Golgi medial cisterna	3	0.5093378607809848	0.14842740553325956	H2-T3, H2-D1, H2-Q10	570	25	20815	4.382105263157894	1.0	0.6178243776294874	0.5525037385849602
GOTERM_MF_DIRECT	GO:0042610~CD8 receptor binding	3	0.5093378607809848	0.1587926486859039	H2-T3, H2-D1, H2-Q10	525	25	18371	4.199085714285714	1.0	0.7616262380643484	0.7221762532174635
GOTERM_MF_DIRECT	GO:0046979~TAP2 binding	3	0.5093378607809848	0.16895169719372824	H2-T3, H2-D1, H2-Q10	525	26	18371	4.037582417582417	1.0	0.7951656992301837	0.753978469566041
GOTERM_MF_DIRECT	GO:0030881~beta-2-microglobulin binding	3	0.5093378607809848	0.16895169719372824	H2-T3, H2-D1, H2-Q10	525	26	18371	4.037582417582417	1.0	0.7951656992301837	0.753978469566041
GOTERM_CC_DIRECT	GO:0030670~phagocytic vesicle membrane	4	0.6791171477079796	0.1763179793540717	H2-T3, B2M, H2-D1, H2-Q10	570	53	20815	2.7560410460112545	1.0	0.6786107796757906	0.6068633844677775
GOTERM_MF_DIRECT	GO:0046978~TAP1 binding	3	0.5093378607809848	0.17921647291100407	H2-T3, H2-D1, H2-Q10	525	27	18371	3.8880423280423284	1.0	0.8031991194825983	0.7615957824269457
GOTERM_CC_DIRECT	GO:0033106~cis-Golgi network membrane	3	0.5093378607809848	0.18747625319603947	H2-T3, H2-D1, H2-Q10	570	29	20815	3.777676950998185	1.0	0.7152455374033775	0.6396248638453111
UP_SEQ_FEATURE	REGION:Connecting peptide	3	0.5093378607809848	0.20314896104886057	H2-T3, H2-D1, H2-Q10	564	33	22239	3.584622823984526	1.0	1.0	0.9773722627737226
GOTERM_BP_DIRECT	GO:0002476~antigen processing and presentation of endogenous peptide antigen via MHC class Ib	3	0.5093378607809848	0.22911389947460056	H2-T3, H2-D1, H2-Q10	541	33	19672	3.3056629137960005	1.0	1.0	0.9705651491365777
GOTERM_BP_DIRECT	GO:0002486~antigen processing and presentation of endogenous peptide antigen via MHC class I via ER pathway, TAP-independent	3	0.5093378607809848	0.22911389947460056	H2-T3, H2-D1, H2-Q10	541	33	19672	3.3056629137960005	1.0	1.0	0.9705651491365777
GOTERM_MF_DIRECT	GO:0042608~T cell receptor binding	3	0.5093378607809848	0.2529201765919473	H2-T3, H2-D1, H2-Q10	525	34	18371	3.0875630252100836	1.0	0.938284262964636	0.8896839153057912
SMART	SM00407:IGc1	4	0.6791171477079796	0.25329880089484536	H2-T3, B2M, H2-D1, H2-Q10	175	106	10580	2.281401617250674	1.0	1.0	1.0
GOTERM_MF_DIRECT	GO:0042605~peptide antigen binding	4	0.6791171477079796	0.3145139060221323	SLC7A9, H2-T3, H2-D1, H2-Q10	525	69	18371	2.028543823326432	1.0	1.0	0.9492063492063492
KEGG_PATHWAY	mmu05416:Viral myocarditis	6	1.0186757215619695	0.32300379204153307	CYCS, H2-T3, H2-D1, ACTB, H2-Q10, ACTG1	383	88	8941	1.5916805126987894	1.0	0.6705113200310445	0.5212612919842671
KEGG_PATHWAY	mmu04612:Antigen processing and presentation	6	1.0186757215619695	0.34005400197513147	PSME2, H2-T3, B2M, H2-D1, H2-Q10, CTSB	383	90	8941	1.5563098346388162	1.0	0.6838040717776134	0.5315951920131612
INTERPRO	IPR001039:MHC class I, alpha chain, alpha1/alpha2	3	0.5093378607809848	0.3565803129435242	H2-T3, H2-D1, H2-Q10	563	46	20686	2.3962468144258247	1.0	1.0	0.9809619238476954
INTERPRO	IPR011161:MHC class I-like antigen recognition	3	0.5093378607809848	0.3859291126012997	H2-T3, H2-D1, H2-Q10	563	49	20686	2.2495378257875087	1.0	1.0	0.9809619238476954
INTERPRO	IPR003006:Immunoglobulin/major histocompatibility complex, conserved site	4	0.6791171477079796	0.4509930805898412	H2-T3, B2M, H2-D1, H2-Q10	563	91	20686	1.6150527980012883	1.0	1.0	0.9809619238476954
GOTERM_MF_DIRECT	GO:0071889~14-3-3 protein binding	3	0.5093378607809848	0.4772756329339852	H2-T3, H2-D1, H2-Q10	525	56	18371	1.8745918367346939	1.0	1.0	0.9492063492063492
INTERPRO	IPR003597:Immunoglobulin C1-set	4	0.6791171477079796	0.5653963051555939	H2-T3, B2M, H2-D1, H2-Q10	563	108	20686	1.3608315242418263	1.0	1.0	0.9809619238476954
INTERPRO	IPR011162:MHC classes I/II-like antigen recognition protein	3	0.5093378607809848	0.5784449891197224	H2-T3, H2-D1, H2-Q10	563	71	20686	1.5524979361068723	1.0	1.0	0.9809619238476954
KEGG_PATHWAY	mmu05330:Allograft rejection	3	0.5093378607809848	0.7576007378595004	H2-T3, H2-D1, H2-Q10	383	63	8941	1.1116498818848688	1.0	1.0	0.78
KEGG_PATHWAY	mmu05332:Graft-versus-host disease	3	0.5093378607809848	0.7576007378595004	H2-T3, H2-D1, H2-Q10	383	63	8941	1.1116498818848688	1.0	1.0	0.78
KEGG_PATHWAY	mmu04940:Type I diabetes mellitus	3	0.5093378607809848	0.8071024174860388	H2-T3, H2-D1, H2-Q10	383	70	8941	1.000484893696382	1.0	1.0	0.8071024174860388
KEGG_PATHWAY	mmu05320:Autoimmune thyroid disease	3	0.5093378607809848	0.8574387111434294	H2-T3, H2-D1, H2-Q10	383	79	8941	0.8865056020094523	1.0	1.0	0.8574387111434294
KEGG_PATHWAY	mmu05203:Viral carcinogenesis	8	1.3582342954159592	0.8645704129338916	CDKN2B, CDKN1A, CREB3L3, H2-T3, ATP6V0D1, H2-D1, H2-Q10, MAPK3	383	229	8941	0.8155335378019998	1.0	1.0	0.8645704129338916
KEGG_PATHWAY	mmu05169:Epstein-Barr virus infection	7	1.1884550084889642	0.9344929226205029	CDKN1A, CYCS, H2-T3, B2M, H2-D1, H2-Q10, MAPK13	383	231	8941	0.707413561199462	1.0	1.0	0.9344929226205029
GOTERM_CC_DIRECT	GO:0009897~external side of plasma membrane	13	2.2071307300509337	0.9592213602469079	ENPEP, GSR, H2-T3, NEU3, LAMP1, CLEC2H, P4HB, MUC3, B2M, H2-D1, CLEC2E, H2-Q10, CTSB	570	674	20815	0.7043443177677131	1.0	1.0	0.9592213602469079
KEGG_PATHWAY	mmu04514:Cell adhesion molecules	4	0.6791171477079796	0.9813708550210821	CLDN7, H2-T3, H2-D1, H2-Q10	383	174	8941	0.5366585636685574	1.0	1.0	0.9813708550210821
KEGG_PATHWAY	mmu05168:Herpes simplex virus 1 infection	7	1.1884550084889642	0.9999443711842557	IFNGR1, EIF4EBP1, CYCS, H2-T3, B2M, H2-D1, H2-Q10	383	459	8941	0.35601858962325866	1.0	1.0	0.9999443711842557
UP_SEQ_FEATURE	DOMAIN:Ig-like	7	1.1884550084889642	0.9999755726650357	IGSF23, BSG, H2-T3, B2M, H2-D1, MYLK, MPZL2	564	825	22239	0.33456479690522245	1.0	1.0	0.9999755726650357
INTERPRO	IPR007110:Immunoglobulin-like domain	10	1.697792869269949	0.9999813273128122	CEACAM18, IGSF23, BSG, CEACAM20, H2-T3, B2M, H2-D1, H2-Q10, MYLK, MPZL2	563	967	20686	0.37996330046048915	1.0	1.0	0.9999813273128122
Annotation Cluster 74	Enrichment Score: 0.783078362060484
Category	Term	Count	%	PValue	Genes	List Total	Pop Hits	Pop Total	Fold Enrichment	Bonferroni	Benjamini	FDR
KEGG_PATHWAY	mmu05100:Bacterial invasion of epithelial cells	7	1.1884550084889642	0.10543997272197025	ARPC2, ARPC1B, CLTB, CLTA, WASL, ACTB, ACTG1	383	76	8941	2.1501649031194177	0.9999999999999973	0.3266708700873255	0.2539567561476218
BIOCARTA	m_cdc42racPathway:Role of PI3K subunit p85 in regulation of Actin Organization and Cell Migration	3	0.5093378607809848	0.15499960910609464	ARPC2, ARPC1B, WASL	66	14	1286	4.175324675324675	0.9999999999424604	1.0	1.0
BIOCARTA	m_actinYPathway:Y branching of actin filaments	3	0.5093378607809848	0.21072551534340944	ARPC2, ARPC1B, WASL	66	17	1286	3.4385026737967914	0.9999999999999959	1.0	1.0
KEGG_PATHWAY	mmu05135:Yersinia infection	9	1.5280135823429541	0.214108317797791	MAP2K2, ARPC2, ARPC1B, IL18, WASL, ACTB, MAPK3, ACTG1, MAPK13	383	134	8941	1.5679240871361209	1.0	0.5155728292570807	0.40081077091746475
Annotation Cluster 75	Enrichment Score: 0.7339706581918476
Category	Term	Count	%	PValue	Genes	List Total	Pop Hits	Pop Total	Fold Enrichment	Bonferroni	Benjamini	FDR
KEGG_PATHWAY	mmu00600:Sphingolipid metabolism	6	1.0186757215619695	0.06106724880426675	NEU3, SGPL1, ASAH2, SPTLC2, PLPP2, PLPP1	383	50	8941	2.8013577023498692	0.9999999942059677	0.21127864241476196	0.16424984161147607
KEGG_PATHWAY	mmu04071:Sphingolipid signaling pathway	9	1.5280135823429541	0.1604766979542847	GNA13, SGPL1, MAP2K2, ASAH2, SPTLC2, GNAI3, MAPK3, GNAI2, MAPK13	383	124	8941	1.6943695780341952	1.0	0.4514344493854177	0.35094904038600583
UP_KW_BIOLOGICAL_PROCESS	KW-0746~Sphingolipid metabolism	3	0.5093378607809848	0.2696015936242657	SGPL1, ASAH2, SPTLC2	321	34	10725	2.9480483782297964	0.9999999999999994	0.7946152233136252	0.6740039840606643
GOTERM_BP_DIRECT	GO:0006665~sphingolipid metabolic process	3	0.5093378607809848	0.43870701416027574	SGPL1, ASAH2, SPTLC2	541	54	19672	2.020127336208667	1.0	1.0	0.9705651491365777
Annotation Cluster 76	Enrichment Score: 0.7239638848125866
Category	Term	Count	%	PValue	Genes	List Total	Pop Hits	Pop Total	Fold Enrichment	Bonferroni	Benjamini	FDR
KEGG_PATHWAY	mmu00564:Glycerophospholipid metabolism	9	1.5280135823429541	0.05786295159554103	CDS1, PLA2G12B, LPCAT3, GPD2, GPD1, PLPP2, LPIN2, AGPAT2, PLPP1	383	98	8941	2.143896200777961	0.9999999838438174	0.20601018470223945	0.16015409707748848
GOTERM_BP_DIRECT	GO:0008654~phospholipid biosynthetic process	5	0.8488964346349746	0.09043719653864374	SH3GLB1, CDS1, LPCAT3, ACSL5, AGPAT2	541	62	19672	2.9324429073996785	1.0	0.8832353025938807	0.8569010997703678
UP_KW_BIOLOGICAL_PROCESS	KW-0594~Phospholipid biosynthesis	3	0.5093378607809848	0.41135505317750537	CDS1, LPCAT3, AGPAT2	321	47	10725	2.1326307416981507	1.0	1.0	0.8558558558558559
UP_KW_BIOLOGICAL_PROCESS	KW-1208~Phospholipid metabolism	3	0.5093378607809848	0.5904456802606621	CDS1, LPCAT3, AGPAT2	321	66	10725	1.5186915887850465	1.0	1.0	0.8558558558558559
Annotation Cluster 77	Enrichment Score: 0.6705694051680625
Category	Term	Count	%	PValue	Genes	List Total	Pop Hits	Pop Total	Fold Enrichment	Bonferroni	Benjamini	FDR
UP_KW_MOLECULAR_FUNCTION	KW-0326~Glycosidase	6	1.0186757215619695	0.0832593316570145	NEU3, MGAM, FUCA1, FUCA2, LCT, SIS	341	81	11838	2.5715216682958624	0.9977235671035682	0.3428325421171185	0.2889588569272856
KEGG_PATHWAY	mmu00511:Other glycan degradation	3	0.5093378607809848	0.17813381925025	NEU3, FUCA1, FUCA2	383	18	8941	3.8907745865970402	1.0	0.4675175104878021	0.36345215101045075
GOTERM_MF_DIRECT	GO:0016798~hydrolase activity, acting on glycosyl bonds	3	0.5093378607809848	0.6563152335959065	NEU3, FUCA1, FUCA2	525	78	18371	1.345860805860806	1.0	1.0	0.9492063492063492
Annotation Cluster 78	Enrichment Score: 0.6456232860176403
Category	Term	Count	%	PValue	Genes	List Total	Pop Hits	Pop Total	Fold Enrichment	Bonferroni	Benjamini	FDR
INTERPRO	IPR000301:Tetraspanin	3	0.5093378607809848	0.17588430768799093	TSPAN13, CD82, TSPAN3	563	28	20686	3.9366911951281405	1.0	1.0	0.9809619238476954
INTERPRO	IPR008952:Tetraspanin, EC2 domain	3	0.5093378607809848	0.1956157604266583	TSPAN13, CD82, TSPAN3	563	30	20686	3.674245115452931	1.0	1.0	0.9809619238476954
INTERPRO	IPR018499:Tetraspanin/Peripherin	3	0.5093378607809848	0.1956157604266583	TSPAN13, CD82, TSPAN3	563	30	20686	3.674245115452931	1.0	1.0	0.9809619238476954
PIR_SUPERFAMILY	PIRSF002419:tetraspanin	3	0.5093378607809848	0.38857251459878644	TSPAN13, CD82, TSPAN3	92	27	1843	2.225845410628019	1.0	1.0	1.0
Annotation Cluster 79	Enrichment Score: 0.6039719736446008
Category	Term	Count	%	PValue	Genes	List Total	Pop Hits	Pop Total	Fold Enrichment	Bonferroni	Benjamini	FDR
GOTERM_BP_DIRECT	GO:0072583~clathrin-dependent endocytosis	3	0.5093378607809848	0.13987832236673733	CLTB, CLTA, AP2A2	541	24	19672	4.545286506469501	1.0	1.0	0.9705651491365777
KEGG_PATHWAY	mmu04961:Endocrine and other factor-regulated calcium reabsorption	5	0.8488964346349746	0.26308198260226856	CLTB, CLTA, ATP1A1, ATP1B1, AP2A2	383	61	8941	1.9134956983264135	1.0	0.5953960658893446	0.4628660445784274
KEGG_PATHWAY	mmu04721:Synaptic vesicle cycle	5	0.8488964346349746	0.4190275310694037	CLTB, CLTA, ATP6V0D1, ATP6V1E1, AP2A2	383	77	8941	1.5158862025702757	1.0	0.7833992972167113	0.6090213805604998
Annotation Cluster 80	Enrichment Score: 0.5844007815410713
Category	Term	Count	%	PValue	Genes	List Total	Pop Hits	Pop Total	Fold Enrichment	Bonferroni	Benjamini	FDR
SMART	SM00228:PDZ	6	1.0186757215619695	0.1056636496409572	MPP1, SLC9A3R1, AHNAK, GIPC2, PDZK1, SDCBP2	175	152	10580	2.386466165413534	0.9999996036155937	0.8204471619180206	0.8142316531156114
UP_SEQ_FEATURE	DOMAIN:PDZ 1	3	0.5093378607809848	0.23120592404401996	SLC9A3R1, PDZK1, SDCBP2	564	36	22239	3.285904255319149	1.0	1.0	0.9773722627737226
UP_SEQ_FEATURE	DOMAIN:PDZ 2	3	0.5093378607809848	0.23120592404401996	SLC9A3R1, PDZK1, SDCBP2	564	36	22239	3.285904255319149	1.0	1.0	0.9773722627737226
INTERPRO	IPR001478:PDZ domain	6	1.0186757215619695	0.3968689198866504	MPP1, SLC9A3R1, AHNAK, GIPC2, PDZK1, SDCBP2	563	152	20686	1.450359913994578	1.0	1.0	0.9809619238476954
UP_SEQ_FEATURE	DOMAIN:PDZ	5	0.8488964346349746	0.5338576627625202	MPP1, SLC9A3R1, AHNAK, GIPC2, PDZK1	564	151	22239	1.305657319994364	1.0	1.0	0.9773722627737226
Annotation Cluster 81	Enrichment Score: 0.5802780856555326
Category	Term	Count	%	PValue	Genes	List Total	Pop Hits	Pop Total	Fold Enrichment	Bonferroni	Benjamini	FDR
INTERPRO	IPR000182:GNAT domain	3	0.5093378607809848	0.20558276258623637	NAT8F5, NAT8, SAT1	563	31	20686	3.5557210794705782	1.0	1.0	0.9809619238476954
UP_SEQ_FEATURE	DOMAIN:N-acetyltransferase	3	0.5093378607809848	0.21246413564048897	NAT8F5, NAT8, SAT1	564	34	22239	3.4791927409261576	1.0	1.0	0.9773722627737226
GOTERM_MF_DIRECT	GO:0008080~N-acetyltransferase activity	3	0.5093378607809848	0.263574718772178	NAT8F5, NAT8, SAT1	525	35	18371	2.9993469387755103	1.0	0.9702011048968107	0.9199475592943333
INTERPRO	IPR016181:Acyl-CoA N-acyltransferase	3	0.5093378607809848	0.4146785554772916	NAT8F5, NAT8, SAT1	563	52	20686	2.119756797376691	1.0	1.0	0.9809619238476954
Annotation Cluster 82	Enrichment Score: 0.5382909622977959
Category	Term	Count	%	PValue	Genes	List Total	Pop Hits	Pop Total	Fold Enrichment	Bonferroni	Benjamini	FDR
UP_SEQ_FEATURE	LIPID:S-geranylgeranyl cysteine	7	1.1884550084889642	0.04692359815545219	RALA, MIEN1, RRAS, GNG5, RAB6A, GNG12, RHOC	564	103	22239	2.679766577153481	1.0	0.6346205205492929	0.6198080795153196
UP_SEQ_FEATURE	PROPEP:Removed in mature form	11	1.8675721561969438	0.17615175526578936	EFNA1, CUBN, RALA, MIEN1, RRAS, GNG5, DPEP1, GNG12, RHOC, LIPA, GABARAP	564	279	22239	1.5546213681079843	1.0	1.0	0.9773722627737226
UP_SEQ_FEATURE	MOTIF:Effector region	4	0.6791171477079796	0.4129298156774609	RALA, RRAS, RAB6A, RHOC	564	92	22239	1.7143848288621646	1.0	1.0	0.9773722627737226
INTERPRO	IPR005225:Small GTP-binding protein domain	6	1.0186757215619695	0.47147946995279566	ARL4A, RALA, RRAS, SAR1B, RAB6A, RHOC	563	166	20686	1.3280404031757582	1.0	1.0	0.9809619238476954
UP_KW_PTM	KW-0636~Prenylation	7	1.1884550084889642	0.5128379304999549	RALA, MIEN1, RRAS, GNG5, RAB6A, GNG12, RHOC	445	165	12787	1.2190534559073887	0.9999999680726259	1.0	1.0
INTERPRO	IPR001806:Small GTPase superfamily	4	0.6791171477079796	0.7139318814482791	RALA, RRAS, RAB6A, RHOC	563	135	20686	1.088665219393461	1.0	1.0	0.9809619238476954
Annotation Cluster 83	Enrichment Score: 0.5354228894488284
Category	Term	Count	%	PValue	Genes	List Total	Pop Hits	Pop Total	Fold Enrichment	Bonferroni	Benjamini	FDR
KEGG_PATHWAY	mmu04611:Platelet activation	10	1.697792869269949	0.08328560866128544	VAMP8, GNA13, GNAI3, ACTB, MAPK3, MYL12B, MYLK, GNAI2, ACTG1, MAPK13	383	124	8941	1.882632864482439	0.9999999999957101	0.27248878485920563	0.2118351350732695
KEGG_PATHWAY	mmu04670:Leukocyte transendothelial migration	7	1.1884550084889642	0.39144898317317534	CLDN7, GNAI3, ACTB, MYL12B, GNAI2, ACTG1, MAPK13	383	118	8941	1.3848519715006418	1.0	0.7410732541785076	0.5761167490955839
KEGG_PATHWAY	mmu04914:Progesterone-mediated oocyte maturation	4	0.6791171477079796	0.7594272881883034	GNAI3, MAPK3, GNAI2, MAPK13	383	92	8941	1.0149846747644453	1.0	1.0	0.78
Annotation Cluster 84	Enrichment Score: 0.48082408284254863
Category	Term	Count	%	PValue	Genes	List Total	Pop Hits	Pop Total	Fold Enrichment	Bonferroni	Benjamini	FDR
UP_SEQ_FEATURE	NP_BIND:GTP	12	2.037351443123939	0.14512027586001833	GNA13, ARL4A, RALA, TUBB2A, RRAS, SAR1B, GNA11, GNAI3, AK3, RAB6A, RHOC, GNAI2	564	300	22239	1.5772340425531914	1.0	1.0	0.9773722627737226
GOTERM_MF_DIRECT	GO:0003924~GTPase activity	13	2.2071307300509337	0.16412705141372813	RALA, GCH1, SAR1B, GNAI3, RHOC, GNAI2, GNA13, ARL4A, TUBB2A, RRAS, GNA11, GNB1, RAB6A	525	305	18371	1.4914785323965654	1.0	0.7802220635044563	0.739808869940272
INTERPRO	IPR027417:P-loop containing nucleoside triphosphate hydrolase	28	4.753820033955857	0.35437767127502373	EIF4A2, RALA, ABCD3, SAR1B, ATP5A1, GNAI3, AK3, GNAI2, GNA13, SULT1C2, RRAS, NLRP6, GNA11, RAB6A, MPP1, ABCC3, ABCG8, ABCG5, ABCC2, RHOC, SULT2B1, MYO1D, SULT1B1, ARL4A, SULT1D1, MYO1A, MYO5B, ABCG2	563	914	20686	1.1255893132678563	1.0	1.0	0.9809619238476954
GOTERM_MF_DIRECT	GO:0005525~GTP binding	13	2.2071307300509337	0.4431485044913095	RALA, GCH1, SAR1B, GNAI3, AK3, RHOC, GNAI2, GNA13, ARL4A, TUBB2A, RRAS, GNA11, RAB6A	525	393	18371	1.1575087846843573	1.0	1.0	0.9492063492063492
INTERPRO	IPR005225:Small GTP-binding protein domain	6	1.0186757215619695	0.47147946995279566	ARL4A, RALA, RRAS, SAR1B, RAB6A, RHOC	563	166	20686	1.3280404031757582	1.0	1.0	0.9809619238476954
UP_KW_LIGAND	KW-0342~GTP-binding	13	2.2071307300509337	0.7390414819440659	RALA, GCH1, SAR1B, GNAI3, AK3, RHOC, GNAI2, GNA13, ARL4A, TUBB2A, RRAS, GNA11, RAB6A	266	343	6562	0.9349832306714307	1.0	1.0	0.7619047619047619
Annotation Cluster 85	Enrichment Score: 0.4505290321050891
Category	Term	Count	%	PValue	Genes	List Total	Pop Hits	Pop Total	Fold Enrichment	Bonferroni	Benjamini	FDR
UP_SEQ_FEATURE	REPEAT:8	4	0.6791171477079796	0.2072059541094148	APOA1, APOA4, RRBP1, EPN1	564	62	22239	2.5439258750857925	1.0	1.0	0.9773722627737226
UP_SEQ_FEATURE	REPEAT:1	7	1.1884550084889642	0.22437391786886252	GLTP, APOA1, APOA4, RRBP1, CDHR5, NDRG1, EPN1	564	161	22239	1.7143848288621646	1.0	1.0	0.9773722627737226
UP_SEQ_FEATURE	REPEAT:2	7	1.1884550084889642	0.23257747666933976	GLTP, APOA1, APOA4, RRBP1, CDHR5, NDRG1, EPN1	564	163	22239	1.6933494321890092	1.0	1.0	0.9773722627737226
UP_SEQ_FEATURE	REPEAT:6	4	0.6791171477079796	0.2954991444185022	APOA1, APOA4, RRBP1, EPN1	564	75	22239	2.1029787234042554	1.0	1.0	0.9773722627737226
UP_SEQ_FEATURE	REPEAT:10	3	0.5093378607809848	0.3623174533426976	APOA1, APOA4, RRBP1	564	50	22239	2.3658510638297874	1.0	1.0	0.9773722627737226
UP_SEQ_FEATURE	REPEAT:5	4	0.6791171477079796	0.4197018034237541	APOA1, APOA4, RRBP1, EPN1	564	93	22239	1.6959505833905286	1.0	1.0	0.9773722627737226
UP_SEQ_FEATURE	REPEAT:7	3	0.5093378607809848	0.5244091754658324	APOA4, RRBP1, EPN1	564	69	22239	1.7143848288621646	1.0	1.0	0.9773722627737226
UP_SEQ_FEATURE	REPEAT:4	4	0.6791171477079796	0.5297695308899067	APOA1, APOA4, RRBP1, EPN1	564	110	22239	1.4338491295938105	1.0	1.0	0.9773722627737226
UP_SEQ_FEATURE	REPEAT:3	4	0.6791171477079796	0.6530596898549366	APOA4, RRBP1, NDRG1, EPN1	564	132	22239	1.1948742746615086	1.0	1.0	0.9773722627737226
Annotation Cluster 86	Enrichment Score: 0.4128501494797232
Category	Term	Count	%	PValue	Genes	List Total	Pop Hits	Pop Total	Fold Enrichment	Bonferroni	Benjamini	FDR
UP_SEQ_FEATURE	TOPO_DOM:Cytoplasmic	99	16.808149405772497	0.02998354073909352	SCARB1, APP, CD82, GDE1, CISD1, SLC4A4, CREB3L3, LAMP1, BSG, SLC39A5, CAR9, GGT1, MS4A10, SECTM1B, ABCG8, ABCG5, SLC38A1, DGAT1, APLP2, STX8, STX7, SLC11A2, ACSL5, SLC51A, TM4SF4, ATP1B1, H2-T3, SLC51B, ALDH3A2, ACE2, POR, SOAT2, CLDN7, ADTRP, PLPP2, PLPP1, H2-D1, ABCG2, RTN3, ENPEP, MAOB, MAOA, INSIG1, MGST1, SLC5A1, PTTG1IP, ADIPOR2, DPP4, SGPL1, NPC1L1, ST3GAL4, TSPAN3, VTI1B, NDFIP2, SLC10A2,…	564	3229	22239	1.2089359725361253	1.0	0.5119392399361594	0.49999025694713156
UP_SEQ_FEATURE	TOPO_DOM:Extracellular	65	11.03565365025467	0.33957385645190585	SCARB1, APP, CD82, SLC2A1, SLC2A2, SLC4A4, BSG, SLC39A5, CAR9, GGT1, MS4A10, SECTM1B, ABCC3, ABCG8, AMN, ABCG5, SLC38A1, ABCC2, MME, IFNGR1, APLP2, SLC11A2, SLC51A, TM4SF4, ATP1B1, H2-T3, SLC51B, SLC39A14, ACE2, PLSCR1, FAM234A, SLC7A9, CDHR2, CLDN7, CDHR5, ADTRP, CDH17, PLPP1, H2-D1, ABCG2, ENPEP, INSIG1, GDPD1, SLC3A1, SLC3A2, ATP1A1, PTTG1IP, SLC5A1, ADIPOR2, DPP4, NPC1L1, CEACAM20, TSPAN3, MP…	564	2393	22239	1.0710427576886485	1.0	1.0	0.9773722627737226
UP_SEQ_FEATURE	CARBOHYD:N-linked (GlcNAc...) asparagine	86	14.60101867572156	0.847732399127349	SCARB1, APP, ABCD3, CD82, CTSZ, GDE1, IHH, SLC2A1, SLC2A2, SLC4A4, AREG, LIPA, CES2A, LAMP1, CREB3L3, CES2E, BSG, FAM3B, SLC39A5, CAR9, GGT1, CTSB, SECTM1B, ABCC3, ABCG8, CUBN, AMN, ABCG5, SLC38A1, ABCC2, MME, IFNGR1, APLP2, ENTPD5, SLC11A2, EMP1, SLC51A, TM4SF4, ATP1B1, H2-T3, SLC39A14, ACE2, FAM234A, SELENOP, UGT2B5, DPEP1, CDHR5, CDH17, PLPP2, PLPP1, H2-D1, ABCG2, C4BP, ENPEP, ASAH2, GPR89, SL…	564	3691	22239	0.9187356248955193	1.0	1.0	0.9773722627737226
UP_KW_PTM	KW-1015~Disulfide bond	87	14.770797962648558	0.9992484345147511	TXN1, SCARB1, APP, SRXN1, LEAP2, CTSZ, CLTB, SLC4A4, AREG, MYLK, TXNDC17, CES2A, CES2C, CHCHD2, LAMP1, CES2E, BSG, FAM3B, UQCRFS1, CAR9, FAM3C, GGT1, B2M, CTSB, SECTM1B, CUBN, AMN, SLC38A1, SPINK1, MME, IFNGR1, APLP2, ENTPD5, ATP1B1, H2-T3, ACE2, SLC7A9, NDUFS5, DPEP1, SIS, H2-D1, ABCG2, C4BP, COX19, ENPEP, ASAH2, GLO1, COX17, MTTP, SLC3A1, FBLN1, SLC3A2, GLRX, SLC5A1, UQCRH, DPP4, PRDX5, MIEN1, …	445	3266	12787	0.765441009515815	1.0	1.0	1.0
UP_KW_PTM	KW-0325~Glycoprotein	95	16.129032258064516	0.9999996097239748	SCARB1, APP, ABCD3, CD82, CTSZ, GDE1, IHH, SLC2A1, SLC2A2, SLC4A4, AREG, LIPA, CES2A, LAMP1, CREB3L3, CES2E, BSG, FAM3B, SLC39A5, CAR9, GGT1, CTSB, SECTM1B, ABCC3, ABCG8, CUBN, AMN, ABCG5, SLC38A1, ABCC2, MME, IFNGR1, APLP2, ENTPD5, SLC11A2, APOA1, EMP1, SLC51A, TM4SF4, ATP1B1, H2-T3, SLC39A14, ACE2, FAM234A, SELENOP, UGT2B5, DPEP1, CDHR5, SIS, CDH17, PLPP2, PLPP1, H2-D1, ABCG2, C4BP, ENPEP, ASAH…	445	4014	12787	0.6800719952077839	1.0	1.0	1.0
Annotation Cluster 87	Enrichment Score: 0.37991806798660765
Category	Term	Count	%	PValue	Genes	List Total	Pop Hits	Pop Total	Fold Enrichment	Bonferroni	Benjamini	FDR
UP_SEQ_FEATURE	REGION:Heparin-binding	3	0.5093378607809848	0.13115273362638719	APP, AOC1, APOB	564	25	22239	4.731702127659575	1.0	1.0	0.9773722627737226
UP_KW_MOLECULAR_FUNCTION	KW-0358~Heparin-binding	3	0.5093378607809848	0.6319065967323403	APP, AOC1, APOB	341	74	11838	1.4073868589997622	1.0	1.0	0.855072463768116
GOTERM_MF_DIRECT	GO:0008201~heparin binding	4	0.6791171477079796	0.8746122579564833	APP, AOC1, APLP2, APOB	525	173	18371	0.8090723919625654	1.0	1.0	0.9492063492063492
Annotation Cluster 88	Enrichment Score: 0.2966894747048595
Category	Term	Count	%	PValue	Genes	List Total	Pop Hits	Pop Total	Fold Enrichment	Bonferroni	Benjamini	FDR
SMART	SM00326:SH3	6	1.0186757215619695	0.2322587003394284	SH3GLB1, MPP1, SNX9, OSTF1, EPS8L3, FRK	175	200	10580	1.8137142857142858	0.9999999999999993	1.0	1.0
UP_KW_DOMAIN	KW-0728~SH3 domain	6	1.0186757215619695	0.6184582883404303	SH3GLB1, MPP1, SNX9, OSTF1, EPS8L3, FRK	388	211	15341	1.1243220794449602	0.9999999997626078	1.0	1.0
UP_SEQ_FEATURE	DOMAIN:SH3	6	1.0186757215619695	0.6252625752884404	SH3GLB1, MPP1, SNX9, OSTF1, EPS8L3, FRK	564	212	22239	1.1159674829385788	1.0	1.0	0.9773722627737226
INTERPRO	IPR001452:Src homology-3 domain	6	1.0186757215619695	0.7242646031116016	SH3GLB1, MPP1, SNX9, OSTF1, EPS8L3, FRK	563	222	20686	0.993039220392684	1.0	1.0	0.9809619238476954
Annotation Cluster 89	Enrichment Score: 0.2845752775763886
Category	Term	Count	%	PValue	Genes	List Total	Pop Hits	Pop Total	Fold Enrichment	Bonferroni	Benjamini	FDR
KEGG_PATHWAY	mmu05216:Thyroid cancer	5	0.8488964346349746	0.07155136105116938	TCF7L2, CDKN1A, MAP2K2, NCOA4, MAPK3	383	37	8941	3.154682097240844	0.9999999998027018	0.23929955196002206	0.1860335387330404
KEGG_PATHWAY	mmu05210:Colorectal cancer	7	1.1884550084889642	0.17359590890412457	TCF7L2, RALA, CDKN1A, MAP2K2, CYCS, AREG, MAPK3	383	88	8941	1.856960598148588	1.0	0.4675175104878021	0.36345215101045075
KEGG_PATHWAY	mmu05214:Glioma	6	1.0186757215619695	0.20863593592171936	CDKN1A, MAP2K2, CALM3, CALML4, CALM1, MAPK3	383	74	8941	1.8928092583445064	1.0	0.5105643635157523	0.39691714638766123
KEGG_PATHWAY	mmu04068:FoxO signaling pathway	8	1.3582342954159592	0.32728133353117983	CDKN2B, CDKN1A, MAP2K2, BNIP3, CAT, GABARAP, MAPK3, MAPK13	383	131	8941	1.4256273294401371	1.0	0.6747375437868844	0.5245467948376443
KEGG_PATHWAY	mmu05211:Renal cell carcinoma	5	0.8488964346349746	0.3309292531603104	EGLN3, CDKN1A, MAP2K2, SLC2A1, MAPK3	383	68	8941	1.7165181999692827	1.0	0.6776170421853974	0.526785341765392
KEGG_PATHWAY	mmu05213:Endometrial cancer	4	0.6791171477079796	0.45359131840594535	TCF7L2, CDKN1A, MAP2K2, MAPK3	383	58	8941	1.6099756910056722	1.0	0.8231545515389619	0.6399274586714854
KEGG_PATHWAY	mmu04012:ErbB signaling pathway	5	0.8488964346349746	0.48571020760446876	CDKN1A, MAP2K2, EIF4EBP1, AREG, MAPK3	383	84	8941	1.389562352356086	1.0	0.8672640648200818	0.6742185753086349
KEGG_PATHWAY	mmu05219:Bladder cancer	3	0.5093378607809848	0.5281362140942558	CDKN1A, MAP2K2, MAPK3	383	41	8941	1.7081449404572373	1.0	0.9136149450710976	0.7102521499888268
KEGG_PATHWAY	mmu05221:Acute myeloid leukemia	4	0.6791171477079796	0.5804497814006151	TCF7L2, MAP2K2, EIF4EBP1, MAPK3	383	70	8941	1.3339798582618427	1.0	0.9760635988915372	0.7588002728924242
KEGG_PATHWAY	mmu05215:Prostate cancer	5	0.8488964346349746	0.6162540471579119	TCF7L2, CDKN1A, MAP2K2, CREB3L3, MAPK3	383	99	8941	1.1790226019991032	1.0	1.0	0.78
KEGG_PATHWAY	mmu01522:Endocrine resistance	4	0.6791171477079796	0.7658589480586588	CDKN1A, MAP2K2, MAPK3, MAPK13	383	93	8941	1.0040708610573008	1.0	1.0	0.78
KEGG_PATHWAY	mmu05226:Gastric cancer	6	1.0186757215619695	0.7743490286499665	TCF7L2, CDKN2B, CDKN1A, MAP2K2, CDH17, MAPK3	383	150	8941	0.9337859007832897	1.0	1.0	0.78
KEGG_PATHWAY	mmu05205:Proteoglycans in cancer	8	1.3582342954159592	0.779383711037768	CDKN1A, MAP2K2, RRAS, IHH, ACTB, MAPK3, ACTG1, MAPK13	383	205	8941	0.9110106349105267	1.0	1.0	0.78
KEGG_PATHWAY	mmu05218:Melanoma	3	0.5093378607809848	0.8194954529435482	CDKN1A, MAP2K2, MAPK3	383	72	8941	0.9726936466492601	1.0	1.0	0.8194954529435482
KEGG_PATHWAY	mmu05223:Non-small cell lung cancer	3	0.5093378607809848	0.8194954529435482	CDKN1A, MAP2K2, MAPK3	383	72	8941	0.9726936466492601	1.0	1.0	0.8194954529435482
KEGG_PATHWAY	mmu05161:Hepatitis B	6	1.0186757215619695	0.8321584683144809	CDKN1A, MAP2K2, CREB3L3, CYCS, MAPK3, MAPK13	383	163	8941	0.8593121786349291	1.0	1.0	0.8321584683144809
KEGG_PATHWAY	mmu05160:Hepatitis C	6	1.0186757215619695	0.8398862314780643	SCARB1, CDKN1A, MAP2K2, CLDN7, CYCS, MAPK3	383	165	8941	0.8488962734393544	1.0	1.0	0.8398862314780643
KEGG_PATHWAY	mmu05220:Chronic myeloid leukemia	3	0.5093378607809848	0.8421631641571345	CDKN1A, MAP2K2, MAPK3	383	76	8941	0.921499244194036	1.0	1.0	0.8421631641571345
KEGG_PATHWAY	mmu05224:Breast cancer	4	0.6791171477079796	0.9540572575277126	TCF7L2, CDKN1A, MAP2K2, MAPK3	383	147	8941	0.6352285039342107	1.0	1.0	0.9540572575277126
KEGG_PATHWAY	mmu05206:MicroRNAs in cancer	5	0.8488964346349746	0.9991991470952623	EFNA1, CDKN1A, MAP2K2, MAPK3, GLS	383	303	8941	0.3852252065937664	1.0	1.0	0.9991991470952623
Annotation Cluster 90	Enrichment Score: 0.26904869212094296
Category	Term	Count	%	PValue	Genes	List Total	Pop Hits	Pop Total	Fold Enrichment	Bonferroni	Benjamini	FDR
KEGG_PATHWAY	mmu04730:Long-term depression	6	1.0186757215619695	0.11237749617628935	GNA13, MAP2K2, GNA11, GNAI3, MAPK3, GNAI2	383	60	8941	2.3344647519582242	0.9999999999999998	0.3416729934248797	0.26561953641668395
KEGG_PATHWAY	mmu04540:Gap junction	6	1.0186757215619695	0.30605574684139775	TUBB2A, MAP2K2, GNA11, GNAI3, MAPK3, GNAI2	383	86	8941	1.6286963385755053	1.0	0.6533530482217073	0.5079223032687026
KEGG_PATHWAY	mmu04935:Growth hormone synthesis, secretion and action	7	1.1884550084889642	0.37602474056475943	MAP2K2, CREB3L3, GNA11, GNAI3, MAPK3, GNAI2, MAPK13	383	116	8941	1.4087287296299633	1.0	0.7302157865160812	0.5676760599493788
KEGG_PATHWAY	mmu05142:Chagas disease	6	1.0186757215619695	0.45100882633361905	IFNGR1, GNA11, GNAI3, MAPK3, GNAI2, MAPK13	383	103	8941	1.3598823797814898	1.0	0.8231545515389619	0.6399274586714854
KEGG_PATHWAY	mmu05145:Toxoplasmosis	6	1.0186757215619695	0.5089311745563858	IFNGR1, GNAI3, CYCS, MAPK3, GNAI2, MAPK13	383	110	8941	1.2733444101590314	1.0	0.8958379154472055	0.6964321336034753
KEGG_PATHWAY	mmu05235:PD-L1 expression and PD-1 checkpoint pathway in cancer	4	0.6791171477079796	0.7322693950456232	MAP2K2, IFNGR1, MAPK3, MAPK13	383	88	8941	1.061120341799193	1.0	1.0	0.78
KEGG_PATHWAY	mmu04914:Progesterone-mediated oocyte maturation	4	0.6791171477079796	0.7594272881883034	GNAI3, MAPK3, GNAI2, MAPK13	383	92	8941	1.0149846747644453	1.0	1.0	0.78
KEGG_PATHWAY	mmu05140:Leishmaniasis	3	0.5093378607809848	0.8071024174860388	IFNGR1, MAPK3, MAPK13	383	70	8941	1.000484893696382	1.0	1.0	0.8071024174860388
KEGG_PATHWAY	mmu04658:Th1 and Th2 cell differentiation	3	0.5093378607809848	0.8955116585653253	IFNGR1, MAPK3, MAPK13	383	88	8941	0.7958402563493947	1.0	1.0	0.8955116585653253
KEGG_PATHWAY	mmu04659:Th17 cell differentiation	3	0.5093378607809848	0.9429631237767788	IFNGR1, MAPK3, MAPK13	383	105	8941	0.6669899291309213	1.0	1.0	0.9429631237767788
KEGG_PATHWAY	mmu04380:Osteoclast differentiation	3	0.5093378607809848	0.9756011356311475	IFNGR1, MAPK3, MAPK13	383	128	8941	0.5471401762402088	1.0	1.0	0.9756011356311475
Annotation Cluster 91	Enrichment Score: 0.24882540087211868
Category	Term	Count	%	PValue	Genes	List Total	Pop Hits	Pop Total	Fold Enrichment	Bonferroni	Benjamini	FDR
GOTERM_BP_DIRECT	GO:0061844~antimicrobial humoral immune response mediated by antimicrobial peptide	6	1.0186757215619695	0.3399550008810499	CCL25, APP, LEAP2, FAU, GAPDH, B2M	541	140	19672	1.5583839450752575	1.0	1.0	0.9705651491365777
GOTERM_BP_DIRECT	GO:0050830~defense response to Gram-positive bacterium	5	0.8488964346349746	0.689857295286416	APP, 2610528A11RIK, SCD1, FAU, B2M	541	170	19672	1.0694791779928239	1.0	1.0	0.9705651491365777
GOTERM_BP_DIRECT	GO:0019731~antibacterial humoral response	3	0.5093378607809848	0.7644394684309238	APP, FAU, B2M	541	100	19672	1.0908687615526802	1.0	1.0	0.9705651491365777
Annotation Cluster 92	Enrichment Score: 0.24779558094919044
Category	Term	Count	%	PValue	Genes	List Total	Pop Hits	Pop Total	Fold Enrichment	Bonferroni	Benjamini	FDR
UP_SEQ_FEATURE	METAL:Calcium 1; via carbonyl oxygen	4	0.6791171477079796	0.35107477234643003	CUBN, AOC1, PDCD6, IHH	564	83	22239	1.9002819789797487	1.0	1.0	0.9773722627737226
UP_SEQ_FEATURE	METAL:Calcium 1	4	0.6791171477079796	0.6917248083226905	CUBN, AOC1, PDCD6, IHH	564	140	22239	1.126595744680851	1.0	1.0	0.9773722627737226
UP_SEQ_FEATURE	METAL:Calcium 2	4	0.6791171477079796	0.743498818237177	CUBN, AOC1, PDCD6, IHH	564	152	22239	1.0376539753639418	1.0	1.0	0.9773722627737226
Annotation Cluster 93	Enrichment Score: 0.2279932507432093
Category	Term	Count	%	PValue	Genes	List Total	Pop Hits	Pop Total	Fold Enrichment	Bonferroni	Benjamini	FDR
GOTERM_BP_DIRECT	GO:1990440~positive regulation of transcription from RNA polymerase II promoter in response to endoplasmic reticulum stress	3	0.5093378607809848	0.03510834763006373	CREB3L3, DDIT3, ATF3	541	11	19672	9.916988741388003	1.0	0.49442639839244445	0.47968477176324636
SMART	SM00338:BRLZ	4	0.6791171477079796	0.05632416902069576	CREB3L3, DDIT3, CEBPG, ATF3	175	53	10580	4.562803234501348	0.9995250872229912	0.53105645076656	0.5270332958365104
UP_SEQ_FEATURE	DOMAIN:bZIP	4	0.6791171477079796	0.1564449949260672	CREB3L3, DDIT3, CEBPG, ATF3	564	54	22239	2.9208037825059106	1.0	1.0	0.9773722627737226
UP_SEQ_FEATURE	REGION:Basic motif	4	0.6791171477079796	0.1625665068515541	CREB3L3, DDIT3, CEBPG, ATF3	564	55	22239	2.867698259187621	1.0	1.0	0.9773722627737226
UP_SEQ_FEATURE	REGION:Leucine-zipper	6	1.0186757215619695	0.16316039992230577	CREB3L3, DDIT3, CEBPG, MLX, IFI35, ATF3	564	114	22239	2.0753079507278835	1.0	1.0	0.9773722627737226
INTERPRO	IPR004827:Basic-leucine zipper domain	4	0.6791171477079796	0.19467487351568732	CREB3L3, DDIT3, CEBPG, ATF3	563	56	20686	2.6244607967520936	1.0	1.0	0.9809619238476954
UP_SEQ_FEATURE	DOMAIN:BZIP	3	0.5093378607809848	0.2972113260515827	DDIT3, CEBPG, ATF3	564	43	22239	2.750989609104404	1.0	1.0	0.9773722627737226
GOTERM_BP_DIRECT	GO:0030968~endoplasmic reticulum unfolded protein response	3	0.5093378607809848	0.4292995766316185	CREB3L3, DDIT3, ATF3	541	53	19672	2.058242946325812	1.0	1.0	0.9705651491365777
GOTERM_CC_DIRECT	GO:0090575~RNA polymerase II transcription factor complex	5	0.8488964346349746	0.45895563754044516	ANXA2, DDIT3, CEBPG, ATF3, S100A10	570	127	20815	1.43769857715154	1.0	1.0	0.8962472406181016
GOTERM_BP_DIRECT	GO:0043433~negative regulation of sequence-specific DNA binding transcription factor activity	3	0.5093378607809848	0.6877776664753562	TCF7L2, DDIT3, CEBPG	541	86	19672	1.26845204831707	1.0	1.0	0.9705651491365777
GOTERM_MF_DIRECT	GO:0061629~RNA polymerase II sequence-specific DNA binding transcription factor binding	5	0.8488964346349746	0.8200166217466754	TCF7L2, DDIT3, IFRD1, MLX, FBP1	525	198	18371	0.8836459836459838	1.0	1.0	0.9492063492063492
GOTERM_MF_DIRECT	GO:0008134~transcription factor binding	6	1.0186757215619695	0.9798625400844333	TCF7L2, CHCHD2, DDIT3, CEBPG, MLX, EPN1	525	365	18371	0.5752172211350294	1.0	1.0	0.9798625400844333
GOTERM_MF_DIRECT	GO:0000976~transcription regulatory region sequence-specific DNA binding	4	0.6791171477079796	0.984267992644869	TCF7L2, CREB3L3, DDIT3, ATF3	525	270	18371	0.5184056437389771	1.0	1.0	0.984267992644869
UP_KW_MOLECULAR_FUNCTION	KW-0010~Activator	10	1.697792869269949	0.9973105888938207	TXN1, TCF7L2, CHCHD2, CREB3L3, RBPMS, DDIT3, CEBPG, MLX, SRA1, EDF1	341	665	11838	0.5220382334134457	1.0	1.0	0.9973105888938207
GOTERM_BP_DIRECT	GO:0045892~negative regulation of transcription, DNA-templated	8	1.3582342954159592	0.9992163081906811	TCF7L2, GCLC, DDIT3, C1D, MLX, TRIB3, ENO1, ATF3	541	657	19672	0.44276763533340646	1.0	1.0	0.9992163081906811
GOTERM_MF_DIRECT	GO:0001228~transcriptional activator activity, RNA polymerase II transcription regulatory region sequence-specific binding	6	1.0186757215619695	0.999360685751437	TCF7L2, PLSCR1, CREB3L3, DDIT3, CEBPG, ATF3	525	528	18371	0.39764069264069263	1.0	1.0	0.999360685751437
GOTERM_BP_DIRECT	GO:0045944~positive regulation of transcription from RNA polymerase II promoter	18	3.0560271646859083	0.9995537457219575	TCF7L2, APP, ANXA2, CEBPG, IFRD1, IL18, IHH, SRA1, WASL, CHCHD2, PLSCR1, CREB3L3, DDIT3, MLX, LPIN2, ATF3, S100A10, MAPK3	541	1213	19672	0.5395888350631559	1.0	1.0	0.9995537457219575
GOTERM_MF_DIRECT	GO:0000977~RNA polymerase II regulatory region sequence-specific DNA binding	4	0.6791171477079796	0.999634762131097	CREB3L3, MLX, ENO1, ATF3	525	426	18371	0.32856695729935165	1.0	1.0	0.999634762131097
GOTERM_MF_DIRECT	GO:0001227~transcriptional repressor activity, RNA polymerase II transcription regulatory region sequence-specific binding	3	0.5093378607809848	0.999691028642697	MLX, ENO1, ATF3	525	361	18371	0.290795409576573	1.0	1.0	0.999691028642697
GOTERM_MF_DIRECT	GO:0043565~sequence-specific DNA binding	4	0.6791171477079796	0.9999229285725095	TCF7L2, CHCHD2, DDIT3, CEBPG	525	487	18371	0.2874117532023076	1.0	1.0	0.9999229285725095
UP_KW_MOLECULAR_FUNCTION	KW-0678~Repressor	5	0.8488964346349746	0.9999501959665946	TCF7L2, DDIT3, C1D, MLX, ATF3	341	565	11838	0.3072171904601251	1.0	1.0	0.9999501959665946
GOTERM_BP_DIRECT	GO:0000122~negative regulation of transcription from RNA polymerase II promoter	11	1.8675721561969438	0.9999511164872661	EFNA1, TXN1, TCF7L2, APP, DDIT3, MLX, TRIB3, ENO1, FBP1, ATF3, FRK	541	967	19672	0.41363517328781396	1.0	1.0	0.9999511164872661
GOTERM_MF_DIRECT	GO:1990837~sequence-specific double-stranded DNA binding	3	0.5093378607809848	0.9999981615387031	CEBPG, MLX, ATF3	525	547	18371	0.19191433794724472	1.0	1.0	0.9999981615387031
GOTERM_MF_DIRECT	GO:0003700~transcription factor activity, sequence-specific DNA binding	4	0.6791171477079796	0.9999982695905452	TCF7L2, CREB3L3, DDIT3, ATF3	525	631	18371	0.22182174930193946	1.0	1.0	0.9999982695905452
GOTERM_MF_DIRECT	GO:0000978~RNA polymerase II core promoter proximal region sequence-specific DNA binding	7	1.1884550084889642	0.9999999996247124	TCF7L2, APP, CREB3L3, DDIT3, CEBPG, MLX, ATF3	525	1172	18371	0.20899886234357223	1.0	1.0	0.9999999996247124
GOTERM_BP_DIRECT	GO:0006355~regulation of transcription, DNA-templated	6	1.0186757215619695	0.9999999999567969	TCF7L2, CREB3L3, DDIT3, MLX, ATF3, MLF2	541	1225	19672	0.17810102229431513	1.0	1.0	0.9999999999567969
GOTERM_MF_DIRECT	GO:0000981~RNA polymerase II transcription factor activity, sequence-specific DNA binding	5	0.8488964346349746	0.9999999999756655	TCF7L2, CREB3L3, CEBPG, MLX, ATF3	525	1118	18371	0.1564954425419542	1.0	1.0	0.9999999999756655
GOTERM_BP_DIRECT	GO:0006357~regulation of transcription from RNA polymerase II promoter	10	1.697792869269949	0.9999999999909012	TCF7L2, APP, CREB3L3, GLO1, DDIT3, CEBPG, IFRD1, MLX, SRA1, ATF3	541	1585	19672	0.22941509180918618	1.0	1.0	0.9999999999909012
GOTERM_MF_DIRECT	GO:0003677~DNA binding	14	2.3769100169779285	0.9999999999969774	TCF7L2, CENPX, APLP2, CEBPG, ZFAND5, SRA1, EDF1, PLSCR1, CREB3L3, DDIT3, C1D, MLX, OASL1, ATF3	525	1825	18371	0.26843470319634705	1.0	1.0	0.9999999999969774
UP_KW_MOLECULAR_FUNCTION	KW-0238~DNA-binding	11	1.8675721561969438	0.9999999999971114	TCF7L2, PLSCR1, CREB3L3, CENPX, APLP2, DDIT3, CEBPG, C1D, MLX, EDF1, ATF3	341	1590	11838	0.24017041996348146	1.0	1.0	0.9999999999971114
UP_KW_BIOLOGICAL_PROCESS	KW-0804~Transcription	17	2.886247877758913	0.9999999999996056	TXN1, TCF7L2, RBPMS, CEBPG, SRA1, EDF1, WASL, MAPK13, CHCHD2, CREB3L3, DDIT3, C1D, MLX, TRIB3, LPIN2, ATF3, PRR13	321	1940	10725	0.2927786877348492	1.0	1.0	0.9999999999996056
UP_KW_BIOLOGICAL_PROCESS	KW-0805~Transcription regulation	16	2.7164685908319184	0.9999999999996072	TXN1, TCF7L2, RBPMS, CEBPG, SRA1, EDF1, WASL, MAPK13, CREB3L3, DDIT3, C1D, MLX, TRIB3, LPIN2, ATF3, PRR13	321	1885	10725	0.2835965194972607	1.0	1.0	0.9999999999996072
Annotation Cluster 94	Enrichment Score: 0.21522674719678467
Category	Term	Count	%	PValue	Genes	List Total	Pop Hits	Pop Total	Fold Enrichment	Bonferroni	Benjamini	FDR
UP_KW_MOLECULAR_FUNCTION	KW-0202~Cytokine	7	1.1884550084889642	0.4854440434954334	CCL25, GPI1, FAM3B, 2610528A11RIK, IL18, MIF, AREG	341	194	11838	1.2526226683193757	1.0	1.0	0.855072463768116
GOTERM_MF_DIRECT	GO:0005125~cytokine activity	8	1.3582342954159592	0.5019552611604249	SECTM1B, CCL25, GPI1, FAM3B, 2610528A11RIK, IL18, MIF, AREG	525	233	18371	1.2014551399959126	1.0	1.0	0.9492063492063492
UP_KW_BIOLOGICAL_PROCESS	KW-0395~Inflammatory response	4	0.6791171477079796	0.9279307597099886	CCL25, NLRP6, IL18, MIF	321	191	10725	0.6997113079219064	1.0	1.0	0.9279307597099886
Annotation Cluster 95	Enrichment Score: 0.2110001065353802
Category	Term	Count	%	PValue	Genes	List Total	Pop Hits	Pop Total	Fold Enrichment	Bonferroni	Benjamini	FDR
UP_SEQ_FEATURE	DOMAIN:Cadherin 4	3	0.5093378607809848	0.4074269838744587	CDHR2, CDHR5, CDH17	564	55	22239	2.1507736943907156	1.0	1.0	0.9773722627737226
UP_SEQ_FEATURE	DOMAIN:Cadherin 3	3	0.5093378607809848	0.41626655142080526	CDHR2, CDHR5, CDH17	564	56	22239	2.112367021276596	1.0	1.0	0.9773722627737226
UP_SEQ_FEATURE	DOMAIN:Cadherin 1	3	0.5093378607809848	0.4423749237255641	CDHR2, CDHR5, CDH17	564	59	22239	2.0049585286693112	1.0	1.0	0.9773722627737226
UP_SEQ_FEATURE	DOMAIN:Cadherin 2	3	0.5093378607809848	0.4423749237255641	CDHR2, CDHR5, CDH17	564	59	22239	2.0049585286693112	1.0	1.0	0.9773722627737226
SMART	SM00112:CA	3	0.5093378607809848	0.5995441829594959	CDHR2, CDHR5, CDH17	175	122	10580	1.4866510538641688	1.0	1.0	1.0
UP_SEQ_FEATURE	DOMAIN:Cadherin	3	0.5093378607809848	0.762143847291613	CDHR2, CDHR5, CDH17	564	108	22239	1.0953014184397163	1.0	1.0	0.9773722627737226
INTERPRO	IPR020894:Cadherin conserved site	3	0.5093378607809848	0.8234708231364485	CDHR2, CDHR5, CDH17	563	115	20686	0.9584987257703298	1.0	1.0	0.9809619238476954
INTERPRO	IPR002126:Cadherin	3	0.5093378607809848	0.8510049291209398	CDHR2, CDHR5, CDH17	563	123	20686	0.8961573452324221	1.0	1.0	0.9809619238476954
GOTERM_BP_DIRECT	GO:0007156~homophilic cell adhesion via plasma membrane adhesion molecules	4	0.6791171477079796	0.8520224884912231	CDHR2, BSG, CDHR5, CDH17	541	171	19672	0.8505799310352282	1.0	1.0	0.9705651491365777
INTERPRO	IPR015919:Cadherin-like	3	0.5093378607809848	0.8572492979034231	CDHR2, CDHR5, CDH17	563	125	20686	0.8818188277087033	1.0	1.0	0.9809619238476954
Annotation Cluster 96	Enrichment Score: 0.20160905256726716
Category	Term	Count	%	PValue	Genes	List Total	Pop Hits	Pop Total	Fold Enrichment	Bonferroni	Benjamini	FDR
KEGG_PATHWAY	mmu04012:ErbB signaling pathway	5	0.8488964346349746	0.48571020760446876	CDKN1A, MAP2K2, EIF4EBP1, AREG, MAPK3	383	84	8941	1.389562352356086	1.0	0.8672640648200818	0.6742185753086349
KEGG_PATHWAY	mmu05221:Acute myeloid leukemia	4	0.6791171477079796	0.5804497814006151	TCF7L2, MAP2K2, EIF4EBP1, MAPK3	383	70	8941	1.3339798582618427	1.0	0.9760635988915372	0.7588002728924242
KEGG_PATHWAY	mmu05231:Choline metabolism in cancer	5	0.8488964346349746	0.608207781934939	MAP2K2, EIF4EBP1, PLPP2, PLPP1, MAPK3	383	98	8941	1.1910534448766452	1.0	1.0	0.7777083113266433
KEGG_PATHWAY	mmu04150:mTOR signaling pathway	7	1.1884550084889642	0.6676637464784729	MAP2K2, EIF4EBP1, LAMTOR2, SLC3A2, ATP6V1E1, LPIN2, MAPK3	383	157	8941	1.0408441569240492	1.0	1.0	0.78
KEGG_PATHWAY	mmu01521:EGFR tyrosine kinase inhibitor resistance	3	0.5093378607809848	0.8574387111434294	MAP2K2, EIF4EBP1, MAPK3	383	79	8941	0.8865056020094523	1.0	1.0	0.8574387111434294
Annotation Cluster 97	Enrichment Score: 0.1970225998903845
Category	Term	Count	%	PValue	Genes	List Total	Pop Hits	Pop Total	Fold Enrichment	Bonferroni	Benjamini	FDR
GOTERM_MF_DIRECT	GO:0000166~nucleotide binding	52	8.828522920203735	0.39174876023714117	EIF4A2, ABCD3, SRXN1, ACTB, KHK, MYLK, ACTG1, HINT3, UBE2Q1, RFK, ABCC3, ABCG5, MAP2K2, ITPK1, ACSL5, RHOC, ARL4A, TUBB2A, HKDC1, VDAC2, VDAC1, ABCG2, RALA, SAR1B, ATP5A1, GNAI3, AK3, ATP1A1, GNAI2, GNA13, CKMT1, TKFC, RRAS, NLRP6, GNA11, CKB, RAB6A, MAPK3, GCH1, PKLR, GK, RIOK3, GSS, MAPK13, MYO1D, GCLC, MYO1A, STK17B, MYO5B, FRK, PFKP, GALK1	525	1712	18371	1.0628526924788608	1.0	1.0	0.9492063492063492
UP_SEQ_FEATURE	NP_BIND:ATP	29	4.923599320882852	0.47662039933241773	EIF4A2, ABCD3, SRXN1, ATP5A1, MYLK, KHK, CKMT1, TKFC, NLRP6, CKB, MAPK3, ABCC3, ABCG5, MAP2K2, PKLR, GK, RIOK3, GSS, ENTPD5, ITPK1, MAPK13, MYO1D, MYO1A, STK17B, MYO5B, FRK, PFKP, GALK1, ABCG2	564	1082	22239	1.0568342706571754	1.0	1.0	0.9773722627737226
UP_KW_MOLECULAR_FUNCTION	KW-0418~Kinase	21	3.5653650254668934	0.5210770446818722	CDKN2B, CDKN1A, MAP2K2, PKLR, GK, RIOK3, ITPK1, AK3, MYLK, KHK, MAPK13, CKMT1, TKFC, HKDC1, RFK, STK17B, CKB, PFKP, FRK, GALK1, MAPK3	341	691	11838	1.055030959423845	1.0	1.0	0.855072463768116
GOTERM_MF_DIRECT	GO:0016301~kinase activity	20	3.395585738539898	0.5245238344558758	CDKN2B, MAP2K2, PKLR, GK, RIOK3, ITPK1, AK3, MYLK, KHK, MAPK13, CKMT1, TKFC, HKDC1, RFK, STK17B, CKB, PFKP, FRK, GALK1, MAPK3	525	662	18371	1.0571716299812979	1.0	1.0	0.9492063492063492
GOTERM_MF_DIRECT	GO:0005524~ATP binding	42	7.130730050933787	0.682344193229241	EIF4A2, ABCD3, SRXN1, ATP5A1, TWF1, AK3, ATP1A1, ACTB, MYLK, ACTG1, KHK, CKMT1, TKFC, UBE2Q1, NLRP6, RFK, CKB, MAPK3, ABCC3, ABCG8, ABCG5, MAP2K2, ABCC2, PKLR, GK, RIOK3, GSS, ENTPD5, ITPK1, ACSL5, MAPK13, MYO1D, GCLC, MYO1A, HKDC1, STK17B, MYO5B, TRIB3, FRK, PFKP, GALK1, ABCG2	525	1527	18371	0.9624623444662738	1.0	1.0	0.9492063492063492
GOTERM_BP_DIRECT	GO:0016310~phosphorylation	16	2.7164685908319184	0.6836437500583004	MAP2K2, PKLR, GK, RIOK3, AK3, MYLK, KHK, MAPK13, TKFC, HKDC1, RFK, STK17B, PFKP, FRK, GALK1, MAPK3	541	601	19672	0.9680477085326058	1.0	1.0	0.9705651491365777
UP_SEQ_FEATURE	BINDING:ATP	17	2.886247877758913	0.7140695638964087	MAP2K2, PKLR, GK, RIOK3, GSS, ITPK1, ATP1A1, MYLK, KHK, MAPK13, CKMT1, RFK, STK17B, CKB, FRK, MAPK3, ABCG2	564	708	22239	0.9467859718716192	1.0	1.0	0.9773722627737226
UP_KW_LIGAND	KW-0547~Nucleotide-binding	57	9.67741935483871	0.9930500929832098	EIF4A2, ABCD3, SRXN1, ACTB, KHK, MYLK, ACTG1, HINT3, UBE2Q1, RFK, ABCC3, ABCG8, ABCG5, MAP2K2, ABCC2, ENTPD5, ITPK1, ACSL5, RHOC, ARL4A, TUBB2A, HKDC1, VDAC2, VDAC1, GAPDH, ABCG2, RALA, SAR1B, ATP5A1, GNAI3, AK3, ATP1A1, GNAI2, GNA13, CKMT1, TKFC, RRAS, NLRP6, GNA11, CKB, RAB6A, MAPK3, GCH1, PKLR, GK, RIOK3, GSS, GSR, MAPK13, MYO1D, GCLC, MYO1A, STK17B, MYO5B, FRK, PFKP, GALK1	266	1798	6562	0.7820594311139362	1.0	1.0	0.9930500929832098
UP_KW_LIGAND	KW-0067~ATP-binding	39	6.621392190152801	0.9986289424965559	EIF4A2, ABCD3, SRXN1, ATP5A1, ATP1A1, ACTB, MYLK, ACTG1, KHK, CKMT1, TKFC, UBE2Q1, NLRP6, RFK, CKB, MAPK3, ABCC3, ABCG8, ABCG5, MAP2K2, ABCC2, PKLR, GK, RIOK3, GSS, ENTPD5, ITPK1, ACSL5, MAPK13, MYO1D, GCLC, MYO1A, HKDC1, STK17B, MYO5B, FRK, PFKP, GALK1, ABCG2	266	1393	6562	0.6906660045663333	1.0	1.0	0.9986289424965559
Annotation Cluster 98	Enrichment Score: 0.1875062830127584
Category	Term	Count	%	PValue	Genes	List Total	Pop Hits	Pop Total	Fold Enrichment	Bonferroni	Benjamini	FDR
UP_KW_MOLECULAR_FUNCTION	KW-0482~Metalloprotease	6	1.0186757215619695	0.4605088480397921	ACE2, ENPEP, MME, CLCA4B, DPEP1, CNDP2	341	155	11838	1.3438274524642893	1.0	1.0	0.855072463768116
KEGG_PATHWAY	mmu04614:Renin-angiotensin system	3	0.5093378607809848	0.4733421852845774	ACE2, ENPEP, MME	383	37	8941	1.8928092583445064	1.0	0.853149687249448	0.6632459362670126
GOTERM_MF_DIRECT	GO:0008237~metallopeptidase activity	6	1.0186757215619695	0.48738986605608026	ACE2, ENPEP, MME, CLCA4B, DPEP1, CNDP2	525	161	18371	1.3040638864241347	1.0	1.0	0.9492063492063492
GOTERM_MF_DIRECT	GO:0008233~peptidase activity	12	2.037351443123939	0.8697446878413765	DPP4, ACE2, SPCS2, ENPEP, MME, CTSZ, IHH, DPEP1, LAP3, GGT1, CTSB, CNDP2	525	513	18371	0.8185352269562797	1.0	1.0	0.9492063492063492
UP_KW_MOLECULAR_FUNCTION	KW-0645~Protease	13	2.2071307300509337	0.8851272776024106	ENPEP, MME, CTSZ, IHH, CNDP2, DPP4, ACE2, SPCS2, CLCA4B, DPEP1, LAP3, GGT1, CTSB	341	559	11838	0.8073381981859101	1.0	1.0	0.8851272776024106
GOTERM_BP_DIRECT	GO:0006508~proteolysis	11	1.8675721561969438	0.9168010599160885	DPP4, SPCS2, ENPEP, MME, CTSZ, IHH, DPEP1, UQCRC2, GGT1, CTSB, CNDP2	541	527	19672	0.7589852230916814	1.0	1.0	0.9705651491365777
Annotation Cluster 99	Enrichment Score: 0.1810993089628828
Category	Term	Count	%	PValue	Genes	List Total	Pop Hits	Pop Total	Fold Enrichment	Bonferroni	Benjamini	FDR
SMART	SM00248:ANK	5	0.8488964346349746	0.5102293948783165	ANKRD37, CDKN2B, OSTF1, ESPN, GLS	175	225	10580	1.3434920634920635	1.0	1.0	1.0
UP_SEQ_FEATURE	REPEAT:ANK 1	6	1.0186757215619695	0.604237132995051	ANKRD9, ANKRD37, CDKN2B, OSTF1, ESPN, GLS	564	207	22239	1.1429232192414431	1.0	1.0	0.9773722627737226
UP_SEQ_FEATURE	REPEAT:ANK 2	6	1.0186757215619695	0.604237132995051	ANKRD9, ANKRD37, CDKN2B, OSTF1, ESPN, GLS	564	207	22239	1.1429232192414431	1.0	1.0	0.9773722627737226
UP_SEQ_FEATURE	REPEAT:ANK 3	5	0.8488964346349746	0.6455078674508178	ANKRD9, ANKRD37, CDKN2B, OSTF1, ESPN	564	174	22239	1.133070432868672	1.0	1.0	0.9773722627737226
UP_SEQ_FEATURE	REPEAT:ANK	5	0.8488964346349746	0.7002333258523331	ANKRD9, CDKN2B, OSTF1, ESPN, GLS	564	187	22239	1.0543008305836843	1.0	1.0	0.9773722627737226
UP_KW_DOMAIN	KW-0040~ANK repeat	6	1.0186757215619695	0.7277225718927073	ANKRD9, ANKRD37, CDKN2B, OSTF1, ESPN, GLS	388	240	15341	0.9884664948453609	0.9999999999998987	1.0	1.0
INTERPRO	IPR002110:Ankyrin repeat	6	1.0186757215619695	0.7555247298195471	ANKRD9, ANKRD37, CDKN2B, OSTF1, ESPN, GLS	563	231	20686	0.9543493806371249	1.0	1.0	0.9809619238476954
INTERPRO	IPR020683:Ankyrin repeat-containing domain	6	1.0186757215619695	0.7685398392629846	ANKRD9, ANKRD37, CDKN2B, OSTF1, ESPN, GLS	563	235	20686	0.9381051358603227	1.0	1.0	0.9809619238476954
Annotation Cluster 100	Enrichment Score: 0.17658206086732608
Category	Term	Count	%	PValue	Genes	List Total	Pop Hits	Pop Total	Fold Enrichment	Bonferroni	Benjamini	FDR
KEGG_PATHWAY	mmu04520:Adherens junction	5	0.8488964346349746	0.3603804875838561	TCF7L2, WASL, ACTB, MAPK3, ACTG1	383	71	8941	1.6439892619424117	1.0	0.7081407818651899	0.5505147606526725
KEGG_PATHWAY	mmu05412:Arrhythmogenic right ventricular cardiomyopathy	3	0.5093378607809848	0.8474126289786825	TCF7L2, ACTB, ACTG1	383	77	8941	0.9095317215421653	1.0	1.0	0.8474126289786825
KEGG_PATHWAY	mmu04390:Hippo signaling pathway	4	0.6791171477079796	0.9669357486635188	TCF7L2, AREG, ACTB, ACTG1	383	157	8941	0.5947680896708852	1.0	1.0	0.9669357486635188
Annotation Cluster 101	Enrichment Score: 0.14242396092272208
Category	Term	Count	%	PValue	Genes	List Total	Pop Hits	Pop Total	Fold Enrichment	Bonferroni	Benjamini	FDR
GOTERM_MF_DIRECT	GO:0004867~serine-type endopeptidase inhibitor activity	5	0.8488964346349746	0.5221800160402084	APP, SPINK1, ANXA2, SERPINB6A, APLP2	525	132	18371	1.3254689754689755	1.0	1.0	0.9492063492063492
GOTERM_BP_DIRECT	GO:0010466~negative regulation of peptidase activity	4	0.6791171477079796	0.691492605073675	APP, SPINK1, SERPINB6A, CTSB	541	129	19672	1.1275129318373955	1.0	1.0	0.9705651491365777
UP_KW_MOLECULAR_FUNCTION	KW-0722~Serine protease inhibitor	3	0.5093378607809848	0.7059889148225239	APP, SPINK1, SERPINB6A	341	85	11838	1.2252544419527343	1.0	1.0	0.855072463768116
UP_KW_MOLECULAR_FUNCTION	KW-0646~Protease inhibitor	3	0.5093378607809848	0.8666687604298162	APP, SPINK1, SERPINB6A	341	121	11838	0.8607159302973753	1.0	1.0	0.8666687604298162
GOTERM_MF_DIRECT	GO:0030414~peptidase inhibitor activity	3	0.5093378607809848	0.8782565221483092	APP, SPINK1, SERPINB6A	525	126	18371	0.8331519274376417	1.0	1.0	0.9492063492063492
Annotation Cluster 102	Enrichment Score: 0.12970018395287136
Category	Term	Count	%	PValue	Genes	List Total	Pop Hits	Pop Total	Fold Enrichment	Bonferroni	Benjamini	FDR
UP_SEQ_FEATURE	LIPID:GPI-anchor amidated serine	3	0.5093378607809848	0.5165763185141001	EFNA1, BST1, DPEP1	564	68	22239	1.7395963704630788	1.0	1.0	0.9773722627737226
GOTERM_CC_DIRECT	GO:0031225~anchored component of membrane	4	0.6791171477079796	0.8134510702634838	EFNA1, BST1, DPEP1, VTI1B	570	159	20815	0.9186803486704183	1.0	1.0	0.8962472406181016
UP_KW_PTM	KW-0336~GPI-anchor	3	0.5093378607809848	0.9714792310269076	EFNA1, BST1, DPEP1	445	153	12787	0.563428067856356	1.0	1.0	1.0
Annotation Cluster 103	Enrichment Score: 0.12911507414014964
Category	Term	Count	%	PValue	Genes	List Total	Pop Hits	Pop Total	Fold Enrichment	Bonferroni	Benjamini	FDR
GOTERM_CC_DIRECT	GO:0005615~extracellular space	54	9.168081494057725	0.5582978077653992	APP, CTSZ, IHH, DBI, GPT, NENF, IFI35, AREG, ALAD, CES2A, GPI1, LGALS4, CES2C, CES2E, FAM3B, FAM3C, GGT1, B2M, CTSB, AMN, SPINK1, ANXA2, IL18, APOA1, APOA4, MIF, H2-T3, ACE2, SELENOP, CAT, DPEP1, ALDOA, H2-D1, C4BP, ASAH2, HPGD, FBLN1, DDT, CKB, APOB, S100A10, CCL25, BCHE, AOC1, FUCA2, APOC3, SOD1, TCN2, CES1D, SERPINB6A, CES1F, 2610528A11RIK, FAU, H2-Q10	570	1962	20815	1.0050700144857556	1.0	1.0	0.8962472406181016
GOTERM_CC_DIRECT	GO:0005576~extracellular region	47	7.979626485568761	0.7743891651282989	TXN1, C4BP, APP, LAD1, MCFD2, ASAH2, LEAP2, IHH, FBLN1, IFI35, NENF, GPI1, DPP4, SLC9A3R1, FTL1, FTH1, FAM3B, SPP2, SFN, FAM3C, APOB, B2M, CTSB, CCL25, SECTM1B, BCHE, CGREF1, AOC1, PLA2G12B, GSTM1, SPINK1, ANXA2, ENTPD5, FUCA2, IL18, GUCA2B, APOA1, APOC3, APOA4, MIF, PRAP1, SOD1, EFNA1, ACE2, TCN2, SELENOP, 2610528A11RIK	570	1851	20815	0.9272417943833111	1.0	1.0	0.8962472406181016
UP_KW_CELLULAR_COMPONENT	KW-0964~Secreted	41	6.960950764006792	0.9480463862694017	TXN1, C4BP, APP, LAD1, ASAH2, LEAP2, IHH, FBLN1, IFI35, NENF, GPI1, DPP4, FAM3B, SPP2, SFN, FAM3C, APOB, B2M, CTSB, CCL25, SECTM1B, BCHE, CGREF1, AOC1, PLA2G12B, SPINK1, ANXA2, ENTPD5, FUCA2, IL18, GUCA2B, APOA1, APOC3, APOA4, MIF, PRAP1, EFNA1, ACE2, TCN2, SELENOP, 2610528A11RIK	515	1719	17654	0.8176056298254234	1.0	1.0	0.9480463862694017
Annotation Cluster 104	Enrichment Score: 0.12246461971035433
Category	Term	Count	%	PValue	Genes	List Total	Pop Hits	Pop Total	Fold Enrichment	Bonferroni	Benjamini	FDR
KEGG_PATHWAY	mmu05135:Yersinia infection	9	1.5280135823429541	0.214108317797791	MAP2K2, ARPC2, ARPC1B, IL18, WASL, ACTB, MAPK3, ACTG1, MAPK13	383	134	8941	1.5679240871361209	1.0	0.5155728292570807	0.40081077091746475
KEGG_PATHWAY	mmu05164:Influenza A	10	1.697792869269949	0.3204243866710367	FDPS, MAP2K2, IFNGR1, IL18, CYCS, VDAC1, SLC25A5, ACTB, MAPK3, ACTG1	383	173	8941	1.3494015907272974	1.0	0.6705113200310445	0.5212612919842671
KEGG_PATHWAY	mmu04068:FoxO signaling pathway	8	1.3582342954159592	0.32728133353117983	CDKN2B, CDKN1A, MAP2K2, BNIP3, CAT, GABARAP, MAPK3, MAPK13	383	131	8941	1.4256273294401371	1.0	0.6747375437868844	0.5245467948376443
GOTERM_BP_DIRECT	GO:0000165~MAPK cascade	4	0.6791171477079796	0.40678295991925395	MAP2K2, IL18, MAPK3, MAPK13	541	84	19672	1.7315377167502861	1.0	1.0	0.9705651491365777
KEGG_PATHWAY	mmu04917:Prolactin signaling pathway	4	0.6791171477079796	0.6184064358955905	MAP2K2, SLC2A2, MAPK3, MAPK13	383	74	8941	1.2618728388963376	1.0	1.0	0.78
GOTERM_BP_DIRECT	GO:0016310~phosphorylation	16	2.7164685908319184	0.6836437500583004	MAP2K2, PKLR, GK, RIOK3, AK3, MYLK, KHK, MAPK13, TKFC, HKDC1, RFK, STK17B, PFKP, FRK, GALK1, MAPK3	541	601	19672	0.9680477085326058	1.0	1.0	0.9705651491365777
UP_SEQ_FEATURE	BINDING:ATP	17	2.886247877758913	0.7140695638964087	MAP2K2, PKLR, GK, RIOK3, GSS, ITPK1, ATP1A1, MYLK, KHK, MAPK13, CKMT1, RFK, STK17B, CKB, FRK, MAPK3, ABCG2	564	708	22239	0.9467859718716192	1.0	1.0	0.9773722627737226
KEGG_PATHWAY	mmu04370:VEGF signaling pathway	3	0.5093378607809848	0.7158383744903611	MAP2K2, MAPK3, MAPK13	383	58	8941	1.207481768254254	1.0	1.0	0.78
KEGG_PATHWAY	mmu05235:PD-L1 expression and PD-1 checkpoint pathway in cancer	4	0.6791171477079796	0.7322693950456232	MAP2K2, IFNGR1, MAPK3, MAPK13	383	88	8941	1.061120341799193	1.0	1.0	0.78
SMART	SM00220:S_TKc	6	1.0186757215619695	0.75016667277015	MAP2K2, STK17B, TRIB3, MAPK3, MYLK, MAPK13	175	378	10580	0.9596371882086168	1.0	1.0	1.0
KEGG_PATHWAY	mmu01522:Endocrine resistance	4	0.6791171477079796	0.7658589480586588	CDKN1A, MAP2K2, MAPK3, MAPK13	383	93	8941	1.0040708610573008	1.0	1.0	0.78
KEGG_PATHWAY	mmu05205:Proteoglycans in cancer	8	1.3582342954159592	0.779383711037768	CDKN1A, MAP2K2, RRAS, IHH, ACTB, MAPK3, ACTG1, MAPK13	383	205	8941	0.9110106349105267	1.0	1.0	0.78
KEGG_PATHWAY	mmu04664:Fc epsilon RI signaling pathway	3	0.5093378607809848	0.780032280759487	MAP2K2, MAPK3, MAPK13	383	66	8941	1.0611203417991928	1.0	1.0	0.780032280759487
KEGG_PATHWAY	mmu04613:Neutrophil extracellular trap formation	8	1.3582342954159592	0.7877443342650735	MAP2K2, VDAC2, VDAC1, SLC25A5, ACTB, MAPK3, ACTG1, MAPK13	383	207	8941	0.9022085997906183	1.0	1.0	0.7877443342650735
BIOCARTA	m_mapkPathway:MAPKinase Signaling Pathway	4	0.6791171477079796	0.8316120243683714	MAP2K2, SERPINB6A, MAPK3, MAPK13	66	87	1286	0.8958551027516545	1.0	1.0	1.0
KEGG_PATHWAY	mmu05161:Hepatitis B	6	1.0186757215619695	0.8321584683144809	CDKN1A, MAP2K2, CREB3L3, CYCS, MAPK3, MAPK13	383	163	8941	0.8593121786349291	1.0	1.0	0.8321584683144809
KEGG_PATHWAY	mmu04620:Toll-like receptor signaling pathway	3	0.5093378607809848	0.9316947096775455	MAP2K2, MAPK3, MAPK13	383	100	8941	0.7003394255874673	1.0	1.0	0.9316947096775455
KEGG_PATHWAY	mmu04660:T cell receptor signaling pathway	3	0.5093378607809848	0.9386852390813017	MAP2K2, MAPK3, MAPK13	383	103	8941	0.6799411898907449	1.0	1.0	0.9386852390813017
KEGG_PATHWAY	mmu04010:MAPK signaling pathway	8	1.3582342954159592	0.971231073302476	EFNA1, MAP2K2, RRAS, DDIT3, GNG12, AREG, MAPK3, MAPK13	383	294	8941	0.6352285039342107	1.0	1.0	0.971231073302476
UP_SEQ_FEATURE	DOMAIN:Protein kinase	8	1.3582342954159592	0.9778507869574229	MAP2K2, RIOK3, STK17B, TRIB3, FRK, MAPK3, MYLK, MAPK13	564	517	22239	0.6101485657846002	1.0	1.0	0.9778507869574229
INTERPRO	IPR017441:Protein kinase, ATP binding site	6	1.0186757215619695	0.9818112231118041	MAP2K2, STK17B, FRK, MAPK3, MYLK, MAPK13	563	389	20686	0.5667216116379842	1.0	1.0	0.9818112231118041
KEGG_PATHWAY	mmu04550:Signaling pathways regulating pluripotency of stem cells	3	0.5093378607809848	0.9845036893768341	MAP2K2, MAPK3, MAPK13	383	140	8941	0.500242446848191	1.0	1.0	0.9845036893768341
UP_KW_MOLECULAR_FUNCTION	KW-0723~Serine/threonine-protein kinase	6	1.0186757215619695	0.9910204782325664	MAP2K2, RIOK3, STK17B, MAPK3, MYLK, MAPK13	341	401	11838	0.5194345514512839	1.0	1.0	0.9910204782325664
GOTERM_BP_DIRECT	GO:0006468~protein phosphorylation	9	1.5280135823429541	0.9936712952609102	APP, MAP2K2, RIOK3, STK17B, TRIB3, FRK, MAPK3, MYLK, MAPK13	541	600	19672	0.5454343807763401	1.0	1.0	0.9936712952609102
INTERPRO	IPR011009:Protein kinase-like domain	8	1.3582342954159592	0.9939289682862334	MAP2K2, RIOK3, STK17B, TRIB3, FRK, MAPK3, MYLK, MAPK13	563	556	20686	0.5286683619356735	1.0	1.0	0.9939289682862334
GOTERM_MF_DIRECT	GO:0004674~protein serine/threonine kinase activity	6	1.0186757215619695	0.9942502252027431	MAP2K2, RIOK3, STK17B, MAPK3, MYLK, MAPK13	525	427	18371	0.49169621947139514	1.0	1.0	0.9942502252027431
INTERPRO	IPR008271:Serine/threonine-protein kinase, active site	4	0.6791171477079796	0.9943369083935245	MAP2K2, STK17B, MAPK3, MYLK	563	330	20686	0.44536304429732493	1.0	1.0	0.9943369083935245
INTERPRO	IPR000719:Protein kinase, catalytic domain	7	1.1884550084889642	0.9949935548985955	MAP2K2, STK17B, TRIB3, FRK, MAPK3, MYLK, MAPK13	563	512	20686	0.5023381993783304	1.0	1.0	0.9949935548985955
GOTERM_MF_DIRECT	GO:0004672~protein kinase activity	7	1.1884550084889642	0.9974309846694208	MAP2K2, STK17B, TRIB3, FRK, MAPK3, MYLK, MAPK13	525	520	18371	0.47105128205128205	1.0	1.0	0.9974309846694208
GOTERM_BP_DIRECT	GO:0035556~intracellular signal transduction	5	0.8488964346349746	0.9985235840160291	GNA13, NET1, STK17B, MAPK3, MAPK13	541	449	19672	0.40492530124449905	1.0	1.0	0.9985235840160291
Annotation Cluster 105	Enrichment Score: 0.06767412075188023
Category	Term	Count	%	PValue	Genes	List Total	Pop Hits	Pop Total	Fold Enrichment	Bonferroni	Benjamini	FDR
GOTERM_BP_DIRECT	GO:0002376~immune system process	13	2.2071307300509337	0.7300106019976896	C4BP, ARG2, RIOK3, MIF, IFI35, NLRP6, CEACAM20, GAPDH, B2M, OASL1, TMEM106A, H2-D1, H2-Q10	541	503	19672	0.9397809078982665	1.0	1.0	0.9705651491365777
UP_KW_BIOLOGICAL_PROCESS	KW-0399~Innate immunity	9	1.5280135823429541	0.7983541821843767	C4BP, ARG2, NLRP6, RIOK3, MIF, IFI35, GAPDH, TMEM106A, OASL1	321	339	10725	0.8870234058390538	1.0	1.0	0.8558558558558559
UP_KW_BIOLOGICAL_PROCESS	KW-0391~Immunity	14	2.3769100169779285	0.9530719117478484	C4BP, ARG2, RIOK3, MIF, IFI35, H2-T3, NLRP6, CEACAM20, GAPDH, B2M, OASL1, TMEM106A, H2-D1, H2-Q10	321	645	10725	0.7252046656523944	1.0	1.0	0.9530719117478484
GOTERM_BP_DIRECT	GO:0045087~innate immune response	13	2.2071307300509337	0.9652794806929367	C4BP, APP, ARG2, RIOK3, MIF, IFI35, NLRP6, TRIM31, GAPDH, B2M, OASL1, TMEM106A, FRK	541	683	19672	0.6921080478372299	1.0	1.0	0.9705651491365777
Annotation Cluster 106	Enrichment Score: 0.054213819427846636
Category	Term	Count	%	PValue	Genes	List Total	Pop Hits	Pop Total	Fold Enrichment	Bonferroni	Benjamini	FDR
GOTERM_BP_DIRECT	GO:0090090~negative regulation of canonical Wnt signaling pathway	4	0.6791171477079796	0.7110941800576471	TCF7L2, APP, SLC9A3R1, DDIT3	541	133	19672	1.0936027684738647	1.0	1.0	0.9705651491365777
UP_KW_BIOLOGICAL_PROCESS	KW-0879~Wnt signaling pathway	3	0.5093378607809848	0.9785538252816197	TCF7L2, SLC9A3R1, DDIT3	321	189	10725	0.5303367452900163	1.0	1.0	0.9785538252816197
GOTERM_BP_DIRECT	GO:0016055~Wnt signaling pathway	3	0.5093378607809848	0.9882042072489682	TCF7L2, SLC9A3R1, DDIT3	541	231	19672	0.47223755911371434	1.0	1.0	0.9882042072489682
Annotation Cluster 107	Enrichment Score: 0.049636612435704656
Category	Term	Count	%	PValue	Genes	List Total	Pop Hits	Pop Total	Fold Enrichment	Bonferroni	Benjamini	FDR
UP_KW_MOLECULAR_FUNCTION	KW-0687~Ribonucleoprotein	7	1.1884550084889642	0.8618505279935557	MRPL30, MRPS36, MVP, SRA1, FAU, MRPL45, LARP1B	341	298	11838	0.8154657639394596	1.0	1.0	0.8618505279935557
GOTERM_CC_DIRECT	GO:0005840~ribosome	4	0.6791171477079796	0.9066013222194628	MRPL30, MRPS36, FAU, MRPL45	570	196	20815	0.7452559971356965	1.0	1.0	0.9066013222194628
UP_KW_MOLECULAR_FUNCTION	KW-0689~Ribosomal protein	4	0.6791171477079796	0.9083262445115591	MRPL30, MRPS36, FAU, MRPL45	341	187	11838	0.7425784496683236	1.0	1.0	0.9083262445115591
Annotation Cluster 108	Enrichment Score: 0.02771694150437117
Category	Term	Count	%	PValue	Genes	List Total	Pop Hits	Pop Total	Fold Enrichment	Bonferroni	Benjamini	FDR
GOTERM_BP_DIRECT	GO:0007049~cell cycle	14	2.3769100169779285	0.9017184716273539	CGREF1, CDKN2B, RALA, CDKN1A, CENPX, GNAI3, CLTA, WASL, MAPK13, GNAI2, REEP3, DDIT3, SNX9, MAPK3	541	643	19672	0.7917139793539412	1.0	1.0	0.9705651491365777
GOTERM_BP_DIRECT	GO:0051301~cell division	8	1.3582342954159592	0.9185632488639646	RALA, CENPX, REEP3, GNAI3, CLTA, SNX9, WASL, GNAI2	541	394	19672	0.7383206507970762	1.0	1.0	0.9705651491365777
UP_KW_BIOLOGICAL_PROCESS	KW-0132~Cell division	8	1.3582342954159592	0.9460733632493727	RALA, CENPX, REEP3, GNAI3, CLTA, SNX9, WASL, GNAI2	321	386	10725	0.6924604135392959	1.0	1.0	0.9460733632493727
UP_KW_BIOLOGICAL_PROCESS	KW-0131~Cell cycle	14	2.3769100169779285	0.9580709425211618	CGREF1, CDKN2B, RALA, CDKN1A, CENPX, GNAI3, CLTA, WASL, MAPK13, GNAI2, REEP3, DDIT3, SNX9, MAPK3	321	653	10725	0.7163200755678321	1.0	1.0	0.9580709425211618
UP_KW_BIOLOGICAL_PROCESS	KW-0498~Mitosis	5	0.8488964346349746	0.9680834084177521	CENPX, REEP3, CLTA, SNX9, WASL	321	277	10725	0.6030905226222207	1.0	1.0	0.9680834084177521
Annotation Cluster 109	Enrichment Score: 0.0255959191937604
Category	Term	Count	%	PValue	Genes	List Total	Pop Hits	Pop Total	Fold Enrichment	Bonferroni	Benjamini	FDR
SMART	SM00320:WD40	4	0.6791171477079796	0.8158122424209948	ARPC1B, GNB1, CFAP57, CORO2A	175	265	10580	0.9125606469002695	1.0	1.0	1.0
UP_SEQ_FEATURE	REPEAT:WD 5	4	0.6791171477079796	0.922418821808299	ARPC1B, GNB1, CFAP57, CORO2A	564	222	22239	0.71046578493387	1.0	1.0	0.9773722627737226
UP_SEQ_FEATURE	REPEAT:WD 4	4	0.6791171477079796	0.9412177990919365	ARPC1B, GNB1, CFAP57, CORO2A	564	237	22239	0.6654995960140049	1.0	1.0	0.9773722627737226
UP_SEQ_FEATURE	REPEAT:WD	3	0.5093378607809848	0.9445074185165968	ARPC1B, GNB1, CORO2A	564	180	22239	0.6571808510638298	1.0	1.0	0.9773722627737226
UP_SEQ_FEATURE	REPEAT:WD 6	3	0.5093378607809848	0.9490345322327856	ARPC1B, GNB1, CFAP57	564	184	22239	0.6428943108233117	1.0	1.0	0.9773722627737226
UP_SEQ_FEATURE	REPEAT:WD 3	4	0.6791171477079796	0.9522210338002779	ARPC1B, GNB1, CFAP57, CORO2A	564	248	22239	0.6359814687714481	1.0	1.0	0.9773722627737226
UP_SEQ_FEATURE	REPEAT:WD 1	4	0.6791171477079796	0.955722326314462	ARPC1B, GNB1, CFAP57, CORO2A	564	252	22239	0.625886524822695	1.0	1.0	0.9773722627737226
UP_SEQ_FEATURE	REPEAT:WD 2	4	0.6791171477079796	0.955722326314462	ARPC1B, GNB1, CFAP57, CORO2A	564	252	22239	0.625886524822695	1.0	1.0	0.9773722627737226
INTERPRO	IPR017986:WD40-repeat-containing domain	4	0.6791171477079796	0.9594954821716795	ARPC1B, GNB1, CFAP57, CORO2A	563	239	20686	0.6149364209963064	1.0	1.0	0.9809619238476954
UP_KW_DOMAIN	KW-0853~WD repeat	4	0.6791171477079796	0.9671880194646034	ARPC1B, GNB1, CFAP57, CORO2A	388	268	15341	0.5901292506539467	1.0	1.0	1.0
INTERPRO	IPR001680:WD40 repeat	4	0.6791171477079796	0.9769908422171556	ARPC1B, GNB1, CFAP57, CORO2A	563	266	20686	0.5525180624741249	1.0	1.0	0.9809619238476954
INTERPRO	IPR015943:WD40/YVTN repeat-like-containing domain	5	0.8488964346349746	0.9847080910731312	FAM234A, ARPC1B, GNB1, CFAP57, CORO2A	563	343	20686	0.5356042442351211	1.0	1.0	0.9847080910731312
Annotation Cluster 110	Enrichment Score: 0.019586540360218705
Category	Term	Count	%	PValue	Genes	List Total	Pop Hits	Pop Total	Fold Enrichment	Bonferroni	Benjamini	FDR
GOTERM_BP_DIRECT	GO:0098609~cell-cell adhesion	4	0.6791171477079796	0.915082686349424	VMP1, CDHR2, CDH17, MPZL2	541	200	19672	0.7272458410351201	1.0	1.0	0.9705651491365777
GOTERM_BP_DIRECT	GO:0007155~cell adhesion	11	1.8675721561969438	0.9666360039110992	VMP1, DPP4, CGREF1, APP, CDHR2, BSG, CLDN7, CDHR5, ATP1B1, CDH17, MPZL2	541	594	19672	0.6733757787362223	1.0	1.0	0.9705651491365777
UP_KW_BIOLOGICAL_PROCESS	KW-0130~Cell adhesion	8	1.3582342954159592	0.9874544546884013	VMP1, DPP4, CGREF1, APP, CDHR2, ATP1B1, CDH17, MPZL2	321	466	10725	0.5735830893265412	1.0	1.0	0.9874544546884013
Annotation Cluster 111	Enrichment Score: 0.01943965839669207
Category	Term	Count	%	PValue	Genes	List Total	Pop Hits	Pop Total	Fold Enrichment	Bonferroni	Benjamini	FDR
SMART	SM00408:IGc2	4	0.6791171477079796	0.7647422359849521	CEACAM18, BSG, CEACAM20, MYLK	175	242	10580	0.9992916174734358	1.0	1.0	1.0
UP_KW_DOMAIN	KW-0393~Immunoglobulin domain	7	1.1884550084889642	0.960857444606344	CEACAM18, IFNGR1, BSG, CEACAM20, B2M, MYLK, MPZL2	388	427	15341	0.6481747507182692	1.0	1.0	1.0
INTERPRO	IPR003598:Immunoglobulin subtype 2	4	0.6791171477079796	0.9619281132020422	CEACAM18, BSG, CEACAM20, MYLK	563	242	20686	0.6073132422236249	1.0	1.0	0.9809619238476954
SMART	SM00409:IG	5	0.8488964346349746	0.9890477814728368	CEACAM18, BSG, CEACAM20, MYLK, MPZL2	175	588	10580	0.5140913508260447	1.0	1.0	1.0
INTERPRO	IPR003599:Immunoglobulin subtype	5	0.8488964346349746	0.9999300758908438	CEACAM18, BSG, CEACAM20, MYLK, MPZL2	563	588	20686	0.31243580913715396	1.0	1.0	0.9999300758908438
UP_SEQ_FEATURE	DOMAIN:Ig-like	7	1.1884550084889642	0.9999755726650357	IGSF23, BSG, H2-T3, B2M, H2-D1, MYLK, MPZL2	564	825	22239	0.33456479690522245	1.0	1.0	0.9999755726650357
INTERPRO	IPR007110:Immunoglobulin-like domain	10	1.697792869269949	0.9999813273128122	CEACAM18, IGSF23, BSG, CEACAM20, H2-T3, B2M, H2-D1, H2-Q10, MYLK, MPZL2	563	967	20686	0.37996330046048915	1.0	1.0	0.9999813273128122
INTERPRO	IPR013783:Immunoglobulin-like fold	14	2.3769100169779285	0.999995149140252	SECTM1B, CEACAM18, IFNGR1, H2-T3, MYLK, IGSF23, VAPA, CLCA4B, BSG, CEACAM20, B2M, H2-D1, H2-Q10, MPZL2	563	1267	20686	0.4059939354091636	1.0	1.0	0.999995149140252
Annotation Cluster 112	Enrichment Score: 6.700520621365974E-8
Category	Term	Count	%	PValue	Genes	List Total	Pop Hits	Pop Total	Fold Enrichment	Bonferroni	Benjamini	FDR
GOTERM_BP_DIRECT	GO:0007275~multicellular organism development	10	1.697792869269949	0.9999996070438397	AMN, NAT8F5, GPX4, PPDPF, IFRD1, IHH, EDF1, FAM3C, GAPDH, B2M	541	1135	19672	0.3203726171960882	1.0	1.0	0.9999996070438397
UP_KW_MOLECULAR_FUNCTION	KW-0217~Developmental protein	8	1.3582342954159592	0.999999965050336	AMN, NAT8F5, GPX4, PPDPF, IFRD1, IHH, EDF1, FAM3C	341	1044	11838	0.2660194829271581	1.0	1.0	0.999999965050336
UP_KW_MOLECULAR_FUNCTION	KW-9996~Developmental protein	8	1.3582342954159592	0.999999965050336	AMN, NAT8F5, GPX4, PPDPF, IFRD1, IHH, EDF1, FAM3C	341	1044	11838	0.2660194829271581	1.0	1.0	0.999999965050336

## Sheet: WT-C5
Category	Term	Count	%	PValue	Genes	List Total	Pop Hits	Pop Total	Fold Enrichment	Bonferroni	Benjamini	FDR
KEGG_PATHWAY	mmu04141:Protein processing in endoplasmic reticulum	30	14.563106796116504	6.908336258608827E-26	TRAM1, RPN2, RPN1, RRBP1, HSP90B1, HERPUD1, LMAN1, SEC61A1, SEC61G, BAG1, SSR1, SEC61B, UBXN4, TXNDC5, PDIA3, XBP1, SSR4, HSPA5, SSR2, EDEM2, SSR3, PDIA6, DDOST, DNAJC3, SELENOS, DNAJC10, STT3A, P4HB, CALR, ATF4	109	172	8941	14.307126093449968	1.2918588803598505E-23	1.2918588803598505E-23	1.2504088628081976E-23
KEGG_PATHWAY	mmu03060:Protein export	10	4.854368932038835	3.198458653023975E-11	SEC61A1, SPCS3, SPCS2, SPCS1, HSPA5, SEC61G, SRPR, SEC61B, SRP9, SEC11C	109	29	8941	28.2853527364758	5.981127149112808E-9	2.9905588405774166E-9	2.8946050809866972E-9
KEGG_PATHWAY	mmu00512:Mucin type O-glycan biosynthesis	6	2.912621359223301	3.639143820185775E-5	GALNT12, GALNT7, GALNT6, C1GALT1C1, GALNT3, GCNT3	109	32	8941	15.380160550458717	0.006782219002473777	0.0022683996479158	0.0021956167715120843
KEGG_PATHWAY	mmu04915:Estrogen signaling pathway	9	4.368932038834951	2.066328441835722E-4	JUN, KRT18, CREB3L4, CREB3L1, GNAS, KRT23, FOS, ATF4, HSP90B1	109	134	8941	5.509311241955361	0.03790716856048082	0.009615788482379931	0.00930726050968325
KEGG_PATHWAY	mmu04918:Thyroid hormone synthesis	7	3.3980582524271843	2.571066439139019E-4	TTR, HSPA5, CREB3L4, CREB3L1, GNAS, ATF4, HSP90B1	109	74	8941	7.759360277708903	0.04694734420068192	0.009615788482379931	0.00930726050968325
KEGG_PATHWAY	mmu05031:Amphetamine addiction	6	2.912621359223301	0.0014255742237613918	JUN, CREB3L4, CREB3L1, GNAS, FOS, ATF4	109	69	8941	7.132828081372158	0.23415277714943328	0.04443039664056338	0.04300482241680199
KEGG_PATHWAY	mmu00514:Other types of O-glycan biosynthesis	5	2.4271844660194173	0.0017294941446930666	GALNT12, GALNT7, GALNT6, C1GALT1C1, GALNT3	109	43	8941	9.538084062299978	0.2765294223754944	0.04620220072251478	0.044719777169920726
KEGG_PATHWAY	mmu05030:Cocaine addiction	5	2.4271844660194173	0.0026038909906615534	JUN, CREB3L4, CREB3L1, GNAS, ATF4	109	48	8941	8.544533639143731	0.38587861265706913	0.06086595190671381	0.05891303366371765
KEGG_PATHWAY	mmu01250:Biosynthesis of nucleotide sugars	4	1.9417475728155338	0.010639242772189018	GMDS, GFPT1, NANS, GALK2	109	38	8941	8.63447609850314	0.8646914646473414	0.20817948059591249	0.20149992506877087
KEGG_PATHWAY	mmu04972:Pancreatic secretion	6	2.912621359223301	0.01215740912927608	PNLIPRP2, PLA2G1B, RAB3D, ATP2A3, GNAS, RAB27B	109	114	8941	4.31723804925157	0.8984666626717603	0.20817948059591249	0.20149992506877087
KEGG_PATHWAY	mmu00513:Various types of N-glycan biosynthesis	4	1.9417475728155338	0.012245851799759557	RPN2, RPN1, STT3A, DDOST	109	40	8941	8.202752293577982	0.9001524903172143	0.20817948059591249	0.20149992506877087
KEGG_PATHWAY	mmu05207:Chemical carcinogenesis - receptor activation	8	3.8834951456310676	0.018998303166335415	JUN, CREB3L4, CREB3L1, GNAS, FOS, KLF4, ATF4, HSP90B1	109	225	8941	2.916534148827727	0.9723149792084814	0.28474737079859097	0.2756110915216308
KEGG_PATHWAY	mmu04926:Relaxin signaling pathway	6	2.912621359223301	0.019795271766746964	JUN, CREB3L4, CREB3L1, GNAS, FOS, ATF4	109	129	8941	3.815233624919992	0.976218441673998	0.28474737079859097	0.2756110915216308
KEGG_PATHWAY	mmu00510:N-Glycan biosynthesis	4	1.9417475728155338	0.022279582402285406	RPN2, RPN1, STT3A, DDOST	109	50	8941	6.562201834862385	0.985203942229611	0.2925770237118804	0.28318952562486815
KEGG_PATHWAY	mmu00520:Amino sugar and nucleotide sugar metabolism	4	1.9417475728155338	0.02346874521753051	GMDS, GFPT1, NANS, GALK2	109	51	8941	6.433531210649398	0.9882155410932044	0.2925770237118804	0.28318952562486815
KEGG_PATHWAY	mmu05166:Human T-cell leukemia virus 1 infection	8	3.8834951456310676	0.031465937052337134	JUN, MMP7, CREB3L4, CREB3L1, FOS, CALR, ETS2, ATF4	109	250	8941	2.6248807339449542	0.997467869024448	0.33901418521884374	0.3281367247305386
KEGG_PATHWAY	mmu05215:Prostate cancer	5	2.4271844660194173	0.031611712259615954	CREB3L4, CREB3L1, TMPRSS2, ATF4, HSP90B1	109	99	8941	4.142804188675748	0.9975381489617667	0.33901418521884374	0.3281367247305386
KEGG_PATHWAY	mmu04916:Melanogenesis	5	2.4271844660194173	0.03263238146491544	CREB3L4, CREB3L1, KIT, GNAS, WNT3	109	100	8941	4.101376146788991	0.9979787544966338	0.33901418521884374	0.3281367247305386
KEGG_PATHWAY	mmu04928:Parathyroid hormone synthesis, secretion and action	5	2.4271844660194173	0.041490902477275174	CREB3L4, CREB3L1, GNAS, FOS, ATF4	109	108	8941	3.7975705062861027	0.9996381765232544	0.408357829644761	0.39525543938877933
KEGG_PATHWAY	mmu04668:TNF signaling pathway	5	2.4271844660194173	0.04765542777779182	JUN, CREB3L4, CREB3L1, FOS, ATF4	109	113	8941	3.6295364130876027	0.9998917323418167	0.4455782497223535	0.431281621389016
KEGG_PATHWAY	mmu04935:Growth hormone synthesis, secretion and action	5	2.4271844660194173	0.05158571556358121	CREB3L4, CREB3L1, GNAS, FOS, ATF4	109	116	8941	3.535669092059475	0.9999500377298782	0.45935851478046125	0.4446197389051523
KEGG_PATHWAY	mmu04927:Cortisol synthesis and secretion	4	1.9417475728155338	0.05614246995221032	CREB3L4, CREB3L1, GNAS, ATF4	109	72	8941	4.557084607543323	0.9999796995714637	0.4772109945937877	0.46189941187954847
KEGG_PATHWAY	mmu04728:Dopaminergic synapse	5	2.4271844660194173	0.08043582852259071	CREB3L4, CREB3L1, GNAS, FOS, ATF4	109	135	8941	3.038056405028882	0.9999998451747454	0.6539782579880201	0.6329949983734312
KEGG_PATHWAY	mmu04911:Insulin secretion	4	1.9417475728155338	0.08555862478793463	CREB3L4, CREB3L1, GNAS, ATF4	109	86	8941	3.8152336249199914	0.999999945531259	0.6666442848059907	0.6452546286090071
KEGG_PATHWAY	mmu04975:Fat digestion and absorption	3	1.4563106796116505	0.09486530681135764	PNLIPRP2, CLPS, PLA2G1B	109	43	8941	5.7228504373799876	0.9999999919578803	0.7093604506186911	0.686600222256594
KEGG_PATHWAY	mmu04962:Vasopressin-regulated water reabsorption	3	1.4563106796116505	0.09862765623575384	CREB3L4, CREB3L1, GNAS	109	44	8941	5.5927856547122605	0.9999999963094527	0.7093604506186911	0.686600222256594

## Sheet: WT-C6
Annotation Cluster 1	Enrichment Score: 61.73197552754654
[truncated: 383 more rows]

## Sheet: WT-C7
Annotation Cluster 1	Enrichment Score: 7.639629315538858
[truncated: 1,578 more rows]

[truncated: 4 more sheets: WT-C8, WT-C9, WT-C10, WT-C11]
