# Supplementary material for: General transcription factor TAF4 antagonizes epigenetic silencing by Polycomb to maintain intestine stem cell functions
Source: Cell Death Differ. 2023 Jan 13;30(3):839–53. doi: 10.1038/s41418-022-01109-6 (PMC9984434; doi:10.1038/s41418-022-01109-6)
Supplement: Supplementary file 16 — Supp Table 9 [file 41418_2022_1109_MOESM16_ESM.xlsx]

## Sheet: Diff Peak
PeakID	log2 Fold Change (ODT-treated Taf4IEC vs Taf4lox/lox)	Distance to TSS	Gene Name
merged_ctrl_ko_tam_57724	-5.17458	91960	Gata3
merged_ctrl_ko_tam_58477	-4.984	-270	Gm13359
merged_ctrl_ko_tam_72683	-4.984	-1039	Olfr29-ps1
merged_ctrl_ko_tam_104614	-4.89392	101000	Enpp6
merged_ctrl_ko_tam_118258	-4.89392	-9711	Gm5764
merged_ctrl_ko_tam_100280	-4.86261	15670	Otoa
merged_ctrl_ko_tam_116551	-4.7559	9823	Bcorl1
merged_ctrl_ko_tam_95915	-4.54512	-4399	Uba2
merged_ctrl_ko_tam_100998	-4.1268	154164	Wdr11
merged_ctrl_ko_tam_36326	-4.09614	-337273	Gm17473
merged_ctrl_ko_tam_33601	-3.96657	45993	Ints9
merged_ctrl_ko_tam_38837	-3.96657	-248729	AC142474.1
merged_ctrl_ko_tam_63903	-3.96464	-8831	Gm14216
merged_ctrl_ko_tam_86100	-3.93227	75746	Wbscr17
merged_ctrl_ko_tam_54355	-3.9162	2969	Psat1
merged_ctrl_ko_tam_61070	-3.9162	-633	Olfr1272
merged_ctrl_ko_tam_54933	-3.89135	112024	SNORA48
merged_ctrl_ko_tam_57630	-3.86607	1027	Dhtkd1
merged_ctrl_ko_tam_79939	-3.86607	82963	Slc25a40
merged_ctrl_ko_tam_52809	-3.78746	-33821	Slc14a2
merged_ctrl_ko_tam_17146	-3.75435	-85427	Gm11416
merged_ctrl_ko_tam_98687	-3.746	81061	7SK
merged_ctrl_ko_tam_19772	-3.73256	12300	Gm11736
merged_ctrl_ko_tam_47705	-3.73256	-6446	Mocs1
merged_ctrl_ko_tam_93707	-3.72449	18345	U2
merged_ctrl_ko_tam_87726	-3.71941	-1754	Gsx1
merged_ctrl_ko_tam_96904	-3.70431	-1313	U6
merged_ctrl_ko_tam_22311	-3.68048	-263897	AC154353.1
merged_ctrl_ko_tam_21903	-3.67549	-145816	5S_rRNA
merged_ctrl_ko_tam_62937	-3.67549	-42824	Slc23a2
merged_ctrl_ko_tam_70668	-3.67549	54441	Gm10650
merged_ctrl_ko_tam_82385	-3.67549	-23859	Gm16714
merged_ctrl_ko_tam_114860	-3.64608	15775	Glb1
merged_ctrl_ko_tam_106686	-3.61607	5522	Ogfod1
merged_ctrl_ko_tam_47493	-3.57048	-2042	Pgc
merged_ctrl_ko_tam_22580	-3.56419	-6587	7SK
merged_ctrl_ko_tam_28618	-3.52208	-64414	Ntrk2
merged_ctrl_ko_tam_77656	-3.52208	7347	Kdm1a
merged_ctrl_ko_tam_48242	-3.48982	-1223	Txndc2
merged_ctrl_ko_tam_610	-3.48964	-36814	C230030N03Rik
merged_ctrl_ko_tam_116545	-3.48934	-5877	U6
merged_ctrl_ko_tam_21819	-3.48934	49255	Dcdc2c
merged_ctrl_ko_tam_35020	-3.48934	6961	Rap2a
merged_ctrl_ko_tam_40350	-3.44774	-11354	U6
merged_ctrl_ko_tam_22904	-3.41102	79275	Daam1
merged_ctrl_ko_tam_672	-3.41102	-109604	U6
merged_ctrl_ko_tam_91625	-3.38383	-1534	A130022J15Rik
merged_ctrl_ko_tam_23118	-3.36214	33516	Mthfd1
merged_ctrl_ko_tam_39048	-3.35969	9717	U6
merged_ctrl_ko_tam_29113	-3.33682	113006	Mir466f-4
merged_ctrl_ko_tam_7185	-3.33682	100350	Kcnh1
merged_ctrl_ko_tam_36761	-3.31357	49747	SNORA42
merged_ctrl_ko_tam_74124	-3.31347	-16934	U7
merged_ctrl_ko_tam_48147	-3.28995	219194	U1
merged_ctrl_ko_tam_57403	-3.28995	38168	Fam171a1
merged_ctrl_ko_tam_59275	-3.26593	-30014	Gm13412
merged_ctrl_ko_tam_103601	-3.2415	11936	Defa-ps15
merged_ctrl_ko_tam_54866	-3.2415	-127726	Smarca2
merged_ctrl_ko_tam_118019	-3.23963	-24982	Gm4995
merged_ctrl_ko_tam_96930	-3.23963	7194	Saal1
merged_ctrl_ko_tam_41436	-3.22189	-5491	AC133597.1
merged_ctrl_ko_tam_39275	-3.21666	-233784	SNORA17
merged_ctrl_ko_tam_93760	-3.21666	5713	Art4
merged_ctrl_ko_tam_114123	-3.20898	-20566	7SK
merged_ctrl_ko_tam_40730	-3.20898	-23101	Tnfrsf17
merged_ctrl_ko_tam_93499	-3.20745	-2357	U6
merged_ctrl_ko_tam_25429	-3.19137	-15271	Hsp90aa1
merged_ctrl_ko_tam_21621	-3.17998	-160117	Gm17391
merged_ctrl_ko_tam_39896	-3.17766	1501	Ankrd33
merged_ctrl_ko_tam_105684	-3.17025	-9280	Zfp827
merged_ctrl_ko_tam_107707	-3.15735	-67348	Nudt7
merged_ctrl_ko_tam_108263	-3.15735	-11103	6430548M08Rik
merged_ctrl_ko_tam_35493	-3.13944	-28442	Sub1
merged_ctrl_ko_tam_3609	-3.13944	8632	SNORA42
merged_ctrl_ko_tam_96344	-3.13944	-8977	Zfp939
merged_ctrl_ko_tam_98215	-3.11276	-8671	Furin
merged_ctrl_ko_tam_49835	-3.09284	-21632	U6
merged_ctrl_ko_tam_34442	-3.08978	2233	SNORA40
merged_ctrl_ko_tam_26402	-3.08557	-56247	SNORA17
merged_ctrl_ko_tam_28126	-3.08557	84528	Drd1a
merged_ctrl_ko_tam_39549	-3.08557	-4342	Olfr285
merged_ctrl_ko_tam_66086	-3.08557	-14976	4930591A17Rik
merged_ctrl_ko_tam_104678	-3.07282	-31326	Wwc2
merged_ctrl_ko_tam_61680	-3.06951	665	Gm10799
merged_ctrl_ko_tam_57582	-3.05786	-158803	Gm13216
merged_ctrl_ko_tam_102986	-3.03325	50620	9530052E02Rik
merged_ctrl_ko_tam_85271	-3.03193	-7623	Cux2
merged_ctrl_ko_tam_89774	-3.03193	49970	9130019P16Rik
merged_ctrl_ko_tam_99033	-3.03193	9886	Pold3
merged_ctrl_ko_tam_60534	-3.02961	-8696	Gm13641
merged_ctrl_ko_tam_66865	-3.02961	-45122	SNORA17
merged_ctrl_ko_tam_27553	-3.01889	13184	Gm10113
merged_ctrl_ko_tam_73109	-3.01889	39087	Sec61b
merged_ctrl_ko_tam_77302	-3.00503	14632	Ccdc21
merged_ctrl_ko_tam_55463	-3.00079	143646	Cyp26a1
merged_ctrl_ko_tam_40447	-2.98984	-86859	Rbfox1
merged_ctrl_ko_tam_80482	-2.98984	62212	Dpp6
merged_ctrl_ko_tam_66399	-2.98631	-273	Myt1
merged_ctrl_ko_tam_71059	-2.97944	-2465	Adh6-ps1
merged_ctrl_ko_tam_47614	-2.96833	-52287	SNORA17
merged_ctrl_ko_tam_115689	-2.94649	-67857	9530059O14Rik
merged_ctrl_ko_tam_72035	-2.94649	-26505	Slc26a7
merged_ctrl_ko_tam_108051	-2.94137	8240	AL583883.1
merged_ctrl_ko_tam_80600	-2.93703	-14893	Gm10290
merged_ctrl_ko_tam_12077	-2.93205	46636	Tbk1
merged_ctrl_ko_tam_736	-2.93205	3649	Uggt1
merged_ctrl_ko_tam_102768	-2.92432	-17748	Zfp958
merged_ctrl_ko_tam_34094	-2.92432	326278	Gfra2
merged_ctrl_ko_tam_11897	-2.9186	-35858	Dyrk2
merged_ctrl_ko_tam_36888	-2.91072	50291	Kcnq3
merged_ctrl_ko_tam_99776	-2.91072	48060	Rassf10
merged_ctrl_ko_tam_28665	-2.9089	6733	Agtpbp1
merged_ctrl_ko_tam_19575	-2.9018	-28535	Abca5
merged_ctrl_ko_tam_104314	-2.8924	35487	AL590988.1
merged_ctrl_ko_tam_117023	-2.8924	2977	SNORA17
merged_ctrl_ko_tam_46959	-2.8924	277582	Gm20516
merged_ctrl_ko_tam_36818	-2.8794	9954	Gsdmc4
merged_ctrl_ko_tam_55207	-2.8794	-21984	Atad1
merged_ctrl_ko_tam_67350	-2.8794	948	Fgf2
merged_ctrl_ko_tam_69421	-2.8794	4795	Pde4dip
merged_ctrl_ko_tam_37074	-2.87892	3938	Gm3150
merged_ctrl_ko_tam_5534	-2.87892	113	Gm5705
merged_ctrl_ko_tam_79913	-2.87892	73415	U12
merged_ctrl_ko_tam_69908	-2.86572	-3835	4930564D02Rik
merged_ctrl_ko_tam_98058	-2.8604	4082	7SK
merged_ctrl_ko_tam_106089	-2.85568	-23391	U6
merged_ctrl_ko_tam_104468	-2.84799	-104439	Fat1
merged_ctrl_ko_tam_59414	-2.84192	21569	Zbtb34
merged_ctrl_ko_tam_108940	-2.83205	13170	Gm505
merged_ctrl_ko_tam_48481	-2.83205	41876	A330050F15Rik
merged_ctrl_ko_tam_48849	-2.83205	-14046	5S_rRNA
merged_ctrl_ko_tam_1141	-2.8271	6227	Mfsd9
merged_ctrl_ko_tam_25804	-2.8271	4393	Ighv10-3
merged_ctrl_ko_tam_80586	-2.8271	8239	Rbm33
merged_ctrl_ko_tam_78858	-2.82411	-59344	Gm9506
merged_ctrl_ko_tam_60874	-2.81464	-1088	Sestd1
merged_ctrl_ko_tam_74320	-2.81464	-13949	Gm12671
merged_ctrl_ko_tam_116349	-2.81082	-5924	Gm6268
merged_ctrl_ko_tam_116654	-2.81082	-19339	A630012P03Rik
merged_ctrl_ko_tam_34541	-2.81082	224740	SNORA17
merged_ctrl_ko_tam_82416	-2.81082	120101	Grxcr1
merged_ctrl_ko_tam_18478	-2.80803	2557	Med24
merged_ctrl_ko_tam_22759	-2.80803	37161	AC153658.1
merged_ctrl_ko_tam_58644	-2.80803	-64986	2810430I11Rik
merged_ctrl_ko_tam_11749	-2.80424	24837	Gm16913
merged_ctrl_ko_tam_75095	-2.80424	-13466	Zyg11b
merged_ctrl_ko_tam_55579	-2.79936	57109	Cyp2c29
merged_ctrl_ko_tam_89078	-2.79936	24527	SNORA17
merged_ctrl_ko_tam_80713	-2.78361	17281	Otof
merged_ctrl_ko_tam_8804	-2.78361	18698	D630037F22Rik
merged_ctrl_ko_tam_88292	-2.78361	-12100	Gm4876
merged_ctrl_ko_tam_106355	-2.78257	25493	Rps6-ps2
merged_ctrl_ko_tam_41678	-2.78257	-28197	Mir28
merged_ctrl_ko_tam_57388	-2.78257	-1734	U5
merged_ctrl_ko_tam_74533	-2.78257	14564	Gm12690
merged_ctrl_ko_tam_11699	-2.78114	-25077	A930009A15Rik
merged_ctrl_ko_tam_73607	-2.76991	-5443	1110054O05Rik
merged_ctrl_ko_tam_97721	-2.76794	37376	Nr2f2
merged_ctrl_ko_tam_62634	-2.76256	4370	SNORA25
merged_ctrl_ko_tam_66410	-2.76256	14994	Gm5466
merged_ctrl_ko_tam_83605	-2.76256	32805	Zfp326
merged_ctrl_ko_tam_38962	-2.75876	-410572	Zdhhc25
merged_ctrl_ko_tam_27509	-2.75375	92517	7SK
merged_ctrl_ko_tam_34106	-2.75375	135478	U1
merged_ctrl_ko_tam_51868	-2.75375	-78917	2700046A07Rik
merged_ctrl_ko_tam_58478	-2.75375	-8528	Gm13359
merged_ctrl_ko_tam_73662	-2.75375	8121	Slc31a1
merged_ctrl_ko_tam_55658	-2.74579	44808	Entpd1
merged_ctrl_ko_tam_26618	-2.74039	-7661	SNORA32
merged_ctrl_ko_tam_57318	-2.74039	1965	E330013P04Rik
merged_ctrl_ko_tam_59167	-2.74039	9840	Abl1
merged_ctrl_ko_tam_55023	-2.73671	-5684	Rln1
merged_ctrl_ko_tam_16644	-2.73348	27887	Vps53
merged_ctrl_ko_tam_24636	-2.73348	-6611	Gm17042
merged_ctrl_ko_tam_37057	-2.73348	-113181	Gm3150
merged_ctrl_ko_tam_66492	-2.73348	56411	Stmn2
merged_ctrl_ko_tam_32308	-2.73212	2637	Lrit1
merged_ctrl_ko_tam_54055	-2.72577	-21691	Fth1
merged_ctrl_ko_tam_87604	-2.72577	3766	Zfp498
merged_ctrl_ko_tam_89535	-2.72577	-137598	G930045G22Rik
merged_ctrl_ko_tam_34686	-2.72435	48967	SNORA17
merged_ctrl_ko_tam_35305	-2.72435	373386	SNORA17
merged_ctrl_ko_tam_105167	-2.72076	3271	Lass1
merged_ctrl_ko_tam_107917	-2.72076	10829	Bcmo1
merged_ctrl_ko_tam_62988	-2.72076	-7009	Crls1
merged_ctrl_ko_tam_88673	-2.71787	-24361	Klf14
merged_ctrl_ko_tam_91814	-2.71787	-14624	Rybp
merged_ctrl_ko_tam_49140	-2.71724	1812	U6
merged_ctrl_ko_tam_117827	-2.71387	150	Drp2
merged_ctrl_ko_tam_83632	-2.71387	-31371	Gm17696
merged_ctrl_ko_tam_109977	-2.71171	93413	AC141438.1
merged_ctrl_ko_tam_22976	-2.70775	26917	Slc38a6
merged_ctrl_ko_tam_66095	-2.70775	27742	Cdh4
merged_ctrl_ko_tam_69123	-2.70775	-2304	Gm15264
merged_ctrl_ko_tam_72659	-2.70775	11914	Gm12472
merged_ctrl_ko_tam_106320	-2.70547	4017	Nkd1
merged_ctrl_ko_tam_117103	-2.70547	-115436	4930595M18Rik
merged_ctrl_ko_tam_80173	-2.704	5928	AC112688.1
merged_ctrl_ko_tam_71347	-2.69539	-1520	Gm16325
merged_ctrl_ko_tam_106518	-2.69499	-11515	D230002A01Rik
merged_ctrl_ko_tam_110188	-2.69433	1788	Arhgap32
merged_ctrl_ko_tam_95292	-2.69433	-2663	Cxcl17
merged_ctrl_ko_tam_116852	-2.68488	-13375	Gm14730
merged_ctrl_ko_tam_23055	-2.68488	51291	Rhoj
merged_ctrl_ko_tam_60618	-2.68488	6801	Cdca7
merged_ctrl_ko_tam_60761	-2.68488	119	Gm14424
merged_ctrl_ko_tam_19339	-2.68155	47806	Gm11718
merged_ctrl_ko_tam_33484	-2.68155	-26633	Xkr6
merged_ctrl_ko_tam_8065	-2.67667	-35433	Arhgap18
merged_ctrl_ko_tam_101627	-2.6757	114146	Mgmt
merged_ctrl_ko_tam_22630	-2.67175	22330	Sstr1
merged_ctrl_ko_tam_48408	-2.67175	-7577	Arhgap28
merged_ctrl_ko_tam_60028	-2.67175	45442	Gm13497
merged_ctrl_ko_tam_74475	-2.67175	12374	Gm12846
merged_ctrl_ko_tam_110350	-2.66987	32581	9230113P08Rik
merged_ctrl_ko_tam_19736	-2.66987	21816	Slc39a11
merged_ctrl_ko_tam_99430	-2.66987	17200	Lmo1
merged_ctrl_ko_tam_113863	-2.66415	-176	Prr23a
merged_ctrl_ko_tam_26307	-2.66368	-15684	Lyst
merged_ctrl_ko_tam_117686	-2.65672	-16895	Zfp711
merged_ctrl_ko_tam_28466	-2.65486	-43224	SNORA17
merged_ctrl_ko_tam_32487	-2.65486	-47002	Cdkn3
merged_ctrl_ko_tam_80427	-2.65486	-5235	Gm5862
merged_ctrl_ko_tam_71081	-2.65251	-82216	Tspan5
merged_ctrl_ko_tam_97038	-2.65251	-86856	Nav2
merged_ctrl_ko_tam_48335	-2.64812	-16540	Rab12
merged_ctrl_ko_tam_3913	-2.6428	12573	B230209K01Rik
merged_ctrl_ko_tam_63213	-2.63493	-16104	4930444E06Rik
merged_ctrl_ko_tam_112337	-2.63236	-21608	Gm6257
merged_ctrl_ko_tam_48748	-2.63236	5087	Nlrc4
merged_ctrl_ko_tam_91090	-2.63236	50464	Kbtbd12
merged_ctrl_ko_tam_103839	-2.62767	-64527	Gm16625
merged_ctrl_ko_tam_59037	-2.62767	-2311	Ptges
merged_ctrl_ko_tam_101718	-2.6241	183790	U6
merged_ctrl_ko_tam_48839	-2.6241	37643	Fez2
merged_ctrl_ko_tam_69934	-2.6241	72539	1700095B22Rik
merged_ctrl_ko_tam_77267	-2.6241	38517	Hmgn2
merged_ctrl_ko_tam_111076	-2.62128	-39922	SNORA17
merged_ctrl_ko_tam_19366	-2.62128	16085	Helz
merged_ctrl_ko_tam_34234	-2.62128	19765	Zc3h13
merged_ctrl_ko_tam_27008	-2.61901	50971	Ppp1r3g
merged_ctrl_ko_tam_74384	-2.61901	-12193	Fggy
merged_ctrl_ko_tam_70982	-2.61713	-86457	Gm16500
merged_ctrl_ko_tam_83510	-2.6085	29036	Aff1
merged_ctrl_ko_tam_82666	-2.60087	61827	U6
merged_ctrl_ko_tam_55484	-2.59997	-5135	Myof
merged_ctrl_ko_tam_73116	-2.59997	-195142	SNORA17
merged_ctrl_ko_tam_80142	-2.59997	-714	Napepld
merged_ctrl_ko_tam_8579	-2.59997	-14263	Cd24a
merged_ctrl_ko_tam_89501	-2.59997	-28336	Osbpl3
merged_ctrl_ko_tam_18866	-2.59967	-11155	Tmem101
merged_ctrl_ko_tam_70400	-2.59967	34418	SNORA17
merged_ctrl_ko_tam_116672	-2.57924	16143	Plac1
merged_ctrl_ko_tam_32249	-2.57924	140279	Mir346
merged_ctrl_ko_tam_61	-2.57924	-110616	AC103663.1
merged_ctrl_ko_tam_82478	-2.57924	815	Slain2
merged_ctrl_ko_tam_116142	-2.57727	-6506	Gm14535
merged_ctrl_ko_tam_7542	-2.57727	-15760	Gm17280
merged_ctrl_ko_tam_79854	-2.57483	21137	Mterf
merged_ctrl_ko_tam_9354	-2.57483	45732	Atoh7
merged_ctrl_ko_tam_115177	-2.57171	-38278	Itga9
merged_ctrl_ko_tam_35957	-2.57171	826	Pop1
merged_ctrl_ko_tam_81108	-2.5698	413	Add1
merged_ctrl_ko_tam_90443	-2.56761	-40350	Tacr1
merged_ctrl_ko_tam_101817	-2.56195	5959	Ppp2r2d
merged_ctrl_ko_tam_58152	-2.55894	-7168	Gm13410
merged_ctrl_ko_tam_60963	-2.55789	-11933	Gm13702
merged_ctrl_ko_tam_19236	-2.55509	2800	Cd79b
merged_ctrl_ko_tam_51106	-2.55475	-59227	Pabpc2
merged_ctrl_ko_tam_107883	-2.54955	16235	2310061C15Rik
merged_ctrl_ko_tam_112142	-2.54955	93511	Tle3
merged_ctrl_ko_tam_21795	-2.54955	-141149	SNORA17
merged_ctrl_ko_tam_27465	-2.54955	280347	Gm5083
merged_ctrl_ko_tam_28389	-2.54955	4592	Gm10782
merged_ctrl_ko_tam_79864	-2.54955	-28063	Gm9897
merged_ctrl_ko_tam_56012	-2.5481	6214	Cwf19l1
merged_ctrl_ko_tam_43243	-2.54366	30689	SNORA2
merged_ctrl_ko_tam_68295	-2.54366	-3942	Fnip2
merged_ctrl_ko_tam_100414	-2.5429	99109	Cacng3
merged_ctrl_ko_tam_111454	-2.5429	-2595	4930550C14Rik
merged_ctrl_ko_tam_35642	-2.5429	10001	Basp1
merged_ctrl_ko_tam_93770	-2.53584	40252	Pde6h
merged_ctrl_ko_tam_116736	-2.5341	-3107	Zic3
merged_ctrl_ko_tam_35611	-2.5341	34614	C030047K22Rik
merged_ctrl_ko_tam_60490	-2.53235	5900	Gad1
merged_ctrl_ko_tam_11755	-2.53188	95550	Gm16913
merged_ctrl_ko_tam_13532	-2.53188	-12352	4930538E20Rik
merged_ctrl_ko_tam_1718	-2.53188	-25310	Gpr1
merged_ctrl_ko_tam_34536	-2.53188	44286	U1
merged_ctrl_ko_tam_57373	-2.53188	53948	SNORA44
merged_ctrl_ko_tam_76133	-2.53188	-12973	Pou3f1
merged_ctrl_ko_tam_42279	-2.53003	-44799	Mylk
merged_ctrl_ko_tam_32334	-2.52521	-181248	Nrg3
merged_ctrl_ko_tam_58550	-2.5247	-14815	AA645442
merged_ctrl_ko_tam_99633	-2.5247	172479	Galntl4
merged_ctrl_ko_tam_43225	-2.52381	229	SNORA17
merged_ctrl_ko_tam_52355	-2.52381	-42265	D730045A05Rik
merged_ctrl_ko_tam_53381	-2.52381	18935	1810055G02Rik
merged_ctrl_ko_tam_82046	-2.52381	-140311	Gm8121
merged_ctrl_ko_tam_82269	-2.52381	-5675	Chrna9
merged_ctrl_ko_tam_90925	-2.52381	17473	n-R5s164
merged_ctrl_ko_tam_64479	-2.52194	11717	U3
merged_ctrl_ko_tam_11412	-2.52102	-147416	Atp2b1
merged_ctrl_ko_tam_91199	-2.52102	30675	Chchd6
merged_ctrl_ko_tam_19384	-2.51746	-9907	7SK
merged_ctrl_ko_tam_37402	-2.51746	26932	Zc3h3
merged_ctrl_ko_tam_59514	-2.51746	-11660	Pbx3
merged_ctrl_ko_tam_117229	-2.51349	-5356	Gm371
merged_ctrl_ko_tam_71978	-2.51349	-3022	Rad54b
merged_ctrl_ko_tam_83046	-2.51349	993	Nup54
merged_ctrl_ko_tam_89672	-2.51349	-11	Jazf1
merged_ctrl_ko_tam_47036	-2.51315	3574	Gpr110
merged_ctrl_ko_tam_88276	-2.51301	52862	Foxp2
merged_ctrl_ko_tam_101426	-2.50863	-82890	Dock1
merged_ctrl_ko_tam_112306	-2.50863	-7257	Gm10653
merged_ctrl_ko_tam_11432	-2.50863	-3284	Gm16239
merged_ctrl_ko_tam_40179	-2.50863	6015	Mir148b
merged_ctrl_ko_tam_55190	-2.50863	50524	Minpp1
merged_ctrl_ko_tam_13108	-2.50548	267588	Abca13
merged_ctrl_ko_tam_75942	-2.50326	-12022	Gm12872
merged_ctrl_ko_tam_37780	-2.49792	13997	Mfng
merged_ctrl_ko_tam_51353	-2.49761	8164	Hsd17b4
merged_ctrl_ko_tam_7958	-2.49761	-50690	U6
merged_ctrl_ko_tam_109898	-2.48669	7172	Bbs9
merged_ctrl_ko_tam_41475	-2.48501	-21372	Tmem41a
merged_ctrl_ko_tam_112054	-2.48348	-81567	Gm9869
merged_ctrl_ko_tam_15809	-2.48348	-12906	Gas7
merged_ctrl_ko_tam_88013	-2.48348	-45929	Fry
merged_ctrl_ko_tam_94786	-2.47919	9387	Slc1a5
merged_ctrl_ko_tam_85600	-2.47734	22851	Dnahc10
merged_ctrl_ko_tam_44960	-2.47475	14544	Mllt4
merged_ctrl_ko_tam_68121	-2.47475	142628	Mfsd1
merged_ctrl_ko_tam_93823	-2.47475	17532	Dera
merged_ctrl_ko_tam_43079	-2.47093	140379	U1
merged_ctrl_ko_tam_71549	-2.47093	-11695	Gm10042
merged_ctrl_ko_tam_76742	-2.47093	-13811	Gm12967
merged_ctrl_ko_tam_88325	-2.47093	-12022	Asz1
merged_ctrl_ko_tam_116145	-2.46993	1187	Gm16481
merged_ctrl_ko_tam_34559	-2.46625	8088	Diap3
merged_ctrl_ko_tam_21614	-2.46523	-5707	Gm17680
merged_ctrl_ko_tam_113883	-2.46467	15577	Gm1123
merged_ctrl_ko_tam_79791	-2.46467	500	Sdf4
merged_ctrl_ko_tam_61112	-2.46174	-405	C1qtnf4
merged_ctrl_ko_tam_27579	-2.46099	-12135	Nup153
merged_ctrl_ko_tam_72595	-2.46099	-3842	Gm12394
merged_ctrl_ko_tam_94227	-2.46099	6559	Tm7sf3
merged_ctrl_ko_tam_19287	-2.45909	-4467	Pecam1
merged_ctrl_ko_tam_83637	-2.45909	11294	Zfp644
merged_ctrl_ko_tam_116214	-2.45292	-15959	Kdm6a
merged_ctrl_ko_tam_116799	-2.45292	97443	4930447F04Rik
merged_ctrl_ko_tam_83505	-2.45292	-505	Aff1
merged_ctrl_ko_tam_28684	-2.45282	4687	Fam75d3
merged_ctrl_ko_tam_64227	-2.45282	41706	Ctnnbl1
merged_ctrl_ko_tam_71746	-2.45282	-14055	Gm11797
merged_ctrl_ko_tam_35298	-2.44768	-101541	Ptger4
merged_ctrl_ko_tam_24481	-2.44623	-2982	U3
merged_ctrl_ko_tam_53637	-2.44472	1868	Rnaseh2c
merged_ctrl_ko_tam_104463	-2.44374	-161507	Fat1
merged_ctrl_ko_tam_112795	-2.44374	100764	F830001A07Rik
merged_ctrl_ko_tam_17579	-2.44374	-16593	SCARNA3
merged_ctrl_ko_tam_28497	-2.44374	262040	Spock1
merged_ctrl_ko_tam_47626	-2.44374	28862	7SK
merged_ctrl_ko_tam_57338	-2.44374	-22697	2700078E11Rik
merged_ctrl_ko_tam_7276	-2.44374	-13195	4631405K08Rik
merged_ctrl_ko_tam_80408	-2.44374	-5611	Actr3b
merged_ctrl_ko_tam_87724	-2.44374	-43724	Gm15633
merged_ctrl_ko_tam_9721	-2.44374	-12227	Upb1
merged_ctrl_ko_tam_29460	-2.44307	-63325	Arrdc3
merged_ctrl_ko_tam_110354	-2.44282	72214	Gm5916
merged_ctrl_ko_tam_13951	-2.44061	-9444	Slit3
merged_ctrl_ko_tam_8884	-2.44061	-30393	Sh3rf3
merged_ctrl_ko_tam_85667	-2.439	29842	Scarb1
merged_ctrl_ko_tam_112659	-2.43656	-28228	Herc1
merged_ctrl_ko_tam_54491	-2.43656	8795	7SK
merged_ctrl_ko_tam_6451	-2.43656	-66940	Ccdc121
merged_ctrl_ko_tam_72735	-2.43656	-19215	Gm12455
merged_ctrl_ko_tam_54426	-2.43581	494	Gcnt1
merged_ctrl_ko_tam_60238	-2.43581	-2747	Gm13574
merged_ctrl_ko_tam_15079	-2.43166	-4484	Gm12244
merged_ctrl_ko_tam_118153	-2.43074	-6259	Iqsec2
merged_ctrl_ko_tam_91686	-2.43074	59884	Foxp1
merged_ctrl_ko_tam_107652	-2.42929	-3010	Chst5
merged_ctrl_ko_tam_52018	-2.42805	-5663	Alpk2
merged_ctrl_ko_tam_106902	-2.42593	-4949	Mir1186b
merged_ctrl_ko_tam_107896	-2.42593	6191	Gcsh
merged_ctrl_ko_tam_113055	-2.42593	14301	Pygo1
merged_ctrl_ko_tam_67446	-2.42189	-13921	Slc25a31
merged_ctrl_ko_tam_6801	-2.42189	-143434	Esrrg
merged_ctrl_ko_tam_59520	-2.4215	13982	Gm13408
merged_ctrl_ko_tam_12057	-2.41603	49368	Gns
merged_ctrl_ko_tam_31786	-2.41603	-37767	Dcp1a
merged_ctrl_ko_tam_85476	-2.41603	-9195	Diablo
merged_ctrl_ko_tam_58055	-2.41172	23743	Etl4
merged_ctrl_ko_tam_64520	-2.41172	-16278	U1
merged_ctrl_ko_tam_80530	-2.41172	49318	Gm5551
merged_ctrl_ko_tam_82207	-2.41172	51970	Fam114a1
merged_ctrl_ko_tam_83120	-2.41172	-28082	Ccng2
merged_ctrl_ko_tam_19831	-2.41059	8382	1700092K14Rik
merged_ctrl_ko_tam_56029	-2.40858	8180	Mir5114
merged_ctrl_ko_tam_11527	-2.40822	-24167	Pawr
merged_ctrl_ko_tam_26879	-2.40822	-2122	RNaseP_nuc
merged_ctrl_ko_tam_2891	-2.40822	78129	7SK
merged_ctrl_ko_tam_56672	-2.40822	29679	Gm16298
merged_ctrl_ko_tam_82224	-2.40822	19725	Rfc1
merged_ctrl_ko_tam_96216	-2.40822	144993	Zfp536
merged_ctrl_ko_tam_99550	-2.40822	-47696	Ampd3
merged_ctrl_ko_tam_110543	-2.40534	-36631	U6
merged_ctrl_ko_tam_35026	-2.40534	113364	Rap2a
merged_ctrl_ko_tam_20617	-2.40292	-905	Rptor
merged_ctrl_ko_tam_62728	-2.40292	-56589	Tgm3
merged_ctrl_ko_tam_63476	-2.40292	-18641	Gm14130
merged_ctrl_ko_tam_87554	-2.40086	12794	Trrap
merged_ctrl_ko_tam_96094	-2.39618	27202	Pdcd5
merged_ctrl_ko_tam_117862	-2.38949	-13529	Gm15022
merged_ctrl_ko_tam_20876	-2.38949	-41868	Gm12589
merged_ctrl_ko_tam_31032	-2.38949	-112057	Thrb
merged_ctrl_ko_tam_9312	-2.38949	-1260	2510003E04Rik
merged_ctrl_ko_tam_5727	-2.38778	13381	Gm6286
merged_ctrl_ko_tam_117555	-2.38643	9253	Mir421
merged_ctrl_ko_tam_1540	-2.38643	-28351	Bzw1
merged_ctrl_ko_tam_19636	-2.38643	-3923	Gm11681
merged_ctrl_ko_tam_42013	-2.38643	10453	Lrrc33
merged_ctrl_ko_tam_116758	-2.38535	21098	Rpl7l1-ps1
merged_ctrl_ko_tam_34475	-2.38535	4768	Zfp957
merged_ctrl_ko_tam_37201	-2.38535	-97271	Gm628
merged_ctrl_ko_tam_47044	-2.38535	19255	Gpr116
merged_ctrl_ko_tam_9382	-2.38535	182420	1110002J07Rik
merged_ctrl_ko_tam_23849	-2.38445	16144	Jdp2
merged_ctrl_ko_tam_57623	-2.38445	-520	Cdc123
merged_ctrl_ko_tam_86432	-2.38445	18934	Hip1
merged_ctrl_ko_tam_78005	-2.3837	6506	Minos1
merged_ctrl_ko_tam_27317	-2.38203	-3197	9530008L14Rik
merged_ctrl_ko_tam_83750	-2.3678	2666	Gm10086
merged_ctrl_ko_tam_5366	-2.36636	28607	1700057K13Rik
merged_ctrl_ko_tam_110164	-2.36504	129337	Barx2
merged_ctrl_ko_tam_113175	-2.36326	42971	Hcrtr2
merged_ctrl_ko_tam_117921	-2.36326	-104314	Gm15000
merged_ctrl_ko_tam_70983	-2.36326	-51013	Bank1
merged_ctrl_ko_tam_92102	-2.36326	-2990	Gm6134
merged_ctrl_ko_tam_109535	-2.3621	-9734	Hephl1
merged_ctrl_ko_tam_111638	-2.3621	17885	mmu-mir-2134-4
merged_ctrl_ko_tam_38929	-2.3621	301651	Fam19a5
merged_ctrl_ko_tam_40472	-2.3621	-7525	Cldn26
merged_ctrl_ko_tam_74508	-2.3621	19096	Gm12681
merged_ctrl_ko_tam_7761	-2.3621	5623	Gm4922
merged_ctrl_ko_tam_98593	-2.3621	29404	Fzd4
merged_ctrl_ko_tam_5427	-2.3607	-7587	Gm10530
merged_ctrl_ko_tam_71389	-2.3607	-185468	Rpsa-ps10
merged_ctrl_ko_tam_73259	-2.3607	25091	Gm12496
merged_ctrl_ko_tam_81870	-2.3607	108392	Dhx15
merged_ctrl_ko_tam_91953	-2.3607	19040	Itpr1
merged_ctrl_ko_tam_33412	-2.35896	8443	U6
merged_ctrl_ko_tam_34788	-2.35675	-83679	SNORA17
merged_ctrl_ko_tam_52207	-2.34735	133123	D18Ertd653e
merged_ctrl_ko_tam_105705	-2.3468	49081	Smad1
merged_ctrl_ko_tam_28982	-2.3468	5809	Adcy2
merged_ctrl_ko_tam_69052	-2.3468	6296	Flg2
merged_ctrl_ko_tam_116013	-2.34448	75403	Gm4906
merged_ctrl_ko_tam_7352	-2.34175	-371031	Rgs17
merged_ctrl_ko_tam_50237	-2.33925	13277	Rnf125
merged_ctrl_ko_tam_30998	-2.33848	15229	Ngly1
merged_ctrl_ko_tam_31420	-2.33848	-105292	Gm10398
merged_ctrl_ko_tam_44983	-2.33848	-31804	Smoc2
merged_ctrl_ko_tam_4578	-2.33848	4	Chi3l1
merged_ctrl_ko_tam_49445	-2.33848	-84946	SNORA17
merged_ctrl_ko_tam_60839	-2.33848	50841	Pde11a
merged_ctrl_ko_tam_63242	-2.33848	-20063	Zfp133-ps
merged_ctrl_ko_tam_76982	-2.33848	25442	Gm12962
merged_ctrl_ko_tam_99707	-2.33848	-10167	Mical2
merged_ctrl_ko_tam_95224	-2.3345	-20562	Atp1a3
merged_ctrl_ko_tam_101678	-2.3345	-29389	Ebf3
merged_ctrl_ko_tam_47074	-2.3345	69936	Rcan2
merged_ctrl_ko_tam_5319	-2.3345	-8993	9430070O13Rik
merged_ctrl_ko_tam_62387	-2.3345	37143	Gm13994
merged_ctrl_ko_tam_96419	-2.3345	23691	Zfp715
merged_ctrl_ko_tam_97385	-2.3345	6566	Tjp1
merged_ctrl_ko_tam_45433	-2.32956	-1689	Mapk8ip3
merged_ctrl_ko_tam_100818	-2.32832	12517	Zfp629
merged_ctrl_ko_tam_7502	-2.32832	-229726	Tab2
merged_ctrl_ko_tam_12313	-2.32743	17174	Kif5a
merged_ctrl_ko_tam_14097	-2.32446	97162	Gabrb2
merged_ctrl_ko_tam_62773	-2.32446	-144	Cpxm1
merged_ctrl_ko_tam_79219	-2.32446	126690	Camta1
merged_ctrl_ko_tam_53803	-2.32325	-25981	Hmgb1-ps4
merged_ctrl_ko_tam_80448	-2.32325	-124475	4930584F24Rik
merged_ctrl_ko_tam_33644	-2.31991	-78486	Pnoc
merged_ctrl_ko_tam_55241	-2.31991	-8628	Gm8978
merged_ctrl_ko_tam_9719	-2.31991	-31370	Upb1
merged_ctrl_ko_tam_21546	-2.3185	11	5730507C01Rik
merged_ctrl_ko_tam_50695	-2.31831	-12639	Ctnna1
merged_ctrl_ko_tam_11478	-2.31446	31822	SNORA17
merged_ctrl_ko_tam_2553	-2.31446	-8491	1700019O17Rik
merged_ctrl_ko_tam_52662	-2.31446	-53267	Skor2
merged_ctrl_ko_tam_48689	-2.31426	-65432	Capn13
merged_ctrl_ko_tam_57012	-2.3096	-27284	Afap1l2
merged_ctrl_ko_tam_104680	-2.30782	-29896	Dctd
merged_ctrl_ko_tam_51982	-2.30782	28046	Nedd4l
merged_ctrl_ko_tam_57364	-2.30782	11565	Grk5
merged_ctrl_ko_tam_64342	-2.30782	-17208	AL663077.1
merged_ctrl_ko_tam_69862	-2.30782	33441	U6
merged_ctrl_ko_tam_74182	-2.30782	5728	Rps6
merged_ctrl_ko_tam_78930	-2.30782	1053	Clstn1
merged_ctrl_ko_tam_15113	-2.30416	10607	Gemin5
merged_ctrl_ko_tam_54367	-2.30416	-20123	Rpl37-ps1
merged_ctrl_ko_tam_71723	-2.30416	-12481	SNORA17
merged_ctrl_ko_tam_48483	-2.30192	19210	7SK
merged_ctrl_ko_tam_10816	-2.30067	-2684	U7
merged_ctrl_ko_tam_25800	-2.29954	-4902	Ighv5-15
merged_ctrl_ko_tam_8940	-2.29954	-468	Gm17059
merged_ctrl_ko_tam_101538	-2.29773	-107727	Mki67
merged_ctrl_ko_tam_47392	-2.29773	22232	7SK
merged_ctrl_ko_tam_56737	-2.29773	364178	Adra2a
merged_ctrl_ko_tam_80663	-2.29773	10079	7SK
merged_ctrl_ko_tam_83419	-2.29773	-34989	Cds1
merged_ctrl_ko_tam_56552	-2.29668	360458	Xpnpep1
merged_ctrl_ko_tam_40664	-2.29599	-14987	Gm15558
merged_ctrl_ko_tam_54405	-2.29599	-20004	Foxb2
merged_ctrl_ko_tam_37773	-2.29101	-11593	Elfn2
merged_ctrl_ko_tam_101335	-2.29063	-233342	Ctbp2
merged_ctrl_ko_tam_63785	-2.29063	48086	Commd7
merged_ctrl_ko_tam_64555	-2.29063	-4903	Gm11454
merged_ctrl_ko_tam_86032	-2.29063	-1552	Asl
merged_ctrl_ko_tam_104194	-2.29003	13267	Gm9951
merged_ctrl_ko_tam_31883	-2.29003	9174	Sh3bp5
merged_ctrl_ko_tam_33161	-2.29003	-3074	1700129C05Rik
merged_ctrl_ko_tam_66459	-2.29003	17306	4930555M17Rik
merged_ctrl_ko_tam_75132	-2.29003	3217	Txndc12
merged_ctrl_ko_tam_81459	-2.29003	-20003	Crmp1
merged_ctrl_ko_tam_9707	-2.29003	-20272	Specc1l
merged_ctrl_ko_tam_115866	-2.28895	-77	Gpkow
merged_ctrl_ko_tam_24225	-2.28895	27469	Rpl30-ps8
merged_ctrl_ko_tam_86313	-2.28655	-21302	Limk1
merged_ctrl_ko_tam_115761	-2.28128	-41158	Limd1
merged_ctrl_ko_tam_26120	-2.28063	-25314	Gm10029
merged_ctrl_ko_tam_63095	-2.28063	-43807	Gm14070
merged_ctrl_ko_tam_53190	-2.27804	65187	Tshz1
merged_ctrl_ko_tam_109287	-2.27522	-144569	Gria4
merged_ctrl_ko_tam_111305	-2.27522	-206033	U6
merged_ctrl_ko_tam_335	-2.27522	-26926	Pi15
merged_ctrl_ko_tam_39865	-2.27522	-33196	Scn8a
merged_ctrl_ko_tam_50471	-2.27522	-3022	Syt4
merged_ctrl_ko_tam_61056	-2.27522	2514	Olfr1024
merged_ctrl_ko_tam_69032	-2.27522	-33735	Sprr4
merged_ctrl_ko_tam_75016	-2.27522	-30489	Glis1
merged_ctrl_ko_tam_103806	-2.27141	-75880	Zmat4
merged_ctrl_ko_tam_21275	-2.27141	-23035	U6
merged_ctrl_ko_tam_25793	-2.27141	-2041	Ighd4-1
merged_ctrl_ko_tam_80112	-2.27141	386	Ccdc146
merged_ctrl_ko_tam_113072	-2.26889	17570	Rsl24d1
merged_ctrl_ko_tam_115821	-2.26889	49759	Bmp15
merged_ctrl_ko_tam_25839	-2.26889	6780	U6
merged_ctrl_ko_tam_73117	-2.26889	-139411	SNORA17
merged_ctrl_ko_tam_9827	-2.26848	-10692	Prmt2
merged_ctrl_ko_tam_113159	-2.26519	41859	Leo1
merged_ctrl_ko_tam_44715	-2.26519	-174299	Pabpc6
merged_ctrl_ko_tam_57380	-2.26519	42494	Zfp950
merged_ctrl_ko_tam_58991	-2.26519	-27096	Cstad
merged_ctrl_ko_tam_98578	-2.26519	89509	Tmem135
merged_ctrl_ko_tam_39554	-2.26268	3916	Olfr282
merged_ctrl_ko_tam_52591	-2.26268	15117	Zbtb7c
merged_ctrl_ko_tam_10297	-2.26095	24	Sbno2
merged_ctrl_ko_tam_2507	-2.26087	10656	Spata3
merged_ctrl_ko_tam_57778	-2.25382	-9170	Gm10852
merged_ctrl_ko_tam_60098	-2.25292	-23877	Gm13527
merged_ctrl_ko_tam_73867	-2.25292	-2427	U1
merged_ctrl_ko_tam_81705	-2.25292	-54285	U7
merged_ctrl_ko_tam_112601	-2.25234	3621	Zfp609
merged_ctrl_ko_tam_27261	-2.25234	38018	Gcnt2
merged_ctrl_ko_tam_29838	-2.25234	66982	Iqgap2
merged_ctrl_ko_tam_71774	-2.25234	-15936	Tox
merged_ctrl_ko_tam_91026	-2.25234	-39665	Gata2
merged_ctrl_ko_tam_9618	-2.25234	-18670	Gm15647
merged_ctrl_ko_tam_1930	-2.25193	22017	Rpl37a
merged_ctrl_ko_tam_116929	-2.25163	8238	Atp2b3
merged_ctrl_ko_tam_33183	-2.25121	-11559	Cdadc1
merged_ctrl_ko_tam_54128	-2.24415	6826	Lrrc10b
merged_ctrl_ko_tam_96549	-2.24348	-404	Shank1
merged_ctrl_ko_tam_108955	-2.24262	11159	Tsnax
merged_ctrl_ko_tam_87931	-2.24262	6454	n-R5s180
merged_ctrl_ko_tam_112854	-2.24148	-29820	Bnip2
merged_ctrl_ko_tam_53147	-2.23991	676	U1
merged_ctrl_ko_tam_6603	-2.23991	228608	Dusp10
merged_ctrl_ko_tam_80455	-2.23991	46589	Dpp6
merged_ctrl_ko_tam_91651	-2.23991	-2938	Frmd4b
merged_ctrl_ko_tam_87361	-2.23761	2963	Zfp316
merged_ctrl_ko_tam_4028	-2.23757	103129	Nckap5
merged_ctrl_ko_tam_48526	-2.23757	6954	Gm16724
merged_ctrl_ko_tam_88107	-2.23219	93920	Samd9l
merged_ctrl_ko_tam_109408	-2.22973	-821735	5S_rRNA
merged_ctrl_ko_tam_76389	-2.22973	7338	Ncdn
merged_ctrl_ko_tam_44387	-2.22909	-11705	Gm15599
merged_ctrl_ko_tam_17464	-2.22832	11859	1700125H20Rik
merged_ctrl_ko_tam_4978	-2.22728	-330505	Gm9931
merged_ctrl_ko_tam_94971	-2.22728	269	Ercc1
merged_ctrl_ko_tam_95282	-2.22728	9754	Megf8
merged_ctrl_ko_tam_117157	-2.22467	-22640	Mageb1
merged_ctrl_ko_tam_118222	-2.22467	29687	Gm15144
merged_ctrl_ko_tam_30932	-2.22467	46772	Sntn
merged_ctrl_ko_tam_46958	-2.22467	28660	Gm20410
merged_ctrl_ko_tam_86185	-2.22467	-297202	Gm10051
merged_ctrl_ko_tam_47217	-2.22414	29519	Gm16862
merged_ctrl_ko_tam_52983	-2.22089	301846	U6
merged_ctrl_ko_tam_4637	-2.21997	-14705	Syt2
merged_ctrl_ko_tam_56743	-2.21997	460503	Adra2a
merged_ctrl_ko_tam_55237	-2.2171	13899	Rnls
merged_ctrl_ko_tam_117394	-2.21417	71134	Eda
merged_ctrl_ko_tam_22151	-2.21417	-35102	Atxn7l1
merged_ctrl_ko_tam_60629	-2.21417	-14990	8430437L04Rik
merged_ctrl_ko_tam_63071	-2.21417	-29937	Jag1
merged_ctrl_ko_tam_48262	-2.21217	4345	Ppp4r1
merged_ctrl_ko_tam_67352	-2.2109	-2797	Fgf2
merged_ctrl_ko_tam_74130	-2.2109	-13167	Gm12417
merged_ctrl_ko_tam_95656	-2.2109	11375	Dpf1
merged_ctrl_ko_tam_69556	-2.20556	-3523	7SK
merged_ctrl_ko_tam_88282	-2.20556	43336	Gm15473
merged_ctrl_ko_tam_112545	-2.20547	-4094	Gm514
merged_ctrl_ko_tam_27388	-2.20547	29221	Gfod1
merged_ctrl_ko_tam_52668	-2.20547	-8204	Skor2
merged_ctrl_ko_tam_7791	-2.20547	99648	Olig3
merged_ctrl_ko_tam_117959	-2.20542	-22435	Frmpd3
merged_ctrl_ko_tam_67574	-2.20542	-108841	Ccrn4l
merged_ctrl_ko_tam_99836	-2.20542	-24475	Spon1
merged_ctrl_ko_tam_55384	-2.20538	14106	Btaf1
merged_ctrl_ko_tam_16420	-2.19952	22451	Aspa
merged_ctrl_ko_tam_49832	-2.19952	-4430	Colec12
merged_ctrl_ko_tam_106075	-2.19813	-63777	Dnaja2
merged_ctrl_ko_tam_20628	-2.19813	27755	Rptor
merged_ctrl_ko_tam_73658	-2.19813	18623	Fkbp15
merged_ctrl_ko_tam_55307	-2.19602	-9035	AC119801.1
merged_ctrl_ko_tam_104402	-2.19585	9597	Adam24
merged_ctrl_ko_tam_113942	-2.19585	19953	Sox14
merged_ctrl_ko_tam_26144	-2.19585	131644	Wdr37
merged_ctrl_ko_tam_45166	-2.19585	7336	Vmn2r100
merged_ctrl_ko_tam_45631	-2.19585	-49037	Hba-ps4
merged_ctrl_ko_tam_72141	-2.19585	18207	Gm11885
merged_ctrl_ko_tam_75230	-2.19585	-24173	Gm12817
merged_ctrl_ko_tam_80208	-2.19585	4979	Rint1
merged_ctrl_ko_tam_8712	-2.19585	-490882	SNORA25
merged_ctrl_ko_tam_116932	-2.19433	11457	Atp2b3
merged_ctrl_ko_tam_114473	-2.19187	-19730	Bsn
merged_ctrl_ko_tam_28411	-2.19187	-17095	Fbxl21
merged_ctrl_ko_tam_51917	-2.19187	29422	U6
merged_ctrl_ko_tam_64447	-2.19187	9278	Plcg1
merged_ctrl_ko_tam_104818	-2.18797	3677	BC030500
merged_ctrl_ko_tam_28695	-2.18797	-12379	1700014D04Rik
merged_ctrl_ko_tam_51170	-2.18797	-69937	Gpr151
merged_ctrl_ko_tam_60700	-2.18797	10187	Chrna1
merged_ctrl_ko_tam_6808	-2.18797	-48470	Esrrg
merged_ctrl_ko_tam_6960	-2.18797	57395	AC124613.1
merged_ctrl_ko_tam_95708	-2.18797	2785	Zfp420
merged_ctrl_ko_tam_39556	-2.18645	7401	Lalba
merged_ctrl_ko_tam_52841	-2.18645	-29409	Gm10528
merged_ctrl_ko_tam_87984	-2.18645	-296	B3galtl
merged_ctrl_ko_tam_37631	-2.18559	-20844	Apol11b
merged_ctrl_ko_tam_53907	-2.18188	6329	Rab11b-ps2
merged_ctrl_ko_tam_101697	-2.18145	82893	Glrx3
merged_ctrl_ko_tam_102884	-2.18145	20849	Lig4
merged_ctrl_ko_tam_25806	-2.18145	3018	Ighv1-31
merged_ctrl_ko_tam_75773	-2.18145	84007	Hivep3
merged_ctrl_ko_tam_80625	-2.18145	-297323	Rnf32
merged_ctrl_ko_tam_94206	-2.18145	-47727	Itpr2
merged_ctrl_ko_tam_97872	-2.18145	49363	7SK
merged_ctrl_ko_tam_5986	-2.18088	447	Slamf1
merged_ctrl_ko_tam_5989	-2.17756	19861	Slamf6
merged_ctrl_ko_tam_105716	-2.17596	-48707	Smad1
merged_ctrl_ko_tam_5890	-2.17596	-31823	U6
merged_ctrl_ko_tam_69557	-2.17596	-32794	7SK
merged_ctrl_ko_tam_49949	-2.17387	-32413	Cables1
merged_ctrl_ko_tam_70323	-2.17387	12127	Cdc14a
merged_ctrl_ko_tam_81971	-2.17387	10170	Slc34a2
merged_ctrl_ko_tam_32583	-2.17282	178514	Ktn1
merged_ctrl_ko_tam_12227	-2.17128	347285	AC153489.1
merged_ctrl_ko_tam_34875	-2.17128	63307	Dct
merged_ctrl_ko_tam_36603	-2.17128	-31559	Fer1l6
merged_ctrl_ko_tam_59889	-2.17128	8424	Gm13506
merged_ctrl_ko_tam_71519	-2.17128	-72500	7SK
merged_ctrl_ko_tam_8396	-2.17057	-7685	Ccdc162
merged_ctrl_ko_tam_112078	-2.16783	253225	Gm10655
merged_ctrl_ko_tam_57178	-2.16761	-60439	Pnlip
merged_ctrl_ko_tam_12180	-2.16723	-81800	U2
merged_ctrl_ko_tam_77835	-2.16723	-24036	Ece1
merged_ctrl_ko_tam_99008	-2.16723	-19818	F730035P03Rik
merged_ctrl_ko_tam_39329	-2.16645	-36575	D030018L15Rik
merged_ctrl_ko_tam_64709	-2.16645	191	Svs5
merged_ctrl_ko_tam_31026	-2.16129	-415769	Rarb
merged_ctrl_ko_tam_49877	-2.16129	23914	Mib1
merged_ctrl_ko_tam_54249	-2.15785	400	Gm6365
merged_ctrl_ko_tam_56570	-2.15785	112507	Xpnpep1
merged_ctrl_ko_tam_76039	-2.15785	-10605	Gm12903
merged_ctrl_ko_tam_104289	-2.15702	-45622	Eri1
merged_ctrl_ko_tam_10698	-2.15702	-32751	Appl2
merged_ctrl_ko_tam_15026	-2.15702	17405	Mfap3
merged_ctrl_ko_tam_32551	-2.15702	14699	Dlgap5
merged_ctrl_ko_tam_36017	-2.15702	-6667	Rgs22
merged_ctrl_ko_tam_52640	-2.15702	-255914	Skor2
merged_ctrl_ko_tam_80064	-2.15702	180797	SNORA17
merged_ctrl_ko_tam_117665	-2.1554	218361	Gm4991
merged_ctrl_ko_tam_107769	-2.15344	-84068	5S_rRNA
merged_ctrl_ko_tam_111616	-2.15344	20860	Rcn2
merged_ctrl_ko_tam_15251	-2.15344	29010	Snap47
merged_ctrl_ko_tam_96425	-2.15344	-882	Siglecg
merged_ctrl_ko_tam_104424	-2.1513	78	Gm16348
merged_ctrl_ko_tam_50182	-2.15039	-25632	Dsg1c
merged_ctrl_ko_tam_55594	-2.15039	19271	Pdlim1
merged_ctrl_ko_tam_67027	-2.15039	9547	Mecom
merged_ctrl_ko_tam_95483	-2.15039	14336	9530053A07Rik
merged_ctrl_ko_tam_109325	-2.14546	-11619	Mmp13
merged_ctrl_ko_tam_38342	-2.14546	-49178	A4galt
merged_ctrl_ko_tam_43471	-2.14546	2972	Gm7831
merged_ctrl_ko_tam_526	-2.14546	-92573	Gm10307
merged_ctrl_ko_tam_95251	-2.14344	-12057	RP24-312B12.1
merged_ctrl_ko_tam_54801	-2.14006	73679	Kank1
merged_ctrl_ko_tam_10651	-2.13643	-38130	U6
merged_ctrl_ko_tam_13172	-2.13643	-64938	Gm12002
merged_ctrl_ko_tam_63426	-2.13643	-26043	U6
merged_ctrl_ko_tam_7244	-2.13643	5604	Hsd11b1
merged_ctrl_ko_tam_88661	-2.13643	-8788	Gm14528
merged_ctrl_ko_tam_89723	-2.13643	-12806	Gm16499
merged_ctrl_ko_tam_99775	-2.13643	43597	Rassf10
merged_ctrl_ko_tam_5785	-2.13617	32	Rxrg
merged_ctrl_ko_tam_56846	-2.13412	33943	4930552P12Rik
merged_ctrl_ko_tam_104006	-2.1341	613	7SK
merged_ctrl_ko_tam_79928	-2.1341	24416	Sri
merged_ctrl_ko_tam_113649	-2.13218	-18877	Atp1b3
merged_ctrl_ko_tam_19445	-2.13218	8100	Ccdc46
merged_ctrl_ko_tam_33822	-2.13218	43551	SNORA17
merged_ctrl_ko_tam_41331	-2.13218	4281	RP24-106J5.3
merged_ctrl_ko_tam_41653	-2.13218	-156368	Lpp
merged_ctrl_ko_tam_49487	-2.13218	-67007	Kcnk12
merged_ctrl_ko_tam_54804	-2.13218	-14349	Kank1
merged_ctrl_ko_tam_65541	-2.13218	12620	Dok5
merged_ctrl_ko_tam_87904	-2.13218	2220	Gm15410
merged_ctrl_ko_tam_88856	-2.13218	8221	Akr1b10
merged_ctrl_ko_tam_104969	-2.13056	54265	U6atac
merged_ctrl_ko_tam_10593	-2.13056	-4761	Glt8d2
merged_ctrl_ko_tam_15445	-2.13056	-27205	Tnfrsf13b
merged_ctrl_ko_tam_26634	-2.13056	-3273	Gpld1
merged_ctrl_ko_tam_29271	-2.13056	-6694	Tert
merged_ctrl_ko_tam_35873	-2.13056	17177	Fam173b
merged_ctrl_ko_tam_69315	-2.13056	3734	Ankrd35
merged_ctrl_ko_tam_108546	-2.12919	120038	Banp
merged_ctrl_ko_tam_118300	-2.12919	19344	Gja6
merged_ctrl_ko_tam_4645	-2.12919	24209	Ppp1r12b
merged_ctrl_ko_tam_109558	-2.12801	-26747	BC017612
merged_ctrl_ko_tam_51267	-2.12801	27776	Mospd4
merged_ctrl_ko_tam_40612	-2.12698	34957	Tekt5
merged_ctrl_ko_tam_33009	-2.12607	2463	Mcpt2
merged_ctrl_ko_tam_95981	-2.12607	-15321	Chst8
merged_ctrl_ko_tam_29652	-2.12392	70930	Mtx3
merged_ctrl_ko_tam_5969	-2.12392	1779	Gm9765
merged_ctrl_ko_tam_62266	-2.12392	2459	Strc
merged_ctrl_ko_tam_84773	-2.12334	16703	Nos1
merged_ctrl_ko_tam_116482	-2.1219	9330	Gm14578
merged_ctrl_ko_tam_69682	-2.11023	-9043	Slc22a15
merged_ctrl_ko_tam_106867	-2.10905	-9672	Ccdc113
merged_ctrl_ko_tam_112628	-2.10905	6615	Fam96a
merged_ctrl_ko_tam_66820	-2.10905	-78588	RNaseP_nuc
merged_ctrl_ko_tam_33339	-2.10889	-188576	Mir1196
merged_ctrl_ko_tam_86148	-2.1087	-177324	Auts2
merged_ctrl_ko_tam_55212	-2.10826	52656	Pten
merged_ctrl_ko_tam_55999	-2.10826	12315	Cyp2c44
merged_ctrl_ko_tam_6538	-2.10826	61817	Susd4
merged_ctrl_ko_tam_107497	-2.10799	-6413	Ftsjd1
merged_ctrl_ko_tam_31470	-2.10799	112097	Gm17716
merged_ctrl_ko_tam_11717	-2.10768	-10202	Ptprr
merged_ctrl_ko_tam_31005	-2.10768	15513	Top2b
merged_ctrl_ko_tam_54214	-2.10768	-7784	Ms4a15
merged_ctrl_ko_tam_72853	-2.10768	-11586	Gm12408
merged_ctrl_ko_tam_99928	-2.10768	285870	7SK
merged_ctrl_ko_tam_103094	-2.10732	14549	1700018L24Rik
merged_ctrl_ko_tam_586	-2.10732	911	Mir5103
merged_ctrl_ko_tam_65829	-2.10732	14269	Gm14371
merged_ctrl_ko_tam_86413	-2.10732	-4695	Pom121
merged_ctrl_ko_tam_32270	-2.1069	-327516	Grid1
merged_ctrl_ko_tam_47070	-2.1069	-18811	Rcan2
merged_ctrl_ko_tam_50374	-2.1069	-1387	7SK
merged_ctrl_ko_tam_5463	-2.1069	33413	SNORA17
merged_ctrl_ko_tam_9581	-2.1069	14283	2310015B20Rik
merged_ctrl_ko_tam_45338	-2.10639	-24714	AC117577.1
merged_ctrl_ko_tam_57224	-2.10639	-2615	4930506M07Rik
merged_ctrl_ko_tam_66355	-2.10639	-2028	Rtel1
merged_ctrl_ko_tam_83282	-2.10639	-19920	SNORD33
merged_ctrl_ko_tam_97320	-2.10639	-48039	Apba2
merged_ctrl_ko_tam_98067	-2.10639	15448	Polg
merged_ctrl_ko_tam_110880	-2.10578	-1174	Mll1
merged_ctrl_ko_tam_117706	-2.10578	-39280	Gm4915
merged_ctrl_ko_tam_16650	-2.10578	19885	Vps53
merged_ctrl_ko_tam_50595	-2.10578	94440	AC150277.1
merged_ctrl_ko_tam_57846	-2.10578	-101747	C1ql3
merged_ctrl_ko_tam_70761	-2.10578	21800	Agxt2l1
merged_ctrl_ko_tam_7429	-2.10578	41028	Plekhg1
merged_ctrl_ko_tam_88444	-2.10578	197265	U1
merged_ctrl_ko_tam_26452	-2.10502	49914	U1
merged_ctrl_ko_tam_7876	-2.10502	-9672	Ahi1
merged_ctrl_ko_tam_114089	-2.10405	-43595	Amotl2
merged_ctrl_ko_tam_20370	-2.09715	19753	Gm11726
merged_ctrl_ko_tam_36210	-2.09648	-2264	Odf1
merged_ctrl_ko_tam_98369	-2.09493	4956	Tm6sf1
merged_ctrl_ko_tam_112634	-2.09404	15245	Dapk2
merged_ctrl_ko_tam_115829	-2.09404	-14891	Dgkk
merged_ctrl_ko_tam_18626	-2.09404	46	Krt17
merged_ctrl_ko_tam_101925	-2.09305	7102	Nkx6-2
merged_ctrl_ko_tam_51948	-2.09194	-22680	Nars
merged_ctrl_ko_tam_54871	-2.09194	-22286	Smarca2
merged_ctrl_ko_tam_61656	-2.0907	6636	Nat10
merged_ctrl_ko_tam_6535	-2.0907	37112	Susd4
merged_ctrl_ko_tam_21367	-2.08929	81871	Lpin1
merged_ctrl_ko_tam_84216	-2.08929	-39843	Wscd2
merged_ctrl_ko_tam_87582	-2.08929	-1267	Arpc1b
merged_ctrl_ko_tam_97982	-2.08929	20067	Det1
merged_ctrl_ko_tam_37977	-2.08867	24540	Snord83b
merged_ctrl_ko_tam_57926	-2.08769	-52025	Plxdc2
merged_ctrl_ko_tam_26798	-2.08584	33895	SNORA40
merged_ctrl_ko_tam_52812	-2.08584	-14959	Gm6133
merged_ctrl_ko_tam_55280	-2.08584	2675	Ifit1
merged_ctrl_ko_tam_75225	-2.08584	636	Slc5a9
merged_ctrl_ko_tam_91320	-2.08584	-8688	Nup210
merged_ctrl_ko_tam_106397	-2.08369	-73058	Gm5356
merged_ctrl_ko_tam_3258	-2.08369	996	Olfr1415
merged_ctrl_ko_tam_69512	-2.08369	9104	Gm12448
merged_ctrl_ko_tam_83592	-2.08369	4994	Gm15817
merged_ctrl_ko_tam_113513	-2.08116	-2582	Ctsh
merged_ctrl_ko_tam_13282	-2.08116	-10521	SCARNA21
merged_ctrl_ko_tam_24302	-2.08116	7932	Kcnk13
merged_ctrl_ko_tam_83057	-2.08116	-17249	Scarb2
merged_ctrl_ko_tam_102906	-2.07814	116071	Myo16
merged_ctrl_ko_tam_38534	-2.07814	-16371	Prr5
merged_ctrl_ko_tam_42828	-2.07814	-38755	Cblb
merged_ctrl_ko_tam_43187	-2.07814	-69543	U6
merged_ctrl_ko_tam_7609	-2.07814	16842	B230208H11Rik
merged_ctrl_ko_tam_90756	-2.07814	-15807	1700040I03Rik
merged_ctrl_ko_tam_106647	-2.07498	-38811	Ces5a
merged_ctrl_ko_tam_85802	-2.07498	6863	Glt1d1
merged_ctrl_ko_tam_117730	-2.07446	-54202	Gm7485
merged_ctrl_ko_tam_23913	-2.07446	-21116	4732487G21Rik
merged_ctrl_ko_tam_28113	-2.07446	197953	Gm5449
merged_ctrl_ko_tam_50128	-2.07446	30087	Kctd1
merged_ctrl_ko_tam_91617	-2.07446	54595	Fam19a4
merged_ctrl_ko_tam_109065	-2.07007	18738	BC021891
merged_ctrl_ko_tam_113663	-2.0671	-27426	Rnf7
merged_ctrl_ko_tam_24420	-2.0671	-21661	Smek1
merged_ctrl_ko_tam_35638	-2.0671	-74406	9230109A22Rik
merged_ctrl_ko_tam_56685	-2.06595	10736	Rbm20
merged_ctrl_ko_tam_86159	-2.06405	170872	Auts2
merged_ctrl_ko_tam_117004	-2.06367	-3480	Plxna3
merged_ctrl_ko_tam_11704	-2.06367	-74864	Lgr5
merged_ctrl_ko_tam_42685	-2.06367	21386	Slc35a5
merged_ctrl_ko_tam_84916	-2.06367	293766	Med13l
merged_ctrl_ko_tam_88906	-2.06367	17441	1810058I24Rik
merged_ctrl_ko_tam_76140	-2.06352	5826	Utp11l
merged_ctrl_ko_tam_14330	-2.05967	-9024	Gm12188
merged_ctrl_ko_tam_17693	-2.05967	-23614	1700106J16Rik
merged_ctrl_ko_tam_28257	-2.05967	-856	Gm17617
merged_ctrl_ko_tam_69377	-2.05967	-45836	Gm17608
merged_ctrl_ko_tam_80221	-2.05782	33273	Fam126a
merged_ctrl_ko_tam_116294	-2.05496	-6959	Gm14561
merged_ctrl_ko_tam_116345	-2.05496	-9937	Gm14559
merged_ctrl_ko_tam_33140	-2.05496	215054	SNORA17
merged_ctrl_ko_tam_61774	-2.05496	-4617	Dnajc24
merged_ctrl_ko_tam_99961	-2.05496	16791	Gm4353
merged_ctrl_ko_tam_81205	-2.05415	7964	Cpz
merged_ctrl_ko_tam_29789	-2.05059	58737	Pde8b
merged_ctrl_ko_tam_55596	-2.05059	6482	Pdlim1
merged_ctrl_ko_tam_14613	-2.04932	-9564	Ppp2ca
merged_ctrl_ko_tam_36934	-2.04932	1323	U7
merged_ctrl_ko_tam_55440	-2.04932	2417	Exoc6
merged_ctrl_ko_tam_61096	-2.04932	-39021	Ptprj
merged_ctrl_ko_tam_87445	-2.04932	21532	Rsph10b2
merged_ctrl_ko_tam_95109	-2.0484	-3030	Zfp111
merged_ctrl_ko_tam_54942	-2.04802	5830	Rfx3
merged_ctrl_ko_tam_64188	-2.04802	692	Nnat
merged_ctrl_ko_tam_87747	-2.04774	129	Flt3
merged_ctrl_ko_tam_86099	-2.04633	149396	Wbscr17
merged_ctrl_ko_tam_100240	-2.04621	-25379	Vwa3a
merged_ctrl_ko_tam_82620	-2.04621	-55110	Gm6116
merged_ctrl_ko_tam_3700	-2.04332	28095	Gli2
merged_ctrl_ko_tam_43813	-2.04332	28726	2310043M15Rik
merged_ctrl_ko_tam_96886	-2.04244	-36468	Myod1
merged_ctrl_ko_tam_9812	-2.04244	18577	Zfp280b
merged_ctrl_ko_tam_4594	-2.04115	-3722	Myog
merged_ctrl_ko_tam_57290	-2.04115	182943	Emx2
merged_ctrl_ko_tam_78465	-2.04115	49024	Gm13018
merged_ctrl_ko_tam_83098	-2.04115	-3775	Shroom3
merged_ctrl_ko_tam_90014	-2.04115	4875	n-R5s162
merged_ctrl_ko_tam_99032	-2.04115	21550	Pold3
merged_ctrl_ko_tam_22131	-2.04045	2971	Gm16267
merged_ctrl_ko_tam_71962	-2.04001	1999	Gm11821
merged_ctrl_ko_tam_74804	-2.04001	93233	Gm12722
merged_ctrl_ko_tam_62603	-2.03637	-10155	Gm14005
merged_ctrl_ko_tam_38770	-2.03595	15286	Tbc1d22a
merged_ctrl_ko_tam_36362	-2.03525	-62775	Gm5471
merged_ctrl_ko_tam_57278	-2.03525	67439	Emx2
merged_ctrl_ko_tam_76693	-2.03525	12531	Gm12980
merged_ctrl_ko_tam_86438	-2.03525	-4314	Ccl24
merged_ctrl_ko_tam_94654	-2.03235	4244	Bsph1
merged_ctrl_ko_tam_57548	-2.03099	7550	Optn
merged_ctrl_ko_tam_18576	-2.03085	12084	Krt23
merged_ctrl_ko_tam_46951	-2.03085	12987	Gm18522
merged_ctrl_ko_tam_61282	-2.03085	-39453	Gm13816
merged_ctrl_ko_tam_65014	-2.03085	-13010	Gm14267
merged_ctrl_ko_tam_46871	-2.0302	2054	H2-T10
merged_ctrl_ko_tam_62687	-2.02971	38266	Gm14040
merged_ctrl_ko_tam_110565	-2.02828	46880	Gm16214
merged_ctrl_ko_tam_23954	-2.02828	22337	AC102689.1
merged_ctrl_ko_tam_28967	-2.02828	46647	BC048507
merged_ctrl_ko_tam_59891	-2.02828	58232	Gm13506
merged_ctrl_ko_tam_59996	-2.02828	-8931	Y_RNA
merged_ctrl_ko_tam_64849	-2.02828	169	Slc13a3
merged_ctrl_ko_tam_70278	-2.02828	-52202	Ntng1
merged_ctrl_ko_tam_90067	-2.02828	-7009	Mad2l1
merged_ctrl_ko_tam_91949	-2.02828	-1070	Sumf1
merged_ctrl_ko_tam_95908	-2.02828	11697	Wtip
merged_ctrl_ko_tam_99214	-2.02828	4671	3200002M19Rik
merged_ctrl_ko_tam_20494	-2.02788	-14670	Rbfox3
merged_ctrl_ko_tam_26261	-2.02574	-15095	Lgals8
merged_ctrl_ko_tam_32369	-2.02574	-469	Dydc1
merged_ctrl_ko_tam_92986	-2.02574	-5495	Clstn3
merged_ctrl_ko_tam_109473	-2.02501	33829	Kdm4d
merged_ctrl_ko_tam_24162	-2.02501	76847	Gm2228
merged_ctrl_ko_tam_41280	-2.02501	5087	Iglc2
merged_ctrl_ko_tam_74274	-2.02501	-60014	Gm12603
merged_ctrl_ko_tam_117577	-2.02287	11594	Gm6238
merged_ctrl_ko_tam_14100	-2.02287	2865	7SK
merged_ctrl_ko_tam_75561	-2.02287	-18560	Artn
merged_ctrl_ko_tam_87725	-2.02185	-13651	Gsx1
merged_ctrl_ko_tam_116367	-2.02136	5351	Gm14541
merged_ctrl_ko_tam_105023	-2.02102	-9749	Csgalnact1
merged_ctrl_ko_tam_17330	-2.02023	119	Heatr6
merged_ctrl_ko_tam_109647	-2.01992	32691	Pin1
merged_ctrl_ko_tam_22898	-2.01992	29724	Daam1
merged_ctrl_ko_tam_51142	-2.01992	-11400	Sh3rf2
merged_ctrl_ko_tam_99613	-2.01992	-291642	Eif4g2
merged_ctrl_ko_tam_100404	-2.01827	10027	Gm14422
merged_ctrl_ko_tam_24429	-2.01827	31013	AC123824.1
merged_ctrl_ko_tam_53350	-2.01827	-3850	U6
merged_ctrl_ko_tam_69880	-2.01827	22910	Gm6485
merged_ctrl_ko_tam_70492	-2.01827	14776	Abca4
merged_ctrl_ko_tam_86075	-2.01827	23781	Caln1
merged_ctrl_ko_tam_98141	-2.01827	3965	AC110903.1
merged_ctrl_ko_tam_2902	-2.01723	-60865	D130058E05Rik
merged_ctrl_ko_tam_93704	-2.01723	-22633	U2
merged_ctrl_ko_tam_65398	-2.01651	-73560	Gm14250
merged_ctrl_ko_tam_85573	-2.01651	6528	Snrnp35
merged_ctrl_ko_tam_81177	-2.01147	39006	E130018O15Rik
merged_ctrl_ko_tam_11601	-2.01111	-6665	Bbs10
merged_ctrl_ko_tam_104978	-2.01083	484	Gm9755
merged_ctrl_ko_tam_108054	-2.01083	-4743	SNORA51
merged_ctrl_ko_tam_1368	-2.01083	-1451	1700019D03Rik
merged_ctrl_ko_tam_28548	-2.01083	-44664	Spock1
merged_ctrl_ko_tam_42489	-2.01083	16613	U1
merged_ctrl_ko_tam_61138	-2.01083	-2177	Madd
merged_ctrl_ko_tam_117025	-2.0104	225	Gm14695
merged_ctrl_ko_tam_118352	-2.0104	-24695	Gm15215
merged_ctrl_ko_tam_27248	-2.0104	-33859	Gcnt2
merged_ctrl_ko_tam_29457	-2.0104	285954	U4
merged_ctrl_ko_tam_32282	-2.0104	52144	Gm7853
merged_ctrl_ko_tam_36830	-2.0104	-14196	Fam49b
merged_ctrl_ko_tam_3924	-2.0104	-43823	Insig2
merged_ctrl_ko_tam_46474	-2.0104	-7125	Zfp952
merged_ctrl_ko_tam_72150	-2.0104	10798	Pou3f2
merged_ctrl_ko_tam_76828	-2.0104	5043	Snrnp40
merged_ctrl_ko_tam_8490	-2.0104	22900	Ostm1
merged_ctrl_ko_tam_99363	-2.0097	-18591	Olfr714
merged_ctrl_ko_tam_51088	-2.00815	-220	Gm15337
merged_ctrl_ko_tam_65076	-2.00764	-4928	Znfx1
merged_ctrl_ko_tam_1078	-2.00507	-22704	Map4k4
merged_ctrl_ko_tam_17870	-2.00507	6471	Tom1l1
merged_ctrl_ko_tam_95575	-2.00507	228	Sirt2
merged_ctrl_ko_tam_101551	-2.0035	-236945	Mki67
merged_ctrl_ko_tam_33813	-2.0035	-9082	Gm10860
merged_ctrl_ko_tam_55620	-2.0035	-7976	Sorbs1
merged_ctrl_ko_tam_83850	-2.00336	19738	Galnt9
merged_ctrl_ko_tam_24103	-2.00109	-12188	Nrxn3
merged_ctrl_ko_tam_25992	-2.00109	-90699	Macc1
merged_ctrl_ko_tam_48613	-2.00109	197916	Clip4
merged_ctrl_ko_tam_64483	-2.00109	-64414	Gm11449
merged_ctrl_ko_tam_67246	-2.00109	-282668	AC158547.1
merged_ctrl_ko_tam_6800	-2.00109	-154407	Esrrg
merged_ctrl_ko_tam_87811	-2.00109	21211	Mtus2
merged_ctrl_ko_tam_99479	-2.00109	1338	D930014E17Rik
merged_ctrl_ko_tam_22410	-2.00049	140514	Nubpl
merged_ctrl_ko_tam_52933	-2.00049	1477	Nfatc1
merged_ctrl_ko_tam_55198	-2.00049	16745	Papss2
merged_ctrl_ko_tam_45092	-1.99871	-533	Dll1
merged_ctrl_ko_tam_108683	-1.99826	-6077	Spg7
merged_ctrl_ko_tam_45424	-1.99826	2694	Hagh
merged_ctrl_ko_tam_67856	-1.99826	12692	Gm410
merged_ctrl_ko_tam_90541	-1.99826	38	Slc4a5
merged_ctrl_ko_tam_109023	-1.99694	-80986	4933403G14Rik
merged_ctrl_ko_tam_113106	-1.99676	31573	AC100600.1
merged_ctrl_ko_tam_75689	-1.99582	-5217	Gm12866
merged_ctrl_ko_tam_38685	-1.99503	10200	2210021J22Rik
merged_ctrl_ko_tam_44181	-1.99503	161031	Dscam
merged_ctrl_ko_tam_54622	-1.99503	39856	Mamdc2
merged_ctrl_ko_tam_65268	-1.99503	-4148	SNORA2
merged_ctrl_ko_tam_40348	-1.99415	-16454	Rogdi
merged_ctrl_ko_tam_80701	-1.99365	42054	Otof
merged_ctrl_ko_tam_38420	-1.99084	-4953	Mpped1
merged_ctrl_ko_tam_8784	-1.99084	4666	Mcm9
merged_ctrl_ko_tam_95539	-1.99084	3118	Il28b
merged_ctrl_ko_tam_59932	-1.99053	-93897	U7
merged_ctrl_ko_tam_73648	-1.99053	-476	U6
merged_ctrl_ko_tam_116536	-1.9899	13840	Zdhhc9
merged_ctrl_ko_tam_39380	-1.9899	-143350	Slc38a2
merged_ctrl_ko_tam_98997	-1.9899	13022	Slco2b1
merged_ctrl_ko_tam_101730	-1.98705	-9833	U6
merged_ctrl_ko_tam_26248	-1.98705	33239	Actn2
merged_ctrl_ko_tam_76649	-1.98705	16812	1700086P04Rik
merged_ctrl_ko_tam_63716	-1.98584	2	BC020535
merged_ctrl_ko_tam_100058	-1.98512	144365	Xylt1
merged_ctrl_ko_tam_106417	-1.98512	56953	Tox3
merged_ctrl_ko_tam_109901	-1.98512	-2422	Bbs9
merged_ctrl_ko_tam_31623	-1.98512	25211	Arhgef3
merged_ctrl_ko_tam_32527	-1.98512	-12516	Gch1
merged_ctrl_ko_tam_50390	-1.98512	194072	7SK
merged_ctrl_ko_tam_54483	-1.98512	10052	Ostf1
merged_ctrl_ko_tam_57288	-1.98512	172044	Emx2
merged_ctrl_ko_tam_57542	-1.98512	544	Ucma
merged_ctrl_ko_tam_67296	-1.98512	13	Qrfpr
merged_ctrl_ko_tam_7832	-1.98512	-10276	Map3k5
merged_ctrl_ko_tam_81464	-1.98512	13595	Crmp1
merged_ctrl_ko_tam_12528	-1.98204	351	Gm9770
merged_ctrl_ko_tam_26135	-1.98204	289396	Gm9742
merged_ctrl_ko_tam_106863	-1.98166	-13686	Gtl3
merged_ctrl_ko_tam_35169	-1.98166	-9228	Gpr183
merged_ctrl_ko_tam_7731	-1.98166	-7475	Nhsl1
merged_ctrl_ko_tam_78336	-1.98166	5693	Spen
merged_ctrl_ko_tam_79061	-1.98166	-12595	Rere
merged_ctrl_ko_tam_98440	-1.98166	38580	SNORA17
merged_ctrl_ko_tam_113810	-1.98018	-17529	Rbp1
merged_ctrl_ko_tam_27605	-1.98018	7818	Tpmt
merged_ctrl_ko_tam_96767	-1.97904	6090	Fut2
merged_ctrl_ko_tam_10160	-1.97861	13976	Cstb
merged_ctrl_ko_tam_101862	-1.97699	5731	Stk32c
merged_ctrl_ko_tam_45254	-1.97699	-1801	Mmp25
merged_ctrl_ko_tam_6213	-1.97699	58144	Gm16564
merged_ctrl_ko_tam_6865	-1.97699	87425	mmu-mir-1194
merged_ctrl_ko_tam_116785	-1.9762	-7087	Gm14658
merged_ctrl_ko_tam_57574	-1.9762	80264	Gm13197
merged_ctrl_ko_tam_59482	-1.9762	-9622	Gm13403
merged_ctrl_ko_tam_87176	-1.9762	-91832	Sdk1
merged_ctrl_ko_tam_20055	-1.97534	-198	2310067B10Rik
merged_ctrl_ko_tam_18828	-1.97338	-10662	Gm11551
merged_ctrl_ko_tam_37020	-1.97338	-61739	Col22a1
merged_ctrl_ko_tam_48532	-1.97338	4379	Myl12b
merged_ctrl_ko_tam_53933	-1.97338	-48927	Slc22a26
merged_ctrl_ko_tam_60971	-1.97338	5685	Tfpi
merged_ctrl_ko_tam_71429	-1.97338	-24111	Nexn
merged_ctrl_ko_tam_72868	-1.97338	-2164	Gm12409
merged_ctrl_ko_tam_73383	-1.97338	35181	SNORA17
merged_ctrl_ko_tam_76525	-1.97338	-6364	4930465A12Rik
merged_ctrl_ko_tam_80077	-1.97338	136524	U6
merged_ctrl_ko_tam_88052	-1.97338	13490	U3
merged_ctrl_ko_tam_10824	-1.9714	-12003	Gm8394
merged_ctrl_ko_tam_116279	-1.9714	33141	A230072C01Rik
merged_ctrl_ko_tam_11653	-1.9714	140	Glipr1l2
merged_ctrl_ko_tam_117883	-1.9714	14422	Tceal5
merged_ctrl_ko_tam_23854	-1.9714	-40524	Batf
merged_ctrl_ko_tam_29749	-1.9714	54139	AC123043.1
merged_ctrl_ko_tam_33377	-1.9714	12414	SNORA17
merged_ctrl_ko_tam_35584	-1.9714	-695736	Cdh6
merged_ctrl_ko_tam_46218	-1.9714	-27602	U6
merged_ctrl_ko_tam_51593	-1.9714	-73026	Slc27a6
merged_ctrl_ko_tam_11759	-1.96994	67524	Gm239
merged_ctrl_ko_tam_61341	-1.96971	3221	AL683882.1
merged_ctrl_ko_tam_69311	-1.96881	570	Itga10
merged_ctrl_ko_tam_77108	-1.96881	23563	Ptafr
merged_ctrl_ko_tam_104340	-1.96791	12882	Lonrf1
merged_ctrl_ko_tam_51031	-1.96791	26157	Fgf1
merged_ctrl_ko_tam_65895	-1.96791	15315	Zfp831
merged_ctrl_ko_tam_106035	-1.95983	2547	2310036O22Rik
merged_ctrl_ko_tam_30721	-1.95967	139600	SNORA17
merged_ctrl_ko_tam_54392	-1.95962	109280	Gna14
merged_ctrl_ko_tam_104707	-1.95956	-37757	Odz3
merged_ctrl_ko_tam_114051	-1.95956	-57185	Gm17708
merged_ctrl_ko_tam_19036	-1.95956	23498	Rprml
merged_ctrl_ko_tam_49957	-1.95956	-52606	Mir1901
merged_ctrl_ko_tam_79867	-1.95956	167481	Gm9897
merged_ctrl_ko_tam_81969	-1.95956	1464	Slc34a2
merged_ctrl_ko_tam_87678	-1.95956	-6837	Usp12
merged_ctrl_ko_tam_98272	-1.95956	1866	Zfp592
merged_ctrl_ko_tam_16077	-1.95949	174	Chrnb1
merged_ctrl_ko_tam_7254	-1.95949	3009	Lamb3
merged_ctrl_ko_tam_117729	-1.95939	-66722	Tgif2lx1
merged_ctrl_ko_tam_118200	-1.95939	44753	Klf8
merged_ctrl_ko_tam_17214	-1.95939	6017	Ccl1
merged_ctrl_ko_tam_31912	-1.95939	-23842	Hacl1
merged_ctrl_ko_tam_48495	-1.95939	14161	Dlgap1
merged_ctrl_ko_tam_49130	-1.95939	-35697	Zfp36l2
merged_ctrl_ko_tam_70607	-1.95939	-92872	7SK
merged_ctrl_ko_tam_86062	-1.95939	27914	Tyw1
merged_ctrl_ko_tam_87809	-1.95939	-27128	Mtus2
merged_ctrl_ko_tam_95356	-1.95939	-146	Cyp2f2
merged_ctrl_ko_tam_97859	-1.95939	50453	Gm7580
merged_ctrl_ko_tam_43906	-1.95925	12013	Dscr3
merged_ctrl_ko_tam_96354	-1.95925	188345	U6
merged_ctrl_ko_tam_36408	-1.95391	-87800	Slc30a8
merged_ctrl_ko_tam_24061	-1.95216	1463	SNORA58
merged_ctrl_ko_tam_84038	-1.95216	-1247	Crybb1
merged_ctrl_ko_tam_1467	-1.95134	3923	Boll
merged_ctrl_ko_tam_100493	-1.95033	5710	U2
merged_ctrl_ko_tam_108090	-1.95033	17892	SNORA17
merged_ctrl_ko_tam_2227	-1.95033	114215	5S_rRNA
merged_ctrl_ko_tam_38687	-1.95033	1823	2210021J22Rik
merged_ctrl_ko_tam_73813	-1.95033	-3248	U6
merged_ctrl_ko_tam_118103	-1.94905	17929	3110067C02Rik
merged_ctrl_ko_tam_55298	-1.94905	77259	Mir1950
merged_ctrl_ko_tam_79450	-1.94905	-114478	Ajap1
merged_ctrl_ko_tam_96816	-1.94905	716	Tmem143
merged_ctrl_ko_tam_98755	-1.94905	69221	Gm2783
merged_ctrl_ko_tam_107723	-1.94738	10468	Wwox
merged_ctrl_ko_tam_111	-1.94738	-38595	U6
merged_ctrl_ko_tam_56484	-1.94738	-57862	Sorcs3
merged_ctrl_ko_tam_62008	-1.94738	4444	Eif2ak4
merged_ctrl_ko_tam_70038	-1.94738	-735	A930002I21Rik
merged_ctrl_ko_tam_70452	-1.94738	52320	A730020M07Rik
merged_ctrl_ko_tam_102123	-1.94652	-1203	Pddc1
merged_ctrl_ko_tam_5579	-1.94529	6995	Nme7
merged_ctrl_ko_tam_103442	-1.94513	-93576	Dlgap2
merged_ctrl_ko_tam_105404	-1.94513	5708	Hsh2d
merged_ctrl_ko_tam_110449	-1.94513	4890	Olfr919
merged_ctrl_ko_tam_28577	-1.94513	23861	Ubqln1
merged_ctrl_ko_tam_34498	-1.94513	-12493	Kbtbd7
merged_ctrl_ko_tam_35136	-1.94513	-42712	Dock9
merged_ctrl_ko_tam_39168	-1.94513	-44016	Tcea1-ps1
merged_ctrl_ko_tam_74444	-1.94513	-8106	Nfia
merged_ctrl_ko_tam_81547	-1.94513	-47588	Stx18
merged_ctrl_ko_tam_49776	-1.94383	82499	Rab18
merged_ctrl_ko_tam_71130	-1.94383	-51854	Bmpr1b
merged_ctrl_ko_tam_29301	-1.94333	-29135	Gm8062
merged_ctrl_ko_tam_86319	-1.94209	12980	Eln
merged_ctrl_ko_tam_27826	-1.94204	2803	Y_RNA
merged_ctrl_ko_tam_54263	-1.94204	265	Olfr1428
merged_ctrl_ko_tam_107215	-1.94191	25651	Gm10073
merged_ctrl_ko_tam_96357	-1.94191	-239698	Gm6851
merged_ctrl_ko_tam_112510	-1.93982	6578	Igdcc4
merged_ctrl_ko_tam_3704	-1.93982	11876	Gli2
merged_ctrl_ko_tam_95256	-1.93898	16064	Dedd2
merged_ctrl_ko_tam_6087	-1.93699	-45125	Gm16340
merged_ctrl_ko_tam_111106	-1.93697	-159031	U6
merged_ctrl_ko_tam_115330	-1.93697	18170	Wdr48
merged_ctrl_ko_tam_117531	-1.93697	34739	Gm14838
merged_ctrl_ko_tam_94525	-1.93697	-4955	Epn1
merged_ctrl_ko_tam_22789	-1.93523	-4382	Gm6316
merged_ctrl_ko_tam_110984	-1.93458	1085	Cep164
merged_ctrl_ko_tam_32455	-1.93458	-37659	Gm15220
merged_ctrl_ko_tam_67993	-1.93458	80746	Mme
merged_ctrl_ko_tam_75111	-1.93458	7076	Fam159a
merged_ctrl_ko_tam_9905	-1.93458	3873	Col6a1
merged_ctrl_ko_tam_102102	-1.93319	9558	Drd4
merged_ctrl_ko_tam_117008	-1.93319	735	Lage3
merged_ctrl_ko_tam_12859	-1.93319	16521	Gm11967
merged_ctrl_ko_tam_1604	-1.93319	36385	Gm973
merged_ctrl_ko_tam_16512	-1.93319	5046	SNORD91
merged_ctrl_ko_tam_1940	-1.93319	10129	Igfbp2
merged_ctrl_ko_tam_19441	-1.93319	703	Apoh
merged_ctrl_ko_tam_31030	-1.93319	-230989	Thrb
merged_ctrl_ko_tam_35902	-1.93319	-41526	Sema5a
merged_ctrl_ko_tam_43028	-1.93319	-29021	Csnka2ip
merged_ctrl_ko_tam_461	-1.93319	101120	Col9a1
merged_ctrl_ko_tam_59196	-1.93319	-1669	Gm13608
merged_ctrl_ko_tam_87532	-1.93317	84683	Gm6272
merged_ctrl_ko_tam_100903	-1.93161	-3144	BC017158
merged_ctrl_ko_tam_108960	-1.93161	4141	AL672234.1
merged_ctrl_ko_tam_22409	-1.93161	131694	Nubpl
merged_ctrl_ko_tam_25869	-1.93161	367941	Ptprn2
merged_ctrl_ko_tam_60220	-1.93161	-11400	Tanc1
merged_ctrl_ko_tam_79398	-1.93161	-24694	Gm13173
merged_ctrl_ko_tam_105385	-1.93073	7683	Cyp4f18
merged_ctrl_ko_tam_68953	-1.92793	3835	Rab13
merged_ctrl_ko_tam_76103	-1.92793	-4608	1700057H15Rik
merged_ctrl_ko_tam_60171	-1.92785	-3497	Pkp4
merged_ctrl_ko_tam_70502	-1.92785	230	Abca4
merged_ctrl_ko_tam_89158	-1.92785	-20225	Gm5567
merged_ctrl_ko_tam_95381	-1.92785	5231	Numbl
merged_ctrl_ko_tam_74193	-1.92604	-3867	Acer2
merged_ctrl_ko_tam_54269	-1.92546	5669	Pfpl
merged_ctrl_ko_tam_7661	-1.92498	-103853	SNORA17
merged_ctrl_ko_tam_117979	-1.92425	-2049	Gm15047
merged_ctrl_ko_tam_7965	-1.92425	122324	Snora33
merged_ctrl_ko_tam_110489	-1.92296	-32286	Gramd1b
merged_ctrl_ko_tam_110991	-1.92296	-12968	Cep164
merged_ctrl_ko_tam_19936	-1.92296	-2498	Cd300a
merged_ctrl_ko_tam_20999	-1.92296	1142	Gm17541
merged_ctrl_ko_tam_23502	-1.92296	-7433	Ttc9
merged_ctrl_ko_tam_3572	-1.92296	-7597	Serpinb13
merged_ctrl_ko_tam_38577	-1.92296	-22624	Nup50
merged_ctrl_ko_tam_47663	-1.92296	5528	Lrfn2
merged_ctrl_ko_tam_50134	-1.92296	-94051	Kctd1
merged_ctrl_ko_tam_51275	-1.92296	3772	Ticam2
merged_ctrl_ko_tam_51402	-1.92296	-26996	Prdm6
merged_ctrl_ko_tam_52895	-1.92296	16842	Ctdp1
merged_ctrl_ko_tam_67326	-1.92296	48555	Gm12376
merged_ctrl_ko_tam_7593	-1.92296	68869	SNORA31
merged_ctrl_ko_tam_81909	-1.92296	18915	Lgi2
merged_ctrl_ko_tam_8870	-1.92296	58795	Sh3rf3
merged_ctrl_ko_tam_42760	-1.92106	25062	Gm7204
merged_ctrl_ko_tam_107613	-1.9198	321	Znrf1
merged_ctrl_ko_tam_66427	-1.9198	-359118	Hnf4g
merged_ctrl_ko_tam_66845	-1.9198	103507	AC107456.1
merged_ctrl_ko_tam_9611	-1.9198	-57230	4930533K18Rik
merged_ctrl_ko_tam_83465	-1.91969	58789	Mapk10
merged_ctrl_ko_tam_45384	-1.91762	14082	AC132367.1
merged_ctrl_ko_tam_55284	-1.91762	37147	Slc16a12
merged_ctrl_ko_tam_66516	-1.91762	-93884	SNORA17
merged_ctrl_ko_tam_10826	-1.91631	-10050	AC100386.1
merged_ctrl_ko_tam_110852	-1.91631	-18014	Ddx6
merged_ctrl_ko_tam_11565	-1.91631	-14428	E2f7
merged_ctrl_ko_tam_116677	-1.91631	-22466	Gm14584
merged_ctrl_ko_tam_27143	-1.91631	-11579	Snrnp48
merged_ctrl_ko_tam_35997	-1.91631	19653	Vps13b
merged_ctrl_ko_tam_48297	-1.91631	68549	Ddx11
merged_ctrl_ko_tam_61080	-1.91631	15127	4933423P22Rik
merged_ctrl_ko_tam_6579	-1.91631	-68905	Gm8214
merged_ctrl_ko_tam_97284	-1.91602	-34852	RP24-292K9.1
merged_ctrl_ko_tam_97771	-1.91602	-64652	Rgma
merged_ctrl_ko_tam_87498	-1.9148	-19894	Baiap2l1
merged_ctrl_ko_tam_114525	-1.91409	-10536	P4htm
merged_ctrl_ko_tam_11469	-1.91409	136689	Mir3059
merged_ctrl_ko_tam_21970	-1.91409	-17630	Gm15691
merged_ctrl_ko_tam_23658	-1.91409	6680	Numb
merged_ctrl_ko_tam_30292	-1.91409	12891	Sgtb
merged_ctrl_ko_tam_60944	-1.91409	-272512	U6
merged_ctrl_ko_tam_81775	-1.91409	-99739	Tapt1
merged_ctrl_ko_tam_22352	-1.91264	-758386	U4
merged_ctrl_ko_tam_31597	-1.91264	26738	Appl1
merged_ctrl_ko_tam_44449	-1.91241	148467	Gm10231
merged_ctrl_ko_tam_100038	-1.91161	13438	Xylt1
merged_ctrl_ko_tam_64110	-1.91085	4913	Ndrg3
merged_ctrl_ko_tam_74142	-1.91085	16994	Sh3gl2
merged_ctrl_ko_tam_84343	-1.91085	-2068	Myo1h
merged_ctrl_ko_tam_110466	-1.90677	-521	Scn3b
merged_ctrl_ko_tam_30303	-1.90677	-73824	2610204G07Rik
merged_ctrl_ko_tam_69740	-1.90677	73955	Ngf
merged_ctrl_ko_tam_89143	-1.90677	-16827	Braf
merged_ctrl_ko_tam_92653	-1.90677	127807	U6
merged_ctrl_ko_tam_21356	-1.9065	-136184	AC102435.1
merged_ctrl_ko_tam_79874	-1.9065	-6703	AC026231.1
merged_ctrl_ko_tam_103903	-1.90634	32537	Tacc1
merged_ctrl_ko_tam_114501	-1.90634	113	1700102P08Rik
merged_ctrl_ko_tam_16925	-1.90634	-10178	U6
merged_ctrl_ko_tam_39978	-1.90634	18143	Gm5414
merged_ctrl_ko_tam_41655	-1.90634	-138021	Lpp
merged_ctrl_ko_tam_42449	-1.90634	16061	Gtf2e1
merged_ctrl_ko_tam_62399	-1.90634	-81539	Gm14003
merged_ctrl_ko_tam_65799	-1.90623	-6280	Ppp4r1l-ps
merged_ctrl_ko_tam_89864	-1.90623	24022	AC083946.1
merged_ctrl_ko_tam_43834	-1.90615	-11403	Cldn14
merged_ctrl_ko_tam_51389	-1.90609	27030	Snx24
merged_ctrl_ko_tam_86144	-1.90609	-107976	Auts2
merged_ctrl_ko_tam_12666	-1.90604	-4229	Gm11955
merged_ctrl_ko_tam_60533	-1.90597	486	Slc25a12
merged_ctrl_ko_tam_26411	-1.90116	115	Tcrg-V5
merged_ctrl_ko_tam_101560	-1.90046	-303802	Mki67
merged_ctrl_ko_tam_61516	-1.90046	-16574	Prr5l
merged_ctrl_ko_tam_104693	-1.8995	93948	Dctd
merged_ctrl_ko_tam_15260	-1.8995	11090	Gm12262
merged_ctrl_ko_tam_33808	-1.8995	-6820	4930438E09Rik
merged_ctrl_ko_tam_81232	-1.89844	208	Htra3
merged_ctrl_ko_tam_24078	-1.89811	16352	Adck1
merged_ctrl_ko_tam_33105	-1.89811	-4265	Lats2
merged_ctrl_ko_tam_34385	-1.89811	8445	Enox1
merged_ctrl_ko_tam_40618	-1.89811	6534	Tekt5
merged_ctrl_ko_tam_64708	-1.89811	-146	Svs2
merged_ctrl_ko_tam_81135	-1.89811	-9052	Rgs12
merged_ctrl_ko_tam_89781	-1.89811	-4843	Wipf3
merged_ctrl_ko_tam_95132	-1.89685	-4796	1500002O20Rik
merged_ctrl_ko_tam_9311	-1.89657	321	2510003E04Rik
merged_ctrl_ko_tam_2402	-1.89592	24001	Slc16a14
merged_ctrl_ko_tam_6204	-1.89592	80481	U1
merged_ctrl_ko_tam_89543	-1.89592	83039	Mir148a
merged_ctrl_ko_tam_104731	-1.89523	65870	Spcs3
merged_ctrl_ko_tam_18057	-1.89523	-13478	Dlx3
merged_ctrl_ko_tam_74947	-1.89523	-1780	Ssbp3
merged_ctrl_ko_tam_10240	-1.89342	-2052	Polrmt
merged_ctrl_ko_tam_103169	-1.89342	9846	AC102525.1
merged_ctrl_ko_tam_105301	-1.89342	-45717	Use1
merged_ctrl_ko_tam_100042	-1.89085	36080	Xylt1
merged_ctrl_ko_tam_102705	-1.89085	3096	RNaseP_nuc
merged_ctrl_ko_tam_105728	-1.89085	28625	Hhip
merged_ctrl_ko_tam_11461	-1.89085	10351	Tmtc3
merged_ctrl_ko_tam_13215	-1.89085	66673	Vstm2a
merged_ctrl_ko_tam_16174	-1.89085	5409	Psmb6
merged_ctrl_ko_tam_21871	-1.89085	104012	Tssc1
merged_ctrl_ko_tam_49386	-1.89085	-995	Gm5499
merged_ctrl_ko_tam_51235	-1.89085	35584	Kcnn2
merged_ctrl_ko_tam_69034	-1.89085	-11473	Smcp
merged_ctrl_ko_tam_105088	-1.89048	406	Gmip
merged_ctrl_ko_tam_52413	-1.89048	-13309	Myo5b
merged_ctrl_ko_tam_42530	-1.88846	-9272	Gm15953
merged_ctrl_ko_tam_79306	-1.88846	-9113	Chd5
merged_ctrl_ko_tam_86065	-1.88846	-31244	Caln1
merged_ctrl_ko_tam_13003	-1.88798	11511	Adcy1
merged_ctrl_ko_tam_42097	-1.88798	7004	n-R5s33
merged_ctrl_ko_tam_68572	-1.88798	-43435	U1
merged_ctrl_ko_tam_73804	-1.88798	-5597	Whrn
merged_ctrl_ko_tam_8006	-1.88798	-15918	Enpp1
merged_ctrl_ko_tam_103448	-1.88699	-39594	Dlgap2
merged_ctrl_ko_tam_116498	-1.88691	131551	Gm14606
merged_ctrl_ko_tam_24285	-1.88691	99603	2610021K21Rik
merged_ctrl_ko_tam_29942	-1.88691	64617	5330416C01Rik
merged_ctrl_ko_tam_70484	-1.88691	-2003	Arhgap29
merged_ctrl_ko_tam_82389	-1.88691	-18941	Bend4
merged_ctrl_ko_tam_41093	-1.88614	-2947	Aifm3
merged_ctrl_ko_tam_48927	-1.88614	11924	7SK
merged_ctrl_ko_tam_98975	-1.88614	5274	Arrb1
merged_ctrl_ko_tam_27493	-1.8845	71020	Dtnbp1
merged_ctrl_ko_tam_31238	-1.8845	36385	Myst4
merged_ctrl_ko_tam_33343	-1.8845	-201148	Rnaseh2b
merged_ctrl_ko_tam_40807	-1.8845	41014	Shisa9
merged_ctrl_ko_tam_47003	-1.8845	-37409	Cd2ap
merged_ctrl_ko_tam_18211	-1.88309	2729	Hoxb1
merged_ctrl_ko_tam_35113	-1.88309	42308	Slc15a1
merged_ctrl_ko_tam_85239	-1.88309	-4848	Aldh2
merged_ctrl_ko_tam_95173	-1.88309	-2504	Gm16737
merged_ctrl_ko_tam_9952	-1.88309	-7844	Col18a1
merged_ctrl_ko_tam_58222	-1.88216	-878	Ehmt1
merged_ctrl_ko_tam_66711	-1.88216	3034	Sirpb1c
merged_ctrl_ko_tam_32100	-1.88101	3109	U6
merged_ctrl_ko_tam_112431	-1.87932	9124	Dis3l
merged_ctrl_ko_tam_118386	-1.87932	5675	Piga
merged_ctrl_ko_tam_24506	-1.87932	5949	Lgmn
merged_ctrl_ko_tam_25964	-1.87932	23392	Cdca7l
merged_ctrl_ko_tam_33025	-1.87932	-34603	Atp12a
merged_ctrl_ko_tam_3601	-1.87932	425329	SNORA42
merged_ctrl_ko_tam_68237	-1.87932	-70086	Bche
merged_ctrl_ko_tam_69403	-1.87932	-25269	Gm17651
merged_ctrl_ko_tam_104527	-1.87891	-185	Lrp2bp
merged_ctrl_ko_tam_116501	-1.87891	1185	Gm14653
merged_ctrl_ko_tam_30098	-1.87891	-54554	SNORA17
merged_ctrl_ko_tam_362	-1.87891	17270	Il17f
merged_ctrl_ko_tam_96759	-1.87891	13807	Fgf21
merged_ctrl_ko_tam_55067	-1.87866	-41495	Ranbp6
merged_ctrl_ko_tam_76830	-1.87866	31960	Snrnp40
merged_ctrl_ko_tam_84906	-1.87866	217995	Med13l
merged_ctrl_ko_tam_54971	-1.87837	-6497	Glis3
merged_ctrl_ko_tam_22215	-1.87546	-18231	1700108M19Rik
merged_ctrl_ko_tam_48489	-1.87511	207909	Dlgap1
merged_ctrl_ko_tam_83751	-1.87464	1471	Cplx1
merged_ctrl_ko_tam_8038	-1.87394	69583	Epb4.1l2
merged_ctrl_ko_tam_99291	-1.87394	4908	Trim30d
merged_ctrl_ko_tam_14693	-1.87283	165609	Fstl4
merged_ctrl_ko_tam_29642	-1.87283	-6655	Thbs4
merged_ctrl_ko_tam_38914	-1.87283	172338	Fam19a5
merged_ctrl_ko_tam_5081	-1.87283	22904	Ncf2
merged_ctrl_ko_tam_55315	-1.87283	29773	Htr7
merged_ctrl_ko_tam_57565	-1.87283	-719	Gm13197
merged_ctrl_ko_tam_59582	-1.87283	-8166	Rab14
merged_ctrl_ko_tam_70757	-1.87283	-35450	Agxt2l1
merged_ctrl_ko_tam_74637	-1.87283	16004	Gm12801
merged_ctrl_ko_tam_8277	-1.87283	-17186	AI317395
merged_ctrl_ko_tam_65374	-1.87198	-21665	Gm14258
merged_ctrl_ko_tam_63436	-1.87096	-36271	snoU85
merged_ctrl_ko_tam_109532	-1.87076	14082	Hephl1
merged_ctrl_ko_tam_111327	-1.87076	-64952	1600029D21Rik
merged_ctrl_ko_tam_110327	-1.8695	-48468	Gm5614
merged_ctrl_ko_tam_16646	-1.8695	1893	Vps53
merged_ctrl_ko_tam_82444	-1.8695	-6262	Nfxl1
merged_ctrl_ko_tam_23340	-1.86759	-178981	Gm17591
merged_ctrl_ko_tam_104810	-1.86722	-134922	Gm17517
merged_ctrl_ko_tam_113347	-1.86722	268854	Gm17255
merged_ctrl_ko_tam_113938	-1.86722	-13349	Cldn18
merged_ctrl_ko_tam_61608	-1.86722	15338	Ehf
merged_ctrl_ko_tam_63244	-1.86722	-7371	Zfp133-ps
merged_ctrl_ko_tam_80158	-1.86722	-26244	Dnaja1-ps
merged_ctrl_ko_tam_49534	-1.86644	41514	Gtf2a1l
merged_ctrl_ko_tam_11716	-1.86551	-86598	Ptprr
merged_ctrl_ko_tam_52681	-1.86551	16992	Katnal2
merged_ctrl_ko_tam_88352	-1.86551	127831	Tspan12
merged_ctrl_ko_tam_27216	-1.86549	122758	Ofcc1
merged_ctrl_ko_tam_74579	-1.86317	107549	Gm12701
merged_ctrl_ko_tam_82223	-1.86317	24767	Rfc1
merged_ctrl_ko_tam_82803	-1.86317	9521	U6
merged_ctrl_ko_tam_93831	-1.86317	77675	Dera
merged_ctrl_ko_tam_113762	-1.86233	-119616	SNORA17
merged_ctrl_ko_tam_15697	-1.86233	-31431	F930015N05Rik
merged_ctrl_ko_tam_23164	-1.86233	-7241	7SK
merged_ctrl_ko_tam_5174	-1.86233	71783	SNORA17
merged_ctrl_ko_tam_72360	-1.86233	-6484	Gm12754
merged_ctrl_ko_tam_77633	-1.86233	26097	Gm17388
merged_ctrl_ko_tam_91161	-1.86233	22205	Gm1965
merged_ctrl_ko_tam_97132	-1.86233	-103919	Gm9354
merged_ctrl_ko_tam_63414	-1.8619	26880	A530006G24Rik
merged_ctrl_ko_tam_83200	-1.8619	-7705	Prdm8
merged_ctrl_ko_tam_56163	-1.86164	2072	Lbx1
merged_ctrl_ko_tam_98168	-1.86146	13203	AC164075.1
merged_ctrl_ko_tam_16455	-1.85862	-52249	Rap1gap2
merged_ctrl_ko_tam_40527	-1.85862	-18349	5S_rRNA
merged_ctrl_ko_tam_93183	-1.85862	68226	Ntf3
merged_ctrl_ko_tam_21988	-1.85802	11040	Tmem18
merged_ctrl_ko_tam_33768	-1.85802	-7940	4930578I07Rik
merged_ctrl_ko_tam_52261	-1.85802	4088	Ccdc68
merged_ctrl_ko_tam_59999	-1.85802	-58768	Lypd6
merged_ctrl_ko_tam_63365	-1.85802	-79648	U3
merged_ctrl_ko_tam_55634	-1.85716	13620	Aldh18a1
merged_ctrl_ko_tam_100491	-1.85689	163393	U2
merged_ctrl_ko_tam_101628	-1.85689	116480	Mgmt
merged_ctrl_ko_tam_111500	-1.85689	-5624	Cib2
merged_ctrl_ko_tam_113953	-1.85689	184159	Il20rb
merged_ctrl_ko_tam_71173	-1.85689	341253	Gm2574
merged_ctrl_ko_tam_82226	-1.85689	-13426	Rfc1
merged_ctrl_ko_tam_82439	-1.85689	16395	Atp10d
merged_ctrl_ko_tam_83672	-1.85689	-2783	Tgfbr3
merged_ctrl_ko_tam_97296	-1.85689	-28823	Trpm1
merged_ctrl_ko_tam_116097	-1.8542	52849	Gm14635
merged_ctrl_ko_tam_23812	-1.8542	2926	Nek9
merged_ctrl_ko_tam_41034	-1.8542	-46	Vpreb1
merged_ctrl_ko_tam_43376	-1.8542	46727	Tiam1
merged_ctrl_ko_tam_44326	-1.8542	-6599	Cldn20
merged_ctrl_ko_tam_60003	-1.8542	-6614	Lypd6
merged_ctrl_ko_tam_76291	-1.8542	68740	2610028E06Rik
merged_ctrl_ko_tam_87432	-1.8542	-5343	D130017N08Rik
merged_ctrl_ko_tam_102214	-1.85161	3547	Mob2
merged_ctrl_ko_tam_106361	-1.85161	58267	Rps6-ps2
merged_ctrl_ko_tam_107491	-1.85161	5632	Calb2
merged_ctrl_ko_tam_111155	-1.85161	57052	U6
merged_ctrl_ko_tam_114347	-1.85161	-44966	Tex264
merged_ctrl_ko_tam_21736	-1.85161	-45017	5S_rRNA
merged_ctrl_ko_tam_32367	-1.85161	-21857	5730469M10Rik
merged_ctrl_ko_tam_3454	-1.85161	4590	Pam
merged_ctrl_ko_tam_48507	-1.85161	41702	Gm16952
merged_ctrl_ko_tam_60178	-1.85161	10275	Pkp4
merged_ctrl_ko_tam_6156	-1.85161	-23647	1700016C15Rik
merged_ctrl_ko_tam_68264	-1.85161	-10844	Gm10291
merged_ctrl_ko_tam_69918	-1.85161	67136	4930564D02Rik
merged_ctrl_ko_tam_76838	-1.85161	32967	Nkain1
merged_ctrl_ko_tam_88062	-1.85161	64684	Kl
merged_ctrl_ko_tam_96257	-1.85161	-5003	AC133950.1
merged_ctrl_ko_tam_99904	-1.85161	-1491	Insc
merged_ctrl_ko_tam_106594	-1.85078	155868	Irx5
merged_ctrl_ko_tam_24644	-1.85078	-1414	Serpina1e
merged_ctrl_ko_tam_33340	-1.85078	-229983	Mir1196
merged_ctrl_ko_tam_54042	-1.85078	21259	AC132253.1
merged_ctrl_ko_tam_80774	-1.85078	-580	Agbl5
merged_ctrl_ko_tam_45903	-1.85011	8176	Ppard
merged_ctrl_ko_tam_85763	-1.84803	-1221	1700085B03Rik
merged_ctrl_ko_tam_1155	-1.84771	215528	Tmem182
merged_ctrl_ko_tam_20105	-1.84771	-822	Trim47
merged_ctrl_ko_tam_25285	-1.84771	4561	Meg3
merged_ctrl_ko_tam_45708	-1.84771	-16648	Ggnbp1
merged_ctrl_ko_tam_54488	-1.84771	9718	D030056L22Rik
merged_ctrl_ko_tam_72207	-1.84771	-78138	Gm11923
merged_ctrl_ko_tam_74730	-1.84771	-64871	Dab1
merged_ctrl_ko_tam_101748	-1.8471	-3399	Tcerg1l
merged_ctrl_ko_tam_102944	-1.8471	139356	3930402G23Rik
merged_ctrl_ko_tam_116271	-1.8471	3391	Gm15029
merged_ctrl_ko_tam_30447	-1.8471	-8559	Mir582
merged_ctrl_ko_tam_336	-1.8471	30164	Pi15
merged_ctrl_ko_tam_47763	-1.8471	-49803	Gm16554
merged_ctrl_ko_tam_54231	-1.8471	7950	Ms4a5
merged_ctrl_ko_tam_66727	-1.8471	280235	Ythdf3
merged_ctrl_ko_tam_71374	-1.8471	144433	Lphn2
merged_ctrl_ko_tam_73406	-1.8471	4562	D730040F13Rik
merged_ctrl_ko_tam_88935	-1.8471	-38361	Ptn
merged_ctrl_ko_tam_87657	-1.84588	40127	Wasf3
merged_ctrl_ko_tam_36540	-1.84494	56591	Derl1
merged_ctrl_ko_tam_56017	-1.84482	-10852	Bloc1s2
merged_ctrl_ko_tam_104386	-1.8432	155013	Fgf20
merged_ctrl_ko_tam_107353	-1.8432	-65133	Zfhx3
merged_ctrl_ko_tam_1081	-1.8432	-6603	Map4k4
merged_ctrl_ko_tam_1412	-1.8432	12181	Pgap1
merged_ctrl_ko_tam_15689	-1.8432	46654	Gm12290
merged_ctrl_ko_tam_2260	-1.8432	-10717	Farsb
merged_ctrl_ko_tam_82250	-1.8432	-5692	Pds5a
merged_ctrl_ko_tam_103408	-1.84242	-51480	Dlgap2
merged_ctrl_ko_tam_76974	-1.84029	82079	Gm12962
merged_ctrl_ko_tam_55543	-1.84012	134941	Plce1
merged_ctrl_ko_tam_116811	-1.83981	-154464	Gm14688
merged_ctrl_ko_tam_16368	-1.83981	-12546	U1
merged_ctrl_ko_tam_21821	-1.83981	44344	Dcdc2c
merged_ctrl_ko_tam_36841	-1.83981	-2559	Asap1
merged_ctrl_ko_tam_50225	-1.83981	24712	U1
merged_ctrl_ko_tam_75874	-1.83981	-4976	Kcnq4
merged_ctrl_ko_tam_118287	-1.83682	-3353	Gm15193
merged_ctrl_ko_tam_61270	-1.83682	-7326	Gm13815
merged_ctrl_ko_tam_99401	-1.83682	-18943	Olfr487
merged_ctrl_ko_tam_110392	-1.83609	8677	n-R5s82
merged_ctrl_ko_tam_75536	-1.83609	11046	Gm12842
merged_ctrl_ko_tam_102752	-1.83571	67690	Ccl25
merged_ctrl_ko_tam_26280	-1.83571	102158	Prl2c2
merged_ctrl_ko_tam_42031	-1.83437	5756	Tm4sf19
merged_ctrl_ko_tam_43876	-1.8343	33158	Gm6363
merged_ctrl_ko_tam_93233	-1.8343	-7066	Gm17456
merged_ctrl_ko_tam_112590	-1.83418	-21035	Rbpms2
merged_ctrl_ko_tam_61983	-1.83418	18865	Thbs1
merged_ctrl_ko_tam_624	-1.83418	-8226	Arhgef4
merged_ctrl_ko_tam_96394	-1.83418	28898	Gm4884
merged_ctrl_ko_tam_23776	-1.83265	-2273	Gm17193
merged_ctrl_ko_tam_24658	-1.83181	-1821	Serpina12
merged_ctrl_ko_tam_2603	-1.83181	27109	Alppl2
merged_ctrl_ko_tam_33298	-1.83181	-10971	Sacs
merged_ctrl_ko_tam_36586	-1.83181	13428	Anxa13
merged_ctrl_ko_tam_80175	-1.83181	-34771	Lhfpl3
merged_ctrl_ko_tam_97151	-1.83181	-90373	U6
merged_ctrl_ko_tam_45555	-1.83077	1931	Mslnl
merged_ctrl_ko_tam_105319	-1.82969	15246	Ankle1
merged_ctrl_ko_tam_106899	-1.82969	-13521	Got2
merged_ctrl_ko_tam_110965	-1.82969	-6303	U6
merged_ctrl_ko_tam_17500	-1.82969	-5622	Gm11444
merged_ctrl_ko_tam_41854	-1.82969	-21128	Atp13a3
merged_ctrl_ko_tam_43893	-1.82969	12745	Ripply3
merged_ctrl_ko_tam_55259	-1.82969	8939	Fas
merged_ctrl_ko_tam_67548	-1.82969	2662	Slc7a11
merged_ctrl_ko_tam_103416	-1.82967	28933	Dlgap2
merged_ctrl_ko_tam_57435	-1.82967	26516	Gm13183
merged_ctrl_ko_tam_76457	-1.82778	-15663	Gm12947
merged_ctrl_ko_tam_104100	-1.82624	7815	Chrna6
merged_ctrl_ko_tam_113322	-1.82624	-11911	Gm20477
merged_ctrl_ko_tam_15680	-1.82624	30530	Cox10
merged_ctrl_ko_tam_34129	-1.82624	-20783	Fndc3a
merged_ctrl_ko_tam_34458	-1.82624	175960	Zfp957
merged_ctrl_ko_tam_54602	-1.82624	106665	C330002G04Rik
merged_ctrl_ko_tam_106586	-1.82604	82449	Irx5
merged_ctrl_ko_tam_21802	-1.82604	-73499	SNORA17
merged_ctrl_ko_tam_80587	-1.82604	9385	Rbm33
merged_ctrl_ko_tam_80909	-1.82604	134	Plb1
merged_ctrl_ko_tam_100137	-1.82445	2260	Tmc7
merged_ctrl_ko_tam_106178	-1.82335	181825	Cbln1
merged_ctrl_ko_tam_112652	-1.82335	8712	Dapk2
merged_ctrl_ko_tam_116220	-1.82335	5170	4930578C19Rik
merged_ctrl_ko_tam_22667	-1.82335	201544	U6
merged_ctrl_ko_tam_31772	-1.82335	70510	Cacna1d
merged_ctrl_ko_tam_47106	-1.82335	-91645	Gm16317
merged_ctrl_ko_tam_56050	-1.82335	-9935	Wnt8b
merged_ctrl_ko_tam_72087	-1.82335	-49739	Gm11867
merged_ctrl_ko_tam_73214	-1.82335	-1219	Gm12475
merged_ctrl_ko_tam_82567	-1.82335	-18063	Rasl11b
merged_ctrl_ko_tam_89574	-1.82335	-21790	Snx10
merged_ctrl_ko_tam_29434	-1.823	-11744	Fam172a
merged_ctrl_ko_tam_76687	-1.823	-10580	Gm17525
merged_ctrl_ko_tam_17823	-1.8209	-7889	Ankfn1
merged_ctrl_ko_tam_48832	-1.8209	-14642	AC103598.1
merged_ctrl_ko_tam_54960	-1.8209	10575	4933413C19Rik
merged_ctrl_ko_tam_54974	-1.8209	7376	Rps15a-ps2
merged_ctrl_ko_tam_55393	-1.8209	58896	CPEB3_ribozyme
merged_ctrl_ko_tam_81624	-1.8209	-4917	U6
merged_ctrl_ko_tam_85960	-1.8209	-180042	Sfswap
merged_ctrl_ko_tam_63068	-1.82044	-15286	Jag1
merged_ctrl_ko_tam_87422	-1.82044	1117	Cyth3
merged_ctrl_ko_tam_70863	-1.8193	-44944	U6
merged_ctrl_ko_tam_106662	-1.81878	-40850	Gnao1
merged_ctrl_ko_tam_108130	-1.81878	-7179	Cdh13
merged_ctrl_ko_tam_113889	-1.81878	41380	Pik3cb
merged_ctrl_ko_tam_14023	-1.81878	-3583	Rars
merged_ctrl_ko_tam_33472	-1.81878	13363	Xkr6
merged_ctrl_ko_tam_40958	-1.81878	5077	Gm11169
merged_ctrl_ko_tam_44206	-1.81878	-27158	Bace2
merged_ctrl_ko_tam_48543	-1.81878	40686	Myom1
merged_ctrl_ko_tam_5609	-1.81878	139199	Gm16608
merged_ctrl_ko_tam_57174	-1.81878	28569	1700011F14Rik
merged_ctrl_ko_tam_66379	-1.81878	-92	Dnajc5
merged_ctrl_ko_tam_95198	-1.81878	-2028	Gm9844
merged_ctrl_ko_tam_48400	-1.81727	55424	Lama1
merged_ctrl_ko_tam_100301	-1.81693	78122	Hs3st2
merged_ctrl_ko_tam_22447	-1.81693	448167	Npas3
merged_ctrl_ko_tam_77728	-1.81693	30917	1700037C06Rik
merged_ctrl_ko_tam_82802	-1.81693	4752	U4
merged_ctrl_ko_tam_93731	-1.81693	-1385	Atf7ip
merged_ctrl_ko_tam_108408	-1.81531	15126	Foxl1
merged_ctrl_ko_tam_115053	-1.81531	-75852	Tgfbr2
merged_ctrl_ko_tam_115790	-1.81531	6412	Fyco1
merged_ctrl_ko_tam_33414	-1.81531	-10185	Ctsb
merged_ctrl_ko_tam_3480	-1.81531	-117267	7SK
merged_ctrl_ko_tam_44109	-1.81531	10227	Gm15341
merged_ctrl_ko_tam_49866	-1.81531	6971	SNORA33
merged_ctrl_ko_tam_66915	-1.81531	-34974	Mir3092
merged_ctrl_ko_tam_68724	-1.81531	-461	Cct3
merged_ctrl_ko_tam_85884	-1.81531	34703	Piwil1
merged_ctrl_ko_tam_96120	-1.81531	-57623	Zfp507
merged_ctrl_ko_tam_98034	-1.81531	-24583	Mfge8
merged_ctrl_ko_tam_46280	-1.8147	10820	Rsph1
merged_ctrl_ko_tam_99730	-1.8147	1542	A230071N21Rik
merged_ctrl_ko_tam_63404	-1.81395	-9555	Gm14110
merged_ctrl_ko_tam_18450	-1.81388	9519	Ikzf3
merged_ctrl_ko_tam_31568	-1.81388	-44999	4933413J09Rik
merged_ctrl_ko_tam_32673	-1.81388	6858	Olfr733
merged_ctrl_ko_tam_7372	-1.81388	-33188	Syne1
merged_ctrl_ko_tam_8694	-1.81388	-11352	Lin28b
merged_ctrl_ko_tam_96905	-1.81388	7230	U6
merged_ctrl_ko_tam_11776	-1.81259	28828	Best3
merged_ctrl_ko_tam_50369	-1.81259	11388	Fhod3
merged_ctrl_ko_tam_61625	-1.81259	16949	Elf5
merged_ctrl_ko_tam_82493	-1.81259	6533	Fryl
merged_ctrl_ko_tam_104423	-1.81145	20996	Fgl1
merged_ctrl_ko_tam_73442	-1.81145	1601	Ptpn3
merged_ctrl_ko_tam_15693	-1.81041	-120601	Hs3st3a1
merged_ctrl_ko_tam_38418	-1.81041	-7017	Mpped1
merged_ctrl_ko_tam_55227	-1.81041	-119129	7SK
merged_ctrl_ko_tam_101644	-1.80947	139669	Ebf3
merged_ctrl_ko_tam_19626	-1.80947	2718	BC006965
merged_ctrl_ko_tam_35022	-1.80947	78884	Rap2a
merged_ctrl_ko_tam_62239	-1.80947	1108	Gm14213
merged_ctrl_ko_tam_78079	-1.80947	47266	Tas1r2
merged_ctrl_ko_tam_72374	-1.80861	-544	Gm136
merged_ctrl_ko_tam_102047	-1.80783	1223	Cox8b
merged_ctrl_ko_tam_72384	-1.80581	-8338	Gm12364
merged_ctrl_ko_tam_113933	-1.80526	31500	Dzip1l
merged_ctrl_ko_tam_61712	-1.80335	521	Gm13870
merged_ctrl_ko_tam_8850	-1.80335	15118	Edar
merged_ctrl_ko_tam_112349	-1.80068	13814	Smad3
merged_ctrl_ko_tam_95895	-1.79593	-707	Gm12768
merged_ctrl_ko_tam_13162	-1.79538	-2115	Grb10
merged_ctrl_ko_tam_62369	-1.79538	17178	Sqrdl
merged_ctrl_ko_tam_108816	-1.79492	12853	Urb2
merged_ctrl_ko_tam_17512	-1.79492	-7744	Gm11443
merged_ctrl_ko_tam_20779	-1.79492	616	AL663090.2
merged_ctrl_ko_tam_21930	-1.79492	74046	Myt1l
merged_ctrl_ko_tam_227	-1.79492	-9726	Lactb2
merged_ctrl_ko_tam_36756	-1.79492	202073	SNORA42
merged_ctrl_ko_tam_67808	-1.79492	-8390	U6
merged_ctrl_ko_tam_16494	-1.79454	-17795	Mettl16
merged_ctrl_ko_tam_24609	-1.79454	-13508	Ifi27l2b
merged_ctrl_ko_tam_60771	-1.79454	-7244	Gm13652
merged_ctrl_ko_tam_8232	-1.79454	19677	Fyn
merged_ctrl_ko_tam_82987	-1.79454	46406	Parm1
merged_ctrl_ko_tam_86010	-1.79454	-1252	Psph
merged_ctrl_ko_tam_97860	-1.79454	53298	Slco3a1
merged_ctrl_ko_tam_100459	-1.79421	54264	Slc5a11
merged_ctrl_ko_tam_26883	-1.79421	398	Gm11389
merged_ctrl_ko_tam_28266	-1.79421	-17997	Nsd1
merged_ctrl_ko_tam_35624	-1.79421	-592559	Cdh18
merged_ctrl_ko_tam_36179	-1.79421	50444	Gm3267
merged_ctrl_ko_tam_36850	-1.79421	25644	Asap1
merged_ctrl_ko_tam_57465	-1.79421	59676	Frmd4a
merged_ctrl_ko_tam_59872	-1.79421	-2678	Gm13474
merged_ctrl_ko_tam_62277	-1.79421	13150	Frmd5
merged_ctrl_ko_tam_6546	-1.79421	-67289	Tlr5
merged_ctrl_ko_tam_80474	-1.79421	-7502	Dpp6
merged_ctrl_ko_tam_91009	-1.79421	12773	Rab7
merged_ctrl_ko_tam_97232	-1.79421	-2982	Chrna7
merged_ctrl_ko_tam_99873	-1.79421	13836	Rras2
merged_ctrl_ko_tam_13689	-1.79393	117660	Bod1
merged_ctrl_ko_tam_38879	-1.79393	-58969	Fam19a5
merged_ctrl_ko_tam_42749	-1.79393	-229717	Pvrl3
merged_ctrl_ko_tam_54818	-1.79393	-7578	U6
merged_ctrl_ko_tam_90714	-1.79393	12113	Spr-ps1
merged_ctrl_ko_tam_105302	-1.79369	-42467	Use1
merged_ctrl_ko_tam_1863	-1.79369	230	Spag16
merged_ctrl_ko_tam_26718	-1.79369	49981	Cdkal1
merged_ctrl_ko_tam_27536	-1.79369	151581	Gmpr
merged_ctrl_ko_tam_54391	-1.79369	104054	Gna14
merged_ctrl_ko_tam_56731	-1.79369	292651	Adra2a
merged_ctrl_ko_tam_74705	-1.79369	-11738	SNORA66
merged_ctrl_ko_tam_79086	-1.79369	-51315	Gm13049
merged_ctrl_ko_tam_91741	-1.79369	12072	Eif4e3
merged_ctrl_ko_tam_93719	-1.79369	-3317	E330021D16Rik
merged_ctrl_ko_tam_57155	-1.79347	75007	Gfra1
merged_ctrl_ko_tam_57615	-1.79347	-32329	Camk1d
merged_ctrl_ko_tam_73139	-1.79347	28379	Invs
merged_ctrl_ko_tam_89735	-1.79347	-12676	Cpvl
merged_ctrl_ko_tam_15992	-1.79328	3787	Alox12b
merged_ctrl_ko_tam_18794	-1.79328	3462	Gm11635
merged_ctrl_ko_tam_62960	-1.79328	9503	Prokr2
merged_ctrl_ko_tam_108800	-1.79312	-10682	Acta1
merged_ctrl_ko_tam_30678	-1.79312	-41243	Fst
merged_ctrl_ko_tam_41312	-1.79312	14182	Map6d1
merged_ctrl_ko_tam_115268	-1.79296	8360	Exog
merged_ctrl_ko_tam_18480	-1.79296	-1778	Med24
merged_ctrl_ko_tam_56699	-1.79296	-32571	Adra2a
merged_ctrl_ko_tam_80608	-1.79296	103744	Gm10290
merged_ctrl_ko_tam_82749	-1.79296	5033	Hopx
merged_ctrl_ko_tam_84986	-1.79296	-94860	Gm16063
merged_ctrl_ko_tam_91097	-1.79296	8201	Gm16628
merged_ctrl_ko_tam_106740	-1.7927	-7503	Nlrc5
merged_ctrl_ko_tam_113355	-1.7927	-2979	SNORA17
merged_ctrl_ko_tam_43746	-1.7927	-151551	Mir802
merged_ctrl_ko_tam_93656	-1.7927	108	Pbp2
merged_ctrl_ko_tam_33597	-1.79259	15618	Ints9
merged_ctrl_ko_tam_116579	-1.79249	39530	Gm595
merged_ctrl_ko_tam_43404	-1.79249	-7418	Hunk
merged_ctrl_ko_tam_68087	-1.79249	-304356	Veph1
merged_ctrl_ko_tam_97240	-1.79249	-35293	Gm5898
merged_ctrl_ko_tam_102394	-1.79239	-261	Cars
merged_ctrl_ko_tam_4406	-1.79239	10621	Lrrn2
merged_ctrl_ko_tam_50946	-1.79239	-24823	AC133646.1
merged_ctrl_ko_tam_61630	-1.79239	8525	Gm13996
merged_ctrl_ko_tam_37630	-1.79223	-15423	Apol11b
merged_ctrl_ko_tam_64619	-1.79223	20305	Hnf4a
merged_ctrl_ko_tam_78700	-1.79223	-6942	Gm13054
merged_ctrl_ko_tam_80220	-1.79215	26987	Snord93
merged_ctrl_ko_tam_89331	-1.79215	-83510	AC162464.1
merged_ctrl_ko_tam_25493	-1.79208	11558	A230087F16Rik
merged_ctrl_ko_tam_81585	-1.79196	14163	Otop1
merged_ctrl_ko_tam_19518	-1.77969	679	9930022D16Rik
merged_ctrl_ko_tam_54598	-1.77892	127895	Trpm3
merged_ctrl_ko_tam_76654	-1.77892	3248	Rnf19b
merged_ctrl_ko_tam_94873	-1.7785	5455	U6
merged_ctrl_ko_tam_4521	-1.77803	-16596	Atp2b4
merged_ctrl_ko_tam_75575	-1.77803	371	St3gal3
merged_ctrl_ko_tam_23583	-1.77753	-5202	n-R5s63
merged_ctrl_ko_tam_112011	-1.77699	-55456	SNORA17
merged_ctrl_ko_tam_113813	-1.77699	-7097	Rbp1
merged_ctrl_ko_tam_57555	-1.77699	-28597	Optn
merged_ctrl_ko_tam_81921	-1.77639	-10575	8030423F21Rik
merged_ctrl_ko_tam_107510	-1.77574	53502	U6
merged_ctrl_ko_tam_112232	-1.77574	-5045	AC113291.1
merged_ctrl_ko_tam_87011	-1.77574	18197	Mad1l1
merged_ctrl_ko_tam_111469	-1.77503	295	Gm16380
merged_ctrl_ko_tam_42710	-1.77503	-275	Tagln3
merged_ctrl_ko_tam_43074	-1.77503	231314	SNORA71
merged_ctrl_ko_tam_69544	-1.77503	43961	Gm12474
merged_ctrl_ko_tam_103814	-1.77424	4334	Zmat4
merged_ctrl_ko_tam_30380	-1.77424	115208	AC165250.1
merged_ctrl_ko_tam_36467	-1.77424	28847	U7
merged_ctrl_ko_tam_58695	-1.77424	19445	Gm13373
merged_ctrl_ko_tam_82992	-1.77424	101388	Parm1
merged_ctrl_ko_tam_106854	-1.77337	19669	Mmp15
merged_ctrl_ko_tam_115892	-1.77337	9829	Otud5
merged_ctrl_ko_tam_16614	-1.77337	-13450	Gm16075
merged_ctrl_ko_tam_34543	-1.77337	495097	SNORA17
merged_ctrl_ko_tam_54104	-1.77337	-15596	Dagla
merged_ctrl_ko_tam_73515	-1.77337	44685	Musk
merged_ctrl_ko_tam_101657	-1.7724	50742	Ebf3
merged_ctrl_ko_tam_1978	-1.7724	-77755	5S_rRNA
merged_ctrl_ko_tam_41900	-1.7724	-26993	U6
merged_ctrl_ko_tam_60630	-1.7724	5874	8430437L04Rik
merged_ctrl_ko_tam_80028	-1.7724	225837	Gm6673
merged_ctrl_ko_tam_84295	-1.7724	5029	Svop
merged_ctrl_ko_tam_85202	-1.7724	1589	Gm15800
merged_ctrl_ko_tam_98348	-1.7724	5831	U6
merged_ctrl_ko_tam_10993	-1.7713	45338	Dram1
merged_ctrl_ko_tam_54335	-1.7713	-290380	Gm5513
merged_ctrl_ko_tam_58545	-1.7713	-155	Vav2
merged_ctrl_ko_tam_71722	-1.7713	-34269	SNORA17
merged_ctrl_ko_tam_86418	-1.7713	-25729	Pom121
merged_ctrl_ko_tam_93230	-1.7713	-25174	Gm17456
merged_ctrl_ko_tam_102364	-1.77118	85525	Cdkn1c
merged_ctrl_ko_tam_46554	-1.77062	-1396	Col11a2
merged_ctrl_ko_tam_107925	-1.77006	-8567	Gan
merged_ctrl_ko_tam_54683	-1.77006	-14557	Tjp2
merged_ctrl_ko_tam_66876	-1.77006	13426	Nceh1
merged_ctrl_ko_tam_74696	-1.77006	10010	Gm12718
merged_ctrl_ko_tam_80289	-1.77006	9441	Gbx1
merged_ctrl_ko_tam_89990	-1.77006	40149	SNORA17
merged_ctrl_ko_tam_98602	-1.77006	-41719	Prss23
merged_ctrl_ko_tam_112450	-1.77003	-35032	Megf11
merged_ctrl_ko_tam_33428	-1.76874	-9533	Gata4
merged_ctrl_ko_tam_100464	-1.76865	36532	Arhgap17
merged_ctrl_ko_tam_103526	-1.76865	173739	Csmd1
merged_ctrl_ko_tam_107642	-1.76865	-36903	Bcar1
merged_ctrl_ko_tam_11373	-1.76865	51523	AC152946.1
merged_ctrl_ko_tam_21660	-1.76865	216	SNORA70
merged_ctrl_ko_tam_32706	-1.76865	633	Olfr750
merged_ctrl_ko_tam_34869	-1.76865	183378	Dct
merged_ctrl_ko_tam_72075	-1.76865	-10319	U6
merged_ctrl_ko_tam_77	-1.76865	-29303	St18
merged_ctrl_ko_tam_79389	-1.76865	46481	Gm13173
merged_ctrl_ko_tam_79848	-1.76865	1957	4930511M11Rik
merged_ctrl_ko_tam_99067	-1.76865	-9232	Dnajb13
merged_ctrl_ko_tam_82206	-1.76803	24892	Fam114a1
merged_ctrl_ko_tam_84056	-1.76803	92	Hps4
merged_ctrl_ko_tam_68332	-1.76726	28480	Gm6706
merged_ctrl_ko_tam_108505	-1.76702	5298	Gm20406
merged_ctrl_ko_tam_112694	-1.76702	6288	Aph1c
merged_ctrl_ko_tam_11644	-1.76702	-24126	Krr1
merged_ctrl_ko_tam_61038	-1.76702	-2665	4930443O20Rik
merged_ctrl_ko_tam_72071	-1.76702	4326	Gm11864
merged_ctrl_ko_tam_8146	-1.76702	-77789	Clvs2
merged_ctrl_ko_tam_81827	-1.76702	-693109	Slit2
merged_ctrl_ko_tam_88451	-1.76702	-513084	SNORA17
merged_ctrl_ko_tam_9497	-1.76702	-194799	SNORA24
merged_ctrl_ko_tam_99055	-1.76702	29151	C2cd3
merged_ctrl_ko_tam_46423	-1.76645	1249	Wiz
merged_ctrl_ko_tam_96370	-1.76645	173018	7SK
merged_ctrl_ko_tam_102845	-1.76513	-47096	Arglu1
merged_ctrl_ko_tam_103722	-1.76513	-9380	Gm17362
merged_ctrl_ko_tam_111315	-1.76513	157961	Rpl10-ps3
merged_ctrl_ko_tam_22056	-1.76513	-34621	Gpr22
merged_ctrl_ko_tam_4146	-1.76513	63127	Gm17699
merged_ctrl_ko_tam_7785	-1.76513	-93645	Olig3
merged_ctrl_ko_tam_79471	-1.76513	-124566	SNORA17
merged_ctrl_ko_tam_86554	-1.76513	1543	Cux1
merged_ctrl_ko_tam_93690	-1.76513	25040	Gm14330
merged_ctrl_ko_tam_108127	-1.76361	296	Cdh13
merged_ctrl_ko_tam_1344	-1.76361	90084	U6
merged_ctrl_ko_tam_16680	-1.76361	8102	Abr
merged_ctrl_ko_tam_13420	-1.76291	2012	Mdh1
merged_ctrl_ko_tam_85740	-1.76291	-15953	Gm4868
merged_ctrl_ko_tam_97375	-1.76291	51206	Fam189a1
merged_ctrl_ko_tam_48397	-1.76251	25796	Lama1
merged_ctrl_ko_tam_58501	-1.76251	-258	Adamts13
merged_ctrl_ko_tam_61145	-1.76251	14364	Acp2
merged_ctrl_ko_tam_84139	-1.76251	7996	Adrbk2
merged_ctrl_ko_tam_94053	-1.76251	-35334	SNORA17
merged_ctrl_ko_tam_746	-1.76132	-5914	Arid5a
merged_ctrl_ko_tam_115119	-1.76024	29283	Gm17399
merged_ctrl_ko_tam_94813	-1.76024	-8815	Ccdc8
merged_ctrl_ko_tam_118192	-1.76001	-31401	Usp51
merged_ctrl_ko_tam_66490	-1.75991	52961	Stmn2
merged_ctrl_ko_tam_41406	-1.75902	362	Gm16863
merged_ctrl_ko_tam_108425	-1.75858	151104	Foxl1
merged_ctrl_ko_tam_109432	-1.75858	4554	Mtmr2
merged_ctrl_ko_tam_19587	-1.75858	16463	Map2k6
merged_ctrl_ko_tam_77345	-1.75858	8722	Pafah2
merged_ctrl_ko_tam_59231	-1.75853	11069	Prrc2b
merged_ctrl_ko_tam_108834	-1.75701	-66866	Galnt2
merged_ctrl_ko_tam_114982	-1.75701	24458	Gm5921
merged_ctrl_ko_tam_25478	-1.75701	-1734	4930595D18Rik
merged_ctrl_ko_tam_26131	-1.75701	-266946	CT010465.1
merged_ctrl_ko_tam_32466	-1.75701	86938	Gm1821
merged_ctrl_ko_tam_64445	-1.75701	-3945	Plcg1
merged_ctrl_ko_tam_86639	-1.75701	874	Cldn15
merged_ctrl_ko_tam_89611	-1.7562	144354	Skap2
merged_ctrl_ko_tam_42618	-1.75591	16999	CT025520.1
merged_ctrl_ko_tam_44030	-1.75591	2427	Erg
merged_ctrl_ko_tam_55088	-1.75591	-8705	Gldc
merged_ctrl_ko_tam_74225	-1.75591	85277	Mllt3
merged_ctrl_ko_tam_105288	-1.75528	41381	Haus8
merged_ctrl_ko_tam_112363	-1.75528	-15482	Smad3
merged_ctrl_ko_tam_102124	-1.75473	2242	Pddc1
merged_ctrl_ko_tam_117734	-1.75473	80988	Gm14929
merged_ctrl_ko_tam_75257	-1.75473	99099	Gm12824
merged_ctrl_ko_tam_109312	-1.75335	-87481	U6
merged_ctrl_ko_tam_117834	-1.75335	10110	Timm8a1
merged_ctrl_ko_tam_29615	-1.75335	-8395	C030017D09Rik
merged_ctrl_ko_tam_92019	-1.75335	274750	Gm6749
merged_ctrl_ko_tam_93684	-1.75335	-30981	Gm14329
merged_ctrl_ko_tam_112130	-1.7521	40884	Tle3
merged_ctrl_ko_tam_15849	-1.7521	721	Usp43
merged_ctrl_ko_tam_84007	-1.7521	217729	Miat
merged_ctrl_ko_tam_108826	-1.75147	92191	Urb2
merged_ctrl_ko_tam_1097	-1.7512	-5189	Il1r2
merged_ctrl_ko_tam_38260	-1.7512	-598	Cyp2d12
merged_ctrl_ko_tam_49915	-1.7512	-167529	1010001N08Rik
merged_ctrl_ko_tam_67921	-1.7512	-26269	Igsf10
merged_ctrl_ko_tam_70079	-1.7512	-8146	Slc6a17
merged_ctrl_ko_tam_97555	-1.7512	-32398	Adamts17
merged_ctrl_ko_tam_12030	-1.74905	29064	Wif1
merged_ctrl_ko_tam_62785	-1.74905	6354	AL731707.1
merged_ctrl_ko_tam_106083	-1.74878	79200	Phkb
merged_ctrl_ko_tam_44910	-1.74878	4889	Pnldc1
merged_ctrl_ko_tam_58484	-1.74878	1749	Abo
merged_ctrl_ko_tam_58649	-1.74878	-15490	Col5a1
merged_ctrl_ko_tam_79920	-1.74878	-70387	Gm8802
merged_ctrl_ko_tam_89086	-1.74878	-22570	Jhdm1d
merged_ctrl_ko_tam_95898	-1.74878	142	Abpg
merged_ctrl_ko_tam_48745	-1.74734	19114	Slc30a6
merged_ctrl_ko_tam_58382	-1.74734	-2436	Gm13542
merged_ctrl_ko_tam_62860	-1.74734	21216	RNaseP_nuc
merged_ctrl_ko_tam_107255	-1.74604	5819	Cirh1a
merged_ctrl_ko_tam_110720	-1.74604	-184696	Pvrl1
merged_ctrl_ko_tam_33031	-1.74604	15184	Y_RNA
merged_ctrl_ko_tam_37627	-1.74604	-12288	Gm8221
merged_ctrl_ko_tam_52084	-1.74604	-8453	Gm15958
merged_ctrl_ko_tam_68736	-1.74604	-128	Bglap
merged_ctrl_ko_tam_28803	-1.74547	-1770	Fbp1
merged_ctrl_ko_tam_48660	-1.74547	27151	U6
merged_ctrl_ko_tam_59028	-1.74547	2289	Prrx2
merged_ctrl_ko_tam_112190	-1.7452	42787	Rplp1
merged_ctrl_ko_tam_81117	-1.7452	-2931	Htt
merged_ctrl_ko_tam_53650	-1.74383	2066	Pcnxl3
merged_ctrl_ko_tam_19744	-1.74369	-23891	Slc39a11
merged_ctrl_ko_tam_15039	-1.74344	-2607	Galnt10
merged_ctrl_ko_tam_49224	-1.74344	-33209	Six3
merged_ctrl_ko_tam_52321	-1.74344	23272	Elac1
merged_ctrl_ko_tam_76020	-1.74344	-4834	Gm12926
merged_ctrl_ko_tam_110563	-1.74292	23905	Gm16214
merged_ctrl_ko_tam_33871	-1.74292	59452	Stc1
merged_ctrl_ko_tam_34242	-1.74292	-34954	Siah3
merged_ctrl_ko_tam_35822	-1.74292	54786	SNORA17
merged_ctrl_ko_tam_49070	-1.74292	6989	Mta3
merged_ctrl_ko_tam_63008	-1.74292	9005	Gm14094
merged_ctrl_ko_tam_64459	-1.74292	-3187	Chd6
merged_ctrl_ko_tam_87746	-1.74292	-11137	Gm17398
merged_ctrl_ko_tam_55636	-1.74257	-340	Aldh18a1
merged_ctrl_ko_tam_41339	-1.74208	-4367	Gm16618
merged_ctrl_ko_tam_103657	-1.74121	10636	Gm15316
merged_ctrl_ko_tam_43115	-1.74121	-97302	Gm9843
merged_ctrl_ko_tam_80130	-1.74121	-3223	Fbxl13
merged_ctrl_ko_tam_40009	-1.74035	-2636	Krt77
merged_ctrl_ko_tam_57330	-1.74035	-31958	Prlhr
merged_ctrl_ko_tam_65906	-1.74035	26840	Gm14617
merged_ctrl_ko_tam_101411	-1.73931	-1041	Adam12
merged_ctrl_ko_tam_109055	-1.73931	-4831	Pcnxl2
merged_ctrl_ko_tam_111747	-1.73931	6090	Rpp25
merged_ctrl_ko_tam_20907	-1.73931	4945	Asxl2
merged_ctrl_ko_tam_21855	-1.73931	15317	Tssc1
merged_ctrl_ko_tam_23949	-1.73931	43175	AC102689.1
merged_ctrl_ko_tam_25961	-1.73931	4997	RP23-67O10.2
merged_ctrl_ko_tam_27411	-1.73931	-22963	Ccdc90a
merged_ctrl_ko_tam_33744	-1.73931	5427	5S_rRNA
merged_ctrl_ko_tam_4261	-1.73931	-1642	Ctse
merged_ctrl_ko_tam_60071	-1.73931	30140	Arl6ip6
merged_ctrl_ko_tam_73610	-1.73931	-10106	Gm12543
merged_ctrl_ko_tam_85900	-1.73931	53424	Rimbp2
merged_ctrl_ko_tam_88051	-1.73931	14728	U3
merged_ctrl_ko_tam_91920	-1.73931	156105	Cntn3
merged_ctrl_ko_tam_47439	-1.7385	-34506	Mrps10
merged_ctrl_ko_tam_77715	-1.7365	-15697	SNORA17
merged_ctrl_ko_tam_90673	-1.7365	99885	Cyp26b1
merged_ctrl_ko_tam_107854	-1.73606	23638	Dynlrb2
merged_ctrl_ko_tam_112689	-1.73606	12428	Car12
merged_ctrl_ko_tam_17593	-1.73606	-22522	Gm11490
merged_ctrl_ko_tam_21058	-1.73606	141225	Klhl29
merged_ctrl_ko_tam_28616	-1.73606	-49853	Slc28a3
merged_ctrl_ko_tam_70855	-1.73606	-5947	U6
merged_ctrl_ko_tam_90884	-1.73606	-9928	Aak1
merged_ctrl_ko_tam_10862	-1.73512	-34706	Gm6713
merged_ctrl_ko_tam_110925	-1.73512	-23832	1700003G13Rik
merged_ctrl_ko_tam_116900	-1.73512	5384	Mir2137
merged_ctrl_ko_tam_118316	-1.73512	-4935	Gm15205
merged_ctrl_ko_tam_21408	-1.73512	-5380	AC157352.1
merged_ctrl_ko_tam_53737	-1.73434	-1439	Gm5510
merged_ctrl_ko_tam_93512	-1.73434	61881	Gm4736
merged_ctrl_ko_tam_100333	-1.73328	41975	Scnn1b
merged_ctrl_ko_tam_114776	-1.73328	-71084	Stac
merged_ctrl_ko_tam_19376	-1.73305	2058	Cacng4
merged_ctrl_ko_tam_36884	-1.73305	135039	Kcnq3
merged_ctrl_ko_tam_44448	-1.73305	157981	Gm10231
merged_ctrl_ko_tam_47089	-1.73305	-27901	Clic5
merged_ctrl_ko_tam_62530	-1.73305	24597	Mal
merged_ctrl_ko_tam_6946	-1.73305	-107573	Prox1
merged_ctrl_ko_tam_115132	-1.73137	29632	7SK
merged_ctrl_ko_tam_40368	-1.73137	1386	Alg1
merged_ctrl_ko_tam_61294	-1.73094	31866	Gm13816
merged_ctrl_ko_tam_19828	-1.73023	18744	1700001J04Rik
merged_ctrl_ko_tam_115066	-1.73016	297833	Rbms3
merged_ctrl_ko_tam_24165	-1.73016	-241674	Gm2228
merged_ctrl_ko_tam_62396	-1.73016	-22430	Gm14003
merged_ctrl_ko_tam_62528	-1.73016	22317	Mrps5
merged_ctrl_ko_tam_82756	-1.73016	-24101	Gm15831
merged_ctrl_ko_tam_8384	-1.73016	11223	Zbtb24
merged_ctrl_ko_tam_32097	-1.72969	568	Gm626
merged_ctrl_ko_tam_4816	-1.72969	8545	Cacna1s
merged_ctrl_ko_tam_50152	-1.72969	9100	7SK
merged_ctrl_ko_tam_59087	-1.72969	-8903	Ncs1
merged_ctrl_ko_tam_68596	-1.72969	25647	SNORA17
merged_ctrl_ko_tam_85759	-1.72969	-2781	Tmem132c
merged_ctrl_ko_tam_88383	-1.72969	174810	AC163663.1
merged_ctrl_ko_tam_56549	-1.72946	359108	Ins1
merged_ctrl_ko_tam_26375	-1.72932	29333	5033411D12Rik
merged_ctrl_ko_tam_113430	-1.72916	12600	Prss35
merged_ctrl_ko_tam_53587	-1.72762	8775	Sf3b2
merged_ctrl_ko_tam_23010	-1.72712	101103	Prkch
merged_ctrl_ko_tam_80355	-1.72712	-26292	Prkag2
merged_ctrl_ko_tam_59232	-1.72668	-5407	Prrc2b
merged_ctrl_ko_tam_7966	-1.72668	107900	Snora33
merged_ctrl_ko_tam_91526	-1.72668	143392	Magi1
merged_ctrl_ko_tam_96590	-1.72668	4258	Napsa
merged_ctrl_ko_tam_109991	-1.72591	118	Glb1l3
merged_ctrl_ko_tam_112544	-1.72591	-7482	Gm514
merged_ctrl_ko_tam_23926	-1.72591	-3425	Esrrb
merged_ctrl_ko_tam_54621	-1.72591	74541	Mamdc2
merged_ctrl_ko_tam_6713	-1.72591	-121042	Gm2061
merged_ctrl_ko_tam_68868	-1.72591	23038	Pmvk
merged_ctrl_ko_tam_88636	-1.72591	315	Zc3hc1
merged_ctrl_ko_tam_97818	-1.72591	-3883	Gm10619
merged_ctrl_ko_tam_98183	-1.72591	11736	Cib1
merged_ctrl_ko_tam_4016	-1.72549	164052	Nckap5
merged_ctrl_ko_tam_62446	-1.72477	-802	Slc27a2
merged_ctrl_ko_tam_13270	-1.72423	27007	Gm12025
merged_ctrl_ko_tam_13723	-1.72423	3627	Gm12107
merged_ctrl_ko_tam_16397	-1.72363	10436	Gsg2
merged_ctrl_ko_tam_21038	-1.72363	-136047	U6
merged_ctrl_ko_tam_27056	-1.72363	65855	Ly86
merged_ctrl_ko_tam_38022	-1.72363	-30444	Cacna1i
merged_ctrl_ko_tam_44048	-1.72363	-48415	Ets2
merged_ctrl_ko_tam_71590	-1.72363	185	Lhx8
merged_ctrl_ko_tam_76130	-1.72363	-11106	3100002H09Rik
merged_ctrl_ko_tam_89500	-1.72363	-17268	Osbpl3
merged_ctrl_ko_tam_101432	-1.72162	-37630	Dock1
merged_ctrl_ko_tam_106649	-1.72162	-94032	Ces5a
merged_ctrl_ko_tam_12107	-1.72162	-17672	Srgap1
merged_ctrl_ko_tam_13098	-1.72162	-5151	Sun3
merged_ctrl_ko_tam_56018	-1.72162	-12958	Bloc1s2
merged_ctrl_ko_tam_68125	-1.72162	-121372	Iqcj
merged_ctrl_ko_tam_85417	-1.72162	9230	Tmem120b
merged_ctrl_ko_tam_89684	-1.72162	7875	Gm15573
merged_ctrl_ko_tam_41694	-1.72028	-66086	Tprg
merged_ctrl_ko_tam_6098	-1.72028	23176	Kmo
merged_ctrl_ko_tam_92331	-1.72028	-2411	1500001M20Rik
merged_ctrl_ko_tam_97533	-1.72028	-2563	Adamts17
merged_ctrl_ko_tam_98543	-1.72028	1230	Fah
merged_ctrl_ko_tam_103840	-1.71948	-41457	Gm16625
merged_ctrl_ko_tam_21104	-1.71948	22367	Apob
merged_ctrl_ko_tam_61422	-1.71948	1284	Accs
merged_ctrl_ko_tam_66587	-1.71948	57568	Zfp704
merged_ctrl_ko_tam_103651	-1.71825	2415	Gm15308
merged_ctrl_ko_tam_10058	-1.71672	-551	Gm3233
merged_ctrl_ko_tam_107614	-1.71672	3269	Znrf1
merged_ctrl_ko_tam_11788	-1.71672	16223	Frs2
merged_ctrl_ko_tam_12219	-1.71672	105625	AC153489.1
merged_ctrl_ko_tam_14811	-1.71672	-12986	P4ha2
merged_ctrl_ko_tam_44726	-1.71672	280354	Qk
merged_ctrl_ko_tam_47094	-1.71672	49324	Clic5
merged_ctrl_ko_tam_57671	-1.71672	139	Usp6nl
merged_ctrl_ko_tam_60697	-1.71672	-24246	Wipf1
merged_ctrl_ko_tam_61587	-1.71672	-36649	U6
merged_ctrl_ko_tam_63875	-1.71672	6579	Cbfa2t2
merged_ctrl_ko_tam_87479	-1.71672	-5091	Tecpr1
merged_ctrl_ko_tam_94618	-1.71672	-6647	Zscan22
merged_ctrl_ko_tam_99763	-1.71672	-10961	Tead1
merged_ctrl_ko_tam_116402	-1.71658	-15659	Gm14544
merged_ctrl_ko_tam_28151	-1.71658	-3474	Gm16578
merged_ctrl_ko_tam_71951	-1.71658	256	Gm11827
merged_ctrl_ko_tam_74425	-1.71658	26056	Gm12695
merged_ctrl_ko_tam_107440	-1.7165	18931	Pkd1l3
merged_ctrl_ko_tam_27729	-1.7165	-1649	Wnk2
merged_ctrl_ko_tam_49323	-1.7165	-29861	Gm10309
[truncated: 22,115 more rows]
