# Supplementary material for: General transcription factor TAF4 antagonizes epigenetic silencing by Polycomb to maintain intestine stem cell functions
Source: Cell Death Differ. 2023 Jan 13;30(3):839–53. doi: 10.1038/s41418-022-01109-6 (PMC9984434; doi:10.1038/s41418-022-01109-6)
Supplement: Supplementary file 17 — Supp Table 10 [file 41418_2022_1109_MOESM17_ESM.xlsx]

## Sheet: DEGs 4OHT+EPZ vs 4OHT
Ensembl Gene ID	Gene name	Log2 Fold Change (TAF4IEC 4OHT+EPZ vs 4OHT)	Adjusted p-value (TAF4IEC 4OHT+EPZ vs 4OHT
ENSMUSG00000085214	0610005C13Rik	-1.62813	2.8643e-35
ENSMUSG00000046840	0610008F07Rik	-4.35287	7.09273e-32
ENSMUSG00000037361	0610009D07Rik	1.28541	4.58222e-39
ENSMUSG00000086714	0610009E02Rik	-1.41522	0.00686971
ENSMUSG00000043644	0610009L18Rik	-2.46113	3.52466e-06
ENSMUSG00000047112	0610012G03Rik	-1.61004	2.55514e-29
ENSMUSG00000028608	0610037L13Rik	1.02687	9.4996e-22
ENSMUSG00000089900	0610038L08Rik	-1.74471	0.0309864
ENSMUSG00000090066	1110002E22Rik	-3.39952	0.000413216
ENSMUSG00000046909	1110002N22Rik	1.4496	1.71495e-23
ENSMUSG00000037822	1110003E01Rik	-1.15892	1.83302e-15
ENSMUSG00000030663	1110004F10Rik	1.11926	9.22265e-46
ENSMUSG00000037960	1110007C09Rik	-1.00954	5.61191e-07
ENSMUSG00000027637	1110008F13Rik	-1.6455	1.31526e-64
ENSMUSG00000039195	1110008P14Rik	-2.1793	1.14498e-21
ENSMUSG00000052105	1110012J17Rik	3.98972	4.80863e-27
ENSMUSG00000045237	1110012L19Rik	1.21679	2.20391e-22
ENSMUSG00000075420	1110017F19Rik	2.59643	5.19293e-62
ENSMUSG00000085972	1110028F11Rik	-1.11303	0.00632801
ENSMUSG00000033416	1110038D17Rik	-1.12247	2.72737e-26
ENSMUSG00000035171	1110059E24Rik	2.06092	1.18264e-89
ENSMUSG00000032551	1110059G10Rik	1.00637	6.47587e-14
ENSMUSG00000078570	1110065P20Rik	-3.6351	4.1374e-30
ENSMUSG00000045414	1190002N15Rik	1.05829	3.04655e-09
ENSMUSG00000021280	1200009I06Rik	-4.02108	2.93631e-81
ENSMUSG00000021411	1300014I06Rik	-2.36779	2.85224e-21
ENSMUSG00000001062	1300018I17Rik	-1.29074	2.21892e-21
ENSMUSG00000087264	1500002O10Rik	5.76601	0.000156943
ENSMUSG00000087651	1500009L16Rik	1.26453	0.00671509
ENSMUSG00000074578	1500012F01Rik	1.07614	6.88022e-24
ENSMUSG00000022452	1500032L24Rik	-1.06362	3.18316e-10
ENSMUSG00000059631	1500035N22Rik	1.12146	0.000441045
ENSMUSG00000075054	1600012F09Rik	1.25246	1.346e-17
ENSMUSG00000032068	1600029D21Rik	-1.10836	0.00422988
ENSMUSG00000044320	1700001O22Rik	2.18436	4.26059e-11
ENSMUSG00000030030	1700003E16Rik	3.93165	2.98973e-13
ENSMUSG00000034764	1700006J14Rik	-3.119	0.00973154
ENSMUSG00000085260	1700013G23Rik	2.67692	0.032714
ENSMUSG00000042800	1700015E13Rik	-2.8912	8.75079e-05
ENSMUSG00000087631	1700015O11Rik	-3.54298	0.00408838
ENSMUSG00000046145	1700018M17Rik	-4.00495	0.000192562
ENSMUSG00000068299	1700019G17Rik	-1.44852	2.07432e-28
ENSMUSG00000035085	1700020L24Rik	-2.54653	1.22436e-08
ENSMUSG00000019797	1700021F05Rik	1.21714	8.80551e-28
ENSMUSG00000072918	1700022K14Rik	-3.45071	2.03046e-05
ENSMUSG00000045709	1700023L04Rik	4.39702	0.0455761
ENSMUSG00000078612	1700024P16Rik	-1.57535	1.63395e-07
ENSMUSG00000051736	1700025K23Rik	3.60031	0.00198603
ENSMUSG00000009115	1700027D21Rik	-2.92232	0.000480299
ENSMUSG00000026049	1700029F09Rik	1.2682	3.349e-19
ENSMUSG00000073758	1700029G01Rik	-1.32352	1.87944e-12
ENSMUSG00000084350	1700029I01Rik	2.95065	3.64908e-14
ENSMUSG00000091071	1700030C10Rik	6.38576	7.54204e-07
ENSMUSG00000052794	1700030K09Rik	1.38833	1.03361e-12
ENSMUSG00000055833	1700034H15Rik	-1.52149	5.98006e-08
ENSMUSG00000074619	1700034I23Rik	-5.23798	0.00205844
ENSMUSG00000040163	1700034J05Rik	-4.41028	0.0418071
ENSMUSG00000019945	1700040L02Rik	1.90939	0.00236648
ENSMUSG00000086999	1700040N02Rik	-3.18295	0.0431164
ENSMUSG00000043773	1700048O20Rik	7.93668	7.37672e-10
ENSMUSG00000044854	1700056E22Rik	-2.59729	6.21433e-06
ENSMUSG00000074139	1700057G04Rik	-4.04924	7.72978e-08
ENSMUSG00000089636	1700058P15Rik	-1.05903	0.0255206
ENSMUSG00000078957	1700060C20Rik	3.69703	0.048697
ENSMUSG00000084970	1700060J05Rik	-1.773	0.00899181
ENSMUSG00000038323	1700066M21Rik	1.07468	1.07618e-05
ENSMUSG00000046408	1700067K01Rik	-2.54627	1.05791e-06
ENSMUSG00000086128	1700091E21Rik	-4.57432	0.0334493
ENSMUSG00000052371	1700109F18Rik	-4.91343	1.42361e-12
ENSMUSG00000087047	1700110K17Rik	1.56675	3.01241e-23
ENSMUSG00000086082	1700113A16Rik	1.08158	0.00136082
ENSMUSG00000085614	1700123M08Rik	1.04408	0.0229343
ENSMUSG00000036372	1810006K21Rik	2.03142	2.40848e-100
ENSMUSG00000032977	1810008A18Rik	-1.14274	2.43427e-16
ENSMUSG00000071653	1810009A15Rik	1.49812	6.86407e-43
ENSMUSG00000090062	1810009N23Rik	-2.37899	0.00118586
ENSMUSG00000085814	1810014B01Rik	1.38956	1.84139e-08
ENSMUSG00000086390	1810019D21Rik	-1.08004	1.22202e-19
ENSMUSG00000078784	1810022K09Rik	2.0482	1.55063e-44
ENSMUSG00000025591	1810029B16Rik	1.5032	2.74838e-25
ENSMUSG00000026531	1810030J14Rik	2.71984	8.19516e-06
ENSMUSG00000028295	1810030N24Rik	1.07238	2.36111e-14
ENSMUSG00000074861	1810034E14Rik	-1.6431	1.56394e-19
ENSMUSG00000054091	1810037I17Rik	1.15858	3.54803e-15
ENSMUSG00000078572	1810043H04Rik	-1.84273	1.4427e-11
ENSMUSG00000036027	1810046K07Rik	-1.19985	0.0177608
ENSMUSG00000035372	1810055G02Rik	-1.97825	9.39353e-79
ENSMUSG00000085455	1810059H22Rik	-1.08983	0.0222952
ENSMUSG00000027713	1810062G17Rik	1.88564	0.000175083
ENSMUSG00000084925	1810062O18Rik	-1.51587	0.0117203
ENSMUSG00000085551	1810063I02Rik	-6.60949	2.04447e-06
ENSMUSG00000039339	2010001E11Rik	-2.43807	3.16489e-12
ENSMUSG00000051606	2010001K21Rik	-3.52072	1.19415e-08
ENSMUSG00000024353	2010001M09Rik	-3.22553	0.00135996
ENSMUSG00000038059	2010002N04Rik	1.39398	7.51975e-28
ENSMUSG00000042041	2010003K11Rik	-1.15934	0.000616045
ENSMUSG00000062376	2010012O05Rik	1.39958	6.61547e-18
ENSMUSG00000091575	2010016I18Rik	-1.75456	7.93444e-05
ENSMUSG00000025528	2010106E10Rik	-3.71799	5.15796e-123
ENSMUSG00000029847	2010107G12Rik	3.32274	1.32039e-16
ENSMUSG00000090946	2010109K11Rik	-1.37209	3.06621e-17
ENSMUSG00000085410	2010110K18Rik	1.19176	0.00206034
ENSMUSG00000030865	2010110P09Rik	-3.11727	1.46096e-53
ENSMUSG00000063018	2010204K13Rik	2.30424	3.93678e-16
ENSMUSG00000030587	2200002D01Rik	-1.53527	1.87668e-17
ENSMUSG00000031937	2200002K05Rik	-1.05519	1.24815e-20
ENSMUSG00000040498	2210010C17Rik	-1.18957	1.01904e-17
ENSMUSG00000074217	2210011C24Rik	-1.74779	0.000348416
ENSMUSG00000092570	2210019I11Rik	-2.04022	1.11319e-06
ENSMUSG00000085148	2210403K04Rik	-1.52837	7.90864e-16
ENSMUSG00000078439	2210404O07Rik	-1.30817	1.17295e-14
ENSMUSG00000078546	2210404O09Rik	1.05861	0.000141544
ENSMUSG00000037145	2210407C18Rik	2.50691	3.38313e-26
ENSMUSG00000030431	2210411K11Rik	-2.19715	2.08565e-57
ENSMUSG00000086494	2210417A02Rik	3.07654	1.89851e-10
ENSMUSG00000085347	2210417K05Rik	2.07052	0.00016642
ENSMUSG00000032403	2300009A05Rik	-1.16872	3.2301e-09
ENSMUSG00000036731	2310002J15Rik	1.30536	0.0406179
ENSMUSG00000024512	2310002L13Rik	-3.69893	3.17074e-09
ENSMUSG00000087230	2310006M14Rik	-1.30713	7.62576e-06
ENSMUSG00000041974	2310008H04Rik	1.15612	1.04514e-19
ENSMUSG00000079283	2310009B15Rik	-1.71901	5.68068e-16
ENSMUSG00000070574	2310016G11Rik	-1.15335	0.000930822
ENSMUSG00000021819	2310021P13Rik	-1.60458	2.12375e-35
ENSMUSG00000028439	2310028H24Rik	-2.55154	7.04926e-25
ENSMUSG00000041203	2310036O22Rik	-1.4608	1.09683e-30
ENSMUSG00000062619	2310039H08Rik	-1.62953	1.67763e-09
ENSMUSG00000091302	2310043M15Rik	-2.65178	9.55048e-06
ENSMUSG00000050705	2310061I04Rik	-1.55315	9.35469e-54
ENSMUSG00000020747	2310067B10Rik	-1.10456	1.97486e-11
ENSMUSG00000089665	2400009B08Rik	2.26976	0.0076792
ENSMUSG00000025377	2410002I01Rik	-1.84348	1.07793e-53
ENSMUSG00000049760	2410015M20Rik	1.10282	2.5984e-19
ENSMUSG00000038311	2410017I17Rik	-5.11373	6.19255e-05
ENSMUSG00000087547	2410019O14Rik	7.12189	1.88904e-07
ENSMUSG00000027132	2410042D21Rik	1.43842	6.49793e-23
ENSMUSG00000038065	2410066E13Rik	1.62898	0.000287642
ENSMUSG00000051297	2410124H12Rik	1.98856	0.000675462
ENSMUSG00000024726	2410127L17Rik	1.05012	1.03562e-18
ENSMUSG00000086276	2500002B13Rik	1.42974	5.1303e-08
ENSMUSG00000043391	2510009E07Rik	6.75302	7.65445e-10
ENSMUSG00000044496	2510039O18Rik	-1.12131	1.79358e-11
ENSMUSG00000052419	2610001J05Rik	1.77568	7.10503e-35
ENSMUSG00000078521	2610002D18Rik	2.42041	9.95734e-31
ENSMUSG00000054836	2610002I17Rik	1.13249	4.50999e-08
ENSMUSG00000060301	2610008E11Rik	1.07415	0.000808546
ENSMUSG00000031112	2610018G03Rik	6.03261	5.48878e-05
ENSMUSG00000093565	2610019E17Rik	2.47422	4.80795e-33
ENSMUSG00000021176	2610021K21Rik	1.62136	2.87401e-09
ENSMUSG00000031226	2610029G23Rik	1.33633	3.67608e-36
ENSMUSG00000086809	2610037D02Rik	-1.82755	0.0112748
ENSMUSG00000022978	2610039C10Rik	1.55539	8.54795e-32
ENSMUSG00000066057	2610044O15Rik	1.17802	0.000152501
ENSMUSG00000086101	2610316D01Rik	-3.31988	7.92545e-07
ENSMUSG00000049916	2610318N02Rik	3.62799	1.25106e-32
ENSMUSG00000092486	2610524H06Rik	-1.57259	0.00563003
ENSMUSG00000022748	2610528E23Rik	1.35919	1.09249e-13
ENSMUSG00000038005	2700029M09Rik	1.46323	1.02577e-44
ENSMUSG00000086328	2700033N17Rik	-1.66889	1.13042e-08
ENSMUSG00000076437	2700094K13Rik	1.92882	2.02065e-14
ENSMUSG00000086859	2810008D09Rik	-1.42257	7.69363e-21
ENSMUSG00000049881	2810025M15Rik	1.94065	3.32057e-32
ENSMUSG00000085329	2810404F17Rik	4.04354	0.0190169
ENSMUSG00000029059	2810405K02Rik	-1.05944	9.4658e-16
ENSMUSG00000075700	2810407C02Rik	1.16869	5.54249e-15
ENSMUSG00000087213	2810408I11Rik	1.219	1.84367e-05
ENSMUSG00000040204	2810417H13Rik	3.05446	2.15746e-111
ENSMUSG00000041396	2810422O20Rik	1.3205	4.56967e-13
ENSMUSG00000058833	2810428I15Rik	-1.2242	2.32195e-09
ENSMUSG00000086566	2810429I04Rik	2.6967	6.22644e-07
ENSMUSG00000087060	2810442I21Rik	2.38016	9.93306e-33
ENSMUSG00000026227	2810459M11Rik	2.93036	6.36833e-26
ENSMUSG00000051339	2900026A02Rik	-1.25708	9.08182e-27
ENSMUSG00000043993	2900052L18Rik	-1.7694	1.2218e-15
ENSMUSG00000087687	2900053A13Rik	1.13398	9.48698e-16
ENSMUSG00000087484	2900089D17Rik	-1.03664	0.0292071
ENSMUSG00000067833	2900097C17Rik	-8.9157	5.99996e-13
ENSMUSG00000085256	3010003L10Rik	-4.3911	0.0151717
ENSMUSG00000085355	3010003L21Rik	-3.42824	2.58336e-13
ENSMUSG00000078453	3110003A17Rik	1.75834	6.82425e-42
ENSMUSG00000026388	3110009E18Rik	1.85591	4.69658e-09
ENSMUSG00000050604	3110021A11Rik	-2.87396	0.0107726
ENSMUSG00000085494	3110045C21Rik	1.19724	1.49629e-05
ENSMUSG00000035206	3110056O03Rik	-1.15308	9.54451e-15
ENSMUSG00000046806	3110062M04Rik	-1.06505	1.35984e-05
ENSMUSG00000081187	3110067C02Rik	-2.76606	0.0219306
ENSMUSG00000074635	3110070M22Rik	2.59382	0.00159953
ENSMUSG00000030649	3200002M19Rik	1.67583	1.64342e-20
ENSMUSG00000036242	3632451O06Rik	4.95481	3.15549e-10
ENSMUSG00000075027	4631405J19Rik	1.47852	0.0174683
ENSMUSG00000048106	4632415L05Rik	-1.15663	1.54699e-05
ENSMUSG00000074024	4632427E13Rik	-1.86027	2.43215e-06
ENSMUSG00000085789	4732419C18Rik	5.02792	0.0163746
ENSMUSG00000090031	4732440D04Rik	-1.9355	0.000458328
ENSMUSG00000086299	4732463B04Rik	-2.65224	7.07716e-07
ENSMUSG00000085421	4732490B19Rik	1.51541	1.18132e-06
ENSMUSG00000091214	4732491K20Rik	1.07374	0.00542322
ENSMUSG00000054150	4831426I19Rik	1.00883	0.00958684
ENSMUSG00000091303	4831440E17Rik	-1.22578	0.0176905
ENSMUSG00000090800	4833407H14Rik	2.36581	0.0308528
ENSMUSG00000086015	4833417C18Rik	1.51701	0.0243615
ENSMUSG00000085287	4833418N02Rik	-1.24467	5.72752e-22
ENSMUSG00000039958	4833442J19Rik	1.9344	3.68327e-32
ENSMUSG00000091769	4921507G05Rik	-2.87083	0.024756
ENSMUSG00000091088	4921514A10Rik	-1.82772	0.0390379
ENSMUSG00000051008	4930412M03Rik	-1.70735	0.00056936
ENSMUSG00000079659	4930420K17Rik	-1.27256	1.35133e-14
ENSMUSG00000051278	4930422G04Rik	1.09072	0.000161357
ENSMUSG00000037466	4930427A07Rik	1.17441	3.69186e-22
ENSMUSG00000085480	4930432B10Rik	-2.18445	0.0393672
ENSMUSG00000008129	4930432K21Rik	2.66424	0.00567802
ENSMUSG00000085761	4930455G09Rik	1.35741	0.00463673
ENSMUSG00000087611	4930458D05Rik	-1.57203	7.16084e-11
ENSMUSG00000086516	4930461G14Rik	6.69008	1.09556e-21
ENSMUSG00000086938	4930481A15Rik	5.23376	8.95731e-16
ENSMUSG00000086241	4930483K19Rik	-2.86344	0.000772202
ENSMUSG00000086799	4930502E09Rik	-3.72588	0.0256174
ENSMUSG00000044906	4930503L19Rik	2.37923	0.00448479
ENSMUSG00000041362	4930506M07Rik	1.00588	9.42093e-29
ENSMUSG00000087091	4930509E16Rik	1.37505	0.00167323
ENSMUSG00000086607	4930511M06Rik	2.86385	0.020864
ENSMUSG00000072762	4930522L14Rik	1.22171	1.19992e-07
ENSMUSG00000035364	4930524J08Rik	-2.44592	0.000146528
ENSMUSG00000070489	4930527J03Rik	-2.89291	0.0127985
ENSMUSG00000084798	4930533B01Rik	-3.09512	0.00101966
ENSMUSG00000061533	4930534B04Rik	1.05109	2.84598e-07
ENSMUSG00000075243	4930547M16Rik	-1.10678	0.00592394
ENSMUSG00000035365	4930547N16Rik	1.63337	2.00831e-15
ENSMUSG00000092044	4930556M19Rik	-5.66989	8.32588e-05
ENSMUSG00000085013	4930556M19Rik	-1.71581	2.093e-10
ENSMUSG00000084958	4930558J18Rik	2.9092	3.84387e-07
ENSMUSG00000056665	4930572J05Rik	-1.09316	1.40582e-06
ENSMUSG00000025535	4930579G22Rik	-1.94238	0.000671051
ENSMUSG00000027811	4930579G24Rik	1.6813	2.00552e-18
ENSMUSG00000037161	4930583H14Rik	4.49894	5.76713e-06
ENSMUSG00000087233	4930594C11Rik	-2.52406	0.00305823
ENSMUSG00000075463	4930594M22Rik	-1.44888	0.00165753
ENSMUSG00000031938	4931406C07Rik	-1.01488	4.72845e-29
ENSMUSG00000066571	4931406P16Rik	-1.03419	4.21667e-13
ENSMUSG00000039903	4931408A02Rik	1.96017	0.000216963
ENSMUSG00000085088	4931413K12Rik	-1.77161	1.59298e-05
ENSMUSG00000046085	4931422A03Rik	-4.66579	0.00170642
ENSMUSG00000074580	4931440P22Rik	-1.13367	0.0126182
ENSMUSG00000022805	4932425I24Rik	-1.05138	0.0394842
ENSMUSG00000050709	4932442E05Rik	-2.32356	2.1906e-06
ENSMUSG00000069971	4933402J07Rik	4.4949	0.0341374
ENSMUSG00000075302	4933404M02Rik	5.42244	2.21287e-06
ENSMUSG00000086543	4933406C10Rik	1.00892	0.00259804
ENSMUSG00000090369	4933411K16Rik	-5.32702	0.0010407
ENSMUSG00000045877	4933415A04Rik	1.84197	7.30449e-07
ENSMUSG00000086443	4933421A08Rik	1.30283	7.15603e-07
ENSMUSG00000070332	4933422H20Rik	-3.60762	6.24292e-14
ENSMUSG00000031736	4933436C20Rik	2.05245	1.69195e-11
ENSMUSG00000042087	4933440N22Rik	-7.39623	1.28871e-08
ENSMUSG00000034959	5031414D18Rik	3.61926	0.0253468
ENSMUSG00000085462	5031434O11Rik	-1.16747	6.97242e-05
ENSMUSG00000055137	5033411D12Rik	-2.10774	3.22114e-20
ENSMUSG00000091828	5033417F24Rik	-1.02571	0.0160267
ENSMUSG00000081618	5033423K11Rik	-5.69461	0.000138474
ENSMUSG00000038152	5033430I15Rik	-1.75873	0.00029264
ENSMUSG00000022639	5330426P16Rik	6.89494	1.64202e-07
ENSMUSG00000052291	5330438D12Rik	-1.07202	0.000196245
ENSMUSG00000072763	5430403G16Rik	1.06386	0.00257197
ENSMUSG00000044364	5430405G05Rik	3.82524	0.0012438
ENSMUSG00000045319	5430407P10Rik	-1.30932	3.5511e-09
ENSMUSG00000039840	5430411K18Rik	-1.25955	1.48575e-36
ENSMUSG00000021566	5430425J12Rik	-4.92535	5.42915e-48
ENSMUSG00000052688	5430435G22Rik	-5.10227	3.99791e-05
ENSMUSG00000085613	5730420D15Rik	-2.26686	0.000233812
ENSMUSG00000054237	5730455O13Rik	1.74707	5.30511e-25
ENSMUSG00000021792	5730469M10Rik	-1.74592	5.95206e-31
ENSMUSG00000024269	5730494M16Rik	1.19858	1.58463e-11
ENSMUSG00000039693	5730528L13Rik	2.95111	0.00864389
ENSMUSG00000041605	5730559C18Rik	-1.26424	3.77252e-25
ENSMUSG00000056468	5730596B20Rik	-1.76291	0.000813931
ENSMUSG00000028331	5830415F09Rik	1.17368	6.56957e-11
ENSMUSG00000086236	5830418P13Rik	4.93996	0.00732769
ENSMUSG00000028578	5830433M19Rik	1.08323	9.87017e-11
ENSMUSG00000084803	5830444B04Rik	1.11276	0.000222217
ENSMUSG00000091102	5830462I19Rik	-2.89084	0.0308399
ENSMUSG00000046463	5930403N24Rik	1.58954	0.000182897
ENSMUSG00000087721	5S_rRNA	-1.77148	0.0316795
ENSMUSG00000091354	6030419C18Rik	4.98574	0.000818804
ENSMUSG00000066607	6030419C18Rik	6.38197	1.06578e-06
ENSMUSG00000066178	6030445D17Rik	-1.13095	0.0315886
ENSMUSG00000028246	6230409E13Rik	2.02781	4.41586e-22
ENSMUSG00000070814	6330408A02Rik	1.08119	6.8859e-12
ENSMUSG00000037259	6330439K17Rik	1.71984	5.00141e-05
ENSMUSG00000033904	6330503K22Rik	1.29907	0.00014832
ENSMUSG00000045327	6330549D23Rik	1.79662	2.04645e-07
ENSMUSG00000034168	6430527G18Rik	-1.62038	3.82434e-28
ENSMUSG00000074646	6430550D23Rik	-1.51282	8.14422e-09
ENSMUSG00000039620	6430573F11Rik	1.30562	4.39698e-10
ENSMUSG00000087081	6430590A07Rik	-1.60981	0.00624317
ENSMUSG00000045348	6430598A04Rik	-2.05737	5.34683e-18
ENSMUSG00000043340	6530409C15Rik	-1.32876	0.0322559
ENSMUSG00000075277	6720416L17Rik	-4.73194	0.00144027
ENSMUSG00000022070	6720463M24Rik	1.31352	6.01062e-31
ENSMUSG00000072066	6720489N17Rik	4.97769	3.9842e-05
ENSMUSG00000088326	7SK	-5.45009	0.0025052
ENSMUSG00000088170	7SK	-2.69779	0.0272121
ENSMUSG00000065037	7SK	-2.58372	8.5629e-71
ENSMUSG00000089129	7SK	-1.77754	0.0281835
ENSMUSG00000027424	8430406I07Rik	1.44841	8.5137e-29
ENSMUSG00000048489	8430408G22Rik	-1.47695	1.57724e-10
ENSMUSG00000079709	9030025P20Rik	1.40409	2.04645e-07
ENSMUSG00000070476	9030418K01Rik	2.89547	9.79681e-13
ENSMUSG00000032024	9030425E11Rik	-1.0242	0.0196502
ENSMUSG00000086141	9030622O22Rik	1.7182	0.000687956
ENSMUSG00000044600	9130011J15Rik	1.12949	2.42965e-17
ENSMUSG00000035852	9130017N09Rik	-1.0044	7.09248e-16
ENSMUSG00000086568	9130020K20Rik	1.03627	0.0475016
ENSMUSG00000085399	9130206I24Rik	2.20435	9.19107e-07
ENSMUSG00000090920	9130213A22Rik	-4.16911	0.0163308
ENSMUSG00000024105	9130404H23Rik	-1.59827	1.06911e-33
ENSMUSG00000038768	9130409I23Rik	-2.50427	1.40846e-08
ENSMUSG00000053070	9230110C19Rik	-1.71079	6.93464e-05
ENSMUSG00000021797	9230112D13Rik	-2.05521	0.00576095
ENSMUSG00000086553	9230116N13Rik	1.22636	0.0293742
ENSMUSG00000091829	9330159M07Rik	2.15401	5.01601e-08
ENSMUSG00000055271	9330161L09Rik	4.06069	0.023951
ENSMUSG00000056004	9330182L06Rik	1.97012	4.16182e-07
ENSMUSG00000062704	9430002A10Rik	2.04589	0.0448958
ENSMUSG00000033960	9430020K01Rik	6.50476	1.87907e-12
ENSMUSG00000044125	9530080O11Rik	1.39144	0.00225586
ENSMUSG00000085726	9630001P10Rik	5.29999	0.000924338
ENSMUSG00000087528	9830144P21Rik	-2.72952	3.10305e-21
ENSMUSG00000052353	9930013L23Rik	-2.13474	1.10318e-20
ENSMUSG00000044513	9930014A18Rik	1.3011	1.08043e-14
ENSMUSG00000042976	9930038B18Rik	1.45789	0.0124748
ENSMUSG00000043419	A030009H04Rik	2.57826	5.68481e-22
ENSMUSG00000052595	A1cf	-2.18445	5.07115e-21
ENSMUSG00000087511	A330009N23Rik	1.85545	0.000430875
ENSMUSG00000073388	A330017A19Rik	-4.17492	0.0102446
ENSMUSG00000073474	A330023F24Rik	-1.08849	0.0105533
ENSMUSG00000086213	A330040F15Rik	-2.3819	0.000879764
ENSMUSG00000043924	A330049M08Rik	1.95477	0.00461162
ENSMUSG00000073749	A330069E16Rik	1.19743	0.0022049
ENSMUSG00000045838	A430105I19Rik	1.14044	1.20276e-09
ENSMUSG00000089844	A530032D15Rik	2.28101	0.0133008
ENSMUSG00000086343	A530083I20Rik	-3.6309	2.47416e-05
ENSMUSG00000048215	A630023P12Rik	-5.21414	0.00903101
ENSMUSG00000086626	A630072L19Rik	-2.70054	0.00685627
ENSMUSG00000070313	A630095E13Rik	-2.08062	1.10615e-07
ENSMUSG00000056738	A730036I17Rik	-4.50531	0.00553486
ENSMUSG00000086693	A730081D07Rik	-2.42276	0.0274212
ENSMUSG00000084890	A830036E02Rik	-3.27579	0.00129452
ENSMUSG00000075330	A930003A15Rik	6.29233	5.85344e-06
ENSMUSG00000051246	A930005I04Rik	-1.51702	0.000543103
ENSMUSG00000085544	A930024N18Rik	-1.05061	8.92669e-10
ENSMUSG00000085819	A930028C08Rik	-3.97626	0.0149188
ENSMUSG00000052241	A930035D04Rik	-3.09361	0.00996456
ENSMUSG00000085825	A930038B10Rik	-3.16011	4.27548e-60
ENSMUSG00000049001	A930038C07Rik	3.94662	5.5634e-07
ENSMUSG00000074357	AA386476	-2.85007	6.96345e-08
ENSMUSG00000087385	AA415398	-1.12983	3.49787e-07
ENSMUSG00000033213	AA467197	1.80725	0.00887074
ENSMUSG00000042510	AA986860	-1.66678	2.28729e-60
ENSMUSG00000027761	Aadac	-5.6115	1.33307e-250
ENSMUSG00000057230	Aak1	-1.70071	2.98711e-24
ENSMUSG00000025894	Aasdhppt	1.05591	2.78679e-22
ENSMUSG00000057880	Abat	-2.44642	2.47806e-54
ENSMUSG00000015243	Abca1	-2.953	4.52829e-28
ENSMUSG00000050296	Abca12	7.22944	3.10304e-07
ENSMUSG00000062017	Abca14	-1.90319	6.67593e-09
ENSMUSG00000026944	Abca2	-1.34034	7.25354e-18
ENSMUSG00000024130	Abca3	-1.20964	3.55204e-35
ENSMUSG00000018800	Abca5	1.34578	0.000988167
ENSMUSG00000035722	Abca7	-1.95953	3.34437e-57
ENSMUSG00000020620	Abca8b	-3.58413	4.78176e-17
ENSMUSG00000026198	Abcb6	-1.06102	8.01156e-15
ENSMUSG00000029408	Abcb9	-1.84981	1.25266e-24
ENSMUSG00000032842	Abcc10	-2.6897	8.60914e-78
ENSMUSG00000025194	Abcc2	-2.78039	6.82349e-294
ENSMUSG00000020865	Abcc3	-1.7365	4.93983e-46
ENSMUSG00000030834	Abcc6	-3.52113	2.70572e-108
ENSMUSG00000040136	Abcc8	1.25627	0.00443715
ENSMUSG00000030249	Abcc9	3.27102	6.81607e-05
ENSMUSG00000031378	Abcd1	-2.21562	8.19465e-68
ENSMUSG00000021240	Abcd4	-1.56258	1.65064e-34
ENSMUSG00000024030	Abcg1	-1.44466	0.000748952
ENSMUSG00000032131	Abcg4	-2.86997	0.0138363
ENSMUSG00000040505	Abcg5	-2.71519	1.43199e-189
ENSMUSG00000024254	Abcg8	-2.37934	7.21781e-102
ENSMUSG00000042073	Abhd14b	-1.20045	4.53371e-12
ENSMUSG00000007036	Abhd16a	-1.04417	1.87754e-08
ENSMUSG00000055882	Abhd16b	-3.55807	0.0232706
ENSMUSG00000039202	Abhd2	-1.44224	1.64179e-75
ENSMUSG00000018381	Abi3	2.19683	1.57343e-09
ENSMUSG00000025085	Ablim1	1.2521	2.06755e-18
ENSMUSG00000029095	Ablim2	-2.40332	2.17547e-30
ENSMUSG00000029811	Abp1	-4.35515	3.25337e-174
ENSMUSG00000017631	Abr	-1.13703	1.77681e-28
ENSMUSG00000032724	Abtb2	-1.6132	7.823e-11
ENSMUSG00000092837	AC027184.1	-3.45198	5.75466e-10
ENSMUSG00000093346	AC109138.1	-5.31514	0.00118615
ENSMUSG00000093205	AC122417.1	5.34228	0.00123173
ENSMUSG00000093667	AC130680.1	-2.97139	0.0431915
ENSMUSG00000093256	AC134560.1	-5.02131	0.0124589
ENSMUSG00000093319	AC155810.1	-2.01876	0.0308589
ENSMUSG00000093126	AC161763.1	1.0495	0.000905982
ENSMUSG00000036138	Acaa1a	-1.63831	1.27522e-22
ENSMUSG00000010651	Acaa1b	-5.58755	1.76607e-115
ENSMUSG00000036880	Acaa2	-1.09606	2.14395e-17
ENSMUSG00000042010	Acacb	1.564	0.0090437
ENSMUSG00000090150	Acad11	-1.53819	4.5355e-62
ENSMUSG00000026003	Acadl	-1.15703	4.39219e-27
ENSMUSG00000030861	Acadsb	1.15775	6.10437e-13
ENSMUSG00000056938	Acbd4	-1.12453	6.27842e-12
ENSMUSG00000026644	Acbd7	3.87078	3.6327e-05
ENSMUSG00000028008	Accn5	4.58379	0.0358269
ENSMUSG00000020681	Ace	-4.91525	1.54075e-260
ENSMUSG00000015405	Ace2	-3.02258	1.69555e-100
ENSMUSG00000045019	Acer1	4.50183	4.83508e-46
ENSMUSG00000038007	Acer2	1.1705	4.11696e-11
ENSMUSG00000030760	Acer3	1.2301	3.98845e-29
ENSMUSG00000023328	Ache	-2.16277	4.17926e-26
ENSMUSG00000042505	Acn9	1.18042	1.71052e-11
ENSMUSG00000021226	Acot2	-2.1697	4.25068e-40
ENSMUSG00000021228	Acot3	-7.72447	3.83462e-09
ENSMUSG00000052392	Acot4	-2.74161	9.37656e-47
ENSMUSG00000017307	Acot8	-1.32914	9.19118e-10
ENSMUSG00000020777	Acox1	-1.63776	2.30516e-55
ENSMUSG00000029098	Acox3	-1.3002	6.5747e-40
ENSMUSG00000044573	Acp1	1.65014	8.32206e-89
ENSMUSG00000001348	Acp5	-1.87341	4.18691e-31
ENSMUSG00000072770	Acrbp	-1.38365	8.44015e-09
ENSMUSG00000032281	Acsbg1	-2.27427	0.00114018
ENSMUSG00000018796	Acsl1	-1.26284	6.63312e-32
ENSMUSG00000031278	Acsl4	3.01672	1.8357e-33
ENSMUSG00000027452	Acss1	1.04245	2.81985e-17
ENSMUSG00000035948	Acss3	-7.23069	1.43428e-08
ENSMUSG00000031972	Acta1	-3.66636	6.03695e-155
ENSMUSG00000029580	Actb	-1.3665	8.86137e-27
ENSMUSG00000027671	Actl6a	1.12944	5.14613e-32
ENSMUSG00000029712	Actl6b	2.25123	0.00278063
ENSMUSG00000054808	Actn4	-1.34317	2.27885e-31
ENSMUSG00000056367	Actr3b	4.32953	0.00747861
ENSMUSG00000019948	Actr6	1.62046	4.57745e-16
ENSMUSG00000026834	Acvr1c	-1.53349	6.20991e-07
ENSMUSG00000000530	Acvrl1	-1.39202	0.000661585
ENSMUSG00000008822	Acyp1	1.2159	3.70941e-24
ENSMUSG00000028041	Adam15	-1.07694	1.91932e-08
ENSMUSG00000014725	Adam28	4.56603	0.000388072
ENSMUSG00000072972	Adam4	-1.03735	0.00811718
ENSMUSG00000025473	Adam8	-1.19255	1.14335e-05
ENSMUSG00000024299	Adamts10	2.01066	0.00113291
ENSMUSG00000033453	Adamts15	2.32281	1.09629e-16
ENSMUSG00000049538	Adamts16	3.41559	0.0469814
ENSMUSG00000032363	Adamts7	2.48661	0.00171309
ENSMUSG00000015850	Adamtsl4	-1.60111	5.49073e-06
ENSMUSG00000043822	Adamtsl5	-2.67675	2.08825e-79
ENSMUSG00000020262	Adarb1	1.48716	0.0140167
ENSMUSG00000035370	Adat3	-2.25663	2.17157e-17
ENSMUSG00000003762	Adck4	-1.2065	8.76798e-14
ENSMUSG00000020431	Adcy1	4.32109	6.9361e-48
ENSMUSG00000022376	Adcy8	-6.06687	1.50553e-11
ENSMUSG00000005580	Adcy9	-1.68628	8.94492e-29
ENSMUSG00000074207	Adh1	-4.58834	1.43977e-71
ENSMUSG00000037797	Adh4	-2.37807	2.04506e-07
ENSMUSG00000053054	Adh6a	-3.32694	1.37196e-20
ENSMUSG00000055301	Adh7	-2.59571	0.00588059
ENSMUSG00000030790	Adm	1.45487	3.16945e-05
ENSMUSG00000054136	Adm2	2.1271	2.38676e-09
ENSMUSG00000051149	Adnp	-3.30632	2.81237e-32
ENSMUSG00000042429	Adora1	1.37688	1.96611e-24
ENSMUSG00000020178	Adora2a	-3.46379	0.0213593
ENSMUSG00000031448	Adprhl1	5.49445	0.000348274
ENSMUSG00000033717	Adra2a	2.55153	2.59875e-25
ENSMUSG00000045730	Adrb2	-2.07722	1.8177e-10
ENSMUSG00000011148	Adssl1	2.92352	8.22438e-11
ENSMUSG00000054452	Aes	-1.05805	2.60515e-12
ENSMUSG00000025083	Afap1l2	3.07779	0.00787944
ENSMUSG00000029369	Afm	-3.25187	0.000120306
ENSMUSG00000029722	Agfg2	-1.0448	1.07384e-12
ENSMUSG00000029916	Agk	1.53691	2.37873e-16
ENSMUSG00000040706	Agmat	-1.93055	9.78288e-47
ENSMUSG00000050103	Agmo	-2.35587	7.16666e-70
ENSMUSG00000034254	Agpat1	-1.2012	2.35036e-16
ENSMUSG00000026922	Agpat2	-1.20499	6.72863e-17
ENSMUSG00000001211	Agpat3	-1.55528	1.61268e-37
ENSMUSG00000023827	Agpat4	5.06742	1.37238e-74
ENSMUSG00000031467	Agpat5	1.4391	6.75712e-46
ENSMUSG00000029314	Agpat9	-1.25056	2.16423e-20
ENSMUSG00000035878	Agphd1	-1.39499	0.000392983
ENSMUSG00000020581	Agr2	1.70277	2.47942e-20
ENSMUSG00000041936	Agrn	-1.05327	5.08305e-14
ENSMUSG00000005705	Agrp	-2.07277	0.000885743
ENSMUSG00000031980	Agt	-2.10442	1.15977e-13
ENSMUSG00000021557	Agtpbp1	-1.1679	1.21298e-12
ENSMUSG00000026272	Agxt	1.52177	0.00864398
ENSMUSG00000089678	Agxt2	-2.87866	3.68167e-09
ENSMUSG00000019232	Agxt2l1	-1.26058	0.042649
ENSMUSG00000037692	Ahdc1	-1.50477	1.86379e-19
ENSMUSG00000032313	AI118078	2.66816	1.17447e-45
ENSMUSG00000040771	AI314976	1.72977	8.88957e-58
ENSMUSG00000038522	AI317395	-1.75705	0.0146803
ENSMUSG00000019737	AI428936	-2.72391	3.36248e-22
ENSMUSG00000074384	AI429214	8.15026	3.83257e-10
ENSMUSG00000090086	AI480526	-1.05945	7.89857e-10
ENSMUSG00000074873	AI606181	1.90401	2.38162e-49
ENSMUSG00000074195	AI747448	-3.12329	4.61111e-75
ENSMUSG00000012123	Aim1l	-1.9176	4.54232e-33
ENSMUSG00000037860	Aim2	-1.73345	4.859e-19
ENSMUSG00000040554	Aipl1	5.77268	0.000135701
ENSMUSG00000026817	Ak1	3.15304	1.52399e-20
ENSMUSG00000040729	AK129341	4.15326	0.000121294
ENSMUSG00000081957	Ak3l2-ps	4.74925	0.0033923
ENSMUSG00000028527	Ak4	5.87924	1.59746e-19
ENSMUSG00000039158	Akna	1.0599	6.61022e-05
ENSMUSG00000036500	Akp3	-5.33226	3.79699e-26
ENSMUSG00000061758	Akr1b10	2.07127	1.03198e-08
ENSMUSG00000001642	Akr1b3	4.24921	3.53182e-31
ENSMUSG00000052131	Akr1b7	-3.22382	3.7985e-35
ENSMUSG00000029762	Akr1b8	5.06448	3.97924e-18
ENSMUSG00000033715	Akr1c14	-1.89742	5.10952e-19
ENSMUSG00000021207	Akr1c21	-1.59004	0.0283671
ENSMUSG00000028743	Akr7a5	-1.33304	8.40697e-16
ENSMUSG00000078049	AL626775.1	-1.95124	0.0414713
ENSMUSG00000092644	AL645623.1	-4.09332	0.0201216
ENSMUSG00000076031	AL645948.1	-6.08259	3.29408e-05
ENSMUSG00000032786	Alas1	-2.43679	1.03187e-91
ENSMUSG00000053279	Aldh1a1	-2.27185	2.03983e-136
ENSMUSG00000024747	Aldh1a7	-1.04689	2.00949e-21
ENSMUSG00000035561	Aldh1b1	1.05843	2.29644e-15
ENSMUSG00000030088	Aldh1l1	6.39258	8.68876e-81
ENSMUSG00000019102	Aldh3a1	5.34305	0.00105175
ENSMUSG00000010025	Aldh3a2	-1.37211	3.16391e-81
ENSMUSG00000024885	Aldh3b1	-1.03489	9.42496e-10
ENSMUSG00000026687	Aldh9a1	-1.07074	3.69273e-16
ENSMUSG00000059343	Aldoart1	2.71896	0.00942181
ENSMUSG00000028307	Aldob	-2.70804	1.4821e-75
ENSMUSG00000017390	Aldoc	1.21219	1.83552e-06
ENSMUSG00000039887	Alg14	1.05854	1.50329e-14
ENSMUSG00000073792	Alg6	1.13776	5.53661e-19
ENSMUSG00000035704	Alg8	1.18934	1.74343e-33
ENSMUSG00000002661	Alkbh7	-1.22587	2.07457e-06
ENSMUSG00000032807	Alox12b	6.5557	1.80532e-08
ENSMUSG00000020892	Aloxe3	-3.93004	2.32817e-17
ENSMUSG00000079440	Alpi	-3.99894	1.72749e-51
ENSMUSG00000044037	Als2cl	-1.57708	2.1047e-46
ENSMUSG00000047528	Als2cr12	-1.5668	1.59327e-10
ENSMUSG00000038079	Als2cr4	2.28405	4.71125e-32
ENSMUSG00000022244	Amacr	-1.36361	2.31282e-18
ENSMUSG00000075232	Amd1	1.14109	5.15239e-19
ENSMUSG00000036820	Amdhd2	-1.12652	1.16181e-08
ENSMUSG00000035262	Amh	-1.91559	0.025487
ENSMUSG00000048534	Amica1	2.54713	4.33133e-52
ENSMUSG00000032593	Amigo3	-1.08796	4.04279e-08
ENSMUSG00000042225	Ammecr1	1.06302	3.07858e-07
ENSMUSG00000021278	Amn	-3.90478	9.89646e-67
ENSMUSG00000032607	Amt	-1.01599	8.81748e-05
ENSMUSG00000050022	Amz1	1.77674	3.17129e-05
ENSMUSG00000036977	Anapc10	1.34849	1.29509e-18
ENSMUSG00000035048	Anapc13	1.51506	2.21316e-40
ENSMUSG00000060615	Ang4	4.80313	0
ENSMUSG00000031465	Angpt2	1.72562	1.70993e-21
ENSMUSG00000004105	Angptl2	-3.88701	0.0127196
ENSMUSG00000002289	Angptl4	7.28248	6.54532e-26
ENSMUSG00000028989	Angptl7	-3.19642	0.038666
ENSMUSG00000022265	Ank	-1.92782	8.93868e-30
ENSMUSG00000069601	Ank3	-1.62225	1.91518e-52
ENSMUSG00000035569	Ankrd11	-1.28119	2.72778e-59
ENSMUSG00000047909	Ankrd16	-1.12486	7.90714e-14
ENSMUSG00000024774	Ankrd22	1.28249	1.16785e-31
ENSMUSG00000054708	Ankrd24	-1.36925	2.98605e-16
ENSMUSG00000021597	Ankrd32	1.32828	1.2279e-06
ENSMUSG00000050914	Ankrd37	1.39524	1.07242e-05
ENSMUSG00000052331	Ankrd44	1.39992	4.54353e-07
ENSMUSG00000031931	Ankrd49	1.30346	5.91866e-27
ENSMUSG00000040183	Ankrd6	2.26254	6.82163e-05
ENSMUSG00000037904	Ankrd9	-2.78955	2.09225e-69
ENSMUSG00000066191	Anks6	2.33887	0.0121337
ENSMUSG00000036777	Anln	1.22522	3.05093e-18
ENSMUSG00000064210	Ano6	-1.75754	6.38623e-72
ENSMUSG00000034107	Ano7	-3.89911	5.04814e-197
ENSMUSG00000034863	Ano8	-1.3133	1.44241e-17
ENSMUSG00000032249	Anp32a	2.61346	5.86693e-136
ENSMUSG00000028333	Anp32b	2.05769	6.00203e-75
ENSMUSG00000015749	Anp32e	2.01303	5.16711e-136
ENSMUSG00000039062	Anpep	-2.57833	7.57452e-74
ENSMUSG00000042213	Anubl1	1.39973	1.26304e-05
ENSMUSG00000031635	Anxa10	-1.2758	7.39733e-23
ENSMUSG00000031367	Ap1s2	1.31546	7.56208e-09
ENSMUSG00000054702	Ap1s3	1.13507	1.87039e-18
ENSMUSG00000060279	Ap2a1	-1.2045	1.68893e-10
ENSMUSG00000002957	Ap2a2	-1.18449	2.36045e-26
ENSMUSG00000020198	Ap3d1	-1.2093	8.08283e-32
ENSMUSG00000030519	Apba2	4.73459	0.00639251
ENSMUSG00000004931	Apba3	-2.09865	2.82314e-38
ENSMUSG00000001379	Apbb3	-1.1895	1.73994e-16
ENSMUSG00000020135	Apc2	-3.45732	0.0184276
ENSMUSG00000071847	Apcdd1	1.16839	4.05065e-29
ENSMUSG00000035960	Apex1	2.44107	1.81782e-74
ENSMUSG00000073705	Apitd1	2.4743	2.39401e-30
ENSMUSG00000032083	Apoa1	-3.93281	2.13757e-127
ENSMUSG00000005681	Apoa2	-1.79149	0.00537791
ENSMUSG00000032080	Apoa4	-7.80363	1.47836e-270
ENSMUSG00000020609	Apob	-2.72726	1.16194e-28
ENSMUSG00000002992	Apoc2	-3.4643	3.42471e-57
ENSMUSG00000032081	Apoc3	-4.01269	3.62374e-46
ENSMUSG00000000049	Apoh	-1.28126	0.00888135
ENSMUSG00000090698	Apold1	2.0039	0.00597272
ENSMUSG00000079508	Apoo	1.36084	3.49984e-31
ENSMUSG00000025525	Apool	1.02303	1.08393e-16
ENSMUSG00000042797	Aqp11	-2.24586	4.37312e-48
ENSMUSG00000024411	Aqp4	4.26413	2.16675e-106
ENSMUSG00000044217	Aqp5	4.38372	0.0498041
ENSMUSG00000029378	Areg	-1.13186	1.06605e-13
ENSMUSG00000062421	Arf2	1.21333	2.52415e-22
ENSMUSG00000054277	Arfgap3	-1.17054	5.1934e-21
ENSMUSG00000021125	Arg2	-4.8383	7.32631e-132
ENSMUSG00000037148	Arhgap10	4.38521	4.11234e-33
ENSMUSG00000041219	Arhgap11a	1.17408	1.4015e-09
ENSMUSG00000030766	Arhgap17	-1.26226	7.99899e-35
ENSMUSG00000025154	Arhgap19	2.58505	3.55031e-88
ENSMUSG00000053199	Arhgap20	4.14942	0.0012909
ENSMUSG00000036452	Arhgap26	-1.20881	4.26048e-18
ENSMUSG00000034255	Arhgap27	-1.45893	4.85854e-30
ENSMUSG00000039831	Arhgap29	4.87433	3.26045e-41
ENSMUSG00000074625	Arhgap40	-1.71621	1.99546e-09
ENSMUSG00000073433	Arhgdig	1.35916	5.43453e-10
ENSMUSG00000029032	Arhgef16	-1.7115	6.99102e-26
ENSMUSG00000004568	Arhgef18	-1.25214	2.56521e-49
ENSMUSG00000028919	Arhgef19	-1.15268	8.45989e-11
ENSMUSG00000028059	Arhgef2	-1.61676	6.9769e-27
ENSMUSG00000019564	Arid3a	-2.44605	6.84915e-27
ENSMUSG00000004661	Arid3b	-1.33424	6.34625e-13
ENSMUSG00000027783	Arl14	1.6365	5.09791e-33
ENSMUSG00000025035	Arl3	2.39786	3.01996e-49
ENSMUSG00000049866	Arl4c	1.74369	6.67457e-13
ENSMUSG00000038352	Arl5c	1.65495	0.0317843
ENSMUSG00000022722	Arl6	4.11953	5.55178e-20
ENSMUSG00000026426	Arl8a	-1.24011	2.53472e-32
ENSMUSG00000038525	Armc10	1.03972	7.06312e-26
ENSMUSG00000042178	Armc5	-1.04204	6.35058e-06
ENSMUSG00000057219	Armc7	-1.04591	1.85667e-09
ENSMUSG00000033460	Armcx1	3.27537	2.28595e-24
ENSMUSG00000049047	Armcx3	1.08869	0.00543286
ENSMUSG00000049804	Armcx4	4.59333	7.22848e-06
ENSMUSG00000040187	Arntl2	1.57566	1.14962e-11
ENSMUSG00000029622	Arpc1b	-1.07693	8.5677e-12
ENSMUSG00000002910	Arrdc2	-1.14092	2.9359e-18
ENSMUSG00000048040	Arxes2	4.84905	0.00178069
ENSMUSG00000003559	As3mt	2.33784	9.74916e-27
ENSMUSG00000024887	Asah2	-2.3073	1.83589e-36
ENSMUSG00000022377	Asap1	-1.05364	5.30824e-13
ENSMUSG00000005470	Asf1b	1.78032	5.75051e-46
ENSMUSG00000029752	Asns	1.24431	3.23927e-16
ENSMUSG00000020774	Aspa	-1.33781	1.18039e-05
ENSMUSG00000038704	Aspdh	-3.44094	5.37142e-12
ENSMUSG00000033952	Aspm	1.17178	8.86872e-05
ENSMUSG00000033508	Asprv1	-1.80731	0.000188893
ENSMUSG00000025142	Aspscr1	-1.02233	4.19172e-16
ENSMUSG00000024654	Asrgl1	5.52503	3.32226e-54
ENSMUSG00000076441	Ass1	1.21758	5.31527e-09
ENSMUSG00000010796	Asz1	2.11481	0.02785
ENSMUSG00000013662	Atad1	1.47688	1.33742e-18
ENSMUSG00000022360	Atad2	1.50521	1.93394e-08
ENSMUSG00000017550	Atad5	1.32253	0.0120533
ENSMUSG00000024426	Atat1	-1.67777	1.96123e-29
ENSMUSG00000034958	Atcay	-3.27503	0.0243201
ENSMUSG00000026628	Atf3	-1.56603	2.74675e-14
ENSMUSG00000038539	Atf5	-1.06224	2.2751e-12
ENSMUSG00000039200	Atf7ip2	1.78542	0.000988302
ENSMUSG00000024773	Atg2a	-1.26933	4.95091e-15
ENSMUSG00000033124	Atg9a	-1.62452	2.35606e-25
ENSMUSG00000038295	Atg9b	-1.46842	1.88679e-30
ENSMUSG00000026192	Atic	1.10256	1.64976e-34
ENSMUSG00000004263	Atn1	-1.728	9.54915e-59
ENSMUSG00000073043	Atoh1	-1.9961	5.65076e-35
ENSMUSG00000046808	Atp10d	2.78617	0.00852714
ENSMUSG00000062949	Atp11c	1.36372	2.07558e-05
ENSMUSG00000031862	Atp13a1	-1.01948	1.91549e-16
ENSMUSG00000036622	Atp13a2	-1.62991	4.28581e-16
ENSMUSG00000038094	Atp13a4	-4.82406	0.0228604
ENSMUSG00000033161	Atp1a1	-1.25865	5.63688e-21
ENSMUSG00000007097	Atp1a2	-4.83793	0.0213699
ENSMUSG00000031376	Atp2b3	5.32738	0.000125685
ENSMUSG00000026463	Atp2b4	-2.85858	1.11442e-43
ENSMUSG00000005553	Atp4a	2.42647	0.00037422
ENSMUSG00000062683	Atp5g2	1.33794	1.89569e-15
ENSMUSG00000034566	Atp5h	1.01901	2.14108e-25
ENSMUSG00000022890	Atp5j	1.37109	2.80055e-43
ENSMUSG00000050856	Atp5k	1.43087	4.61432e-45
ENSMUSG00000038717	Atp5l	2.48124	1.08211e-111
ENSMUSG00000019302	Atp6v0a1	-1.43359	8.77462e-31
ENSMUSG00000038023	Atp6v0a2	-1.51367	1.23648e-53
ENSMUSG00000013160	Atp6v0d1	-1.07892	1.23216e-13
ENSMUSG00000039347	Atp6v0e2	2.91744	3.40683e-12
ENSMUSG00000006567	Atp7b	-1.05857	4.10208e-12
ENSMUSG00000027546	Atp9a	-1.22596	2.14865e-17
ENSMUSG00000046876	Atxn1	-2.65756	1.29968e-39
ENSMUSG00000042605	Atxn2	-1.03378	1.30169e-25
ENSMUSG00000032637	Atxn2l	-1.23795	3.6817e-37
ENSMUSG00000051669	AU021092	3.48875	0.00358189
ENSMUSG00000073414	AU023871	-1.41593	0.00537243
ENSMUSG00000028830	AU040320	-1.20597	2.98192e-24
ENSMUSG00000027496	Aurka	1.57864	2.425e-57
ENSMUSG00000020897	Aurkb	1.2124	3.19071e-22
ENSMUSG00000025432	Avil	-2.7947	6.95341e-13
ENSMUSG00000033632	AW554918	1.05335	4.66286e-05
ENSMUSG00000072825	AW555464	-1.67873	2.51507e-36
ENSMUSG00000031220	Awat2	1.26908	0.0034836
ENSMUSG00000002602	Axl	-2.75783	0.000215979
ENSMUSG00000045999	AY036118	-3.13712	2.74918e-31
ENSMUSG00000066158	AY512931	-3.1092	0.0207094
ENSMUSG00000037053	Azgp1	2.28393	0.00328174
ENSMUSG00000075596	B130006D01Rik	-2.95522	0.0176432
ENSMUSG00000086502	B130055M24Rik	-1.24275	4.16316e-05
ENSMUSG00000027165	B230118H07Rik	1.38922	1.51841e-21
ENSMUSG00000086844	B230206H07Rik	-2.38054	1.94666e-14
ENSMUSG00000036002	B230312A22Rik	-1.98621	1.31444e-58
ENSMUSG00000045746	B230317F23Rik	-2.23052	5.57044e-06
ENSMUSG00000051844	B230319C09Rik	-1.8904	0.00323164
ENSMUSG00000063254	B230325K18Rik	-2.37741	0.00978641
ENSMUSG00000074892	B3galt5	-2.17829	0.00634131
ENSMUSG00000051650	B3gnt2	-1.64355	0.00358569
ENSMUSG00000022686	B3gnt5	4.6595	3.04216e-11
ENSMUSG00000067356	B430203G13Rik	-2.36552	0.00491651
ENSMUSG00000046415	B430212C06Rik	1.77316	0.000814808
ENSMUSG00000006731	B4galnt1	-1.73699	9.82468e-57
ENSMUSG00000092124	B930094E09Rik	-2.14315	0.00809526
ENSMUSG00000001039	B9d1	1.72203	3.64753e-14
ENSMUSG00000039653	Baat	-1.23142	0.0117561
ENSMUSG00000025612	Bach1	-1.08071	3.73162e-18
ENSMUSG00000040270	Bach2	-2.01967	0.0138787
ENSMUSG00000042215	Bag2	1.49019	9.74369e-18
ENSMUSG00000039741	Bahcc1	-1.41424	7.17066e-24
ENSMUSG00000018126	Baiap2l2	-1.40507	5.39186e-52
ENSMUSG00000024844	Banf1	1.89082	1.18554e-41
ENSMUSG00000026196	Bard1	1.5344	1.24372e-17
ENSMUSG00000032033	Barx2	-2.18866	9.75484e-22
ENSMUSG00000002083	Bbc3	-1.2447	4.57763e-09
ENSMUSG00000084957	Bbip1	1.69282	4.47148e-60
ENSMUSG00000041660	Bbox1	-3.17367	1.76514e-29
ENSMUSG00000035759	Bbs10	1.75667	1.31861e-11
ENSMUSG00000051444	Bbs12	2.6019	5.2032e-16
ENSMUSG00000025235	Bbs4	1.03147	1.1517e-06
ENSMUSG00000063145	Bbs5	1.05673	7.17492e-08
ENSMUSG00000037325	Bbs7	1.56489	1.09184e-14
ENSMUSG00000060149	BC002059	1.30928	1.2795e-05
ENSMUSG00000027580	BC006779	-1.52609	2.44472e-31
ENSMUSG00000041674	BC006965	1.5958	0.00665253
ENSMUSG00000030780	BC017158	-1.29576	6.98898e-37
ENSMUSG00000037750	BC017647	-1.63138	9.83869e-40
ENSMUSG00000040563	BC018242	-1.02151	0.00665421
ENSMUSG00000085006	BC021767	-2.22429	8.88089e-15
ENSMUSG00000038528	BC021785	-1.38135	0.000290352
ENSMUSG00000044361	BC024139	-1.38606	1.589e-09
ENSMUSG00000046096	BC030336	1.31757	5.01966e-08
ENSMUSG00000090164	BC035044	1.1302	0.000980333
ENSMUSG00000087594	BC039771	1.32294	0.0394874
ENSMUSG00000086272	BC039966	1.55759	0.000410997
ENSMUSG00000085274	BC046401	-1.48877	0.00431221
ENSMUSG00000040658	BC048355	1.75296	2.15215e-23
ENSMUSG00000092131	BC050972	-4.20623	0.0390843
ENSMUSG00000041406	BC055324	1.76652	1.33395e-37
ENSMUSG00000041930	BC057022	-1.86288	2.31983e-56
ENSMUSG00000087150	BC064078	4.20959	3.63083e-07
ENSMUSG00000064125	BC068157	-2.14096	6.66778e-08
ENSMUSG00000074639	BC089597	-2.54995	5.57419e-06
ENSMUSG00000018752	BC096441	-1.66878	0.0029339
ENSMUSG00000002980	Bcam	1.04192	1.21408e-06
ENSMUSG00000020650	Bcap29	1.44452	2.73459e-21
ENSMUSG00000031955	Bcar1	-1.77678	2.84635e-31
ENSMUSG00000028121	Bcar3	-1.39675	7.14713e-34
ENSMUSG00000013523	Bcas1	-2.88908	1.17823e-64
ENSMUSG00000030983	Bccip	1.1982	4.65177e-26
ENSMUSG00000027792	Bche	-2.34512	3.48447e-25
ENSMUSG00000032263	Bckdhb	1.52965	2.262e-14
ENSMUSG00000057329	Bcl2	1.01788	6.67273e-07
ENSMUSG00000044165	Bcl2l15	-1.93683	2.37966e-13
ENSMUSG00000053175	Bcl3	-2.41869	4.89102e-42
ENSMUSG00000063382	Bcl9l	-1.71679	4.71188e-22
ENSMUSG00000037608	Bclaf1	1.0752	1.61633e-06
ENSMUSG00000031845	Bcmo1	-1.83593	3.42478e-13
ENSMUSG00000032066	Bco2	-2.95871	1.04966e-111
ENSMUSG00000009681	Bcr	-1.25673	2.77577e-24
ENSMUSG00000050071	Bex1	-9.65242	8.27929e-15
ENSMUSG00000047844	Bex4	4.41443	0.000798268
ENSMUSG00000074489	Bglap-rs1	1.64302	0.00196789
ENSMUSG00000052271	Bhlha15	-1.07639	3.77274e-21
ENSMUSG00000030103	Bhlhe40	-1.17167	5.65753e-11
ENSMUSG00000016758	Bik	2.1843	3.94021e-05
ENSMUSG00000017716	Birc5	1.97621	1.88139e-69
ENSMUSG00000030528	Blm	1.63219	7.13574e-14
ENSMUSG00000020840	Blmh	1.25784	3.88049e-32
ENSMUSG00000040466	Blvrb	-1.37506	1.16088e-20
ENSMUSG00000027358	Bmp2	-1.49183	5.75034e-09
ENSMUSG00000029335	Bmp3	2.13417	1.41271e-30
ENSMUSG00000008999	Bmp7	1.2514	8.02531e-26
ENSMUSG00000032726	Bmp8a	-1.1602	0.0053942
ENSMUSG00000067336	Bmpr2	-1.07054	0.000303857
ENSMUSG00000031377	Bmx	-5.97362	1.72288e-07
ENSMUSG00000078566	Bnip3	2.7804	3.95924e-28
ENSMUSG00000022051	Bnip3l	1.26718	3.33609e-30
ENSMUSG00000015943	Bola1	-1.37373	1.00132e-08
ENSMUSG00000038572	Bpifb5	4.18276	0.0388575
ENSMUSG00000017146	Brca1	1.17661	4.96603e-11
ENSMUSG00000024002	Brd4	-1.14397	2.74158e-27
ENSMUSG00000047843	Bri3	-1.91222	6.89144e-21
ENSMUSG00000063952	Brpf3	-1.77144	1.52828e-83
ENSMUSG00000035390	Brsk1	-1.79959	4.41461e-10
ENSMUSG00000029082	Bst1	-2.90568	5.06759e-11
ENSMUSG00000028568	Btf3l4	1.59398	1.50511e-52
ENSMUSG00000022863	Btg3	1.84985	4.67427e-06
ENSMUSG00000000706	Btn1a1	1.72559	0.000219188
ENSMUSG00000062638	Btnl1	-3.07805	8.45828e-63
ENSMUSG00000024340	Btnl2	-3.9053	1.27674e-66
ENSMUSG00000058435	Btnl4	-1.2808	7.45344e-23
ENSMUSG00000092618	Btnl6	-3.93942	5.20368e-12
ENSMUSG00000061728	Btnl7	-3.56982	0.00272861
ENSMUSG00000040283	Btnl9	5.38253	5.96598e-06
ENSMUSG00000027379	Bub1	1.90028	2.3114e-14
ENSMUSG00000040084	Bub1b	1.84457	1.03187e-91
ENSMUSG00000038722	Bud31	1.24672	1.62448e-39
ENSMUSG00000050334	C130071C03Rik	1.40803	0.00627279
ENSMUSG00000000581	C1d	1.30815	5.59661e-37
ENSMUSG00000048970	C1galt1c1	1.04255	3.91685e-13
ENSMUSG00000017446	C1qtnf1	1.49685	3.23576e-05
ENSMUSG00000038527	C1rl	-1.12491	6.00666e-05
ENSMUSG00000074305	C230081A13Rik	-1.02533	6.81552e-24
ENSMUSG00000032120	C2cd2l	-2.48355	3.44856e-67
ENSMUSG00000047990	C2cd4a	-5.06032	0.00284653
ENSMUSG00000091956	C2cd4b	-3.49986	4.05573e-09
ENSMUSG00000024164	C3	-1.95526	6.12997e-11
ENSMUSG00000039623	C330006K01Rik	-1.72406	1.39605e-28
ENSMUSG00000090611	C330013E15Rik	-1.14176	0.00212957
ENSMUSG00000074529	C330013J21Rik	2.54724	2.21012e-12
ENSMUSG00000033031	C330027C09Rik	2.08161	1.1836e-13
ENSMUSG00000069581	C330046G03Rik	3.06001	2.42915e-06
ENSMUSG00000026405	C4bp	-2.80736	4.12385e-85
ENSMUSG00000036377	C530008M17Rik	-1.9063	4.31295e-61
ENSMUSG00000079242	C730034F03Rik	-1.52842	0.00408559
ENSMUSG00000050390	C77080	-1.7544	7.03207e-43
ENSMUSG00000087242	C78197	-3.8467	0.0249762
ENSMUSG00000046262	C87977	-2.19568	1.08443e-08
ENSMUSG00000073405	C920025E04Rik	-1.88581	2.00681e-08
ENSMUSG00000020196	Cabin1	-1.38627	5.59381e-35
ENSMUSG00000040957	Cables1	-1.44523	3.26792e-21
ENSMUSG00000004113	Cacna1b	-1.1257	0.0473473
ENSMUSG00000051331	Cacna1c	-1.36261	0.00407365
ENSMUSG00000015968	Cacna1d	-1.37062	8.24691e-05
ENSMUSG00000024112	Cacna1h	-3.75663	3.71921e-32
ENSMUSG00000040118	Cacna2d1	2.8766	1.01904e-17
ENSMUSG00000041460	Cacna2d4	-3.98245	0.0187504
ENSMUSG00000057914	Cacnb2	-3.17196	0.00238546
ENSMUSG00000014226	Cacybp	1.08613	6.05123e-15
ENSMUSG00000054423	Cadps	-1.37121	0.000805318
ENSMUSG00000036438	Calm2	1.60962	7.28117e-96
ENSMUSG00000063130	Calml3	-4.2367	0.0350187
ENSMUSG00000024617	Camk2a	-4.60791	4.96044e-07
ENSMUSG00000051146	Camk2n2	-1.06754	3.40537e-06
ENSMUSG00000038128	Camk4	-1.44796	1.31333e-06
ENSMUSG00000020785	Camkk1	1.69701	6.24012e-08
ENSMUSG00000044433	Camsap3	-1.78692	1.18412e-27
ENSMUSG00000014592	Camta1	1.12826	2.25254e-08
ENSMUSG00000040712	Camta2	-1.36019	1.78221e-22
ENSMUSG00000026270	Capn10	-1.05532	6.55009e-10
ENSMUSG00000054083	Capn12	-2.69268	0.0139054
ENSMUSG00000043705	Capn13	2.02205	5.62457e-06
ENSMUSG00000026509	Capn2	-2.41891	1.38672e-57
ENSMUSG00000038599	Capn8	-2.54597	1.24808e-24
ENSMUSG00000031981	Capn9	-4.23755	4.6205e-47
ENSMUSG00000039676	Capsl	2.60811	0.0021905
ENSMUSG00000032373	Car12	2.45641	1.34855e-49
ENSMUSG00000027562	Car2	8.23056	1.42327e-10
ENSMUSG00000031883	Car7	-2.17249	0.000210962
ENSMUSG00000041261	Car8	1.52884	4.87577e-33
ENSMUSG00000028463	Car9	2.46602	4.62502e-32
ENSMUSG00000013483	Card14	-1.10586	5.34614e-16
ENSMUSG00000041849	Card6	1.42773	1.19209e-38
ENSMUSG00000026928	Card9	-1.71627	0.0459436
ENSMUSG00000075289	Carns1	1.1689	0.0251093
ENSMUSG00000060227	Casc4	2.12734	1.14251e-19
ENSMUSG00000027326	Casc5	1.69916	0.000114639
ENSMUSG00000015189	Casd1	-3.39823	7.65663e-18
ENSMUSG00000034471	Caskin2	-1.74047	5.01291e-18
ENSMUSG00000005355	Casp14	2.02552	1.72371e-29
ENSMUSG00000031628	Casp3	1.21567	2.82047e-33
ENSMUSG00000028977	Casz1	-2.27471	2.04701e-89
ENSMUSG00000027187	Cat	-1.58034	1.85689e-67
ENSMUSG00000048003	Catsper4	-1.11263	0.0125654
ENSMUSG00000000058	Cav2	1.97704	4.87097e-09
ENSMUSG00000006362	Cbfa2t3	-1.26478	7.367e-26
ENSMUSG00000031885	Cbfb	1.06231	1.02511e-17
ENSMUSG00000040525	Cblc	-1.47552	4.97232e-15
ENSMUSG00000051483	Cbr1	-1.88523	2.12213e-31
ENSMUSG00000022947	Cbr3	-1.54593	3.09053e-11
ENSMUSG00000024039	Cbs	2.07852	1.05859e-29
ENSMUSG00000024878	Cbwd1	1.72698	4.51964e-42
ENSMUSG00000018666	Cbx1	1.25422	4.9684e-33
ENSMUSG00000029836	Cbx3	2.01696	8.41484e-24
ENSMUSG00000009575	Cbx5	1.35132	1.07893e-15
ENSMUSG00000089715	Cbx6	4.49579	4.69477e-197
ENSMUSG00000022428	Cby1	1.00836	1.80956e-14
ENSMUSG00000040213	Ccbl2	1.05868	1.65023e-10
ENSMUSG00000020930	Ccdc103	1.89999	0.00933539
ENSMUSG00000047021	Ccdc108	-2.66763	1.87252e-07
ENSMUSG00000042111	Ccdc115	1.25572	1.86624e-25
ENSMUSG00000031150	Ccdc120	-1.18638	2.62536e-17
ENSMUSG00000034795	Ccdc122	1.06284	1.01823e-07
ENSMUSG00000037973	Ccdc129	-4.24858	0.0384395
ENSMUSG00000029769	Ccdc136	2.01406	1.99089e-06
ENSMUSG00000038010	Ccdc138	1.17358	5.74886e-07
ENSMUSG00000022833	Ccdc14	1.30211	6.03265e-13
ENSMUSG00000079511	Ccdc142	-1.34865	2.03726e-13
ENSMUSG00000045790	Ccdc149	1.20742	2.64866e-08
ENSMUSG00000091119	Ccdc152	-1.2225	0.0424684
ENSMUSG00000059562	Ccdc154	1.6611	1.98321e-12
ENSMUSG00000050050	Ccdc158	4.80614	0.00459931
ENSMUSG00000075225	Ccdc162	1.27917	4.78933e-05
ENSMUSG00000028689	Ccdc163	1.22942	4.72837e-12
ENSMUSG00000056531	Ccdc18	1.46143	4.64906e-05
ENSMUSG00000037443	Ccdc21	2.6689	2.32412e-70
ENSMUSG00000028795	Ccdc28b	2.03305	3.07683e-19
ENSMUSG00000026676	Ccdc3	1.30397	0.00687559
ENSMUSG00000027160	Ccdc34	1.90181	7.57367e-51
ENSMUSG00000047220	Ccdc36	-6.59306	1.23699e-06
ENSMUSG00000036168	Ccdc38	1.88203	0.0096315
ENSMUSG00000027676	Ccdc39	1.33555	0.00113374
ENSMUSG00000020925	Ccdc43	1.0383	2.32077e-32
ENSMUSG00000020728	Ccdc46	1.43618	0.000543103
ENSMUSG00000075229	Ccdc58	1.78606	8.93627e-53
ENSMUSG00000074358	Ccdc61	-1.08339	1.10006e-09
ENSMUSG00000041609	Ccdc64	-1.34182	2.79807e-19
ENSMUSG00000038903	Ccdc68	-1.26995	4.70199e-06
ENSMUSG00000052616	Ccdc79	3.64125	1.18938e-06
ENSMUSG00000022665	Ccdc80	3.32695	0.0249645
ENSMUSG00000043923	Ccdc84	-1.10398	8.18117e-15
ENSMUSG00000042878	Ccdc85b	-1.12514	1.65352e-07
ENSMUSG00000084883	Ccdc85c	-2.61595	1.1427e-56
ENSMUSG00000032740	Ccdc88a	3.07743	9.49426e-12
ENSMUSG00000047810	Ccdc88b	3.43489	6.05496e-07
ENSMUSG00000021182	Ccdc88c	-1.49756	3.08929e-43
ENSMUSG00000044362	Ccdc89	4.88077	0.00292402
ENSMUSG00000021371	Ccdc90a	-1.10867	4.31798e-24
ENSMUSG00000030301	Ccdc91	1.11383	4.39942e-24
ENSMUSG00000069910	Ccdc99	1.52361	3.41939e-19
ENSMUSG00000032532	Cck	-1.93493	0.00036879
ENSMUSG00000035385	Ccl2	3.96376	0.0288524
ENSMUSG00000023235	Ccl25	-1.34492	2.36413e-24
ENSMUSG00000018927	Ccl6	-4.81993	1.73924e-18
ENSMUSG00000019122	Ccl9	-3.72141	3.62956e-27
ENSMUSG00000027715	Ccna2	2.08401	9.73471e-109
ENSMUSG00000041431	Ccnb1	2.25998	1.26328e-125
ENSMUSG00000032218	Ccnb2	1.79719	2.29326e-49
ENSMUSG00000070348	Ccnd1	1.98984	3.34067e-186
ENSMUSG00000034165	Ccnd3	-1.37107	3.37361e-18
ENSMUSG00000002068	Ccne1	1.29683	3.59523e-22
ENSMUSG00000028212	Ccne2	2.47277	4.79356e-29
ENSMUSG00000072082	Ccnf	1.09161	4.93878e-15
ENSMUSG00000025010	Ccnj	1.35011	2.69953e-14
ENSMUSG00000044707	Ccnjl	1.00337	8.93682e-13
ENSMUSG00000079355	Ccrl1	-2.93549	0.00108722
ENSMUSG00000043953	Ccrl2	1.90062	0.0342274
ENSMUSG00000022234	Cct5	1.17459	2.19412e-40
ENSMUSG00000030007	Cct7	1.00166	2.56863e-22
ENSMUSG00000025613	Cct8	1.1928	2.76006e-29
ENSMUSG00000052212	Cd177	-1.2779	0.000115357
ENSMUSG00000028076	Cd1d1	3.38098	4.33955e-27
ENSMUSG00000056481	Cd248	3.43068	0.0322527
ENSMUSG00000047139	Cd24a	1.03818	2.97022e-41
ENSMUSG00000030336	Cd27	-2.18943	8.23994e-05
ENSMUSG00000047798	Cd300lf	-5.46277	0.000536821
ENSMUSG00000060703	Cd302	-1.05446	3.58595e-16
ENSMUSG00000047649	Cd3eap	1.09523	1.09288e-15
ENSMUSG00000016493	Cd46	-1.71094	0.000670057
ENSMUSG00000000682	Cd52	-2.91933	0.00269514
ENSMUSG00000075122	Cd80	1.86724	6.96301e-05
ENSMUSG00000002885	Cd97	-1.08888	4.55314e-14
ENSMUSG00000028755	Cda	-1.53792	1.49634e-14
ENSMUSG00000039128	Cdc123	1.16906	3.19989e-39
ENSMUSG00000044201	Cdc25c	1.97298	3.57713e-40
ENSMUSG00000066149	Cdc26	1.28165	4.12457e-33
ENSMUSG00000021279	Cdc42bpb	-1.29495	1.12246e-26
ENSMUSG00000036533	Cdc42ep3	2.18677	2.11866e-08
ENSMUSG00000000028	Cdc45	1.77941	2.33563e-43
ENSMUSG00000017499	Cdc6	1.37133	2.0643e-29
ENSMUSG00000029283	Cdc7	1.82301	3.10838e-16
ENSMUSG00000048922	Cdca2	1.44695	1.53356e-46
ENSMUSG00000023505	Cdca3	1.74453	2.09635e-62
ENSMUSG00000024791	Cdca5	2.33378	9.28352e-61
ENSMUSG00000055612	Cdca7	1.62232	2.16401e-51
ENSMUSG00000021175	Cdca7l	1.95689	2.26851e-56
ENSMUSG00000028873	Cdca8	1.41067	3.95647e-33
ENSMUSG00000039155	Cdh26	2.35081	1.5493e-05
ENSMUSG00000061048	Cdh3	3.12215	0.000789348
ENSMUSG00000025370	Cdh9	-3.9625	0.00860987
ENSMUSG00000021803	Cdhr1	2.65925	0.00262227
ENSMUSG00000034918	Cdhr2	-1.96644	5.67664e-59
ENSMUSG00000025497	Cdhr5	-2.55115	7.19178e-101
ENSMUSG00000019942	Cdk1	2.42204	2.79498e-176
ENSMUSG00000026437	Cdk18	-1.72662	3.68068e-39
ENSMUSG00000037664	Cdkn1c	1.62175	1.68625e-10
ENSMUSG00000044303	Cdkn2a	7.38192	1.04355e-11
ENSMUSG00000020392	Cdkn2aipnl	1.0077	2.35323e-17
ENSMUSG00000073802	Cdkn2b	-2.68858	2.9124e-108
ENSMUSG00000028551	Cdkn2c	1.0623	3.62224e-23
ENSMUSG00000037628	Cdkn3	2.24489	3.61406e-57
ENSMUSG00000033022	Cdo1	1.09864	0.0272879
ENSMUSG00000038119	Cdon	2.29683	6.72491e-52
ENSMUSG00000030878	Cdr2	-1.75041	3.70242e-67
ENSMUSG00000029330	Cds1	-1.71645	4.34849e-32
ENSMUSG00000039518	Cdsn	-2.16066	2.11061e-06
ENSMUSG00000024619	Cdx1	-1.06083	9.04045e-13
ENSMUSG00000054169	Ceacam10	2.45879	2.41973e-26
ENSMUSG00000054385	Ceacam2	-2.21465	0.00791577
ENSMUSG00000070777	Ceacam20	-2.68189	6.05327e-45
ENSMUSG00000034957	Cebpa	-1.78778	6.45273e-24
ENSMUSG00000056501	Cebpb	-3.65093	1.96463e-62
ENSMUSG00000071637	Cebpd	-5.11653	5.35032e-59
ENSMUSG00000023031	Cela1	1.20768	1.49795e-15
ENSMUSG00000002107	Celf2	2.88377	9.71041e-53
ENSMUSG00000028137	Celf3	-1.58826	1.84007e-12
ENSMUSG00000016028	Celsr1	-2.43899	6.97452e-19
ENSMUSG00000029177	Cenpa	1.30539	6.87977e-23
ENSMUSG00000045328	Cenpe	1.10295	0.0120816
ENSMUSG00000026605	Cenpf	1.76738	3.01799e-05
ENSMUSG00000045273	Cenph	1.9868	2.94445e-46
ENSMUSG00000031262	Cenpi	1.87662	3.88584e-36
ENSMUSG00000021714	Cenpk	2.73344	2.90706e-43
ENSMUSG00000026708	Cenpl	1.48859	9.26898e-27
ENSMUSG00000068101	Cenpm	1.06772	0.000284017
ENSMUSG00000031756	Cenpn	1.28629	1.95972e-13
ENSMUSG00000020652	Cenpo	1.0868	2.33998e-15
ENSMUSG00000021391	Cenpp	2.55997	4.28201e-47
ENSMUSG00000023919	Cenpq	2.29372	1.39152e-37
ENSMUSG00000075266	Cenpw	1.54233	1.38035e-13
ENSMUSG00000033671	Cep350	-1.09507	2.84615e-08
ENSMUSG00000024989	Cep55	2.82267	8.71969e-58
ENSMUSG00000031922	Cep57	1.06635	5.04255e-12
ENSMUSG00000019813	Cep57l1	1.36994	4.03135e-13
ENSMUSG00000032534	Cep63	1.14827	2.25222e-15
ENSMUSG00000056267	Cep70	1.04581	3.65851e-07
ENSMUSG00000041491	Cep78	2.07887	3.52658e-69
ENSMUSG00000022604	Cep97	1.37871	4.08329e-08
ENSMUSG00000057400	Ces1c	-2.96187	2.48467e-52
ENSMUSG00000056973	Ces1d	-2.3961	3.20363e-21
ENSMUSG00000061959	Ces1e	-1.17962	1.69206e-09
ENSMUSG00000031725	Ces1f	-2.94727	6.15922e-120
ENSMUSG00000057074	Ces1g	-1.60131	0.00116199
ENSMUSG00000055730	Ces2a	-4.35635	1.69869e-136
ENSMUSG00000050097	Ces2b	-2.651	3.57235e-10
ENSMUSG00000061825	Ces2c	-1.93311	1.24442e-36
ENSMUSG00000031884	Ces2d-ps	-1.69819	7.48192e-05
ENSMUSG00000031886	Ces2e	-2.22587	1.7915e-46
ENSMUSG00000091813	Ces2h	-2.57098	0.00493214
ENSMUSG00000069922	Ces3a	-4.66925	0.00616223
ENSMUSG00000031347	Cetn2	1.42934	1.171e-29
ENSMUSG00000021537	Cetn3	1.85861	3.70757e-51
ENSMUSG00000045031	Cetn4	4.57576	9.24944e-07
ENSMUSG00000090231	Cfb	1.4916	5.32565e-14
ENSMUSG00000031954	Cfdp1	1.29842	2.9714e-32
ENSMUSG00000033898	Cfhr2	-9.14046	1.19945e-34
ENSMUSG00000056201	Cfl1	1.17314	1.73581e-25
ENSMUSG00000068876	Cgn	-1.08705	5.1508e-37
ENSMUSG00000032232	Cgnl1	1.60586	6.04376e-29
ENSMUSG00000029161	Cgref1	-1.59885	5.91784e-46
ENSMUSG00000027313	Chac1	-1.35013	0.000274726
ENSMUSG00000020309	Chac2	1.02284	9.84597e-17
ENSMUSG00000002835	Chaf1a	1.38089	3.51069e-53
ENSMUSG00000022945	Chaf1b	1.39558	4.61183e-33
ENSMUSG00000021919	Chat	-4.43016	0.0446772
ENSMUSG00000063787	Chchd1	1.67412	2.24117e-68
ENSMUSG00000049422	Chchd10	-2.48032	1.09458e-44
ENSMUSG00000030086	Chchd6	1.31659	2.41289e-11
ENSMUSG00000015970	Chdh	-1.30804	1.73571e-59
ENSMUSG00000032113	Chek1	1.99828	2.44394e-17
ENSMUSG00000029521	Chek2	1.15139	1.54484e-17
ENSMUSG00000052488	Cherp	-1.34686	3.89755e-27
ENSMUSG00000021194	Chga	1.34734	2.15268e-14
ENSMUSG00000027350	Chgb	-3.69265	6.98989e-76
ENSMUSG00000056486	Chn1	3.12941	5.77231e-07
ENSMUSG00000032997	Chpf	-2.09829	3.1235e-25
ENSMUSG00000038181	Chpf2	-1.30563	7.81804e-17
ENSMUSG00000022041	Chrna2	-2.37874	0.0384061
ENSMUSG00000027950	Chrnb2	-1.20604	4.21381e-13
ENSMUSG00000034612	Chst11	1.19991	5.79116e-17
ENSMUSG00000074916	Chst14	1.3281	0.00824912
ENSMUSG00000030930	Chst15	1.35861	5.16289e-07
ENSMUSG00000035930	Chst4	-1.37792	1.30731e-09
ENSMUSG00000032640	Chsy1	2.45906	3.30989e-14
ENSMUSG00000005442	Cic	-1.65774	8.1243e-28
ENSMUSG00000024526	Cidea	2.05419	0.00388267
ENSMUSG00000030278	Cidec	-2.90427	8.73743e-61
ENSMUSG00000022504	Ciita	-2.24634	0.00846103
ENSMUSG00000021276	Cinp	1.48753	1.44177e-42
ENSMUSG00000041777	Cir1	1.26504	3.65225e-11
ENSMUSG00000045193	Cirbp	1.05633	2.86587e-15
ENSMUSG00000039910	Cited2	-1.57137	2.37634e-33
ENSMUSG00000070803	Cited4	-1.3882	2.74946e-08
ENSMUSG00000037725	Ckap2	1.71706	4.04234e-43
ENSMUSG00000048327	Ckap2l	1.80307	3.09025e-54
ENSMUSG00000046841	Ckap4	5.52965	0.000316152
ENSMUSG00000001270	Ckb	-1.30351	1.99102e-10
ENSMUSG00000054400	Cklf	1.16805	1.78073e-08
ENSMUSG00000021622	Ckmt2	-3.45771	0.0177343
ENSMUSG00000028044	Cks1b	1.4718	3.1995e-29
ENSMUSG00000062248	Cks2	2.67768	1.34076e-106
ENSMUSG00000061028	Clasrp	-1.02414	1.45091e-18
ENSMUSG00000028255	Clca3	-4.84469	1.87751e-296
ENSMUSG00000037033	Clca4	2.36272	3.11467e-154
ENSMUSG00000068547	Clca6	1.34256	9.13008e-07
ENSMUSG00000040663	Clcf1	-1.01589	3.37515e-07
ENSMUSG00000022843	Clcn2	-1.85012	1.22482e-59
ENSMUSG00000037625	Cldn11	4.69718	0.00299011
ENSMUSG00000032473	Cldn18	3.57746	0.000856577
ENSMUSG00000055976	Cldn23	-1.90856	9.94867e-30
ENSMUSG00000070473	Cldn3	-2.94213	5.84244e-32
ENSMUSG00000047501	Cldn4	-1.32487	6.88023e-16
ENSMUSG00000050520	Cldn8	1.72035	4.42745e-34
ENSMUSG00000045930	Clec14a	4.93708	0.00467163
ENSMUSG00000030157	Clec2d	2.70961	1.13593e-85
ENSMUSG00000030155	Clec2e	-1.22422	1.93943e-14
ENSMUSG00000030364	Clec2h	-2.96026	3.18277e-118
ENSMUSG00000030363	Clec2j	-5.69406	8.31326e-05
ENSMUSG00000015093	Clic3	-1.42453	0.00147691
ENSMUSG00000023959	Clic5	-2.36683	2.04314e-75
ENSMUSG00000021097	Clmn	-1.37467	1.25239e-33
ENSMUSG00000026317	Cln8	-1.08317	5.73377e-14
ENSMUSG00000042489	Clspn	1.67457	4.47551e-24
ENSMUSG00000047547	Cltb	-1.09249	6.45335e-19
ENSMUSG00000022037	Clu	-2.13311	7.38739e-14
ENSMUSG00000025545	Clybl	1.4841	2.03367e-16
ENSMUSG00000022235	Cmbl	-1.43601	5.00539e-12
ENSMUSG00000057103	Cml1	-2.45206	1.74282e-74
ENSMUSG00000079494	Cml5	-3.2791	2.47061e-15
ENSMUSG00000032436	Cmtm7	2.62595	1.1471e-05
ENSMUSG00000047419	Cmya5	-5.30462	0.00228489
ENSMUSG00000030057	Cnbp	1.27664	1.56711e-52
ENSMUSG00000056162	Cndp1	-2.85828	1.52835e-24
ENSMUSG00000024644	Cndp2	-2.89895	1.44495e-230
ENSMUSG00000030897	Cnga4	-1.18198	0.0167808
ENSMUSG00000028841	Cnksr1	-1.30337	5.52119e-17
ENSMUSG00000053931	Cnn3	2.33619	3.74536e-95
ENSMUSG00000037408	Cnnm4	-1.10956	3.47198e-29
ENSMUSG00000060708	Cno	-1.4755	1.79558e-19
ENSMUSG00000020362	Cnot6	1.02384	7.43116e-06
ENSMUSG00000031601	Cnot7	1.07181	5.8239e-16
ENSMUSG00000044681	Cnpy1	-2.35766	1.20322e-42
ENSMUSG00000036968	Cnpy4	1.5689	2.26587e-27
ENSMUSG00000078653	Cntd1	1.99623	0.000183936
ENSMUSG00000020173	Cobl	-1.97888	6.52385e-99
ENSMUSG00000033983	Coil	1.22783	3.34047e-17
ENSMUSG00000024330	Col11a2	-2.18247	5.69379e-08
ENSMUSG00000040690	Col16a1	2.22163	0.0386065
ENSMUSG00000001506	Col1a1	-2.18414	0.0240985
ENSMUSG00000029661	Col1a2	-5.31289	0.00234922
ENSMUSG00000026043	Col3a1	-2.88584	0.0285687
ENSMUSG00000031502	Col4a1	-2.90276	0.00464015
ENSMUSG00000031274	Col4a5	-4.54955	0.000700997
ENSMUSG00000032572	Col6a4	-4.04102	0.0185225
ENSMUSG00000025650	Col7a1	-1.18891	0.000131677
ENSMUSG00000026147	Col9a1	1.77881	0.00203015
ENSMUSG00000018672	Copz2	3.81398	0.026159
ENSMUSG00000030652	Coq7	1.23832	6.88326e-18
ENSMUSG00000041729	Coro2b	3.2969	6.34125e-12
ENSMUSG00000039637	Coro7	-1.95901	2.27014e-52
ENSMUSG00000020544	Cox11	-2.48053	6.41487e-23
ENSMUSG00000000088	Cox5a	-2.03119	1.14898e-58
ENSMUSG00000041697	Cox6a1	-1.43749	4.4255e-13
ENSMUSG00000014313	Cox6c	1.17854	9.85301e-24
ENSMUSG00000032330	Cox7a2	1.33422	3.62026e-26
ENSMUSG00000039652	Cpeb3	-1.03221	0.000320973
ENSMUSG00000020300	Cpeb4	-1.36154	5.57092e-10
ENSMUSG00000034361	Cpne2	1.69699	1.5289e-06
ENSMUSG00000052560	Cpne8	-2.90662	3.76251e-12
ENSMUSG00000025991	Cps1	-2.98269	2.72338e-74
ENSMUSG00000018727	Cpsf4l	-1.47597	0.020493
ENSMUSG00000024900	Cpt1a	-1.21059	4.3612e-29
ENSMUSG00000028607	Cpt2	-1.01359	3.25194e-11
ENSMUSG00000038002	Cramp1l	-1.1994	2.51356e-39
ENSMUSG00000026853	Crat	-2.29619	2.71239e-103
ENSMUSG00000025532	Crcp	1.02992	3.59276e-25
ENSMUSG00000027913	Crct1	1.89091	1.58089e-08
ENSMUSG00000027230	Creb3l1	-1.4697	1.1553e-26
ENSMUSG00000038648	Creb3l2	-1.452	4.37875e-47
ENSMUSG00000035041	Creb3l3	-5.1563	1.26325e-278
ENSMUSG00000022521	Crebbp	-1.856	2.48414e-77
ENSMUSG00000006360	Crip1	-1.75593	1.23158e-38
ENSMUSG00000006356	Crip2	1.45741	6.4775e-07
ENSMUSG00000007888	Crlf1	-1.07536	0.0315082
ENSMUSG00000033467	Crlf2	-2.53614	1.1723e-11
ENSMUSG00000006546	Cryba2	1.43927	0.00542014
ENSMUSG00000029343	Crybb1	1.87451	0.00139156
ENSMUSG00000029352	Crybb3	-1.78191	0.00373613
ENSMUSG00000022723	Crybg3	1.96425	2.45611e-13
ENSMUSG00000030905	Crym	-1.99352	3.18539e-08
ENSMUSG00000002718	Cse1l	1.12576	7.62576e-13
ENSMUSG00000024621	Csf1r	-2.2054	0.000984449
ENSMUSG00000059326	Csf2ra	-1.86853	9.5331e-14
ENSMUSG00000036356	Csgalnact1	3.25696	6.42658e-05
ENSMUSG00000026421	Csrp1	1.42077	1.81088e-30
ENSMUSG00000020186	Csrp2	1.66951	1.6181e-33
ENSMUSG00000024846	Cst6	-2.78594	1.50892e-30
ENSMUSG00000053536	Cstf2t	5.8505	5.83979e-45
ENSMUSG00000076137	CT009594.1	3.13624	0.00173579
ENSMUSG00000044258	Ctla2a	3.37344	1.6568e-15
ENSMUSG00000074874	Ctla2b	3.03225	2.83215e-05
ENSMUSG00000038816	Ctnnal1	1.77057	4.34083e-50
ENSMUSG00000005949	Ctns	-1.55884	2.29524e-48
ENSMUSG00000028633	Ctps	1.52392	1.83086e-55
ENSMUSG00000031360	Ctps2	1.02501	4.29488e-12
ENSMUSG00000031957	Ctrb1	-4.29496	2.39247e-16
ENSMUSG00000017760	Ctsa	-1.31357	4.31786e-38
ENSMUSG00000004552	Ctse	-2.11876	0.000787601
ENSMUSG00000083282	Ctsf	1.48837	3.98168e-10
ENSMUSG00000021477	Ctsl	1.35756	2.31637e-36
ENSMUSG00000028015	Ctso	-1.05917	1.23314e-08
ENSMUSG00000038642	Ctss	-2.13438	2.20253e-08
ENSMUSG00000000416	Cttnbp2	3.69429	1.39583e-10
ENSMUSG00000026726	Cubn	-4.27269	2.78951e-62
ENSMUSG00000018378	Cuedc1	2.22744	1.67013e-25
ENSMUSG00000036748	Cuedc2	1.90821	6.6796e-51
ENSMUSG00000038545	Cul7	-1.60011	1.009e-20
ENSMUSG00000025193	Cutc	1.5109	5.00815e-38
ENSMUSG00000025200	Cwf19l1	1.30907	9.00753e-29
ENSMUSG00000029154	Cwh43	-2.45681	7.79932e-35
ENSMUSG00000031778	Cx3cl1	-1.96799	3.67593e-42
ENSMUSG00000052336	Cx3cr1	3.85019	0.0235582
ENSMUSG00000029380	Cxcl1	-6.91037	5.33349e-07
ENSMUSG00000060183	Cxcl11	-2.38762	0.00263731
ENSMUSG00000044365	Cxxc4	3.6967	1.07325e-24
ENSMUSG00000024646	Cyb5	-1.54246	7.68869e-48
ENSMUSG00000048065	Cyb5r2	2.34616	0.000319887
ENSMUSG00000018042	Cyb5r3	-1.42151	1.31133e-32
ENSMUSG00000006519	Cyba	2.58211	9.52835e-32
ENSMUSG00000027015	Cybrd1	5.52263	1.23303e-40
ENSMUSG00000063694	Cycs	1.39877	8.04045e-75
ENSMUSG00000046213	Cym	-3.45277	0.0338287
ENSMUSG00000032323	Cyp11a1	1.86143	1.14239e-06
ENSMUSG00000032315	Cyp1a1	-4.63581	3.77196e-279
ENSMUSG00000024087	Cyp1b1	1.39853	0.00092509
ENSMUSG00000026170	Cyp27a1	-9.76455	4.11032e-20
ENSMUSG00000030483	Cyp2b10	-4.81831	0
ENSMUSG00000003053	Cyp2c29	-3.94098	0
ENSMUSG00000042248	Cyp2c37	-4.10597	2.13477e-08
ENSMUSG00000032808	Cyp2c38	-5.2725	1.11036e-62
ENSMUSG00000025003	Cyp2c39	-4.67832	0.0366846
ENSMUSG00000025197	Cyp2c44	-3.38979	2.08323e-13
ENSMUSG00000093610	Cyp2c53-ps	-4.22942	9.98258e-22
ENSMUSG00000067229	Cyp2c66	-2.66101	1.39277e-117
ENSMUSG00000062624	Cyp2c67	-4.28633	7.47395e-28
ENSMUSG00000014372	Cyp2d10	-3.71952	1.76707e-34
ENSMUSG00000022445	Cyp2d26	-3.41081	2.95647e-120
ENSMUSG00000062185	Cyp2d34	-1.82325	4.56881e-05
ENSMUSG00000075517	Cyp2d37-ps	-2.41225	0.0379645
ENSMUSG00000068086	Cyp2d9	-3.57928	0.000234596
ENSMUSG00000025479	Cyp2e1	8.55936	1.09967e-15
ENSMUSG00000052520	Cyp2j5	-3.10893	0.0272957
ENSMUSG00000052914	Cyp2j6	-1.76737	1.14873e-86
ENSMUSG00000082932	Cyp2j8	-2.94631	3.59477e-06
ENSMUSG00000015224	Cyp2j9	-1.77561	8.69262e-24
ENSMUSG00000027983	Cyp2u1	-1.88613	1.94078e-31
ENSMUSG00000029541	Cyp2w1	-3.08582	3.79624e-38
ENSMUSG00000023963	Cyp39a1	2.37776	5.13572e-22
ENSMUSG00000056035	Cyp3a11	-3.74086	1.44792e-136
ENSMUSG00000029727	Cyp3a13	-3.03852	2.38446e-151
ENSMUSG00000029630	Cyp3a25	-4.2973	1.22379e-170
ENSMUSG00000061292	Cyp3a59	-2.58917	9.59421e-10
ENSMUSG00000028713	Cyp4b1	-2.61352	4.36236e-63
ENSMUSG00000024055	Cyp4f13	-2.10159	4.65107e-86
ENSMUSG00000024292	Cyp4f14	-4.44167	5.90564e-198
ENSMUSG00000048440	Cyp4f16	-2.08331	3.44308e-81
ENSMUSG00000091586	Cyp4f17	-1.53821	1.65243e-08
ENSMUSG00000061126	Cyp4f39	-3.75299	0.00096481
ENSMUSG00000090700	Cyp4f40	-3.12936	1.80673e-43
ENSMUSG00000024295	Cyp4f41-ps	-1.93567	1.6899e-09
ENSMUSG00000079057	Cyp4v3	-2.64746	2.38509e-77
ENSMUSG00000028195	Cyr61	-1.20676	6.43599e-22
ENSMUSG00000033470	Cysltr2	-4.49943	0.0108995
ENSMUSG00000026832	Cytip	-1.31619	3.72756e-17
ENSMUSG00000047044	D030056L22Rik	1.41385	6.95936e-25
ENSMUSG00000042834	D0H4S114	1.77617	6.21735e-13
ENSMUSG00000041629	D11Wsu99e	-1.09979	5.24006e-15
ENSMUSG00000054304	D130007C19Rik	-1.63657	0.0253142
ENSMUSG00000006711	D130043K22Rik	-1.22521	0.000312626
ENSMUSG00000091747	D17H6S56E-5	1.05866	4.55153e-35
ENSMUSG00000041360	D19Bwg1357e	1.38144	1.22099e-64
ENSMUSG00000025184	D19Ertd386e	1.01282	9.30971e-11
ENSMUSG00000057858	D19Ertd737e	2.13633	2.24538e-58
ENSMUSG00000027331	D2Ertd750e	1.75979	1.40325e-67
ENSMUSG00000087269	D330023K18Rik	-1.02797	0.00497307
ENSMUSG00000073437	D330041H03Rik	-1.883	4.05022e-09
ENSMUSG00000013989	D430018E03Rik	-1.97943	0.000928833
ENSMUSG00000091262	D430020J02Rik	2.92397	0.00818477
ENSMUSG00000040969	D630013G24Rik	1.2208	4.20084e-06
ENSMUSG00000086285	D630044L22Rik	-2.00473	0.0244026
ENSMUSG00000063455	D630045J12Rik	1.06473	8.34011e-08
ENSMUSG00000073478	D730003I15Rik	2.25507	6.70654e-08
ENSMUSG00000032108	D730048I06Rik	5.25502	0.00467618
ENSMUSG00000050271	D8Ertd82e	-1.86579	1.74042e-34
ENSMUSG00000052563	D930048N14Rik	-1.13063	2.23379e-07
ENSMUSG00000087535	D930049A15Rik	-1.19976	0.0155239
ENSMUSG00000028519	Dab1	-1.10857	4.3484e-30
ENSMUSG00000022150	Dab2	-1.97115	3.452e-05
ENSMUSG00000055639	Dach1	1.56524	1.18419e-23
ENSMUSG00000026401	Daf2	-1.40262	0.000998655
ENSMUSG00000034371	Dak	-2.59323	3.52652e-52
ENSMUSG00000019039	Dalrd3	-1.3206	9.42093e-29
ENSMUSG00000042096	Dao	-1.97098	1.25918e-09
ENSMUSG00000039168	Dap	-1.26235	1.19554e-12
ENSMUSG00000034974	Dapk3	-1.66821	8.82288e-33
ENSMUSG00000026709	Dars2	1.07284	1.26083e-12
ENSMUSG00000002297	Dbf4	1.51221	4.59959e-28
ENSMUSG00000034675	Dbn1	-1.19471	8.88098e-07
ENSMUSG00000017734	Dbndd2	-1.05723	0.00464881
ENSMUSG00000035107	Dcbld2	1.21597	1.16564e-15
ENSMUSG00000078552	Dcdc2b	-1.81649	3.82186e-07
ENSMUSG00000029366	Dck	1.59487	4.25712e-54
ENSMUSG00000027797	Dclk1	-7.01005	1.34162e-10
ENSMUSG00000028078	Dclk2	7.89176	2.81569e-09
ENSMUSG00000042672	Dcst1	-1.66189	9.51269e-08
ENSMUSG00000022129	Dct	-1.13761	0.00822918
ENSMUSG00000031865	Dctn1	-1.29719	5.03198e-13
ENSMUSG00000042462	Dctpp1	1.0059	6.69388e-08
ENSMUSG00000039450	Dcxr	-1.33769	2.67145e-14
ENSMUSG00000074247	Dda1	-1.08736	1.50491e-11
ENSMUSG00000007039	Ddah2	-1.92829	1.58724e-06
ENSMUSG00000061313	Ddhd2	-1.13339	4.21758e-32
ENSMUSG00000025408	Ddit3	-1.40323	2.98568e-17
ENSMUSG00000020108	Ddit4	1.31331	2.12097e-26
ENSMUSG00000046818	Ddit4l	1.33711	8.98322e-07
ENSMUSG00000063428	Ddo	6.24249	1.53549e-05
ENSMUSG00000003534	Ddr1	-1.39638	4.27112e-18
ENSMUSG00000053289	Ddx10	1.02677	1.70997e-11
ENSMUSG00000001674	Ddx18	1.05198	1.09522e-34
ENSMUSG00000029599	Ddx54	-1.04383	2.73094e-10
ENSMUSG00000013973	Dedd	-1.29812	1.10341e-08
ENSMUSG00000054499	Dedd2	-1.42148	8.58243e-22
ENSMUSG00000060208	Defa17	1.54896	1.59966e-12
ENSMUSG00000065958	Defa20	4.02238	5.52453e-75
ENSMUSG00000074447	Defa21	4.64572	1.26928e-116
ENSMUSG00000074443	Defa22	4.61552	6.72951e-122
ENSMUSG00000064213	Defa24	1.04818	1.05854e-17
ENSMUSG00000060070	Defa26	2.7957	1.96219e-05
ENSMUSG00000074439	Defa5	5.67035	1.40905e-39
ENSMUSG00000038633	Degs1	1.03292	9.56319e-12
ENSMUSG00000021377	Dek	1.82422	1.84556e-15
ENSMUSG00000038456	Dennd2a	2.77807	1.74643e-05
ENSMUSG00000036661	Dennd3	-1.47196	2.50558e-17
ENSMUSG00000030313	Dennd5b	-1.49912	6.25319e-21
ENSMUSG00000023106	Denr	1.28256	2.52487e-56
ENSMUSG00000028175	Depdc1a	2.93648	5.17211e-24
ENSMUSG00000021697	Depdc1b	1.78896	2.33099e-24
ENSMUSG00000022555	Dgat1	-2.00245	4.75186e-41
ENSMUSG00000030747	Dgat2	-1.98369	2.34664e-29
ENSMUSG00000025357	Dgka	-1.48904	1.6415e-47
ENSMUSG00000034731	Dgkh	1.07343	0.0347083
ENSMUSG00000038665	Dgki	-5.12208	0.0029051
ENSMUSG00000004815	Dgkq	-1.91362	7.10568e-92
ENSMUSG00000034926	Dhcr24	-1.31508	1.03268e-31
ENSMUSG00000021707	Dhfr	1.13551	9.23524e-31
ENSMUSG00000002332	Dhrs1	-1.73876	5.02623e-62
ENSMUSG00000034449	Dhrs11	-1.33762	5.06349e-16
ENSMUSG00000027068	Dhrs9	-2.02226	3.22883e-08
ENSMUSG00000006019	Dhx34	-1.30494	1.50174e-15
ENSMUSG00000022021	Diap3	1.12161	3.04679e-06
ENSMUSG00000034785	Dio1	-1.15264	4.66665e-13
ENSMUSG00000040035	Disp2	-1.88669	6.5687e-12
ENSMUSG00000031403	Dkc1	2.09843	1.66094e-71
ENSMUSG00000038060	Dlec1	-2.02954	0.00872141
ENSMUSG00000087313	Dleu2	-1.21036	3.32231e-05
ENSMUSG00000042388	Dlgap3	-1.2033	0.0273043
ENSMUSG00000037544	Dlgap5	1.66671	1.19196e-38
ENSMUSG00000047428	Dlk2	-2.78545	4.11075e-10
ENSMUSG00000014773	Dll1	-1.0082	3.93247e-23
ENSMUSG00000047517	Dmbt1	4.46343	2.58662e-18
ENSMUSG00000045103	Dmd	1.43916	1.19956e-08
ENSMUSG00000048138	Dmrt2	7.36953	6.54052e-08
ENSMUSG00000047143	Dmrta2	-2.59029	9.62477e-06
ENSMUSG00000041268	Dmxl2	1.12366	0.00992276
ENSMUSG00000038011	Dnahc10	-2.57415	0.00303526
ENSMUSG00000033987	Dnahc17	-1.59108	2.5831e-05
ENSMUSG00000056752	Dnahc9	1.94361	0.00158725
ENSMUSG00000030708	Dnajb13	-1.97093	3.80176e-06
ENSMUSG00000026203	Dnajb2	-1.06459	2.44549e-16
ENSMUSG00000081984	Dnajb3	-2.38534	0.00491542
ENSMUSG00000047108	Dnajb7	-2.70064	2.42997e-07
ENSMUSG00000014905	Dnajb9	-1.08484	4.9614e-16
ENSMUSG00000044224	Dnajc21	1.06646	1.01062e-13
ENSMUSG00000020657	Dnajc27	1.5103	6.17253e-10
ENSMUSG00000061118	Dnajc30	-1.27732	1.62219e-10
ENSMUSG00000054405	Dnajc8	1.20995	1.33871e-32
ENSMUSG00000021811	Dnajc9	1.74532	6.60783e-64
ENSMUSG00000030882	Dnhd1	-1.06469	8.85547e-07
ENSMUSG00000026825	Dnm1	-2.40953	3.16662e-75
ENSMUSG00000033335	Dnm2	-1.17488	2.37376e-31
ENSMUSG00000004099	Dnmt1	1.04181	1.68308e-39
ENSMUSG00000020143	Dock2	-6.38584	1.27228e-08
ENSMUSG00000044447	Dock5	-1.12822	6.44833e-36
ENSMUSG00000032198	Dock6	-1.09304	1.90952e-12
ENSMUSG00000040631	Dok4	-1.02613	1.02598e-08
ENSMUSG00000044716	Dok7	2.91567	4.43576e-29
ENSMUSG00000022946	Dopey2	-1.46051	2.9564e-52
ENSMUSG00000035640	Dos	-2.17823	1.07691e-35
ENSMUSG00000061589	Dot1l	-1.37583	2.4401e-29
ENSMUSG00000041035	Dpcd	1.48318	1.0335e-40
ENSMUSG00000019278	Dpep1	-3.96271	3.13752e-78
ENSMUSG00000021221	Dpf3	-2.18538	3.95864e-05
ENSMUSG00000033554	Dph5	1.14494	1.52345e-18
ENSMUSG00000060461	Dppa5a	-2.55851	0.0120816
ENSMUSG00000024067	Dpy30	1.14236	4.14447e-30
ENSMUSG00000033308	Dpyd	-1.86599	5.81661e-94
ENSMUSG00000022048	Dpysl2	1.0017	1.96243e-10
ENSMUSG00000009145	Dqx1	-1.22849	1.29931e-36
ENSMUSG00000020457	Drg1	1.09902	1.15294e-33
ENSMUSG00000022422	Dscc1	2.15823	1.47633e-22
ENSMUSG00000038702	Dsel	2.37472	3.54768e-10
ENSMUSG00000056632	Dsg3	-1.83042	9.21562e-12
ENSMUSG00000027635	Dsn1	1.40215	5.59917e-27
ENSMUSG00000026131	Dst	-1.01308	4.5219e-09
ENSMUSG00000037474	Dtl	1.94942	3.69429e-42
ENSMUSG00000023330	Dtwd1	1.36841	6.75191e-16
ENSMUSG00000068452	Duox2	1.11661	4.51032e-05
ENSMUSG00000027225	Duoxa2	2.06688	0.00835307
ENSMUSG00000020648	Dus4l	1.21329	2.54498e-14
ENSMUSG00000039384	Dusp10	-1.29885	2.74736e-09
ENSMUSG00000018648	Dusp14	-1.14602	2.44091e-09
ENSMUSG00000069255	Dusp22	7.96819	1.17448e-09
ENSMUSG00000026544	Dusp23	-1.07675	0.000697261
ENSMUSG00000047067	Dusp28	-1.39989	3.48274e-09
ENSMUSG00000034765	Dusp5	-1.56908	7.95247e-35
ENSMUSG00000053716	Dusp7	-1.24855	1.6073e-17
ENSMUSG00000037887	Dusp8	-1.60953	1.52155e-23
ENSMUSG00000027203	Dut	1.69817	3.28645e-45
ENSMUSG00000029071	Dvl1	-1.40591	5.98499e-27
ENSMUSG00000003233	Dvl3	-1.87036	4.85411e-32
ENSMUSG00000018707	Dync1h1	-1.42147	1.77165e-39
ENSMUSG00000024253	Dync2li1	2.7138	5.84724e-27
ENSMUSG00000020483	Dynll2	1.21444	8.40126e-59
ENSMUSG00000091454	Dynlt1b	1.26532	1.10585e-07
ENSMUSG00000031176	Dynlt3	1.3746	1.78628e-18
ENSMUSG00000002409	Dyrk1b	-1.71047	1.11326e-17
ENSMUSG00000028630	Dyrk2	-1.12339	2.30395e-20
ENSMUSG00000064061	Dzip3	1.09394	0.00345383
ENSMUSG00000055657	E030030I06Rik	-1.53656	8.35806e-07
ENSMUSG00000087222	E030042O20Rik	-1.27615	3.79615e-07
ENSMUSG00000085830	E130003G02Rik	-3.30765	5.28847e-16
ENSMUSG00000054116	E130116L18Rik	-2.59876	0.0477699
ENSMUSG00000087406	E130215H24Rik	1.62554	0.0124589
ENSMUSG00000051517	E130306D19Rik	1.26353	6.37982e-09
ENSMUSG00000027490	E2f1	1.24084	2.908e-27
ENSMUSG00000020185	E2f7	1.41086	3.79261e-26
ENSMUSG00000091138	E530011L22Rik	-2.96368	0.0184655
ENSMUSG00000022339	Ebag9	1.00124	7.08141e-16
ENSMUSG00000039063	Echdc3	2.88603	5.11067e-12
ENSMUSG00000024132	Eci1	-1.15247	1.46199e-12
ENSMUSG00000021416	Eci3	-1.31183	0.0280908
ENSMUSG00000028108	Ecm1	-1.18976	7.81348e-07
ENSMUSG00000027699	Ect2	1.66025	6.28507e-18
ENSMUSG00000071392	Ect2l	3.68983	0.0428065
ENSMUSG00000059327	Eda	2.1478	0.000707996
ENSMUSG00000015092	Edf1	-1.60435	5.10287e-20
ENSMUSG00000028635	Edn2	-3.73829	1.41312e-18
ENSMUSG00000031616	Ednra	-2.67334	0.00137414
ENSMUSG00000055762	Eef1d	1.15903	1.87459e-28
ENSMUSG00000001707	Eef1e1	1.15228	4.60312e-25
ENSMUSG00000071644	Eef1g	1.55299	8.93836e-40
ENSMUSG00000061414	Efcab4b	-1.05747	5.49349e-07
ENSMUSG00000022441	Efcab6	1.49575	0.0147116
ENSMUSG00000073791	Efcab7	1.12081	0.000918609
ENSMUSG00000039478	Efha2	2.01007	1.37096e-07
ENSMUSG00000040659	Efhd2	-1.06278	3.18484e-10
ENSMUSG00000028039	Efna3	1.41711	6.49752e-13
ENSMUSG00000031217	Efnb1	-1.04465	1.77469e-12
ENSMUSG00000020658	Efr3b	-1.90635	8.60837e-36
ENSMUSG00000026921	Egfl7	2.89984	4.55289e-08
ENSMUSG00000035105	Egln3	1.26915	9.24927e-06
ENSMUSG00000038418	Egr1	-1.5654	1.50866e-39
ENSMUSG00000033730	Egr3	-1.35885	0.0116072
ENSMUSG00000024937	Ehbp1l1	-2.01008	1.06041e-55
ENSMUSG00000012350	Ehf	1.30731	1.04199e-11
ENSMUSG00000022853	Ehhadh	-2.10502	1.0487e-95
ENSMUSG00000091337	Eid1	1.9758	1.53818e-20
ENSMUSG00000057561	Eif1a	1.0487	3.32761e-15
ENSMUSG00000031668	Eif2ak3	-1.11085	3.397e-32
ENSMUSG00000029388	Eif2b1	1.06537	8.77857e-36
ENSMUSG00000028683	Eif2b3	1.33487	7.36844e-32
ENSMUSG00000036698	Eif2c2	-1.03232	3.8044e-34
ENSMUSG00000021116	Eif2s1	1.16405	1.08784e-22
ENSMUSG00000074656	Eif2s2	1.15532	9.00376e-30
ENSMUSG00000022336	Eif3e	1.03082	5.72483e-33
ENSMUSG00000027170	Eif3m	1.17298	3.78428e-35
ENSMUSG00000059796	Eif4a1	1.83461	1.06744e-109
ENSMUSG00000028156	Eif4e	1.55024	8.90233e-64
ENSMUSG00000093661	Eif4e3	1.53227	1.00008e-19
ENSMUSG00000003410	Elavl3	-5.23714	0.00590072
ENSMUSG00000028546	Elavl4	-4.53334	0.00300028
ENSMUSG00000043460	Elfn2	3.53207	0.0467111
ENSMUSG00000008398	Elk3	1.87585	1.10091e-09
ENSMUSG00000014791	Elmo3	-1.05139	3.35856e-18
ENSMUSG00000001964	Emd	1.15914	8.68121e-23
ENSMUSG00000039055	Eme1	1.31918	2.08583e-17
ENSMUSG00000004268	Emg1	1.15986	2.4327e-18
ENSMUSG00000034164	Emid1	-5.25533	7.07561e-44
ENSMUSG00000029163	Emilin1	-2.74173	3.09602e-08
ENSMUSG00000058070	Eml1	2.57134	2.26175e-08
ENSMUSG00000051166	Eml5	1.50116	0.00018714
ENSMUSG00000022505	Emp2	2.54626	1.40366e-59
ENSMUSG00000022995	Enah	5.58366	6.10503e-11
ENSMUSG00000015337	Endog	-3.51685	7.71121e-82
ENSMUSG00000028445	Enho	4.48327	0.0393232
ENSMUSG00000063524	Eno1	1.03406	7.53155e-09
ENSMUSG00000048029	Eno4	1.43995	0.00769941
ENSMUSG00000028024	Enpep	-4.21759	1.26099e-162
ENSMUSG00000037370	Enpp1	1.27229	3.00622e-16
ENSMUSG00000019989	Enpp3	-2.92551	3.23307e-15
ENSMUSG00000023961	Enpp4	1.1147	3.71974e-12
ENSMUSG00000015085	Entpd2	-1.08286	6.99371e-08
ENSMUSG00000025192	Entpd7	-2.16833	5.09062e-108
ENSMUSG00000036813	Entpd8	-1.40874	1.79408e-19
ENSMUSG00000055024	Ep300	-1.03812	1.71872e-40
ENSMUSG00000024140	Epas1	-2.35835	1.34983e-88
ENSMUSG00000027624	Epb4.1l1	1.15415	0.00112998
ENSMUSG00000019978	Epb4.1l2	1.75077	1.00169e-58
ENSMUSG00000024044	Epb4.1l3	-1.49238	1.46335e-59
ENSMUSG00000023216	Epb4.2	1.46408	8.99815e-05
ENSMUSG00000002808	Epdr1	2.56512	7.51675e-48
ENSMUSG00000029859	Epha1	-1.3854	3.17579e-30
ENSMUSG00000028876	Epha10	-7.42974	3.08131e-09
ENSMUSG00000028289	Epha7	1.51322	1.24202e-10
ENSMUSG00000005958	Ephb3	1.66128	1.19671e-33
ENSMUSG00000038776	Ephx1	-1.08906	6.38787e-24
ENSMUSG00000022040	Ephx2	-1.84866	3.5098e-33
ENSMUSG00000055493	Epm2a	2.34988	1.21803e-17
ENSMUSG00000035203	Epn1	-1.75164	6.65911e-33
ENSMUSG00000010080	Epn3	1.84822	1.49015e-17
ENSMUSG00000006154	Eps8l1	1.63797	2.65327e-09
ENSMUSG00000025504	Eps8l2	-1.24649	4.47734e-19
ENSMUSG00000040600	Eps8l3	-1.49352	2.46022e-47
ENSMUSG00000051220	Ercc6l	1.92248	4.1903e-30
ENSMUSG00000021694	Ercc8	1.17898	1.06344e-13
ENSMUSG00000021131	Erh	2.36812	4.78566e-111
ENSMUSG00000031527	Eri1	1.09324	6.54176e-27
ENSMUSG00000030929	Eri2	1.28926	8.97639e-09
ENSMUSG00000046324	Ermp1	1.21715	8.60671e-37
ENSMUSG00000030866	Ern2	-2.98063	1.19964e-67
ENSMUSG00000021831	Ero1l	1.14536	2.51979e-09
ENSMUSG00000057069	Ero1lb	-1.28745	3.18004e-17
ENSMUSG00000022034	Esco2	2.41636	3.10526e-20
ENSMUSG00000028943	Espn	-1.95254	2.63568e-19
ENSMUSG00000019768	Esr1	-1.79563	2.72468e-17
ENSMUSG00000026610	Esrrg	1.17781	2.23044e-10
ENSMUSG00000016984	Etaa1	1.42308	4.2323e-14
ENSMUSG00000070644	Etnk2	-2.02142	5.30223e-15
ENSMUSG00000004151	Etv1	2.13375	1.10945e-05
ENSMUSG00000017724	Etv4	1.86752	2.20362e-38
ENSMUSG00000021262	Evl	1.70296	2.74958e-41
ENSMUSG00000034282	Evpl	-1.10566	1.74909e-11
ENSMUSG00000039748	Exo1	1.78838	6.65562e-45
ENSMUSG00000043251	Exoc3l	-1.13899	0.000209809
ENSMUSG00000034321	Exosc1	1.11669	1.77494e-22
ENSMUSG00000039356	Exosc2	1.80843	2.35123e-64
ENSMUSG00000027752	Exosc8	1.91745	4.31288e-68
ENSMUSG00000029687	Ezh2	1.24771	1.18498e-49
ENSMUSG00000031444	F10	-3.37189	0.0002339
ENSMUSG00000048376	F2r	5.26998	2.56772e-08
ENSMUSG00000086597	F420014N23Rik	-1.19119	0.0258679
ENSMUSG00000026579	F5	1.15502	0.0135527
ENSMUSG00000087645	F630040L22Rik	1.25651	3.59758e-05
ENSMUSG00000021965	F630043A04Rik	1.45104	6.37208e-26
ENSMUSG00000078317	F8a	-1.2159	1.36035e-13
ENSMUSG00000034171	Faah	-2.05716	1.84877e-79
ENSMUSG00000054422	Fabp1	-6.29552	8.7452e-53
ENSMUSG00000023057	Fabp2	-2.03448	6.2154e-66
ENSMUSG00000027533	Fabp5	2.13467	2.45063e-97
ENSMUSG00000020405	Fabp6	5.01528	0.000507318
ENSMUSG00000045316	Fahd1	-1.36412	4.32492e-40
ENSMUSG00000039568	Fam100a	-1.13185	6.6337e-10
ENSMUSG00000050628	Fam100b	-1.3726	1.55993e-14
ENSMUSG00000039157	Fam102a	-1.04332	5.6248e-18
ENSMUSG00000038646	Fam103a1	1.53903	8.01879e-60
ENSMUSG00000003346	Fam108a	-2.0711	8.66515e-16
ENSMUSG00000044134	Fam109a	-1.3916	2.67214e-15
ENSMUSG00000049119	Fam110b	3.48303	1.55525e-16
ENSMUSG00000024691	Fam111a	2.05534	1.85774e-20
ENSMUSG00000029185	Fam114a1	-1.26246	4.6526e-12
ENSMUSG00000022434	Fam118a	1.02608	1.083e-14
ENSMUSG00000080115	Fam119b	-1.4355	6.25567e-06
ENSMUSG00000035184	Fam124a	-1.30565	0.00251183
ENSMUSG00000031813	Fam125a	-1.11466	9.19766e-11
ENSMUSG00000043243	Fam129c	-1.28889	2.29636e-07
ENSMUSG00000022270	Fam134b	1.40722	3.81553e-22
ENSMUSG00000070044	Fam149a	5.86828	2.45389e-05
ENSMUSG00000038570	Fam154b	1.81893	0.000114881
ENSMUSG00000022217	Fam158a	-1.62959	3.23883e-08
ENSMUSG00000021234	Fam161b	-1.37168	1.32394e-05
ENSMUSG00000003955	Fam162a	1.24703	5.94e-14
ENSMUSG00000043542	Fam164a	1.32732	9.20722e-09
ENSMUSG00000045064	Fam164c	2.37674	0.00464543
ENSMUSG00000051989	Fam165b	1.44488	1.59022e-29
ENSMUSG00000035095	Fam167a	-2.37595	0.000247541
ENSMUSG00000035420	Fam170a	6.28856	3.44334e-05
ENSMUSG00000034685	Fam171a2	1.00193	0.000156234
ENSMUSG00000048388	Fam171b	1.72728	0.037123
ENSMUSG00000035234	Fam175a	1.01361	8.78229e-19
ENSMUSG00000050212	Fam176b	-2.14506	0.0306103
ENSMUSG00000049154	Fam183b	2.81243	5.02226e-07
ENSMUSG00000015879	Fam184b	4.72833	9.15235e-17
ENSMUSG00000038022	Fam188b	1.81176	0.000130154
ENSMUSG00000030518	Fam189a1	-4.54754	8.85012e-11
ENSMUSG00000021495	Fam193b	-1.19422	4.17904e-24
ENSMUSG00000055865	Fam19a3	-3.12569	3.07624e-11
ENSMUSG00000020614	Fam20a	-1.26174	7.97895e-22
ENSMUSG00000025854	Fam20c	-1.91911	1.34498e-26
ENSMUSG00000061531	Fam23a	-1.41889	1.62919e-27
ENSMUSG00000020492	Fam33a	2.0291	5.09809e-31
ENSMUSG00000026500	Fam36a	-4.38009	2.08409e-05
ENSMUSG00000014444	Fam38a	-1.19925	2.4233e-15
ENSMUSG00000022938	Fam3b	1.35597	5.98903e-10
ENSMUSG00000032265	Fam46a	-1.23022	2.56196e-08
ENSMUSG00000044468	Fam46c	2.01783	2.52441e-91
ENSMUSG00000020589	Fam49a	4.43913	1.38808e-44
ENSMUSG00000030956	Fam53b	-1.72824	5.46531e-33
ENSMUSG00000019992	Fam54a	1.67183	2.16289e-17
ENSMUSG00000075033	Fam55c	2.50189	4.77236e-12
ENSMUSG00000039985	Fam60a	2.01005	1.29576e-51
ENSMUSG00000020808	Fam64a	6.8102	2.81241e-36
ENSMUSG00000036006	Fam65b	2.11484	1.40917e-12
ENSMUSG00000047992	Fam69c	-3.29386	0.0284441
ENSMUSG00000079652	Fam71f2	2.09034	0.0101112
ENSMUSG00000050592	Fam78a	-2.07573	1.15442e-16
ENSMUSG00000032224	Fam81a	2.10682	0.000102506
ENSMUSG00000074647	Fam83c	-2.5965	2.00026e-12
ENSMUSG00000027654	Fam83d	1.15616	1.06235e-09
ENSMUSG00000022408	Fam83f	-1.18307	2.31049e-22
ENSMUSG00000042377	Fam83g	-1.69368	5.00722e-23
ENSMUSG00000046761	Fam83h	-1.59533	3.55272e-28
ENSMUSG00000042269	Fam92b	3.25655	0.035121
ENSMUSG00000027349	Fam98b	1.98333	2.7489e-81
ENSMUSG00000030590	Fam98c	-1.54273	3.56086e-23
ENSMUSG00000047757	Fancb	2.00537	1.27951e-12
ENSMUSG00000034023	Fancd2	1.44081	8.16011e-26
ENSMUSG00000039187	Fanci	1.53141	6.19436e-27
ENSMUSG00000004018	Fancl	1.60962	1.40757e-23
ENSMUSG00000053111	Fank1	1.49049	0.0245532
ENSMUSG00000030759	Far1	1.94275	1.85076e-13
ENSMUSG00000030303	Far2	2.49961	2.14613e-96
ENSMUSG00000034066	Farp2	-1.60218	1.7814e-30
ENSMUSG00000026245	Farsb	1.00201	8.55111e-35
ENSMUSG00000025153	Fasn	-1.17716	4.78244e-16
ENSMUSG00000079043	Fastkd5	1.1553	2.8755e-08
ENSMUSG00000070047	Fat1	-1.0761	1.74646e-31
ENSMUSG00000046743	Fat4	1.75984	0.0307822
ENSMUSG00000046865	Fbl	2.52909	2.8553e-71
ENSMUSG00000006369	Fbln1	-1.04717	4.45853e-10
ENSMUSG00000069805	Fbp1	-1.48468	4.44186e-06
ENSMUSG00000042423	Fbrs	-1.51916	3.27521e-40
ENSMUSG00000043323	Fbrsl1	-2.21897	6.09616e-57
ENSMUSG00000025226	Fbxl15	-1.6067	3.5435e-07
ENSMUSG00000066640	Fbxl18	-1.03612	2.64156e-14
ENSMUSG00000050503	Fbxl22	-1.29266	0.0355265
ENSMUSG00000033313	Fbxl8	-1.94913	2.84438e-27
ENSMUSG00000048232	Fbxo10	1.30169	2.43197e-15
ENSMUSG00000034391	Fbxo15	2.25088	0.0145574
ENSMUSG00000030598	Fbxo17	1.29983	0.049697
ENSMUSG00000089984	Fbxo24	-2.32123	1.95055e-10
ENSMUSG00000031811	Fbxo31	-1.00792	1.2524e-13
ENSMUSG00000022358	Fbxo32	1.0302	0.00462805
ENSMUSG00000029001	Fbxo44	1.70044	2.96047e-13
ENSMUSG00000050428	Fbxo46	-1.06304	2.12522e-07
ENSMUSG00000044966	Fbxo48	1.09035	0.0293103
ENSMUSG00000019773	Fbxo5	1.94992	7.89135e-43
ENSMUSG00000055401	Fbxo6	-1.46895	7.48263e-22
ENSMUSG00000021243	Fcf1	1.20284	6.97088e-32
ENSMUSG00000047730	Fcgbp	-3.03338	1.25222e-115
ENSMUSG00000003420	Fcgrt	-5.35963	1.58039e-49
ENSMUSG00000038421	Fcrla	-4.26697	0.0248076
ENSMUSG00000070524	Fcrlb	-5.31945	8.97632e-08
ENSMUSG00000024742	Fen1	1.48125	4.14954e-06
ENSMUSG00000037106	Fer1l6	-4.64336	6.65255e-125
ENSMUSG00000022871	Fetub	-1.7399	0.00012309
ENSMUSG00000055197	Fev	-4.02147	5.82507e-21
ENSMUSG00000032118	Fez1	2.78672	0.0080927
ENSMUSG00000051314	Ffar2	1.51754	2.83216e-07
ENSMUSG00000028001	Fga	-5.69539	0.00025968
ENSMUSG00000025265	Fgd1	-1.86826	5.33269e-10
ENSMUSG00000024013	Fgd2	1.24043	1.76847e-06
ENSMUSG00000036585	Fgf1	-1.37913	7.57277e-11
ENSMUSG00000031073	Fgf15	2.18087	2.92702e-23
ENSMUSG00000027208	Fgf7	3.44745	0.00111291
ENSMUSG00000048373	Fgfbp1	1.26714	4.19724e-26
ENSMUSG00000005320	Fgfr4	-1.29574	2.14802e-14
ENSMUSG00000031594	Fgl1	7.18569	1.30164e-08
ENSMUSG00000028874	Fgr	-2.011	2.72789e-07
ENSMUSG00000051435	Fhad1	1.1644	4.47083e-07
ENSMUSG00000060579	Fhit	1.21875	1.62993e-08
ENSMUSG00000014778	Fhod1	-1.69489	2.01583e-24
ENSMUSG00000053334	Ficd	-1.56678	4.77563e-15
ENSMUSG00000035455	Fignl1	2.10491	8.1909e-49
ENSMUSG00000038074	Fkbp14	-1.1132	2.15954e-08
ENSMUSG00000056629	Fkbp2	2.17471	5.58685e-107
ENSMUSG00000020949	Fkbp3	1.96779	9.72905e-40
ENSMUSG00000029781	Fkbp9	2.41439	4.06581e-22
ENSMUSG00000032633	Flcn	-1.36115	6.465e-30
ENSMUSG00000002812	Flii	-1.03898	8.61791e-27
ENSMUSG00000025278	Flnb	-1.10852	1.09974e-29
ENSMUSG00000059714	Flot1	-1.28371	9.50349e-23
ENSMUSG00000061981	Flot2	6.83135	1.11068e-32
ENSMUSG00000047787	Flrt1	-2.77857	0.00159829
ENSMUSG00000047414	Flrt2	-3.89567	2.71483e-05
ENSMUSG00000051379	Flrt3	-1.14704	1.16166e-13
ENSMUSG00000023911	Flywch2	1.75057	4.2313e-05
ENSMUSG00000044042	Fmn1	-1.83357	7.11792e-18
ENSMUSG00000055805	Fmnl1	-2.59141	0.00112189
ENSMUSG00000036053	Fmnl2	7.61302	2.36511e-48
ENSMUSG00000023008	Fmnl3	1.35419	2.24061e-07
ENSMUSG00000040170	Fmo2	-1.69105	0.0106188
ENSMUSG00000026692	Fmo4	-2.20698	1.1902e-43
ENSMUSG00000028088	Fmo5	-3.10109	4.99909e-87
ENSMUSG00000026193	Fn1	-4.93209	0.00811783
ENSMUSG00000033487	Fndc3a	-1.01976	1.9449e-07
ENSMUSG00000021250	Fos	-1.63838	8.12482e-32
ENSMUSG00000003545	Fosb	-1.92258	0.00741435
ENSMUSG00000024912	Fosl1	-2.25851	0.000122128
ENSMUSG00000037025	Foxa2	1.42407	8.43828e-22
ENSMUSG00000067261	Foxd3	-4.81642	0.0066287
ENSMUSG00000034227	Foxj1	-1.94398	3.65926e-05
ENSMUSG00000023991	Foxp4	-1.62012	2.57306e-24
ENSMUSG00000038415	Foxq1	-1.58416	4.68252e-24
ENSMUSG00000016552	Foxred2	1.95041	2.55402e-13
ENSMUSG00000034687	Fras1	-1.26897	0.00545204
ENSMUSG00000067199	Frat1	-4.17269	1.95055e-10
ENSMUSG00000047604	Frat2	1.19286	1.17163e-10
ENSMUSG00000026657	Frmd4a	1.02088	7.40262e-14
ENSMUSG00000027238	Frmd5	3.8805	4.41465e-07
ENSMUSG00000048285	Frmd6	1.00182	7.5705e-10
ENSMUSG00000024816	Frmd8	-1.00471	1.71632e-07
ENSMUSG00000023266	Frs3	-1.95015	2.66173e-14
ENSMUSG00000027344	Fsip1	3.36665	0.0215336
ENSMUSG00000024661	Fth1	-1.43919	1.01072e-23
ENSMUSG00000033703	Fuk	-1.30486	8.3673e-17
ENSMUSG00000025040	Fundc1	1.42358	6.12166e-29
ENSMUSG00000031198	Fundc2	2.3239	2.47001e-94
ENSMUSG00000030530	Furin	-1.63567	2.14785e-26
ENSMUSG00000030795	Fus	2.28458	4.26901e-146
ENSMUSG00000008461	Fut1	2.99032	1.16455e-36
ENSMUSG00000046152	Fut10	4.39055	0.000341262
ENSMUSG00000055978	Fut2	3.18312	5.95317e-101
ENSMUSG00000057092	Fxyd3	1.74776	7.22844e-51
ENSMUSG00000022148	Fyb	-6.0177	1.66434e-05
ENSMUSG00000019843	Fyn	4.51644	5.25032e-33
ENSMUSG00000007989	Fzd3	-1.90988	4.73121e-05
ENSMUSG00000049791	Fzd4	-1.00383	9.2361e-07
ENSMUSG00000022297	Fzd6	1.12518	1.96932e-19
ENSMUSG00000036904	Fzd8	-1.35411	7.01569e-06
ENSMUSG00000035293	G2e3	1.33492	7.35002e-07
ENSMUSG00000072844	G530011O06Rik	-2.18381	0.00599169
ENSMUSG00000071335	G630090E17Rik	-2.42676	2.17492e-53
ENSMUSG00000078650	G6pc	-6.48095	1.05038e-84
ENSMUSG00000025579	Gaa	-1.2825	3.17131e-14
ENSMUSG00000032750	Gab3	3.15367	3.31904e-10
ENSMUSG00000030161	Gabarapl1	1.00254	6.36217e-19
ENSMUSG00000031340	Gabre	7.15023	1.44489e-08
ENSMUSG00000023267	Gabrr2	-3.86071	0.0378776
ENSMUSG00000015312	Gadd45b	-1.21421	3.28741e-12
ENSMUSG00000033751	Gadd45gip1	-2.8909	2.18784e-54
ENSMUSG00000049721	Gal3st1	-2.04849	3.73157e-20
ENSMUSG00000034005	Gal3st2	-4.36302	0.00497817
ENSMUSG00000015027	Galns	-1.10827	1.28515e-18
ENSMUSG00000089704	Galnt2	-4.08289	0.00828016
ENSMUSG00000026828	Galnt5	-1.43537	2.04895e-06
ENSMUSG00000038296	Galntl4	-3.03808	0.0104855
ENSMUSG00000020793	Galr2	-2.31152	2.86471e-11
ENSMUSG00000036073	Galt	-1.37926	1.10267e-15
ENSMUSG00000020150	Gamt	-2.41299	2.07082e-41
ENSMUSG00000052557	Gan	-1.39216	1.79482e-22
ENSMUSG00000028010	Gar1	2.30385	5.03769e-75
ENSMUSG00000034201	Gas2l1	-2.15659	1.67674e-43
ENSMUSG00000053332	Gas5	1.83289	1.57808e-82
ENSMUSG00000033066	Gas7	4.59111	0.000551979
ENSMUSG00000015627	Gata5	-1.1241	2.68677e-19
ENSMUSG00000042390	Gatad2b	-1.29093	9.80073e-28
ENSMUSG00000027199	Gatm	5.81395	1.3581e-12
ENSMUSG00000015944	Gatsl2	-2.1425	3.80536e-91
ENSMUSG00000020424	Gatsl3	-1.19238	0.00178405
ENSMUSG00000028268	Gbp3	3.31635	0.0215915
ENSMUSG00000022659	Gcet2	3.09156	0.0176418
ENSMUSG00000037580	Gch1	-2.15227	6.87533e-34
ENSMUSG00000046814	Gchfr	-3.46198	9.68127e-45
ENSMUSG00000041798	Gck	1.48791	0.00310806
ENSMUSG00000028124	Gclm	-1.60206	1.06231e-56
ENSMUSG00000038843	Gcnt1	2.00305	5.74137e-05
ENSMUSG00000032226	Gcnt3	1.4792	2.10879e-34
ENSMUSG00000074569	Gcnt7	-2.95798	0.00370729
ENSMUSG00000058624	Gda	-4.0422	5.66247e-90
ENSMUSG00000059937	Gdap10	-2.1288	5.00956e-09
ENSMUSG00000017943	Gdap1l1	1.20689	0.0478122
ENSMUSG00000033917	Gde1	-1.45427	1.25472e-10
ENSMUSG00000025352	Gdf11	2.53246	8.63397e-58
ENSMUSG00000038508	Gdf15	-2.01658	1.19723e-14
ENSMUSG00000018238	Gdf9	-2.35774	3.86088e-09
ENSMUSG00000019359	Gdpd2	-4.59978	1.45734e-70
ENSMUSG00000055760	Gemin6	2.24402	3.31243e-66
ENSMUSG00000040621	Gemin8	1.27559	1.42722e-08
ENSMUSG00000051235	Gen1	1.15418	4.46596e-05
ENSMUSG00000051335	Gfod1	-1.44231	9.87041e-11
ENSMUSG00000027316	Gfra4	4.8352	3.61458e-05
ENSMUSG00000053460	Ggcx	-1.03199	8.86905e-15
ENSMUSG00000031493	Ggn	-1.13547	0.0254432
ENSMUSG00000006345	Ggt1	-4.93684	5.35657e-50
ENSMUSG00000027603	Ggt7	2.82661	0.000804622
ENSMUSG00000035778	Ggta1	8.8573	1.70824e-12
ENSMUSG00000017747	Ghdc	-1.19044	1.31419e-11
ENSMUSG00000055737	Ghr	-1.03449	9.48574e-11
ENSMUSG00000064177	Ghrl	2.3715	2.42088e-20
ENSMUSG00000029714	Gigyf1	-1.34582	8.24753e-23
ENSMUSG00000051124	Gimap9	3.11669	3.3953e-37
ENSMUSG00000027454	Gins1	2.22834	2.08123e-27
ENSMUSG00000031821	Gins2	2.0423	7.13855e-49
ENSMUSG00000031669	Gins3	1.58881	5.25543e-17
ENSMUSG00000030406	Gipr	1.022	0.0226564
ENSMUSG00000011877	Git1	-1.47797	2.07228e-19
ENSMUSG00000050953	Gja1	3.20505	2.62767e-20
ENSMUSG00000049908	Gja8	-2.05656	0.0054843
ENSMUSG00000042367	Gjb3	1.29316	4.39651e-14
ENSMUSG00000046623	Gjb4	-1.48887	4.58064e-09
ENSMUSG00000034520	Gjc1	3.13989	0.0409043
ENSMUSG00000056966	Gjc3	-4.88894	0.00245425
ENSMUSG00000047197	Gjd3	-2.62327	0.0256212
ENSMUSG00000030050	Gkn1	3.65021	0.0163707
ENSMUSG00000030049	Gkn2	5.07061	0.00539661
ENSMUSG00000079260	Glb1	-1.60638	8.32768e-33
ENSMUSG00000036395	Glb1l2	4.29169	0.0471093
ENSMUSG00000029638	Glcci1	-1.28109	0.0270573
ENSMUSG00000024827	Gldc	-2.5478	0.00446653
ENSMUSG00000056888	Glipr1	1.10738	0.000412572
ENSMUSG00000028480	Glipr2	3.2153	9.45325e-39
ENSMUSG00000029276	Glmn	1.07581	1.2757e-07
ENSMUSG00000017286	Glod4	1.24285	4.52438e-26
ENSMUSG00000021102	Glrx5	-1.00959	2.00086e-10
ENSMUSG00000049971	Glt1d1	1.24756	1.4413e-17
ENSMUSG00000046811	Gltpd2	-2.89192	0.0100763
ENSMUSG00000070808	Gltscr1	-1.81617	3.83992e-51
ENSMUSG00000021794	Glud1	-1.32959	6.19358e-63
ENSMUSG00000056771	Gm10010	2.94552	0.00566274
ENSMUSG00000057924	Gm10033	1.25586	0.00125819
ENSMUSG00000058064	Gm10036	1.71344	0.00160329
ENSMUSG00000058922	Gm10052	2.89725	1.67538e-14
ENSMUSG00000059064	Gm10059	-2.93088	1.20149e-06
ENSMUSG00000059776	Gm10071	3.13293	0.00685627
ENSMUSG00000060128	Gm10075	1.79475	6.54683e-45
ENSMUSG00000060143	Gm10076	2.96583	2.59804e-42
ENSMUSG00000061062	Gm10093	3.11947	2.03139e-25
ENSMUSG00000061845	Gm10104	1.57269	0.0308237
ENSMUSG00000062093	Gm10110	1.45417	3.94968e-05
ENSMUSG00000062382	Gm10116	-3.11022	2.05729e-13
ENSMUSG00000062933	Gm10123	1.55751	1.35788e-16
ENSMUSG00000063393	Gm10130	1.51559	0.000138474
ENSMUSG00000063412	Gm10131	1.14256	0.0211832
ENSMUSG00000063886	Gm10138	-1.91074	0.00709832
ENSMUSG00000064032	Gm10143	1.60326	0.0159691
ENSMUSG00000066245	Gm10156	2.81669	0.0010639
ENSMUSG00000066809	Gm10180	2.12392	3.16112e-05
ENSMUSG00000067736	Gm10222	1.92191	0.0302909
ENSMUSG00000067929	Gm10226	1.40168	0.00357325
ENSMUSG00000068141	Gm10232	1.99503	6.96301e-05
ENSMUSG00000068397	Gm10240	-2.87917	2.15685e-05
ENSMUSG00000084838	Gm10241	2.76455	0.00283495
ENSMUSG00000066407	Gm10263	-1.96114	0.019959
ENSMUSG00000069682	Gm10275	-1.09481	3.55212e-08
ENSMUSG00000069804	Gm10277	-2.53604	1.23289e-06
ENSMUSG00000069862	Gm10279	-1.86499	0.00309099
ENSMUSG00000070343	Gm10288	-1.06821	1.56254e-06
ENSMUSG00000081895	Gm10294	3.40077	6.09989e-20
ENSMUSG00000072612	Gm10382	-3.34445	7.31532e-06
ENSMUSG00000072688	Gm10399	-2.421	9.60793e-06
ENSMUSG00000072830	Gm10425	-1.46049	7.62459e-10
ENSMUSG00000073000	Gm10451	1.57414	1.34314e-16
ENSMUSG00000073146	Gm10474	2.53366	0.0109144
ENSMUSG00000073179	Gm10478	1.26735	0.00850599
ENSMUSG00000073403	Gm10499	1.19712	0.000306716
ENSMUSG00000073439	Gm10506	-1.88966	0.000828553
ENSMUSG00000073476	Gm10516	-1.47727	2.07054e-17
ENSMUSG00000073675	Gm10561	-3.20481	8.97632e-08
ENSMUSG00000073686	Gm10564	-4.92662	0.00155767
ENSMUSG00000073728	Gm10565	-1.44811	1.50753e-07
ENSMUSG00000073738	Gm10567	3.9634	8.29554e-21
ENSMUSG00000073823	Gm10586	-5.68688	3.31854e-05
ENSMUSG00000074029	Gm10608	-3.98605	0.0450937
ENSMUSG00000074178	Gm10638	-2.60861	0.000579693
ENSMUSG00000074179	Gm10639	-2.65739	1.03393e-16
ENSMUSG00000074213	Gm10642	-1.54627	0.0144721
ENSMUSG00000079884	Gm10698	-1.03709	0.000415857
ENSMUSG00000074506	Gm10705	-1.51943	1.71076e-05
ENSMUSG00000074516	Gm10709	1.92417	0.000426548
ENSMUSG00000074660	Gm10736	1.81521	4.04016e-32
ENSMUSG00000074822	Gm10766	-3.03416	0.0111003
ENSMUSG00000074828	Gm10768	-3.12471	0
ENSMUSG00000085169	Gm10785	-1.11989	0.00728215
ENSMUSG00000074919	Gm10787	-4.78025	0.00265316
ENSMUSG00000075014	Gm10800	-1.33086	0.015378
ENSMUSG00000090378	Gm10925	2.9466	3.98138e-12
ENSMUSG00000078384	Gm10935	-3.65508	0.00102147
ENSMUSG00000078444	Gm10941	-1.87629	0.0160134
ENSMUSG00000078448	Gm10943	3.82363	0.00684236
ENSMUSG00000079414	Gm11110	2.68863	1.40407e-26
ENSMUSG00000079492	Gm11127	-4.94681	0.0227569
ENSMUSG00000085747	Gm11194	-4.74166	3.52636e-05
ENSMUSG00000085941	Gm11201	-4.5815	0.00263507
ENSMUSG00000046341	Gm11223	1.96113	2.42073e-06
ENSMUSG00000085034	Gm11240	1.79087	0.0018818
ENSMUSG00000087413	Gm11266	2.67914	6.78363e-08
ENSMUSG00000084038	Gm11295	-2.90415	0.00305823
ENSMUSG00000085016	Gm11335	1.67523	0.000927115
ENSMUSG00000083149	Gm11380	-4.55375	0.00485651
ENSMUSG00000080741	Gm11398	2.34323	8.94697e-26
ENSMUSG00000082640	Gm11402	-2.75331	0.0223113
ENSMUSG00000083076	Gm11408	3.57666	0.00390792
ENSMUSG00000083219	Gm11410	3.95366	0.0465884
ENSMUSG00000083567	Gm11451	1.24359	0.00251806
ENSMUSG00000081946	Gm11472	-4.91317	0.00050581
ENSMUSG00000087630	Gm11513	-3.81559	0.0494704
ENSMUSG00000081604	Gm11518	-3.739	0.0283379
ENSMUSG00000085007	Gm11549	1.1232	0.0363411
ENSMUSG00000082045	Gm11585	1.38006	0.029506
ENSMUSG00000087042	Gm11611	-1.77411	0.0461034
ENSMUSG00000082478	Gm11619	-5.04219	0.00112846
ENSMUSG00000081965	Gm11620	-4.40085	0.0356621
ENSMUSG00000086617	Gm11635	6.53059	5.422e-06
ENSMUSG00000085733	Gm11641	-1.4943	0.00239137
ENSMUSG00000085887	Gm11648	-1.66177	0.00237481
ENSMUSG00000086078	Gm11657	-3.81556	0.045797
ENSMUSG00000082272	Gm11675	4.6616	0.00435202
ENSMUSG00000085651	Gm11695	-2.00276	8.56571e-10
ENSMUSG00000056687	Gm11696	-1.1583	5.4728e-05
ENSMUSG00000087064	Gm11721	-2.28744	0.00768347
ENSMUSG00000087486	Gm11723	-1.99732	0.0161962
ENSMUSG00000087669	Gm11724	-2.19815	0.00115488
ENSMUSG00000085434	Gm11725	-2.99786	0.00748062
ENSMUSG00000085501	Gm11772	-2.14517	0.000565804
ENSMUSG00000086835	Gm11775	-1.67764	0.000632389
ENSMUSG00000068240	Gm11808	-1.45361	1.32511e-14
ENSMUSG00000083328	Gm11826	-2.23243	1.25591e-07
ENSMUSG00000083246	Gm11839	-2.68061	3.65786e-06
ENSMUSG00000050550	Gm11868	-1.79327	0.00784019
ENSMUSG00000082674	Gm11914	1.76535	0.000216963
ENSMUSG00000059634	Gm11942	-2.89618	4.23922e-30
ENSMUSG00000084941	Gm11944	1.20888	0.0050996
ENSMUSG00000081059	Gm11945	-1.71056	0.0258636
ENSMUSG00000084012	Gm11956	-4.40054	0.00975382
ENSMUSG00000085232	Gm11962	-2.04696	0.0016684
ENSMUSG00000081021	Gm11964	-3.61649	0.0154911
ENSMUSG00000079988	Gm11970	-4.05666	0.00207471
ENSMUSG00000086373	Gm11978	5.23803	0.000332289
ENSMUSG00000082095	Gm11991	5.76667	0.000703966
ENSMUSG00000083878	Gm12034	3.32654	0.00577577
ENSMUSG00000084252	Gm12036	-3.85877	0.0236412
ENSMUSG00000082157	Gm12038	-3.41781	6.98198e-07
ENSMUSG00000085167	Gm12063	-1.76837	0.0236876
ENSMUSG00000086612	Gm12064	-4.54012	0.0108246
ENSMUSG00000069939	Gm12070	-3.34471	3.90422e-16
ENSMUSG00000058809	Gm12141	1.36327	2.31342e-06
ENSMUSG00000082614	Gm12149	5.12985	0.00159798
ENSMUSG00000080776	Gm12174	1.24366	1.01502e-08
ENSMUSG00000083061	Gm12191	1.70696	5.05859e-14
ENSMUSG00000081769	Gm12216	-3.43122	0.0436287
ENSMUSG00000082380	Gm12218	-5.13779	0.000537222
ENSMUSG00000080768	Gm12219	-1.89477	0.00545204
ENSMUSG00000082180	Gm12230	-2.80386	0.0483129
ENSMUSG00000080152	Gm12260	-3.86084	0.0217361
ENSMUSG00000082148	Gm12266	-4.0619	0.0388796
ENSMUSG00000086310	Gm12278	-4.54774	0.0317046
ENSMUSG00000082145	Gm12312	-3.97392	6.65254e-07
ENSMUSG00000085502	Gm12320	1.57148	1.09967e-12
ENSMUSG00000084224	Gm12337	-4.80937	0.00305823
ENSMUSG00000080763	Gm12341	-5.05554	4.24804e-10
ENSMUSG00000078134	Gm12355	2.30479	0.0274846
ENSMUSG00000056412	Gm12396	-1.15586	0.0402741
ENSMUSG00000085980	Gm12408	1.52281	0.00967916
ENSMUSG00000083624	Gm12469	-5.69136	8.82021e-05
ENSMUSG00000053957	Gm12474	1.69796	0.0284237
ENSMUSG00000089664	Gm12494	-3.85468	0.038309
ENSMUSG00000087357	Gm12498	-2.29153	0.0120332
ENSMUSG00000066176	Gm12511	-1.52545	0.0258085
ENSMUSG00000078696	Gm12537	-2.58393	0.0105552
ENSMUSG00000081755	Gm12574	-1.51771	2.66682e-05
ENSMUSG00000085235	Gm12576	-1.24421	5.60422e-06
ENSMUSG00000085126	Gm12589	1.91868	0.0395001
ENSMUSG00000086952	Gm12596	-1.64268	1.64792e-05
ENSMUSG00000048149	Gm12663	6.78833	8.25496e-19
ENSMUSG00000082646	Gm12732	-3.77144	0.00356389
ENSMUSG00000085873	Gm12750	-1.09228	4.43718e-05
ENSMUSG00000085581	Gm12786	-2.14571	0.0406214
ENSMUSG00000068860	Gm128	-2.95535	0.0107912
ENSMUSG00000085249	Gm12847	-2.58778	0.00241932
ENSMUSG00000066060	Gm12866	2.71144	0.0222109
ENSMUSG00000081423	Gm12882	-6.27216	5.59282e-06
ENSMUSG00000073764	Gm12888	7.34779	2.3652e-08
ENSMUSG00000082634	Gm12900	-4.8237	0.00734093
ENSMUSG00000085875	Gm12905	-3.18218	0.0014841
ENSMUSG00000087200	Gm12908	1.76388	0.000276632
ENSMUSG00000084088	Gm12941	-2.77093	0.000627303
ENSMUSG00000060887	Gm12960	3.58221	0.00338245
ENSMUSG00000085009	Gm12977	-3.06527	0.000187519
ENSMUSG00000086997	Gm12981	-3.04836	0.0148025
[truncated: 3,228 more rows]
