# Supplementary material for: General transcription factor TAF4 antagonizes epigenetic silencing by Polycomb to maintain intestine stem cell functions
Source: Cell Death Differ. 2023 Jan 13;30(3):839–53. doi: 10.1038/s41418-022-01109-6 (PMC9984434; doi:10.1038/s41418-022-01109-6)
Supplement: Supplementary file 18 — Supp Table 11 [file 41418_2022_1109_MOESM18_ESM.xlsx]

## Sheet: DEGs Tumors Apc Taf4 KO vs Apc
Gene ID	Gene Symbol	Log2 Fold Change (Tam-treated Apc x Taf4IEC vs Apc)	Adjp-value (Tam-treated Apc x Taf4IEC vs Apc)
67672	0610040B10Rik	1.03	0.0467561
75394	0610040F04Rik	-1.47	0.000587088
66123	1110006O24Rik	1.26	0.00108246
69784	1500009L16Rik	-1.11	0.0289014
69428	1700016C15Rik	-1.84	0.00306171
100039727	1700049E15Rik	-1.72	0.00744494
73558	1700110K17Rik	1	0.000456557
67884	1810043G02Rik	1	0.00051363
69809	1810046K07Rik	-1.48	0.0275995
69861	2010003K11Rik	-2.21	1.40251e-09
76770	2010005H15Rik	-1.97	0.00142653
69206	2010016I18Rik	-1.11	0.00845467
67715	2010106E10Rik	-1.51	0.00416798
67038	2010109I03Rik	-1.63	0.00673728
72275	2200002D01Rik	-1.18	4.16877e-05
70045	2610528A11Rik	-2.03	0.000345015
67188	2700046G09Rik	1.09	6.05011e-06
665306	3930402G23Rik	-1.23	0.0325326
66730	4921531C22Rik	1.12	0.000120738
207819	4930539E08Rik	-1.05	0.0168826
320939	5930403L14Rik	2.01	3.5755e-08
330427	9330102E08Rik	1.24	0.0384146
232345	A2m	1.69	1.17968e-09
320977	A330023F24Rik	-1.23	0.00671018
100503044	A730020M07Rik	-1.82	0.00284265
433470	AA467197	-1.59	0.00245597
230883	Aadacl3	-1.69	0.0067427
74591	Abca12	-2.02	0.000996787
20927	Abcc8	-1.26	0.0220825
26357	Abcg2	-1.64	1.28987e-09
320712	Abi3bp	-2.02	9.67773e-05
99382	Abtb2	-1.03	0.0370983
216859	Acap1	-1.6	0.0117634
70008	Ace2	-1.36	0.0100806
264895	Acsf2	-1.43	0.00428047
68738	Acss1	-1.24	0.0117217
380660	Acss3	1.12	0.0218437
11475	Acta2	-1.06	0.0167009
11468	Actg2	-1.2	0.0246846
11486	Ada	-1.83	0.0038065
13522	Adam28	1.72	0.000353178
110751	Adam33	-1.33	0.0301717
231821	Adap1	-1.22	8.23899e-05
104110	Adcy4	-1.03	0.00273157
224129	Adcy5	-1.27	0.0368097
243277	Adgrd1	-1.36	3.85743e-11
237175	Adgrg2	1.18	1.54277e-05
11522	Adh1	1.5	0.0138393
26876	Adh4	1.61	0.0135486
11539	Adora1	1.51	0.00299497
68262	Agpat4	-1.33	1.85685e-05
403205	Agr3	1.02	0.000226331
66395	Ahnak	-1.01	0.0273149
11997	Akr1b7	-1.5	0.0126217
11687	Alox15	-1.44	0.0293821
11689	Alox5	-1.8	0.00305499
76768	Alpi	-1.65	0.000697181
219033	Ang4	-2.8	1.89028e-07
109676	Ank2	-1.3	0.0223358
654824	Ankrd37	-1.56	5.71041e-07
72074	Anks4b	-1.3	0.000116796
101772	Ano1	-1.14	0.000576282
11752	Anxa8	-1.11	0.0453192
100038489	Apela	1.9	0.00200329
11803	Aplp1	-1.11	1.61435e-05
11811	Apobec2	-1.56	0.000924567
245282	Apol10a	-2.03	7.06669e-07
328563	Apol11b	-1.51	0.00952583
75761	Apol7a	-2.35	1.22635e-07
108956	Apol7c	-1.53	0.000482326
223672	Apol9a	-2.46	2.69896e-07
71898	Apol9b	-2.35	6.03918e-08
11832	Aqp7	-1.64	0.011516
213402	Armc2	-1.54	0.0206561
11865	Arntl	-1.07	0.00484684
109689	Arrb1	-1.01	1.56622e-10
545260	Arsi	-1.04	0.0274243
11871	Art2a-ps	-2.26	1.12343e-05
54447	Asah2	-1.86	6.69964e-05
65256	Asb2	-1.18	0.0486383
53313	Atp2a3	-1.11	0.000546842
12010	B2m	-1.37	1.3531e-05
227327	B3gnt7	-1.58	1.07091e-08
545192	Baiap3	-1.86	0.00197227
81913	Bambi-ps1	-1.97	0.000468916
223631	BC025446	-1.33	0.000110091
12035	Bcat1	-1.77	0.00203028
229672	Bcl2l15	-1.29	0.000997394
69772	Bdh2	-1.44	0.00890245
666938	Bend4	-1.52	0.00267202
12164	Bmp8b	-1.41	0.00710143
381399	Bpifb4	1.56	0.0182953
12182	Bst1	-2.46	1.71795e-06
12229	Btk	-1.49	0.0251681
547431	Btnl2	-1.52	0.000543059
624681	Btnl6	-1.04	0.0480797
23828	Bves	-1.84	0.00222137
320088	C030034L19Rik	-1	0.0243099
12263	C2	-1.53	0.00502964
68285	C630043F03Rik	1.19	1.14627e-09
235604	Camkv	1.39	0.0144949
12332	Capg	-1.11	0.00612028
381122	Capn13	-1.5	0.0239191
12338	Capn6	-1.86	0.00180546
73647	Capn9	-1.92	6.43672e-05
12351	Car4	-1.51	0.0237884
332579	Card9	-1.62	0.00783932
27220	Cartpt	-1.63	0.00376502
12369	Casp7	-1.1	0.00105179
12373	Casq2	-1.12	0.0114279
241116	Ccdc108	2.05	0.00056289
381175	Ccdc68	-1.69	8.63158e-08
72123	Ccdc71l	-1.15	0.00642151
20304	Ccl5	-2.13	8.42826e-05
20305	Ccl6	-2.55	1.19935e-06
12452	Ccng2	-1.09	0.000907744
57781	Cd200r1	-1.24	0.0463295
12501	Cd3e	-1.4	0.030804
12502	Cd3g	-1.61	0.0059369
13136	Cd55	-1.99	0.000141744
12516	Cd7	-2.32	2.22732e-05
16149	Cd74	-1.22	0.00821221
12525	Cd8a	-1.77	0.000840715
104252	Cdc42ep2	-1.55	8.9975e-05
170677	Cdhr1	-1.83	0.001839
268663	Cdhr2	-1.2	0.00674784
26365	Ceacam1	-1.39	9.23725e-06
72431	Ceacam18	-1.88	0.000157916
26367	Ceacam2	-1.2	0.0267059
71601	Ceacam20	-2.96	2.99706e-31
57754	Cend1	-1.26	0.0250219
13884	Ces1c	-1.38	0.0444962
234564	Ces1f	-3.08	4.78626e-13
12623	Ces1g	-2.65	8.63158e-08
102022	Ces2a	-1.67	0.000353178
234669	Ces2b	-1.75	0.00168204
234673	Ces2e	-1.57	9.47986e-05
68567	Cgref1	-1.04	0.0367107
269610	Chd5	-1.44	0.0218346
229688	Chil6	1.87	0.000250617
69121	Chrdl2	-1.11	0.0304401
243764	Chrm2	-1.29	0.0396209
12672	Chrm4	-2.13	0.000261073
26887	Chst4	-1.16	0.042845
12684	Cideb	-1.15	0.0134642
14311	Cidec	-1.49	0.0175343
12696	Cirbp	1.24	1.57379e-09
23844	Clca1	-3.83	6.46914e-24
99663	Clca4a	-1.69	0.00900855
54419	Cldn6	1.35	0.001839
93694	Clec2d	-1.21	0.00207433
78785	Clip4	-1.72	0.00201899
212070	Clrn3	-1.28	0.0013658
232370	Clstn3	-1.2	0.00261678
17228	Cma1	-1.57	0.0173508
12763	Cmah	-1.53	0.0186889
22169	Cmpk2	-1.66	2.36287e-06
338403	Cndp1	-1.4	0.0164376
12797	Cnn1	-1.58	0.000644992
12805	Cntn1	-1.4	0.042018
12839	Col9a1	-1.32	0.0377406
12873	Cpa3	-1.44	0.0322028
70574	Cpm	1.73	1.1207e-18
12925	Crip1	-1.07	0.0181785
12984	Csf2rb2	-1.17	0.0306424
73720	Cst6	-1.32	0.00715397
13011	Cst7	-1.63	0.0116797
13041	Ctsw	-1.31	0.0260498
65969	Cubn	-2.75	8.80506e-08
77996	Cutal	-1.27	0.000914666
56066	Cxcl11	-1.41	0.0276428
76884	Cyfip2	-1.35	0.0432298
13070	Cyp11a1	-1.39	0.00900855
104086	Cyp27a1	1.02	2.79773e-23
433247	Cyp2c68	-1.75	0.000990867
74134	Cyp2s1	-1.33	1.57809e-10
230639	Cyp4a29	-2.14	0.000240716
631304	Cyp4f40	-1.82	0.000139801
210108	D130043K22Rik	-1.11	0.016325
320621	D830044D21Rik	-1.32	0.0213719
13131	Dab1	-1.99	2.14505e-05
93837	Dach2	1.16	0.004734
13175	Dclk1	-1.46	9.70948e-06
234311	Ddx60	-1.15	0.0303381
353320	Defb37	-1.44	0.0337664
70377	Derl3	-1.41	0.00890245
13346	Des	-1.49	0.000219231
54722	Dfna5	-1.99	6.32663e-10
13139	Dgka	-1.28	0.000284527
217480	Dgkb	-1.42	0.0334257
241452	Dhrs9	-2.57	6.89462e-07
80861	Dhx58	-1.22	8.15637e-06
13370	Dio1	-2.45	5.33779e-09
68270	Dnaaf1	-1.06	0.0490714
13419	Dnase1	-2.51	6.65628e-07
227325	Dner	-1.12	0.0356672
27261	Dok3	-1.32	0.0394963
13479	Dpep1	-2.11	8.21634e-07
70127	Dpf3	-1.97	0.000981146
99439	Duox1	-1.87	0.00035788
214593	Duox2	-1.66	0.000379186
66811	Duoxa2	-1.08	0.0431256
75577	Dynap	-1.7	0.0085407
21648	Dynlt1b	-1.19	0.000114612
105283	E030046B03Rik	-1.63	0.00377718
414101	E130317F20Rik	1.22	5.93432e-05
67856	Echdc3	1.1	0.0178234
13616	Edn3	-1.64	0.000255147
15572	Elavl4	-1.37	0.0448411
13723	Emb	1.04	0.0229861
13730	Emp1	-1.58	0.000932654
238011	Enpp7	-2.35	2.70575e-05
13839	Epha5	1.3	0.0268183
632778	Erich4	-1.29	0.013576
56226	Espn	-1.07	0.000883876
23871	Ets1	-1.03	0.0320762
14027	Evpl	-1.01	3.36078e-05
74190	Exoc3l4	-1.32	0.0155534
74145	F13a1	-2.82	2.05979e-10
14066	F3	-1.17	0.0202575
72393	Faim2	-1.71	5.66948e-13
63913	Fam129a	-1.35	0.000409251
277743	Fam131c	1.3	0.0334257
230579	Fam151a	-2.21	3.36078e-05
100038347	Fam174b	-1.05	0.0491856
70564	Fam213a	1.19	0.000107657
52793	Fam3b	-1.27	0.00218725
76820	Fam49a	-1.13	0.0317334
241303	Fam78a	-1.51	0.00165367
30938	Fgd3	-1	0.00279276
14170	Fgf15	-4.14	4.99911e-17
14190	Fgl2	-1.19	0.000140207
14199	Fhl1	-1.13	0.0458805
399558	Flrt2	-1.87	0.00114913
71436	Flrt3	-1.38	3.6093e-06
14261	Fmo1	-1.41	0.0347472
15376	Foxa2	1	0.00342378
107971	Frs3	1.15	1.58196e-07
14313	Fst	-1.01	0.0257907
320027	Fstl4	-1.15	0.00207983
14377	G6pc	-2.72	1.76809e-09
14419	Gal	-1.97	1.51019e-05
381334	Gal3st2	-1.83	4.32536e-05
237891	Gas2l2	-2.02	0.0010316
14468	Gbp2b	-1.8	0.000835452
76074	Gbp8	-1.47	0.0123768
14472	Gbx2	1.42	0.00675453
14537	Gcnt1	-2.87	9.99745e-39
71584	Gdpd2	-1.47	0.0109861
14598	Ggt1	-1.1	0.0357899
107526	Gimap4	-1.43	0.0301218
433653	Gimd1	-1.29	0.0422043
14607	Gip	-3.29	4.23353e-11
14620	Gjb3	-1.35	0.00277207
353155	Gjd3	1.64	0.00048268
66283	Gkn1	1.11	0.0343604
14652	Glp1r	1.36	0.0362604
100038735	Gm10384	-1.29	0.0197911
100038392	Gm10785	1.54	0.0029534
625850	Gm11166	-1.71	0.00821221
628813	Gm11437	-1.36	0.00634186
631323	Gm12250	-1.16	0.0432239
100042178	Gm13111	1.83	0.00236843
433801	Gm13212	-1.58	0.00215218
100041787	Gm15292	-2.13	0.000396924
100504675	Gm15327	1.18	0.0130658
545539	Gm15417	1.08	0.000917823
100504714	Gm16793	-1.4	0.0114279
100504040	Gm17586	1.01	0.000623515
100503447	Gm19696	-1.25	0.000359503
100503552	Gm19765	-1.3	3.59834e-05
100504048	Gm20033	1.23	0.0120569
100504083	Gm20052	1.52	0.0227592
100504448	Gm20234	-1.25	0.0378219
100039138	Gm2061	-2.66	2.70963e-12
100502950	Gm3336	-1.2	0.00102547
381818	Gm5154	2.42	3.96409e-05
432555	Gm5431	-3.15	6.63751e-16
433023	Gm5485	-2.42	3.09001e-08
433481	Gm5535	-2.01	0.000115438
666661	Gm8221	-2.06	0.000512506
667410	Gm8615	-3.69	6.31469e-25
667055	Gm9992	-1.43	0.0324796
625599	Gml	-1.77	0.00297036
15202	Gml2	-1.8	0.00251656
14675	Gna14	-1.61	1.44429e-08
14723	Gp1ba	-1.42	0.0367325
67133	Gp2	-1.4	0.0108248
574402	Gpr17	-1.98	3.70506e-07
239530	Gpr20	-2.04	2.72882e-06
227326	Gpr55	-1.96	2.82075e-07
14780	Gpx5	1.24	0.0370983
17444	Grap2	-1.38	0.0381959
381157	Greb1l	1.2	0.00377034
23892	Grem1	-1.94	4.17918e-05
14811	Grin2a	-1.44	0.0343142
74053	Grip1	-1.27	5.02559e-05
331063	Gsdmc2	-1.67	0.00873167
270328	Gsdmc3	-2.08	0.000645682
74548	Gsdmc4	-2.28	0.000135123
74460	Gsdmcl-ps	-1.86	0.00230976
14938	Gzma	-1.96	0.000612105
14939	Gzmb	-1.9	0.000240067
14960	H2-Aa	-1.78	9.74817e-05
14961	H2-Ab1	-1.38	0.000991535
14999	H2-DMb1	-1.34	0.00377789
14969	H2-Eb1	-1.33	0.00742929
15018	H2-Q7	-1.12	0.0466993
15024	H2-T10	-1.14	0.0266134
15042	H2-T24	-1.95	8.60637e-06
15051	H2-T9	-1	0.00116238
56185	Hao2	-1.75	0.00483366
15162	Hck	-1.61	0.00608618
15165	Hcn1	-1.74	0.00586825
101202	Hepacam2	-1.83	5.69728e-05
67138	Herc6	-1.65	2.18881e-06
15212	Hexb	-1.07	0.000114612
50708	Hist1h1c	1.04	0.00105586
50709	Hist1h1e	1.58	0.000106859
319164	Hist1h2ac	1.6	5.18543e-05
319149	Hist1h3d	1.41	0.00725787
69386	Hist1h4h	1.16	0.0443138
15267	Hist2h2aa1	1.61	1.80294e-05
15365	Hmga2-ps1	-1.24	0.0423993
70719	Hmha1	-1.21	0.0437923
15395	Hoxa10	1.93	0.00194238
15405	Hoxa9	1.59	0.00371087
15439	Hp	1.35	0.0338395
15445	Hpd	-1.27	0.030804
15465	Hrh1	-1.39	1.41706e-07
66255	Hsbp1l1	1.03	0.0208187
15486	Hsd17b2	-1.17	0.000578567
15493	Hsd3b2	-1.59	0.00372059
15494	Hsd3b3	-1.91	2.49023e-07
73442	Hspa12a	-2.62	9.99745e-39
15930	Ido1	-2.08	1.90665e-05
52668	Ifi27	-1.49	7.45182e-28
217845	Ifi27l2b	-1.72	0.000914666
99899	Ifi44	-1.84	8.9975e-05
15953	Ifi47	-1.67	6.77198e-31
667373	Ifit1bl1	-2.25	1.89016e-08
15958	Ifit2	-1.03	4.26991e-05
15959	Ifit3	-1.49	0.00508751
73835	Ifitm5	1	0.0298632
213002	Ifitm6	2.06	4.11451e-05
238447	Igha	-1.49	0.00204062
380809	Ighv10-3	-1.78	0.0013606
382692	Ighv1-19	-2.52	5.30902e-06
629893	Ighv1-31	-2.18	3.80321e-05
629842	Ighv13-2	-2.04	0.000927076
780891	Ighv1-39	-1.38	0.0373628
432702	Ighv1-4	-1.52	0.0224869
668421	Ighv14-2	-2.41	2.26802e-15
629906	Ighv1-42	-1.96	0.000462375
382696	Ighv1-52	-1.34	0.0377451
780931	Ighv1-53	-1.78	0.000910461
432708	Ighv1-59	-1.41	0.0392964
674018	Ighv1-61	-1.67	0.00998864
619833	Ighv1-69	-1.19	0.0336118
100775173	Ighv1-74	-1.44	0.0328621
668591	Ighv1-81	-1.48	0.0263089
100775175	Ighv1-82	-1.54	0.00733138
434609	Ighv1-84	-1.99	0.00103588
777686	Ighv2-2	-1.61	0.000671426
638605	Ighv2-5	-2.49	8.19954e-06
780829	Ighv3-6	-2.02	1.51155e-07
780831	Ighv3-8	-2.48	1.31387e-05
780802	Ighv4-1	-1.5	0.0256399
633568	Ighv5-16	-1.41	0.0212606
777688	Ighv5-4	-1.93	0.00015849
777780	Ighv5-6	-1.67	0.00426812
544896	Ighv5-9	-2.24	8.23782e-05
641178	Ighv5-9-1	-1.21	0.0121318
629845	Ighv6-3	-1.65	0.00962106
780960	Ighv8-12	-1.98	0.000153972
780938	Ighv8-8	-1.51	0.00557108
629818	Ighv9-2	-1.45	0.030804
780825	Ighv9-3	-1.3	0.0269736
16071	Igkc	-1.58	0.00075995
110760	Igkj2	-1.68	0.00924671
110761	Igkj3	-1.7	0.00845467
667550	Igkv10-94	-1.35	0.0315736
692165	Igkv10-96	-1.39	0.00236143
381777	Igkv1-110	-2.04	1.9827e-05
16098	Igkv1-117	-1.94	2.33723e-07
243420	Igkv1-135	-1.9	1.31196e-08
545851	Igkv12-44	-1.22	0.0373628
435900	Igkv12-98	-1.74	0.00219214
692152	Igkv13-84	-1.86	0.000759716
243439	Igkv14-100	-1.37	0.0268564
628072	Igkv14-130	-1.36	0.0478977
381778	Igkv16-104	-1.79	0.000153016
243433	Igkv17-127	-1.87	8.5157e-05
692161	Igkv19-93	-2.32	3.27925e-10
381776	Igkv2-112	-1.69	0.0088397
667914	Igkv3-12	-2.7	4.69855e-08
626347	Igkv3-4	-1.78	0.000131596
667940	Igkv3-5	-1.47	0.0101626
235952	Igkv4-57	-1.57	0.0106106
384514	Igkv4-57-1	-1.62	0.010143
667683	Igkv4-59	-1.41	0.00978591
546244	Igkv4-61	-1.67	0.00873167
628571	Igkv4-63	-2.6	1.92739e-06
384515	Igkv4-68	-1.45	0.00178392
385109	Igkv4-72	-3.33	3.87219e-23
213684	Igkv4-79	-1.26	0.0355526
434033	Igkv4-91	-3.7	1.28081e-20
620017	Igkv5-39	-1.4	0.0176585
381783	Igkv5-43	-2.03	2.69896e-07
619846	Igkv5-48	-1.8	0.000153016
667899	Igkv6-13	-1.39	0.0335339
667881	Igkv6-14	-1.64	0.00279472
108022	Igkv6-15	-2.29	1.14001e-08
667865	Igkv6-17	-2.04	0.000206096
637227	Igkv6-23	-2.07	0.000130026
381784	Igkv6-25	-1.68	0.000620712
434039	Igkv6-32	-1.36	0.0208187
677858	Igkv8-24	-1.75	0.00107086
434040	Igkv8-28	-2.41	2.84555e-05
384419	Igkv8-30	-2.5	1.51155e-07
110785	Iglc1	-1.73	0.00121103
110787	Iglc3	-1.92	0.00190612
16142	Iglv1	-1.79	9.71651e-05
404743	Iglv3	-1.56	0.0115088
22779	Ikzf2	-1.22	0.00975076
171463	Il17rd	1.09	2.29615e-07
16068	Il18bp	-1	0.0343293
16181	Il1rn	-1.3	0.0212007
16185	Il2rb	-1.31	0.0341602
16192	Il5ra	-1.83	0.00365827
16199	Il9r	-1.46	0.026368
103844	Inca1	1.55	9.3432e-05
233752	Insc	-1.08	0.0470732
544963	Iqgap2	-1.06	0.0157938
16364	Irf4	-1.97	0.000389441
100038882	Isg15	-1.35	0.00931883
16407	Itgae	-1.22	0.00673728
16421	Itgb7	-1.4	0.0208187
16428	Itk	-1.32	0.0438988
70337	Iyd	-1.54	0.00676731
16069	Jchain	-1.58	0.00161715
81703	Jdp2	-1.53	0.00513411
16498	Kcnab2	-1.31	0.0392146
16500	Kcnb1	-1.27	0.0464633
57814	Kcne4	-1.53	2.12799e-06
100040591	Kcnj13	-2.03	0.000927344
16517	Kcnj16	-2.8	4.81461e-07
239217	Kctd12	-1.26	0.00812676
114229	Kiss1r	1.12	0.000738787
16612	Klk1	-1.53	0.000212429
80782	Klrb1b	-1.47	0.017208
50928	Klrg1	-1.47	0.0260651
16664	Krt14	-1.03	0.0470886
16675	Krt27	-1.46	0.0222368
74127	Krt80	-1.85	0.00131268
16680	Krt84	-3.11	1.40531e-08
406219	Krt87	-1.71	4.97967e-05
16768	Lag3	-1.2	0.0328636
16774	Lama3	-1.28	0.0153144
56743	Lat2	-1.26	0.0127637
240754	Lax1	-1.53	0.0142887
16814	Lbx1	2.78	8.80506e-08
24131	Ldb3	-1.85	1.21884e-08
243813	Leng9	-1.17	0.00110919
16854	Lgals3	-1.52	0.00182987
218454	Lhfpl2	-1.34	0.00271828
109594	Lmo1	1.42	0.017358
64898	Lpin2	-1.08	0.0090222
16970	Lrmp	-1.76	0.00279276
234684	Lrrc29	1	0.00641703
192198	Lrrc4	1.16	0.020086
110454	Ly6a	-1.34	0.001839
100041546	Ly6c2	-1.42	0.0200102
433099	Ly6g6f	-1.39	0.0442089
320343	Lypd6	1.33	0.020331
228576	Mall	-1.56	2.66746e-07
225724	Mapk4	1.07	0.00172969
100732	Mapre3	-1.06	0.00865031
17195	Mbl2	-1.45	0.0314419
17224	Mcpt1	-1.39	0.0421383
17225	Mcpt2	-1.42	0.0373209
17227	Mcpt4	-1.78	0.00508751
17223	Mcpt-ps1	-2.01	0.000966096
17436	Me1	-1.78	9.38288e-06
17263	Meg3	-1.49	5.26981e-05
17287	Mep1a	-4.03	2.44871e-42
210029	Metrnl	-1.13	0.0123768
71664	Mettl7b	-1.69	0.000298794
67569	Mgat4c	-1.67	2.03044e-12
17313	Mgp	-1.2	0.0436596
12587	Mia	-1.11	0.00874737
73490	Mipol1	1	0.0074143
381232	Mirt1	-1.61	0.00360971
17540	Mrvi1	-1.17	0.0316337
76002	Ms4a18	-1.29	0.0220825
64381	Ms4a8a	-1.56	6.88565e-07
56047	Msln	-1.13	0.0396725
17701	Msx1	1.95	0.000108268
17750	Mt2	1.09	0.00492201
77521	Mtus2	-1.25	0.0319421
73732	Muc16	-1.39	0.0386826
140474	Muc4	-1.01	0.00294125
17857	Mx1	-1.03	0.0347256
17858	Mx2	-1.23	0.0353421
17119	Mxd1	-1.36	0.00180092
17880	Myh11	-1.39	0.00570943
17897	Myl3	2.26	1.00229e-06
217328	Myo15b	-1.4	8.42826e-05
74376	Myo18b	-1.2	0.0166169
432516	Myo1a	-1.31	0.000127993
69816	Mzb1	-2.01	3.9898e-05
100503558	NA	-1.73	0.00424194
100861625	NA	-1.49	1.00691e-06
100861595	NA	-1.13	0.0255801
100503562	NA	1.2	6.03918e-08
17951	Naip5	-1.15	0.00418526
382913	Neil2	1.2	0.00224922
72293	Nkd2	-1.36	0.0194273
637515	Nlrp1b	-1.37	1.29553e-06
243874	Nlrp9b	-2.83	1.60174e-29
12457	Noct	-1.22	0.000932416
18126	Nos2	-1.94	0.000139801
226304	Npbwr1	1.87	0.00271193
20186	Nr1h4	-1.27	0.00813443
68404	Nrn1	1.82	0.000114612
18189	Nrxn1	-1.19	0.0491856
230718	Nt5c1a	-1.84	0.00168204
23959	Nt5e	-1.55	0.00912267
67405	Nts	-4.33	2.61394e-29
74137	Nuak2	-1.02	2.23985e-07
71207	Nudt4	-1.13	2.00664e-15
100503545	Nuggc	-1.4	0.0358824
170722	Nxf7	-1.97	1.72724e-05
246730	Oas1a	-1.15	0.00221817
23960	Oas1g	-1.17	0.00408779
246728	Oas2	-2.53	1.00641e-09
246727	Oas3	-2.12	1.55028e-05
23962	Oasl2	-1.72	1.43065e-08
18261	Ocm	-2.88	1.25861e-11
18300	Oit1	-1.55	2.9205e-05
258458	Olfr165	-2.76	1.70529e-09
269120	Optc	-2.05	0.000135276
23967	Osr1	-1.36	0.0445446
18416	Otc	-1.48	0.0126384
18439	P2rx7	-1.24	0.000905558
57385	P2ry4	-2.71	2.85063e-07
18600	Padi2	-1.55	0.000106859
74090	Paqr5	-1.23	7.97119e-07
243771	Parp12	-1.26	3.77717e-12
547253	Parp14	-1.46	5.30779e-11
18510	Pax8	-1.17	0.00583681
93883	Pcdhb12	1.34	0.0463295
93875	Pcdhb4	1.76	9.32587e-07
93722	Pcdhga10	1.46	0.026307
93699	Pcdhgb1	-1.41	0.0349056
93701	Pcdhgb4	1.8	0.00293294
76477	Pcolce2	-1.5	0.00477098
18546	Pcp4	-1.37	0.0255801
18566	Pdcd1	-1.33	0.0445446
58205	Pdcd1lg2	-1.62	0.00435832
110385	Pde4c	-1.2	0.00709334
18585	Pde9a	-1.17	0.000988382
71785	Pdgfd	1.02	0.0293678
213019	Pdlim2	-1.53	6.89462e-07
100503041	Pdzd7	1.44	0.0108248
59020	Pdzk1	-1.94	3.71223e-08
18628	Per3	1.06	0.0114518
226041	Pgm5	-1.48	0.00759247
219132	Phf11d	-1.02	0.000438027
320207	Pik3r5	-1.29	0.0278038
69656	Pir	-1.07	1.23701e-06
241035	Pkhd1	-1.42	0.0247282
26970	Pla2g2e	-1.25	0.0255618
232889	Pla2g4c	-1.27	0.0463295
18793	Plaur	-1.18	0.0408014
665270	Plb1	-3.61	8.18295e-15
76509	Plet1	-1.34	0.00104025
18821	Pln	-1.6	0.0143875
18858	Pmp22	-1.53	0.00120442
18946	Pnliprp1	1.3	0.00398584
18155	Pnoc	1.16	0.0429029
667034	Pnp2	-1.28	3.41095e-13
18985	Pou2af1	-1.85	0.00237107
76787	Ppfia3	-1.27	0.00110325
320472	Ppm1e	-1.38	0.0303381
76142	Ppp1r14c	-1.43	0.0360532
72112	Ppp1r14d	-1.06	0.000623515
228852	Ppp1r16b	-1.38	0.0213697
18646	Prf1	-1.41	0.0361791
19088	Prkar2b	1.08	0.00430078
18751	Prkcb	-1.41	0.0377406
18811	Prl2c2	-1.88	0.00238123
18812	Prl2c3	-2.53	1.46794e-05
19116	Prlr	-1.34	0.019943
19123	Proc	-1.25	0.00205726
101359	Prrt4	1.35	0.024463
30943	Prss30	-3.21	4.75146e-44
244954	Prss35	-2.07	0.000533698
353211	Prune2	-1.11	4.39487e-06
19201	Pstpip2	-1.2	0.00133158
19214	Ptgdr	-1.57	0.0176673
19218	Ptger3	-1.44	0.00875973
19228	Pth1r	1.24	0.0138092
19260	Ptpn22	-1.65	1.62159e-05
19264	Ptprc	-1.54	0.0158471
19265	Ptprcap	-1.43	0.0362852
545902	Ptprh	-1.24	0.00224922
19276	Ptprn2	-1.15	0.0168953
19279	Ptprr	-1.49	3.33904e-07
217212	Pyy	-3.16	5.9959e-11
67295	Rab3c	-1.5	0.0158471
19354	Rac2	-1.56	0.0104909
380711	Rap1gap2	-1.12	7.51012e-06
54153	Rasa4	-1.38	7.6939e-07
320484	Rasal3	-1.36	0.0455483
19434	Rax	1.96	2.38354e-06
63954	Rbp7	-1.74	0.00256842
19683	Rdh16	-1.78	0.000462375
19692	Reg1	1.88	0.000507035
57263	Retnlb	-1.47	0.004734
54391	Rfk	-1.27	0.00105586
71746	Rgl3	1.05	0.00104025
244058	Rgma	-1.26	8.23899e-05
626596	Rgs22	-1.6	0.0134187
74734	Rhoh	-1.4	0.0407235
228543	Rhov	-1.37	0.00117503
75745	Rian	-1.09	0.0459227
320435	Rinl	-1.29	0.00658227
19817	Rn7sk	1.78	2.05537e-05
320311	Rnf152	-1.6	1.83662e-07
66825	Rnf186	-1.27	0.00132606
17724	Rnr1	-1.06	2.31211e-05
17725	Rnr2	-1.44	3.60213e-07
319454	Rptoros	-1.15	0.0432239
67775	Rtp4	-1.74	2.03044e-12
20191	Ryr2	-1.37	0.0278617
20203	S100b	-1.61	0.0130104
20208	Saa1	-5.22	1.77871e-33
209086	Samd9l	-1.83	8.01785e-26
20254	Scg2	-1.78	0.000164553
107815	Scml2	1.02	0.00900855
20287	Sct	-1.26	0.0101626
58210	Sectm1b	-1.32	0.000330442
114679	Selm	-1.05	0.0178074
20358	Sema6a	-1.05	2.42384e-11
214968	Sema6d	-1.01	0.000452063
20363	Sepp1	-1.68	1.42296e-06
20701	Serpina1b	-2.17	0.000209337
20704	Serpina1e	-1.69	0.000118453
240427	Setbp1	-1.72	1.85441e-05
55948	Sfn	-1.18	0.0285898
27219	Sgk2	-3.18	7.01117e-13
71130	Sh2d6	-1.52	0.0103081
244885	Sh2d7	-1.58	0.0104909
50795	Sh3bgr	-1.64	0.000339556
233186	Siglecf	-2.73	4.05991e-07
75345	Slamf7	-1.33	0.0448411
20494	Slc10a2	-1.89	4.69855e-08
55961	Slc13a1	-3.22	3.05939e-10
20500	Slc13a2	-1.38	0.00484684
108052	Slc14a1	-1.25	0.0316742
71781	Slc16a14	1.76	0.00381623
217316	Slc16a5	-1.06	0.0445898
319848	Slc17a4	-2.27	2.16682e-15
216227	Slc17a8	-1.51	0.0112784
228993	Slc17a9	-1.51	1.07801e-09
214084	Slc18a2	-2.06	0.000153016
20510	Slc1a1	-2.06	2.66713e-05
243753	Slc23a4	-1.71	0.000396924
328258	Slc25a48	-1.75	0.0021122
269346	Slc28a2	-1.95	0.000882852
226781	Slc30a10	-1.23	0.000343861
20505	Slc34a1	-1.58	0.0119613
20531	Slc34a2	-3.5	8.42737e-44
53945	Slc40a1	-1.46	2.46309e-11
71699	Slc41a3	-1.27	2.45372e-05
106407	Slc51a	-2.5	1.17124e-14
330962	Slc51b	-3.11	2.28198e-21
69698	Slc52a3	-1.3	0.000720364
216225	Slc5a8	-1.37	0.00096977
230612	Slc5a9	-1.33	0.0176673
15567	Slc6a4	-1.33	0.0241398
104245	Slc6a5	-2.02	0.000645682
240332	Slc6a7	1.13	0.0437923
328059	Slc7a15	-1.36	0.0228362
30962	Slc7a9	-1.14	0.0146937
24059	Slco2a1	-1.83	6.98122e-37
101488	Slco2b1	-1.46	0.00283265
20558	Slfn4	-2.11	1.29009e-05
327978	Slfn5	-1.12	0.00996806
17235	Smcp	-1.37	0.0453858
320237	Smim10l2a	1.75	8.61803e-06
76419	Smkr-ps	1.77	0.00532418
100340	Smpdl3b	-1.05	5.30669e-05
20614	Snap25	-1.05	0.0178074
268534	Sntg2	-1.44	0.0197911
20411	Sorbs1	-1.03	7.49232e-05
20667	Sox12	1.04	0.00142259
20671	Sox17	1.35	4.17918e-05
20684	Sp100	-2.2	3.42062e-11
109032	Sp110	-1.57	0.0047151
434484	Sp140	-1.47	0.0208112
67198	Spats2l	-1.04	0.000213989
77629	Sphkap	-1.5	0.026242
272382	Spib	-1.83	0.00256842
77577	Spns3	-1.25	0.0165404
20753	Sprr1a	-1.64	0.00178392
94224	Srd5a2	-1.75	0.00595103
259302	Srgap3	1.29	1.449e-13
76650	Srxn1	-1.18	0.001393
20604	Sst	-2.68	9.54603e-09
20443	St3gal4	-1.41	0.0134642
50935	St6galnac6	-2.39	2.10814e-12
20452	St8sia4	-1.36	0.0426835
20868	Stk10	-1.41	0.00154273
57740	Stk32c	-2.16	8.77266e-07
243659	Styk1	-1.1	0.0108152
84112	Sucnr1	-1.7	0.0067427
53315	Sult1d1	-1.47	0.00656403
54200	Sult2b1	-1.13	0.00585043
211389	Suox	-2.31	1.62197e-11
71733	Susd2	-2.1	4.15477e-06
64176	Sv2b	1.45	0.00872934
71578	Sval1	-1.62	0.00498166
20963	Syk	-1.01	0.00497183
433485	Syndig1	-1.49	0.0187977
64009	Syne1	-1.13	0.000285973
233335	Synm	-1.53	0.00280924
104027	Synpo	-1.41	7.3008e-09
118449	Synpo2	-1.21	0.0316401
17306	Sypl2	-1.45	0.0337119
20983	Syt4	-1.7	0.00591453
83671	Sytl2	-1.14	0.00133159
83672	Sytl3	-1.79	1.96997e-05
21345	Tagln	-1.18	0.0143503
234724	Tat	-1.46	0.0032386
433944	Tbx3os2	1.11	0.00298995
107573	Tcrg-C1	-1.71	0.00483366
107574	Tcrg-C2	-1.8	0.00270441
107576	Tcrg-C4	-2.1	0.000395933
21641	Tcrg-V7	-1.36	0.0475752
21789	Tfpi2	-1.01	0.0208187
21810	Tgfbi	-1.35	0.000914666
228839	Tgif2	1	8.86615e-07
74556	Themis3	-1.43	5.94981e-05
100043314	Tigit	-1.49	0.00586608
276891	Timd4	-1.48	0.0112768
26944	Tinag	-1.27	0.00375263
94242	Tinagl1	-1.12	0.0198113
217203	Tmem106a	-1.47	1.03139e-05
320709	Tmem117	-1.18	0.00131746
68487	Tmem140	-1.21	0.0011449
547127	Tmem181b-ps	-1.18	0.000114338
100040525	Tmem181c-ps	-1.65	0.000462375
619301	Tmem253	-1.13	0.00120442
224090	Tmem44	1.17	4.72474e-06
20776	Tmie	1.35	0.000290531
66601	Tmigd1	-4.53	1.17629e-52
69769	Tnfaip8l2	-1.22	0.0133958
94185	Tnfrsf21	-1.04	0.00585043
24099	Tnfsf13b	-1.64	8.23899e-05
414084	Tnip3	-1.8	0.00382138
21956	Tnnt2	-1.09	0.0067427
21990	Tph1	-1.5	0.0168953
22004	Tpm2	-1.25	0.00667957
72948	Tppp	-1.28	7.68574e-05
67971	Tppp3	-1.59	0.00151054
26945	Tpsg1	-2.33	1.33961e-08
58866	Treh	-1.52	0.0159198
328833	Treml2	-1.55	0.0195682
21636	Trgv2	-1.84	0.00295172
76681	Trim12a	-1.47	5.29668e-10
319236	Trim12c	-1.37	3.58921e-10
72169	Trim29	-1.44	0.0037343
20128	Trim30a	-1.79	3.34094e-09
209387	Trim30d	-2.22	6.43949e-09
224762	Trim31	-1.18	0.00318521
214158	Trim38	-1.8	0.00256515
195359	Trim40	-1.76	1.74804e-09
667823	Trim5	-1.91	1.6938e-06
216781	Trim58	1.81	0.0027035
22065	Trpc3	-1.28	0.00785265
56843	Trpm5	-1.58	0.00484765
246788	Trpv3	-1.24	0.0101256
66805	Tspan1	-1.3	1.78258e-13
77032	Tstd3	-1.02	0.00125545
338348	Ttc16	-1.32	0.00542918
101100	Ttll3	-1.04	0.00270441
57776	Ttyh1	-2.09	1.29569e-07
381058	Unc93a	-1.89	0.00239903
22271	Upp1	-1.64	0.00031427
24110	Usp18	-1.62	4.26991e-05
14205	Vegfd	-1.15	0.0266134
22353	Vip	-1.8	2.83465e-05
667067	Vmn1r91	-1.36	0.0490565
56552	Vmn2r26	-1.64	0.00926063
22361	Vnn1	-2.5	1.20424e-18
22364	Vpreb3	-1.45	0.0328188
58188	Vstm2b	1.15	0.0268335
69137	Vstm5	-1.02	0.0126384
320916	Wscd2	-1.3	0.0486126
327959	Xaf1	-1.06	2.4754e-05
23832	Xcr1	-1.42	0.0341117
213742	Xist	1.43	0.0224526
574437	Xlr3b	-1.53	0.0218391
434794	Xlr4a	1.43	0.0144053
170745	Xpnpep2	-2.32	3.49353e-07
106369	Ypel1	1.18	0.0067427
58203	Zbp1	-1.74	3.55022e-19
241494	Zfp385b	-1.54	0.0164376
69036	Zg16	-1.16	0.0499572
