# Supplementary material for: General transcription factor TAF4 antagonizes epigenetic silencing by Polycomb to maintain intestine stem cell functions
Source: Cell Death Differ. 2023 Jan 13;30(3):839–53. doi: 10.1038/s41418-022-01109-6 (PMC9984434; doi:10.1038/s41418-022-01109-6)
Supplement: Supplementary file 19 — Supp Table 12 [file 41418_2022_1109_MOESM19_ESM.xlsx]

## Sheet: Feuil1
	Antobody			Dilution
	Product	Compagny	Species	Tissue	Organoids
Aldolase B+C	ab75751	Abcam	Rabbit	1:500
b-catenin	610154	BD Transduction	Mouse	1:500
Biotin Anti-BrdU	2284	Abcam	Sheep	1:500
Caspase3 Clived	D175	Cell Signaling	Rabbit	1:250	1:250
Cdx2	ab76541	Abcam	Rabbit	1:10000
Chromogranin A	20086	Imminostar	Rabbit	1:1000
Dclk1	ab37994	Abcam	Rabbit	1:250
EphB2	AF-467	R&D system	Goat	1:500	1:250
H2AX	JBW301	Millipore	Mouse		1:500
H4K27me3	AB_2561020	Active Motif	Rabbit	2 µg/ml
Hes1	119888	Cell Signaling	Rabbit	1:5000
Hnf4α 1-6	PP-K9218-00	R&D system	Mouse	1:2000
Hnf4α 7-9	PP-H6939-00	R&D system	Mouse	1:500
Ki67	RM-9106-S	Thermofisher	Rabbit	1:500	1:500
Lyzozyme	A099	DAKO	Rabbit	1:500	1:500
Muc2	sc-15334	Santa Cruz	Rabbit	1:1000	1:1000
Olfm4	39141S	Cell Signaling	Rabbit	1:1000	1:500
phospho-Erk1/2	4370	Cell Signaling	Rabbit	1:500
Sox9	AB5535	Millipore	Rabbit	1:1000
Taf4a	sc-136092	Santa Cruz	Mouse	1:500
